# Supplementary material for: Genome resequencing and transcriptome analysis reveal the molecular mechanism of albinism in Cordyceps militaris
Source: Front Microbiol. 2023 Apr 11;14:1153153. doi: 10.3389/fmicb.2023.1153153 (PMC10126257; doi:10.3389/fmicb.2023.1153153)
Supplement: Supplementary file 1 [file Table_1.xlsx]

## Sheet: Sheet1
Table S1. Primers in this study.
Gene ID	Primer name	Primer	5'-3'	Gene function	Primer purpose
CCM_03641	CmUngene	F	CTATCGGATACTGCCAGCACTT	unknown gene	Identification of mutation site
		R	GAGGCATGAGGCATATCTAGTT
CCM_09042	CmPKS	F	CGCTATGCACTGCTTTGCAAAT	polyketide synthase	Identification of mutation site
		R	CTCGTCAATGGCAGGAGCAT
CCM_04668	CmEPM	F	CTCTCTGATGGTCTTGCCAAAT	endosomal peripheral membrane protein	Identification of mutation site
		R	CTTTCCGAGCGTTGTCAAAAAG
CCM_07801	CmSec16	F	CAAGAGGAAATACATGTCCTCGCAG	COPII coat assembly protein sec16	Identification of mutation site
		R	ACATTTGCAGGGCGGAAAATG
CCM_03641	CmUngene	F	TCTTTGGAACTCTTGGTGGTATG	unknown gene	qRT-PCR
		R	TAGGATGGCGTTCTCGTCTG
CCM_09042	CmPKS	F	CGCACATCGGCTTGGTCA	polyketide synthase	qRT-PCR
		R	GCGTTTATTCATTTCAGGCTCA
CCM_07801	CmSec16	F	GAACCGTCTCTCACGAAATCAG	COPII coat assembly protein sec16	qRT-PCR
		R	GGAACAGCGGGGAAGGAAT
CCM_01847	CmRIM101	F	GCCCCGAGATTCTCTATGAAC	pH-response transcription factor pacC/RIM101	qRT-PCR
		R	GCTAGGAGCTGCCTTGGACT
CCM_04668	CmEPM	F	AAGCCGCAACACCTAGATACC	endosomal peripheral membrane protein	qRT-PCR
		R	GCATTCATCCACAATAGAAGAACA
CCM_06504	CmIMPS5N	F	CCGTGTGTCAGCAGTGGTTC	IMP-specific 5'-nucleotidase	qRT-PCR
		R	TCCAGCTTCTTCTGCGTCAG
CCM_04056	Cm5BPN	F	CGGTTCTCCTCAGCATCG	3'(2'),5'-bisphosphate nucleotidase	qRT-PCR
		R	CAGCTCGCGCTCGTATCTA
CCM_04317	CmPY5N	F	AGTTGCCCGTGTTGTTCTTC	pyrimidine 5'-nucleotidase	qRT-PCR
		R	ATCGTCCACTTTGGCGTTAT
CCM_00622	CmNT5E	F	TTCGCAGCCAAGAAACAAAC	5'-nucleotidase	qRT-PCR
		R	TCATGGTAAGACCGCAGAGC
CCM_02831	CmNT5EP	F	GGCACCCTGTTCTTTTCGTA	5'-nucleotidase precursor	qRT-PCR
		R	TGGTAGTTCTTGACCGTTTTGTT
CCM_07479	CmADEK1	F	GAATCCCGCATCAAGAACCT	Adenylate kinase (ADEK)	qRT-PCR
		R	AGCGAAGCATGTCACCAGTG
CCM_01353	CmADEK2	F	ATTGGAATCTGCTTTGCCTT	Adenylate kinase (ADEK)	qRT-PCR
		R	ACATCATCAGTGCTTTGGTCTC
CCM_04983	CmADEK3	F	CCGACGACAACGAAAATGTA	Adenylate kinase (ADEK)	qRT-PCR
		R	CGACGAAACGCTTCTCAAACT
CCM_05024	CmFRRLP1	F	CCTTGAGGGTGTTGGTGTGTC	Ferritin/ribonucleotide reductase-like protein	qRT-PCR
		R	AAGCCGAAGCCAGGGAGTAG
CCM_03216	CmFRRLP2	F	CGTCCGTCACTGGATTGCTC	ferritin/ribonucleotide reductase-like protein	qRT-PCR
		R	AAATGAATGGTGGTTTTTTGGTA
CCM_09682	CmADNU	F	GCTCCTGTACTTCTTCTCCAAAAC	Adenosine nucleosidase	qRT-PCR
		R	GTCCCAGTCGTAAAAGGGTATCT
CCM_04505	CmPNP	F	ATGAGGTGCCTAACCGTGCT	Purine nucleoside phosphorylase	qRT-PCR
		R	AGATCAGAGTGCCTTTGTCGTG
CCM_04436	CmCns1	F	ACTCGGTGGACTGTGACGGT	Oxidoreductase domain- containing protein (Cns1)	qRT-PCR
		R	GGCTTCCCTTTCTCTGGATAAAT
CCM_04437	CmCns2	F	CAACACGGAGTCACGGGATT	Phosphoribosyl-aminoimidazole-succinocarboxamide synthase (Cns2)	qRT-PCR
		R	GGAAACAGCTCTTCTTCAAAAACC
CCM_01180	CmWC1	F	GGGTTTCAGCCTTCAGAGCA	Zinc finger domain-containing protein, GATA-type	qRT-PCR
		R	GCGTCGTTGGGGGACATAG
CCM_01630	CmWC3	F	ACGACTCCAATCCCAACGA	Zinc finger domain-containing protein, GATA-type	qRT-PCR
		R	GGGTGCTACTTTCACCACACTG
CCM_00072	CmWC2	F	CCCAGCAATCAGTCACCTTTT	Cutinase palindrome-binding protein	qRT-PCR
		R	GCTCATCGTCTGCGACATCT
CCM_04514	CmVVD	F	GGAGGCTAGAAGAGGCAGAGG	GATA transcription factor LreA	qRT-PCR
		R	TTTGGGAGGCGAATCGGTAT
CCM_00774	CmCRY-1	F	GCAACTTTTGGCGATGTGGT	cryptochrome DASH	qRT-PCR
		R	GTATTTCTCGTCAGGGATGAGG
CCM_02392	CmCRY-2	F	TGGCAAACCCACAATGTCTAC	cryptochrome-2	qRT-PCR
		R	AAAATCGAGCGGCATCTCAC
CCM_00151	CmPhr1	F	TGGGTGCCAGAGTTGAAAGA	deoxyribodipyrimidine photo-lyase Phr1, putative	qRT-PCR
		R	CTGGGAAGTGATTGCGTGAC
CCM_04461	CmPHY	F	CGACCCCATCAACTTGAAGA	sensor histidine kinase/response regulator, putative	qRT-PCR
		R	CGTCCACCCCTGAACCGT
CCM_01185	CmGLS1	F	CCAGTGTGGCAAGGGTCG	1,3-beta-glucan synthase component GLS1	qRT-PCR
		R	AGTCGCAGCGGATTGTTTC
CCM_04022	CmCREA	F	AGGTCGAGCGTGAGAATCTTG	DNA-binding protein creA	qRT-PCR
		R	AATGGGCGTATGGTCAGGAG
CCM_03587	CmCHI3P	F	GACGGCTTTGACTTTGACATTG	chitinase 3 precursor, putative	qRT-PCR
		R	AAACTGGCTTTTGGCGATAAT
CCM_05688	CmCHI	F	AAACTCGTACAACCAGGGCTCT	class III chitinase, putative	qRT-PCR
		R	CTGGCATGTTTTGATGTCCTCT
CCM_09127	CmCHI1P	F	CGTCGGAGCCTCTTGATGTG	chitinase 1 precursor, putative	qRT-PCR
		R	CGTTATTGACCGCCAACTGAG
CCM_03787	CmActin	F	CCCAAGTCCAACCGTGAGA	actin	qRT-PCR
		R	CCAGAGGCGTAGAGGGAGAG
CCM_04119	CmTns	F	GGAGAAACACTCGCACACAGG	Terpenoid synthase	qRT-PCR
		R	TCCATCAAGAAGATCCACGCT
CCM_07824	CmMox	F	CAGTGGCTTGTTGGTCTACAGG	Monooxygenase	qRT-PCR
		R	GCAAAAGGTGAATGCGGACT
CCM_05119	CmFhp	F	TCACCCCGTCGCAGATTG	flavohemo protein	qRT-PCR
		R	GAGCGAGGCGTGCTTGTG
CCM_08296	CmHyp	F	CGAGCAGAAGACACACGTTGG	hypothetical protein	qRT-PCR
		R	GTTTTTGGCAGGGTCGGACT
CCM_01180	WC1-pCOLD	F	catatcgaaggtaggcatatgATGGAAGGCTACTATCCTCCCAAC	Zinc finger domain-containing protein, GATA-type	protein pull-down
		R	gattacctatctagactgcagTCAAGTCGAGCTAGTCTCTCGCT
CCM_04514	VVD-pCOLD	F	catatcgaaggtaggcatatgATGTTTACCGTTCCTAGGGCAC	GATA transcription factor LreA	protein pull-down
		R	gattacctatctagactgcagCTAGTCCGCAGACACATGGAAG
CCM_00072	WC2-6P	F	TTCCAGGGGCCCCTGGGATCCATGTCCCAGGGACACCCG	Cutinase palindrome-binding protein	protein pull-down
		R	GTCACGATGCGGCCGCTCGAGTCAGCTTACCGGGCCGAAAT
CCM_01630	WC3-6P	F	TTCCAGGGGCCCCTGGGATCCATGCCGCGACAGGGAGAAG	Zinc finger domain-containing protein, GATA-type	protein pull-down
		R	GTCACGATGCGGCCGCTCGAGTCATCTCGCACGAGTCTTCCTAG
CCM_09042	P1 biotin probe	F	Biotin-TCATATGATTGTTGATAAATATGTTTTCCCAGTGA	CmPKS promoter	EMSA
		R	Biotin-TCACTGGGAAAACATATTTATCAACAATCATATGA
	P1 mutated probe	F	Biotin-TCATATGATTGTTTTTAAATATGTTTTCCCAGTGA
		R	Biotin-TCACTGGGAAAACATATTTAAAAACAATCATATGA
	P1 cold probe	F	TCATATGATTGTTGATAAATATGTTTTCCCAGTGA
		R	TCACTGGGAAAACATATTTATCAACAATCATATGA
	P2 biotin probe	F	Biotin-CGCAGCTGAGGGTATTGATAGCCGTGATCGAACCC
		R	Biotin-GGGTTCGATCACGGCTATCAATACCCTCAGCTGCG
	P2 mutated probe	F	Biotin-CGCAGCTGAGGGTATTTTTAGCCGTGATCGAACCC
		R	Biotin-GGGTTCGATCACGGCTAAAAATACCCTCAGCTGCG
	P2 cold probe	F	CGCAGCTGAGGGTATTGATAGCCGTGATCGAACCC
		R	GGGTTCGATCACGGCTATCAATACCCTCAGCTGCG
