# Supplementary material for: Genome resequencing and transcriptome analysis reveal the molecular mechanism of albinism in Cordyceps militaris
Source: Front Microbiol. 2023 Apr 11;14:1153153. doi: 10.3389/fmicb.2023.1153153 (PMC10126257; doi:10.3389/fmicb.2023.1153153)
Supplement: Supplementary file 2 [file Table_2.XLSX]

## Sheet: Sheet1
Table S2. Total SNP sites of WT and Alb compared with the reference genome in C. militaris.
Sample	Total Sites	Heter	Homo	Ts	Tv	Ts/Tv
WT1	1496	1326	170	1200	296	4.05
WT2	1539	1359	180	1255	284	4.41
WT3	1354	1190	164	1115	239	4.66
Alb1	1499	1353	146	1223	276	4.43
Alb2	1677	1517	160	1305	372	3.5
Alb3	1489	1338	151	1221	269	4.53
