# Supplementary material for: Genome resequencing and transcriptome analysis reveal the molecular mechanism of albinism in Cordyceps militaris
Source: Front Microbiol. 2023 Apr 11;14:1153153. doi: 10.3389/fmicb.2023.1153153 (PMC10126257; doi:10.3389/fmicb.2023.1153153)
Supplement: Supplementary file 3 [file Table_3.XLSX]

## Sheet: Sheet1
Table S3. SNP position and regions in WT and Alb compared with the reference genome in C. militaris.
Chrom	Position	ID	Region	Ref	Alt	Qual	Info	Variant
								Alb1	Alb2	Alb3	WT1	WT2	WT3
NW_006271969.1	100	NONE(dist=NONE),gene-CCM_00001(dist=22432)	intergenic	C	A	56.77	AC=1;AF=0.500;AN=2;BaseQRankSum=-1.256;DP=18;Dels=0.00;ExcessHet=3.0103;FS=2.884;HaplotypeScore=3.5764;MLEAC=1;MLEAF=0.500;MQ=51.41;MQ0=1;MQRankSum=-0.754;QD=3.15;ReadPosRankSum=1.960;SOR=1.688;set=variant2	./.	0/1:12,6:18:85:85,0,225	./.	./.	./.	./.
NW_006271969.1	14904	NONE(dist=NONE),gene-CCM_00001(dist=7628)	intergenic	G	A	466.77	AC=12;AF=1.00;AN=12;DP=76;Dels=0.00;ExcessHet=3.0103;FS=0.000;HaplotypeScore=0.0000;MLEAC=2;MLEAF=1.00;set=Intersection	1/1:0,17:17:39:495,39,0	1/1:0,15:15:36:474,36,0	1/1:0,16:16:42:548,42,0	1/1:0,11:11:30:383,30,0	1/1:0,9:9:27:343,27,0	1/1:0,8:8:24:288,24,0
NW_006271969.1	14905	NONE(dist=NONE),gene-CCM_00001(dist=7627)	intergenic	A	G	386.77	AC=12;AF=1.00;AN=12;DP=76;Dels=0.00;ExcessHet=3.0103;FS=0.000;HaplotypeScore=0.0000;MLEAC=2;MLEAF=1.00;set=Intersection	1/1:0,17:17:33:415,33,0	1/1:0,15:15:30:405,30,0	1/1:0,16:16:42:516,42,0	1/1:0,11:11:30:352,30,0	1/1:0,9:9:27:343,27,0	1/1:0,8:8:21:237,21,0
NW_006271969.1	19906	NONE(dist=NONE),gene-CCM_00001(dist=2626)	intergenic	G	A	67.77	AC=2;AF=0.500;AN=4;DP=47;Dels=0.00;ExcessHet=3.0103;MLEAC=1;MLEAF=0.500;set=variant2-variant4	./.	0/1:7,5:15:96:96,0,166	./.	0/1:19,11:32:99:208,0,539	./.	./.
NW_006271969.1	69979	gene-CCM_00017(dist=87)	downstream	A	C	177.77	AC=1;AF=0.500;AN=2;BaseQRankSum=-1.729;DP=55;Dels=0.00;ExcessHet=3.0103;FS=59.898;HaplotypeScore=12.5173;MLEAC=1;MLEAF=0.500;MQ=60.00;MQ0=0;MQRankSum=0.454;QD=3.23;ReadPosRankSum=-1.478;SOR=5.417;set=variant4	./.	./.	./.	0/1:41,14:55:99:206,0,1146	./.	./.
NW_006271969.1	221349	gene-CCM_00062(dist=949)	downstream	T	G	102.77	AC=1;AF=0.500;AN=2;BaseQRankSum=-1.786;DP=36;Dels=0.00;ExcessHet=3.0103;FS=39.749;HaplotypeScore=6.4660;MLEAC=1;MLEAF=0.500;MQ=60.00;MQ0=0;MQRankSum=-0.103;QD=2.85;ReadPosRankSum=2.198;SOR=4.971;set=variant3	./.	./.	0/1:25,11:36:99:131,0,628	./.	./.	./.
NW_006271969.1	288961	gene-CCM_00080,gene-CCM_00081(dist=925)	downstream	T	C	594.79	AC=1;AF=0.500;AN=2;BaseQRankSum=-1.395;DP=21;Dels=0.05;ExcessHet=3.0103;FS=0.000;HaplotypeScore=5.8263;MLEAC=1;MLEAF=0.500;MQ=60.00;MQ0=0;MQRankSum=0.731;QD=31.30;ReadPosRankSum=2.192;SOR=3.611;set=variant6	./.	./.	./.	./.	./.	0/1:2,17:20:23:623,0,23
NW_006271969.1	339188	gene-CCM_00092(dist=591);gene-CCM_00091(dist=399)	upstream;downstream	A	C	132.03	AC=2;AF=1.00;AN=2;DP=4;Dels=0.00;ExcessHet=3.0103;FS=0.000;HaplotypeScore=0.0000;MLEAC=2;MLEAF=1.00;MQ=60.00;MQ0=0;QD=33.01;SOR=3.258;set=variant4	./.	./.	./.	1/1:0,4:4:12:160,12,0	./.	./.
NW_006271969.1	501105	gene-CCM_00145(dist=371)	downstream	A	C	100.77	AC=2;AF=0.500;AN=4;DP=92;Dels=0.00;ExcessHet=3.0103;MLEAC=1;MLEAF=0.500;MQ=60.00;MQ0=0;set=variant4-variant5	./.	./.	./.	0/1:29,11:40:99:129,0,839	0/1:38,14:52:99:141,0,1031	./.
NW_006271969.1	525388	gene-CCM_00153(dist=4014),gene-CCM_00154(dist=1350)	intergenic	T	C	52.74	AC=4;AF=1.00;AN=4;DP=19;Dels=0.00;ExcessHet=3.0103;FS=0.000;MLEAC=2;MLEAF=1.00;MQ=60.00;MQ0=0;set=variant5-variant6	./.	./.	./.	./.	1/1:2,3:5:6:80,6,0	1/1:2,12:14:30:379,30,0
NW_006271969.1	525389	gene-CCM_00153(dist=4015),gene-CCM_00154(dist=1349)	intergenic	A	C	82.77	AC=4;AF=1.00;AN=4;DP=21;Dels=0.00;ExcessHet=3.0103;FS=0.000;MLEAC=1;MLEAF=0.500;MQ0=0;set=variant5-variant6	./.	./.	./.	./.	1/1:3,3:7:6:80,6,0	1/1:2,8:14:15:190,15,0
NW_006271969.1	563563	gene-CCM_00164	intronic	G	A	91.77	AC=5;AF=0.500;AN=10;DP=153;Dels=0.00;ExcessHet=3.0103;MLEAC=1;MLEAF=0.500;MQ0=0;set=variant-variant3-variant4-variant5-variant6	0/1:19,6:26:99:120,0,641	./.	0/1:18,9:27:99:279,0,639	0/1:26,14:40:99:280,0,800	0/1:12,11:24:99:360,0,400	0/1:23,12:36:99:186,0,728
NW_006271969.1	563587	gene-CCM_00164	intronic	G	A	220.8	AC=2;AF=1.00;AN=2;BaseQRankSum=0.691;DP=13;Dels=0.00;ExcessHet=3.0103;FS=0.000;HaplotypeScore=12.2531;MLEAC=2;MLEAF=1.00;MQ=60.83;MQ0=0;MQRankSum=0.099;QD=16.98;ReadPosRankSum=2.073;SOR=0.859;set=variant	1/1:2,11:13:21:249,21,0	./.	./.	./.	./.	./.
NW_006271969.1	573957	gene-CCM_00165(dist=1818),gene-CCM_00166(dist=11072)	intergenic	G	A	1218.77	AC=2;AF=1.00;AN=2;BaseQRankSum=0.669;DP=40;Dels=0.00;ExcessHet=3.0103;FS=0.000;HaplotypeScore=1.7882;MLEAC=2;MLEAF=1.00;MQ=60.00;MQ0=0;MQRankSum=1.433;QD=31.25;ReadPosRankSum=2.324;SOR=0.984;set=variant6	./.	./.	./.	./.	./.	1/1:2,37:40:31:1247,31,0
NW_006271969.1	574642	gene-CCM_00165(dist=2503),gene-CCM_00166(dist=10387)	intergenic	A	G	1694.77	AC=6;AF=1.00;AN=6;DP=129;Dels=0.00;ExcessHet=3.0103;FS=0.000;MLEAC=2;MLEAF=1.00;MQ=60.00;MQ0=0;set=variant-variant2-variant3	1/1:0,46:47:99:1723,132,0	1/1:0,36:37:93:1224,93,0	1/1:0,44:45:99:1603,123,0	./.	./.	./.
NW_006271969.1	578089	gene-CCM_00165(dist=5950),gene-CCM_00166(dist=6940)	intergenic	A	G	387.77	AC=6;AF=0.500;AN=12;DP=373;Dels=0.00;ExcessHet=3.0103;MLEAC=1;MLEAF=0.500;set=Intersection	0/1:41,33:74:99:416,0,1367	0/1:38,23:61:99:294,0,1311	0/1:29,24:53:99:234,0,953	0/1:42,34:76:99:359,0,1425	0/1:39,23:62:99:178,0,1382	0/1:31,16:47:99:149,0,1061
NW_006271969.1	578288	gene-CCM_00165(dist=6149),gene-CCM_00166(dist=6741)	intergenic	A	G	199.77	AC=2;AF=0.500;AN=4;DP=124;Dels=0.00;ExcessHet=3.0103;MLEAC=1;MLEAF=0.500;set=variant-variant3	0/1:62,17:79:99:228,0,1722	./.	0/1:35,10:45:99:133,0,1183	./.	./.	./.
NW_006271969.1	578375	gene-CCM_00165(dist=6236),gene-CCM_00166(dist=6654)	intergenic	T	C	204.77	AC=1;AF=0.500;AN=2;BaseQRankSum=0.329;DP=63;Dels=0.00;ExcessHet=3.0103;FS=24.097;HaplotypeScore=4.4704;MLEAC=1;MLEAF=0.500;MQ=51.14;MQ0=9;MQRankSum=-5.239;QD=3.30;ReadPosRankSum=-1.711;SOR=5.043;set=variant	0/1:41,21:63:99:233,0,1455	./.	./.	./.	./.	./.
NW_006271969.1	579221	gene-CCM_00165(dist=7082),gene-CCM_00166(dist=5808)	intergenic	C	T	69.77	AC=1;AF=0.500;AN=2;BaseQRankSum=-0.745;DP=33;Dels=0.00;ExcessHet=3.0103;FS=9.040;HaplotypeScore=0.9997;MLEAC=1;MLEAF=0.500;MQ=44.92;MQ0=2;MQRankSum=-3.724;QD=2.11;ReadPosRankSum=1.874;SOR=4.249;set=variant2	./.	0/1:23,10:33:98:98,0,756	./.	./.	./.	./.
NW_006271969.1	580038	gene-CCM_00165(dist=7899),gene-CCM_00166(dist=4991)	intergenic	G	A	469.77	AC=6;AF=0.500;AN=12;DP=408;Dels=0.00;ExcessHet=3.0103;MLEAC=1;MLEAF=0.500;set=Intersection	0/1:45,30:75:99:498,0,1315	0/1:34,32:66:99:471,0,992	0/1:51,24:75:99:318,0,1626	0/1:32,28:60:99:425,0,893	0/1:32,33:65:99:623,0,943	0/1:38,29:67:99:445,0,1118
NW_006271969.1	580047	gene-CCM_00165(dist=7908),gene-CCM_00166(dist=4982)	intergenic	A	G	406.77	AC=6;AF=0.500;AN=12;DP=399;Dels=0.00;ExcessHet=3.0103;MLEAC=1;MLEAF=0.500;set=Intersection	0/1:44,31:75:99:435,0,1490	0/1:35,33:68:99:397,0,1172	0/1:48,26:74:99:246,0,1560	0/1:31,28:59:99:385,0,974	0/1:25,33:58:99:518,0,797	0/1:38,27:65:99:381,0,1193
NW_006271969.1	580068	gene-CCM_00165(dist=7929),gene-CCM_00166(dist=4961)	intergenic	T	C	442.77	AC=6;AF=0.500;AN=12;DP=413;Dels=0.00;ExcessHet=3.0103;MLEAC=1;MLEAF=0.500;set=Intersection	0/1:47,30:77:99:471,0,1492	0/1:41,30:71:99:367,0,1317	0/1:55,23:78:99:261,0,1658	0/1:37,23:61:99:259,0,1081	0/1:31,29:60:99:475,0,902	0/1:43,23:66:99:327,0,1240
NW_006271969.1	580292	gene-CCM_00165(dist=8153),gene-CCM_00166(dist=4737)	intergenic	T	C	91.77	AC=1;AF=0.500;AN=2;BaseQRankSum=1.047;DP=43;Dels=0.00;ExcessHet=3.0103;FS=3.740;HaplotypeScore=1.8938;MLEAC=1;MLEAF=0.500;MQ=49.63;MQ0=2;MQRankSum=-4.721;QD=2.13;ReadPosRankSum=-0.258;SOR=1.586;set=variant4	./.	./.	./.	0/1:31,12:43:99:120,0,974	./.	./.
NW_006271969.1	590334	gene-CCM_00167(dist=346)	downstream	G	A	114.77	AC=1;AF=0.500;AN=2;BaseQRankSum=-0.493;DP=47;Dels=0.00;ExcessHet=3.0103;FS=9.259;HaplotypeScore=0.9997;MLEAC=1;MLEAF=0.500;MQ=59.58;MQ0=0;MQRankSum=-0.344;QD=2.44;ReadPosRankSum=-4.168;SOR=2.584;set=variant2	./.	0/1:40,7:47:99:143,0,1390	./.	./.	./.	./.
NW_006271969.1	590506	gene-CCM_00167(dist=518)	downstream	G	A	161.77	AC=2;AF=0.500;AN=4;DP=108;Dels=0.00;ExcessHet=3.0103;MLEAC=1;MLEAF=0.500;set=variant-variant5	0/1:43,11:54:99:190,0,1420	./.	./.	./.	0/1:43,10:54:99:134,0,1443	./.
NW_006271969.1	590629	gene-CCM_00167(dist=641)	downstream	T	C	173.77	AC=1;AF=0.500;AN=2;BaseQRankSum=0.027;DP=59;Dels=0.00;ExcessHet=3.0103;FS=2.652;HaplotypeScore=0.0000;MLEAC=1;MLEAF=0.500;MQ=53.94;MQ0=1;MQRankSum=-5.606;QD=2.95;ReadPosRankSum=-1.608;SOR=1.204;set=variant	0/1:44,15:59:99:202,0,1496	./.	./.	./.	./.	./.
NW_006271969.1	594831	gene-CCM_00167(dist=4843),gene-CCM_00168(dist=36698)	intergenic	A	T	440.77	AC=8;AF=1.00;AN=8;DP=51;Dels=0.00;ExcessHet=3.0103;FS=0.000;HaplotypeScore=0.0000;MLEAC=2;MLEAF=1.00;set=variant-variant2-variant5-variant6	1/1:0,13:13:36:469,36,0	1/1:0,12:12:36:480,36,0	./.	./.	1/1:0,12:12:36:466,36,0	1/1:0,14:14:39:520,39,0
NW_006271969.1	594968	gene-CCM_00167(dist=4980),gene-CCM_00168(dist=36561)	intergenic	G	A	648.77	AC=12;AF=1.00;AN=12;DP=91;Dels=0.00;ExcessHet=3.0103;FS=0.000;MLEAC=2;MLEAF=1.00;set=Intersection	1/1:0,20:20:54:677,54,0	1/1:0,9:9:24:291,24,0	1/1:0,17:17:45:590,45,0	1/1:0,15:15:45:590,45,0	1/1:0,14:14:36:459,36,0	1/1:0,16:16:42:539,42,0
NW_006271969.1	615432	gene-CCM_00167(dist=25444),gene-CCM_00168(dist=16097)	intergenic	C	T	126.77	AC=2;AF=0.500;AN=4;DP=83;Dels=0.00;ExcessHet=3.0103;FS=0.000;MLEAC=1;MLEAF=0.500;set=variant3-variant6	./.	./.	0/1:47,7:54:99:155,0,1113	./.	./.	0/1:21,8:29:99:164,0,500
NW_006271969.1	615488	gene-CCM_00167(dist=25500),gene-CCM_00168(dist=16041)	intergenic	C	T	718.77	AC=6;AF=0.500;AN=12;DP=274;Dels=0.00;ExcessHet=3.0103;MLEAC=1;MLEAF=0.500;set=Intersection	0/1:20,31:51:99:747,0,603	0/1:23,24:47:99:504,0,731	0/1:24,30:54:99:650,0,691	0/1:21,21:42:99:442,0,646	0/1:21,21:42:99:412,0,704	0/1:16,22:38:99:332,0,494
NW_006271969.1	615511	gene-CCM_00167(dist=25523),gene-CCM_00168(dist=16018)	intergenic	T	C	275.77	AC=5;AF=0.500;AN=10;DP=260;Dels=0.00;ExcessHet=3.0103;MLEAC=1;MLEAF=0.500;set=variant-variant2-variant3-variant4-variant5	0/1:39,15:54:99:304,0,1043	0/1:43,14:57:99:238,0,1209	0/1:40,16:56:99:280,0,1076	0/1:30,16:46:99:320,0,670	0/1:37,10:47:99:189,0,1077	./.
NW_006271969.1	615553	gene-CCM_00167(dist=25565),gene-CCM_00168(dist=15976)	intergenic	G	A	72.77	AC=1;AF=0.500;AN=2;BaseQRankSum=-0.085;DP=36;Dels=0.00;ExcessHet=3.0103;FS=1.666;HaplotypeScore=10.6920;MLEAC=1;MLEAF=0.500;MQ=48.47;MQ0=2;MQRankSum=-1.874;QD=2.02;ReadPosRankSum=-0.213;SOR=0.799;set=variant6	./.	./.	./.	./.	./.	0/1:29,7:36:99:101,0,819
NW_006271969.1	615557	gene-CCM_00167(dist=25569),gene-CCM_00168(dist=15972)	intergenic	A	G	425.77	AC=2;AF=0.500;AN=4;DP=106;Dels=0.00;ExcessHet=3.0103;MLEAC=1;MLEAF=0.500;MQ0=0;set=variant4-variant5	./.	./.	./.	0/1:32,22:54:99:454,0,760	0/1:36,16:52:99:365,0,1001	./.
NW_006271969.1	615573	gene-CCM_00167(dist=25585),gene-CCM_00168(dist=15956)	intergenic	A	G	290.77	AC=1;AF=0.500;AN=2;BaseQRankSum=0.095;DP=53;Dels=0.00;ExcessHet=3.0103;FS=0.000;HaplotypeScore=10.6801;MLEAC=1;MLEAF=0.500;MQ=51.61;MQ0=2;MQRankSum=-5.182;QD=5.49;ReadPosRankSum=0.855;SOR=0.551;set=variant5	./.	./.	./.	./.	0/1:37,16:53:99:319,0,1146	./.
NW_006271969.1	615580	gene-CCM_00167(dist=25592),gene-CCM_00168(dist=15949)	intergenic	T	C	631.77	AC=4;AF=0.500;AN=8;DP=226;Dels=0.00;ExcessHet=3.0103;MLEAC=1;MLEAF=0.500;set=variant-variant2-variant4-variant5	0/1:38,26:64:99:660,0,1140	0/1:35,19:54:99:475,0,1076	./.	0/1:38,22:60:99:504,0,1061	0/1:35,13:48:99:227,0,1128	./.
NW_006271969.1	615581	gene-CCM_00167(dist=25593),gene-CCM_00168(dist=15948)	intergenic	A	G	631.77	AC=4;AF=0.500;AN=8;DP=223;Dels=0.00;ExcessHet=3.0103;MLEAC=1;MLEAF=0.500;set=variant-variant2-variant4-variant5	0/1:38,26:64:99:660,0,1129	0/1:35,19:54:99:464,0,1086	./.	0/1:37,21:58:99:433,0,1035	0/1:34,13:47:99:190,0,1095	./.
NW_006271969.1	615590	gene-CCM_00167(dist=25602),gene-CCM_00168(dist=15939)	intergenic	T	C	574.77	AC=5;AF=0.500;AN=10;DP=274;Dels=0.00;ExcessHet=3.0103;MLEAC=1;MLEAF=0.500;set=variant-variant2-variant3-variant4-variant5	0/1:38,27:65:99:603,0,1133	0/1:36,19:55:99:451,0,1118	0/1:36,12:48:99:210,0,1089	0/1:40,20:60:99:407,0,1180	0/1:32,14:46:99:234,0,966	./.
NW_006271969.1	615591	gene-CCM_00167(dist=25603),gene-CCM_00168(dist=15938)	intergenic	A	G	586.77	AC=5;AF=0.500;AN=10;DP=273;Dels=0.00;ExcessHet=3.0103;MLEAC=1;MLEAF=0.500;set=variant-variant2-variant3-variant4-variant5	0/1:38,26:64:99:615,0,1217	0/1:35,19:54:99:482,0,1098	0/1:36,12:48:99:204,0,1173	0/1:40,20:60:99:428,0,1216	0/1:32,15:47:99:202,0,1069	./.
NW_006271969.1	615595	gene-CCM_00167(dist=25607),gene-CCM_00168(dist=15934)	intergenic	G	A	165.77	AC=1;AF=0.500;AN=2;BaseQRankSum=0.417;DP=49;Dels=0.00;ExcessHet=3.0103;FS=10.852;HaplotypeScore=9.4658;MLEAC=1;MLEAF=0.500;MQ=51.64;MQ0=1;MQRankSum=-1.349;QD=3.38;ReadPosRankSum=2.502;SOR=1.696;set=variant3	./.	./.	0/1:38,11:49:99:194,0,1194	./.	./.	./.
NW_006271969.1	615606	gene-CCM_00167(dist=25618),gene-CCM_00168(dist=15923)	intergenic	A	G	668.77	AC=2;AF=0.500;AN=4;DP=116;Dels=0.00;ExcessHet=3.0103;MLEAC=1;MLEAF=0.500;set=variant2-variant6	./.	0/1:37,32:69:99:697,0,1127	./.	./.	./.	0/1:33,14:47:99:246,0,1001
NW_006271969.1	615668	gene-CCM_00167(dist=25680),gene-CCM_00168(dist=15861)	intergenic	A	G	191.77	AC=2;AF=0.500;AN=4;DP=154;Dels=0.00;ExcessHet=3.0103;MLEAC=1;MLEAF=0.500;MQ0=0;set=variant2-variant4	./.	0/1:59,16:75:99:220,0,1787	./.	0/1:64,15:79:99:204,0,1918	./.	./.
NW_006271969.1	615692	gene-CCM_00167(dist=25704),gene-CCM_00168(dist=15837)	intergenic	A	G	548.77	AC=6;AF=0.500;AN=12;DP=343;Dels=0.00;ExcessHet=3.0103;MLEAC=1;MLEAF=0.500;set=Intersection	0/1:41,26:67:99:577,0,1336	0/1:38,17:55:99:358,0,1282	0/1:37,24:61:99:655,0,1252	0/1:36,24:61:99:500,0,1188	0/1:40,15:55:99:328,0,1339	0/1:29,15:44:99:185,0,873
NW_006271969.1	615736	gene-CCM_00167(dist=25748),gene-CCM_00168(dist=15793)	intergenic	A	T	400.77	AC=6;AF=0.500;AN=12;DP=317;Dels=0.00;ExcessHet=3.0103;MLEAC=1;MLEAF=0.500;set=Intersection	0/1:36,20:56:99:429,0,1273	0/1:41,17:58:99:357,0,1400	0/1:39,20:59:99:439,0,1395	0/1:33,21:54:99:335,0,1133	0/1:38,12:51:99:221,0,1237	0/1:26,13:39:99:179,0,876
NW_006271969.1	615785	gene-CCM_00167(dist=25797),gene-CCM_00168(dist=15744)	intergenic	C	T	110.77	AC=3;AF=0.500;AN=6;DP=172;Dels=0.00;ExcessHet=3.0103;MLEAC=1;MLEAF=0.500;set=variant-variant2-variant3	0/1:40,11:51:99:139,0,1305	0/1:51,14:66:99:292,0,1543	0/1:42,13:55:99:198,0,1252	./.	./.	./.
NW_006271969.1	615827	gene-CCM_00167(dist=25839),gene-CCM_00168(dist=15702)	intergenic	G	A	144.77	AC=3;AF=0.500;AN=6;DP=168;Dels=0.00;ExcessHet=3.0103;MLEAC=1;MLEAF=0.500;set=variant-variant2-variant3	0/1:43,11:54:99:173,0,1396	0/1:49,15:64:99:296,0,1699	0/1:38,12:50:99:224,0,1291	./.	./.	./.
NW_006271969.1	615858	gene-CCM_00167(dist=25870),gene-CCM_00168(dist=15671)	intergenic	G	A	133.77	AC=3;AF=0.500;AN=6;DP=161;Dels=0.00;ExcessHet=3.0103;MLEAC=1;MLEAF=0.500;set=variant-variant2-variant3	0/1:46,9:55:99:162,0,1524	0/1:46,14:60:99:291,0,1433	0/1:34,12:46:99:203,0,1067	./.	./.	./.
NW_006271969.1	615873	gene-CCM_00167(dist=25885),gene-CCM_00168(dist=15656)	intergenic	A	G	122.77	AC=3;AF=0.500;AN=6;DP=158;Dels=0.00;ExcessHet=3.0103;MLEAC=1;MLEAF=0.500;set=variant-variant2-variant3	0/1:44,9:53:99:151,0,1530	0/1:47,12:59:99:196,0,1602	0/1:36,10:46:99:156,0,1207	./.	./.	./.
NW_006271969.1	615883	gene-CCM_00167(dist=25895),gene-CCM_00168(dist=15646)	intergenic	A	G	126.77	AC=2;AF=0.500;AN=4;DP=105;Dels=0.00;ExcessHet=3.0103;MLEAC=1;MLEAF=0.500;set=variant2-variant3	./.	0/1:48,12:60:99:155,0,1571	0/1:36,9:45:99:126,0,1268	./.	./.	./.
NW_006271969.1	615898	gene-CCM_00167(dist=25910),gene-CCM_00168(dist=15631)	intergenic	A	G	94.77	AC=1;AF=0.500;AN=2;BaseQRankSum=-1.155;DP=46;Dels=0.00;ExcessHet=3.0103;FS=9.231;HaplotypeScore=0.8941;MLEAC=1;MLEAF=0.500;MQ=55.50;MQ0=2;MQRankSum=-4.171;QD=2.06;ReadPosRankSum=-0.032;SOR=2.490;set=variant3	./.	./.	0/1:37,9:46:99:123,0,1305	./.	./.	./.
NW_006271969.1	677835	gene-CCM_00179,gene-CCM_00180(dist=473)	upstream	G	T	874.77	AC=4;AF=0.667;AN=6;DP=116;ExcessHet=3.0103;MQ=60.00;MQ0=0;set=variant-variant2-variant3	0/1:4,29:34:70:903,0,70	0/1:7,37:44:78:1126,0,78	1/1:4,32:36:19:1129,19,0	./.	./.	./.
NW_006271969.1	677840	gene-CCM_00179,gene-CCM_00180(dist=468)	upstream	G	T	1240.77	AC=10;AF=1.00;AN=10;DP=200;Dels=0.00;ExcessHet=3.0103;FS=0.000;MLEAC=2;MLEAF=1.00;MQ=60.00;MQ0=0;set=variant-variant2-variant3-variant4-variant6	1/1:0,35:35:96:1269,96,0	1/1:0,44:44:99:1589,120,0	1/1:0,36:36:99:1339,102,0	1/1:1,38:39:99:1395,105,0	./.	1/1:0,46:46:99:1703,129,0
NW_006271969.1	708794	gene-CCM_00188(dist=477)	upstream	G	T	1326.77	AC=10;AF=1.00;AN=10;DP=173;Dels=0.00;ExcessHet=3.0103;FS=0.000;MLEAC=2;MLEAF=1.00;MQ0=0;set=variant-variant2-variant3-variant4-variant6	1/1:1,36:37:68:1355,68,0	1/1:2,24:26:32:875,32,0	1/1:0,33:33:99:1299,99,0	1/1:0,28:28:84:1099,84,0	./.	1/1:1,48:49:98:1759,98,0
NW_006271969.1	795408	gene-CCM_00196(dist=2121),gene-CCM_00197(dist=2830)	intergenic	G	A	1082.84	AC=9;AF=0.750;AN=12;DP=231;Dels=0.00;ExcessHet=3.0103;MQ0=0;set=Intersection	0/1:3,34:37:18:1111,0,18	0/1:3,32:35:18:1132,0,18	1/1:2,33:35:36:1230,36,0	1/1:0,34:34:99:1310,99,0	0/1:5,42:48:34:1293,0,34	1/1:3,39:42:48:1410,48,0
NW_006271969.1	795409	gene-CCM_00196(dist=2122),gene-CCM_00197(dist=2829)	intergenic	A	G	1010.98	AC=2;AF=1.00;AN=2;BaseQRankSum=0.622;DP=34;Dels=0.00;ExcessHet=3.0103;FS=3.323;HaplotypeScore=1.9995;MLEAC=2;MLEAF=1.00;MQ=60.95;MQ0=0;MQRankSum=-1.647;QD=29.73;ReadPosRankSum=-1.354;SOR=2.165;set=variant4	./.	./.	./.	1/1:2,32:34:13:1039,13,0	./.	./.
NW_006271969.1	1041798	gene-CCM_00291(dist=33)	downstream	G	A	218.77	AC=1;AF=0.500;AN=2;BaseQRankSum=2.284;DP=45;Dels=0.00;ExcessHet=3.0103;FS=3.405;HaplotypeScore=11.9636;MLEAC=1;MLEAF=0.500;MQ=58.54;MQ0=2;MQRankSum=-0.881;QD=4.86;ReadPosRankSum=0.164;SOR=1.351;set=variant2	./.	0/1:36,9:45:99:247,0,867	./.	./.	./.	./.
NW_006271969.1	1041809	gene-CCM_00291(dist=22)	downstream	G	A	1154.77	AC=4;AF=0.500;AN=8;DP=206;ExcessHet=3.0103;MLEAC=1;MLEAF=0.500;MQ0=0;set=variant-variant3-variant5-variant6	0/1:14,36:50:99:1183,0,376	./.	0/1:12,38:52:99:1087,0,184	./.	0/1:10,34:46:99:1081,0,263	0/1:11,46:57:99:1400,0,284
NW_006271969.1	1127291	gene-CCM_00313(dist=623)	upstream	A	C	87.77	AC=1;AF=0.500;AN=2;BaseQRankSum=-0.318;DP=36;Dels=0.00;ExcessHet=3.0103;FS=28.120;HaplotypeScore=10.2497;MLEAC=1;MLEAF=0.500;MQ=60.00;MQ0=0;MQRankSum=0.446;QD=2.44;ReadPosRankSum=-2.144;SOR=3.895;set=variant6	./.	./.	./.	./.	./.	0/1:30,6:36:99:116,0,896
NW_006271969.1	1189755	gene-CCM_00332(dist=2462),gene-CCM_00333(dist=2260)	intergenic	C	T	243.77	AC=1;AF=0.500;AN=2;BaseQRankSum=0.369;DP=71;Dels=0.00;ExcessHet=3.0103;FS=17.391;HaplotypeScore=10.8347;MLEAC=1;MLEAF=0.500;MQ=58.82;MQ0=0;MQRankSum=0.470;QD=3.43;ReadPosRankSum=-4.719;SOR=2.256;set=variant5	./.	./.	./.	./.	0/1:57,14:71:99:272,0,1741	./.
NW_006271969.1	1189761	gene-CCM_00332(dist=2468),gene-CCM_00333(dist=2254)	intergenic	A	G	166.77	AC=3;AF=0.500;AN=6;DP=240;Dels=0.00;ExcessHet=3.0103;MLEAC=1;MLEAF=0.500;MQ0=0;set=variant-variant5-variant6	0/1:50,16:69:99:195,0,1638	./.	./.	./.	0/1:54,23:85:99:465,0,1756	0/1:61,23:86:99:401,0,1976
NW_006271969.1	1189858	gene-CCM_00332(dist=2565),gene-CCM_00333(dist=2157)	intergenic	G	C	480.77	AC=2;AF=0.500;AN=4;DP=185;Dels=0.00;ExcessHet=3.0103;MLEAC=1;MLEAF=0.500;set=variant3-variant4	./.	./.	0/1:65,29:94:99:509,0,1811	0/1:64,27:91:99:485,0,1710	./.	./.
NW_006271969.1	1189861	gene-CCM_00332(dist=2568),gene-CCM_00333(dist=2154)	intergenic	T	C	521.77	AC=2;AF=0.500;AN=4;DP=183;Dels=0.00;ExcessHet=3.0103;MLEAC=1;MLEAF=0.500;set=variant3-variant4	./.	./.	0/1:60,29:94:99:550,0,1737	0/1:59,26:89:99:410,0,1750	./.	./.
NW_006271969.1	1189944	gene-CCM_00332(dist=2651),gene-CCM_00333(dist=2071)	intergenic	A	G	605.77	AC=6;AF=0.500;AN=12;DP=304;Dels=0.00;ExcessHet=3.0103;MLEAC=1;MLEAF=0.500;set=Intersection	0/1:9,37:47:99:634,0,153	0/1:14,37:52:99:641,0,247	0/1:12,28:41:99:363,0,353	0/1:14,32:47:99:679,0,330	0/1:15,30:47:99:721,0,340	0/1:26,41:70:99:894,0,550
NW_006271969.1	1190090	gene-CCM_00332(dist=2797),gene-CCM_00333(dist=1925)	intergenic	A	G	392.77	AC=6;AF=0.500;AN=12;DP=266;Dels=0.00;ExcessHet=3.0103;MLEAC=1;MLEAF=0.500;set=Intersection	0/1:17,25:45:99:421,0,258	0/1:20,25:51:99:465,0,388	0/1:17,17:36:99:386,0,282	0/1:19,19:45:99:410,0,334	0/1:16,19:38:99:343,0,374	0/1:23,25:51:99:473,0,442
NW_006271969.1	1190183	gene-CCM_00332(dist=2890),gene-CCM_00333(dist=1832)	intergenic	T	G	210.77	AC=3;AF=0.500;AN=6;DP=224;Dels=0.00;ExcessHet=3.0103;MLEAC=1;MLEAF=0.500;set=variant2-variant4-variant5	./.	0/1:48,22:70:99:239,0,1307	./.	0/1:63,18:81:99:195,0,1510	0/1:51,22:73:99:187,0,1300	./.
NW_006271969.1	1190192	gene-CCM_00332(dist=2899),gene-CCM_00333(dist=1823)	intergenic	G	A	195.77	AC=1;AF=0.500;AN=2;BaseQRankSum=-1.385;DP=69;Dels=0.00;ExcessHet=3.0103;FS=0.000;HaplotypeScore=9.2539;MLEAC=1;MLEAF=0.500;MQ=55.38;MQ0=1;MQRankSum=-2.277;QD=2.88;ReadPosRankSum=0.453;SOR=0.546;set=variant2	./.	0/1:46,22:69:99:224,0,1346	./.	./.	./.	./.
NW_006271969.1	1190200	gene-CCM_00332(dist=2907),gene-CCM_00333(dist=1815)	intergenic	G	T	207.77	AC=1;AF=0.500;AN=2;BaseQRankSum=-1.123;DP=72;Dels=0.00;ExcessHet=3.0103;FS=2.307;HaplotypeScore=10.2457;MLEAC=1;MLEAF=0.500;MQ=55.23;MQ0=1;MQRankSum=-2.474;QD=2.89;ReadPosRankSum=0.604;SOR=0.421;set=variant4	./.	./.	./.	0/1:52,20:72:99:236,0,1416	./.	./.
NW_006271969.1	1243639	gene-CCM_00342	intronic	T	C	230.8	AC=7;AF=0.700;AN=10;DP=67;Dels=0.00;ExcessHet=3.0103;FS=0.000;MQ=60.00;MQ0=0;set=variant-variant2-variant3-variant5-variant6	1/1:2,10:12:21:259,21,0	0/1:2,10:12:50:280,0,50	0/1:2,14:16:35:444,0,35	./.	1/1:1,7:8:15:200,15,0	0/1:4,15:19:75:414,0,75
NW_006271969.1	1337265	gene-CCM_00370(dist=1855),gene-CCM_00371(dist=1108)	intergenic	G	T	153.77	AC=3;AF=0.500;AN=6;DP=199;Dels=0.00;ExcessHet=3.0103;MLEAC=1;MLEAF=0.500;MQ=60.00;MQ0=0;set=variant3-variant4-variant6	./.	./.	0/1:51,10:61:99:182,0,1792	0/1:50,9:59:99:201,0,1595	./.	0/1:61,18:79:99:457,0,2030
NW_006271969.1	1360398	gene-CCM_00378(dist=1254),gene-CCM_00379(dist=3658)	intergenic	T	A	79.77	AC=5;AF=0.833;AN=6;DP=19;Dels=0.00;ExcessHet=3.0103;set=variant3-variant4-variant5	./.	./.	0/1:2,4:6:33:108,0,33	1/1:0,6:6:18:230,18,0	1/1:1,6:7:18:240,18,0	./.
NW_006271969.1	1360399	gene-CCM_00378(dist=1255),gene-CCM_00379(dist=3657)	intergenic	A	T	116.77	AC=5;AF=0.833;AN=6;DP=19;Dels=0.00;ExcessHet=3.0103;set=variant3-variant4-variant5	./.	./.	0/1:2,4:6:30:145,0,30	1/1:0,6:6:18:240,18,0	1/1:0,7:7:18:240,18,0	./.
NW_006271969.1	1373226	gene-CCM_00380(dist=6605),gene-CCM_00381(dist=35858)	intergenic	G	A	173.77	AC=2;AF=0.500;AN=4;DP=130;Dels=0.00;ExcessHet=3.0103;MLEAC=1;MLEAF=0.500;set=variant-variant6	0/1:44,13:57:99:202,0,1555	./.	./.	./.	./.	0/1:56,17:73:99:197,0,1949
NW_006271969.1	1373260	gene-CCM_00380(dist=6639),gene-CCM_00381(dist=35824)	intergenic	G	A	157.77	AC=1;AF=0.500;AN=2;BaseQRankSum=0.325;DP=67;Dels=0.00;ExcessHet=3.0103;FS=6.473;HaplotypeScore=0.8941;MLEAC=1;MLEAF=0.500;MQ=56.81;MQ0=0;MQRankSum=-4.622;QD=2.35;ReadPosRankSum=0.801;SOR=1.659;set=variant	0/1:54,13:67:99:186,0,1857	./.	./.	./.	./.	./.
NW_006271969.1	1374113	gene-CCM_00380(dist=7492),gene-CCM_00381(dist=34971)	intergenic	A	G	361.77	AC=12;AF=1.00;AN=12;DP=130;Dels=0.00;ExcessHet=3.0103;FS=0.000;HaplotypeScore=0.0000;MLEAC=2;MLEAF=1.00;MQ0=0;set=Intersection	1/1:0,13:13:30:390,30,0	1/1:1,14:15:11:441,11,0	1/1:0,28:28:81:1045,81,0	1/1:0,33:33:87:1121,87,0	1/1:0,20:20:51:635,51,0	1/1:0,21:21:60:790,60,0
NW_006271969.1	1374121	gene-CCM_00380(dist=7500),gene-CCM_00381(dist=34963)	intergenic	G	A	310.78	AC=12;AF=1.00;AN=12;DP=106;Dels=0.00;ExcessHet=3.0103;FS=0.000;HaplotypeScore=0.0000;MLEAC=2;MLEAF=1.00;MQ0=0;set=Intersection	1/1:0,11:11:27:339,27,0	1/1:1,13:14:11:441,11,0	1/1:0,22:22:63:784,63,0	1/1:0,28:28:72:900,72,0	1/1:0,17:17:51:624,51,0	1/1:0,14:14:39:479,39,0
NW_006271969.1	1374123	gene-CCM_00380(dist=7502),gene-CCM_00381(dist=34961)	intergenic	A	G	350.77	AC=12;AF=1.00;AN=12;DP=100;Dels=0.00;ExcessHet=3.0103;FS=0.000;HaplotypeScore=0.0000;MLEAC=2;MLEAF=1.00;MQ0=0;set=Intersection	1/1:0,11:11:30:379,30,0	1/1:1,12:13:8:401,8,0	1/1:0,21:21:63:826,63,0	1/1:0,26:26:63:832,63,0	1/1:0,16:16:48:612,48,0	1/1:0,13:13:33:430,33,0
NW_006271969.1	1374124	gene-CCM_00380(dist=7503),gene-CCM_00381(dist=34960)	intergenic	A	G	371.77	AC=12;AF=1.00;AN=12;DP=100;Dels=0.00;ExcessHet=3.0103;FS=0.000;HaplotypeScore=0.0000;MLEAC=2;MLEAF=1.00;MQ0=0;set=Intersection	1/1:0,11:11:30:400,30,0	1/1:1,12:13:8:390,8,0	1/1:0,21:21:63:826,63,0	1/1:0,26:26:63:821,63,0	1/1:0,16:16:48:623,48,0	1/1:0,13:13:36:480,36,0
NW_006271969.1	1392910	gene-CCM_00380(dist=26289),gene-CCM_00381(dist=16174)	intergenic	A	G	1292.77	AC=2;AF=1.00;AN=2;DP=36;Dels=0.00;ExcessHet=3.0103;FS=0.000;HaplotypeScore=0.8941;MLEAC=2;MLEAF=1.00;MQ=42.60;MQ0=0;QD=25.74;SOR=1.308;set=variant4	./.	./.	./.	1/1:0,35:36:99:1321,102,0	./.	./.
NW_006271969.1	1392927	gene-CCM_00380(dist=26306),gene-CCM_00381(dist=16157)	intergenic	T	C	1245.77	AC=8;AF=1.00;AN=8;DP=154;Dels=0.00;ExcessHet=3.0103;FS=0.000;HaplotypeScore=0.0000;MLEAC=2;MLEAF=1.00;set=variant-variant2-variant4-variant5	1/1:0,39:39:99:1274,99,0	1/1:0,35:35:99:1279,102,0	./.	1/1:0,40:40:99:1416,111,0	1/1:0,40:40:99:1356,105,0	./.
NW_006271969.1	1394889	gene-CCM_00380(dist=28268),gene-CCM_00381(dist=14195)	intergenic	A	G	153.77	AC=1;AF=0.500;AN=2;BaseQRankSum=-0.676;DP=53;Dels=0.00;ExcessHet=3.0103;FS=0.000;HaplotypeScore=2.9683;MLEAC=1;MLEAF=0.500;MQ=53.48;MQ0=1;MQRankSum=-5.114;QD=2.90;ReadPosRankSum=0.613;SOR=0.985;set=variant3	./.	./.	0/1:39,14:53:99:182,0,1361	./.	./.	./.
NW_006271969.1	1394893	gene-CCM_00380(dist=28272),gene-CCM_00381(dist=14191)	intergenic	C	T	145.77	AC=1;AF=0.500;AN=2;BaseQRankSum=0.522;DP=52;Dels=0.00;ExcessHet=3.0103;FS=1.341;HaplotypeScore=4.8412;MLEAC=1;MLEAF=0.500;MQ=53.34;MQ0=1;MQRankSum=-4.741;QD=2.80;ReadPosRankSum=0.966;SOR=1.229;set=variant3	./.	./.	0/1:39,13:52:99:174,0,1359	./.	./.	./.
NW_006271969.1	1394965	gene-CCM_00380(dist=28344),gene-CCM_00381(dist=14119)	intergenic	T	C	93.77	AC=1;AF=0.500;AN=2;BaseQRankSum=0.251;DP=43;Dels=0.00;ExcessHet=3.0103;FS=0.000;HaplotypeScore=1.9577;MLEAC=1;MLEAF=0.500;MQ=53.36;MQ0=1;MQRankSum=-4.740;QD=2.23;ReadPosRankSum=1.019;SOR=0.582;set=variant3	./.	./.	0/1:32,10:43:99:122,0,1110	./.	./.	./.
NW_006271969.1	1474774	gene-CCM_00401(dist=12387),gene-CCM_00402(dist=9996)	intergenic	G	A	462.77	AC=12;AF=1.00;AN=12;DP=88;Dels=0.00;ExcessHet=3.0103;FS=0.000;HaplotypeScore=0.0000;MLEAC=2;MLEAF=1.00;set=Intersection	1/1:0,13:13:39:491,39,0	1/1:1,10:11:30:396,30,0	1/1:0,17:17:45:578,45,0	1/1:0,22:22:63:815,63,0	1/1:0,9:9:27:354,27,0	1/1:1,15:16:42:551,42,0
NW_006271969.1	1691577	gene-CCM_00487	exonic	G	C	280.77	AC=1;AF=0.500;AN=2;BaseQRankSum=0.574;DP=59;Dels=0.00;ExcessHet=3.0103;FS=32.570;HaplotypeScore=2.9948;MLEAC=1;MLEAF=0.500;MQ=59.07;MQ0=0;MQRankSum=-1.968;QD=4.76;ReadPosRankSum=-4.359;SOR=5.134;set=variant2	./.	0/1:47,12:59:99:309,0,1585	./.	./.	./.	./.
NW_006271969.1	1691754	gene-CCM_00487	exonic	G	C	1126.77	AC=1;AF=0.500;AN=2;BaseQRankSum=1.133;DP=78;Dels=0.00;ExcessHet=3.0103;FS=26.714;HaplotypeScore=12.2091;MLEAC=1;MLEAF=0.500;MQ=54.03;MQ0=0;MQRankSum=-5.394;QD=14.83;ReadPosRankSum=0.915;SOR=3.258;set=variant2	./.	0/1:37,39:78:99:1155,0,1231	./.	./.	./.	./.
NW_006271969.1	1691763	gene-CCM_00487	exonic	G	C	1193.77	AC=1;AF=0.500;AN=2;BaseQRankSum=0.151;DP=76;Dels=0.00;ExcessHet=3.0103;FS=23.270;HaplotypeScore=6.3278;MLEAC=1;MLEAF=0.500;MQ=53.87;MQ0=0;MQRankSum=-5.186;QD=15.71;ReadPosRankSum=1.482;SOR=2.998;set=variant2	./.	0/1:36,40:76:99:1222,0,1107	./.	./.	./.	./.
NW_006271969.1	1691769	gene-CCM_00487	exonic	A	G	967.77	AC=1;AF=0.500;AN=2;BaseQRankSum=-0.006;DP=69;Dels=0.00;ExcessHet=3.0103;FS=21.302;HaplotypeScore=3.6638;MLEAC=1;MLEAF=0.500;MQ=54.13;MQ0=0;MQRankSum=-5.063;QD=14.03;ReadPosRankSum=1.243;SOR=2.998;set=variant2	./.	0/1:36,33:69:99:996,0,1125	./.	./.	./.	./.
NW_006271969.1	1712452	gene-CCM_00494	exonic	A	C	124.77	AC=1;AF=0.500;AN=2;BaseQRankSum=-3.244;DP=50;Dels=0.00;ExcessHet=3.0103;FS=29.915;HaplotypeScore=9.8350;MLEAC=1;MLEAF=0.500;MQ=60.00;MQ0=0;MQRankSum=0.677;QD=2.50;ReadPosRankSum=-0.778;SOR=5.891;set=variant3	./.	./.	0/1:32,18:50:99:153,0,852	./.	./.	./.
NW_006271969.1	1821489	gene-CCM_00532(dist=626)	downstream	C	T	95.77	AC=2;AF=0.500;AN=4;DP=41;Dels=0.00;ExcessHet=3.0103;MLEAC=1;MLEAF=0.500;set=variant-variant4	0/1:12,4:17:99:124,0,251	./.	./.	0/1:16,8:24:99:118,0,237	./.	./.
NW_006271969.1	1821491	gene-CCM_00532(dist=628)	downstream	C	T	133.77	AC=1;AF=0.500;AN=2;BaseQRankSum=0.612;DP=29;Dels=0.00;ExcessHet=3.0103;FS=19.651;HaplotypeScore=10.6593;MLEAC=1;MLEAF=0.500;MQ=47.68;MQ0=2;MQRankSum=3.470;QD=4.61;ReadPosRankSum=0.496;SOR=3.894;set=variant3	./.	./.	0/1:23,6:29:99:162,0,409	./.	./.	./.
NW_006271969.1	1821507	gene-CCM_00532(dist=644)	downstream	C	G	95.77	AC=1;AF=0.500;AN=2;BaseQRankSum=-0.919;DP=29;Dels=0.00;ExcessHet=3.0103;FS=10.556;HaplotypeScore=11.6671;MLEAC=1;MLEAF=0.500;MQ=55.66;MQ0=0;MQRankSum=0.872;QD=3.30;ReadPosRankSum=1.014;SOR=0.423;set=variant4	./.	./.	./.	0/1:20,9:29:99:124,0,472	./.	./.
NW_006271969.1	1856447	gene-CCM_00546,gene-CCM_00547(dist=344)	upstream	T	C	638.77	AC=6;AF=0.500;AN=12;DP=118;Dels=0.00;ExcessHet=3.0103;MLEAC=1;MLEAF=0.500;MQ=60.00;MQ0=0;set=Intersection	0/1:5,19:24:99:667,0,107	0/1:4,13:17:99:432,0,101	0/1:6,20:26:99:701,0,162	0/1:10,11:22:99:383,0,252	0/1:4,13:17:99:374,0,105	0/1:3,9:12:63:314,0,63
NW_006271969.1	1878912	gene-CCM_00555(dist=183)	downstream	C	T	1411.77	AC=1;AF=0.500;AN=2;BaseQRankSum=-0.970;DP=50;Dels=0.00;ExcessHet=3.0103;FS=0.000;HaplotypeScore=0.0000;MLEAC=1;MLEAF=0.500;MQ=60.22;MQ0=0;MQRankSum=0.614;QD=28.24;ReadPosRankSum=2.328;SOR=0.546;set=variant4	./.	./.	./.	0/1:5,45:50:51:1440,0,51	./.	./.
NW_006271969.1	1888403	gene-CCM_00557(dist=65)	upstream	C	A	611.77	AC=10;AF=1.00;AN=10;DP=136;ExcessHet=3.0103;FS=0.000;MLEAC=2;MLEAF=1.00;MQ0=0;set=variant-variant2-variant4-variant5-variant6	1/1:1,17:18:48:640,48,0	1/1:0,19:19:57:729,57,0	./.	1/1:0,28:28:78:1035,78,0	1/1:0,24:24:66:859,66,0	1/1:0,44:44:99:1503,117,0
NW_006271969.1	1889490	gene-CCM_00558(dist=138)	downstream	T	G	52.74	AC=2;AF=1.00;AN=2;BaseQRankSum=1.026;DP=4;Dels=0.00;ExcessHet=3.0103;FS=0.000;HaplotypeScore=2.9660;MLEAC=2;MLEAF=1.00;MQ=60.00;MQ0=0;MQRankSum=-1.026;QD=13.19;ReadPosRankSum=-1.026;SOR=0.693;set=variant2	./.	1/1:2,2:4:6:80,6,0	./.	./.	./.	./.
NW_006271969.1	1896650	gene-CCM_00560(dist=1136),gene-CCM_00561(dist=1176)	intergenic	C	T	1930.77	AC=5;AF=0.833;AN=6;DP=155;Dels=0.00;ExcessHet=3.0103;MQ=60.00;MQ0=0;set=variant-variant4-variant5	1/1:3,54:58:46:1959,46,0	./.	./.	1/1:4,46:50:21:1603,21,0	0/1:9,38:47:99:1227,0,194	./.
NW_006271969.1	1896652	gene-CCM_00560(dist=1138),gene-CCM_00561(dist=1174)	intergenic	T	C	1647.77	AC=2;AF=1.00;AN=2;BaseQRankSum=0.721;DP=59;Dels=0.00;ExcessHet=3.0103;FS=4.825;HaplotypeScore=5.4702;MLEAC=2;MLEAF=1.00;MQ=60.00;MQ0=0;MQRankSum=0.322;QD=28.41;ReadPosRankSum=3.176;SOR=0.581;set=variant	1/1:4,54:59:30:1676,30,0	./.	./.	./.	./.	./.
NW_006271969.1	2059185	gene-CCM_00624	intronic	C	T	202.77	AC=1;AF=0.500;AN=2;BaseQRankSum=0.780;DP=14;Dels=0.00;ExcessHet=3.0103;FS=0.000;HaplotypeScore=8.2581;MLEAC=1;MLEAF=0.500;MQ=58.07;MQ0=0;MQRankSum=1.406;QD=14.48;ReadPosRankSum=0.910;SOR=1.270;set=variant2	./.	0/1:7,7:14:99:231,0,191	./.	./.	./.	./.
NW_006271969.1	2109534	gene-CCM_00646(dist=675)	downstream	C	G	1045.77	AC=6;AF=1.00;AN=6;DP=108;Dels=0.00;ExcessHet=3.0103;HaplotypeScore=0.0000;MLEAC=2;MLEAF=1.00;MQ0=0;set=variant3-variant4-variant5	./.	./.	1/1:1,29:30:50:1074,50,0	1/1:0,39:39:99:1430,114,0	1/1:0,39:39:99:1518,117,0	./.
NW_006271969.1	2109584	gene-CCM_00646(dist=725)	downstream	C	G	542.77	AC=10;AF=1.00;AN=10;DP=143;Dels=0.00;ExcessHet=3.0103;FS=0.000;HaplotypeScore=0.0000;MLEAC=2;MLEAF=1.00;MQ0=0;set=variant2-variant3-variant4-variant5-variant6	./.	1/1:0,16:16:48:571,48,0	1/1:0,25:25:75:880,75,0	1/1:0,31:31:93:1148,93,0	1/1:0,31:31:93:1196,93,0	1/1:0,40:40:99:1438,120,0
NW_006271969.1	2169549	gene-CCM_00671(dist=3553),gene-CCM_00672(dist=2630)	intergenic	T	C	141.77	AC=2;AF=0.500;AN=4;DP=56;Dels=0.00;ExcessHet=3.0103;HaplotypeScore=0.0000;MLEAC=1;MLEAF=0.500;MQ0=0;set=variant-variant3	0/1:22,13:35:99:170,0,735	./.	0/1:16,5:21:99:103,0,548	./.	./.	./.
NW_006271969.1	2169591	gene-CCM_00671(dist=3595),gene-CCM_00672(dist=2588)	intergenic	T	C	209.77	AC=2;AF=0.500;AN=4;DP=76;Dels=0.00;ExcessHet=3.0103;MLEAC=1;MLEAF=0.500;MQ0=1;set=variant-variant3	0/1:33,16:50:99:238,0,951	./.	0/1:22,4:26:91:91,0,658	./.	./.	./.
NW_006271969.1	2169606	gene-CCM_00671(dist=3610),gene-CCM_00672(dist=2573)	intergenic	A	G	256.77	AC=4;AF=0.500;AN=8;DP=155;Dels=0.00;ExcessHet=3.0103;MLEAC=1;MLEAF=0.500;MQ0=1;set=variant-variant2-variant3-variant5	0/1:29,23:52:99:285,0,984	0/1:32,17:49:99:147,0,962	0/1:16,11:27:99:185,0,550	./.	0/1:19,8:27:99:112,0,656	./.
NW_006271969.1	2169690	gene-CCM_00671(dist=3694),gene-CCM_00672(dist=2489)	intergenic	G	A	185.77	AC=2;AF=0.500;AN=4;DP=88;Dels=0.00;ExcessHet=3.0103;MLEAC=1;MLEAF=0.500;MQ0=0;set=variant2-variant6	./.	0/1:49,13:62:99:214,0,1365	./.	./.	./.	0/1:18,8:26:99:171,0,409
NW_006271969.1	2169695	gene-CCM_00671(dist=3699),gene-CCM_00672(dist=2484)	intergenic	A	G	97.77	AC=3;AF=0.500;AN=6;DP=106;Dels=0.00;ExcessHet=3.0103;MLEAC=1;MLEAF=0.500;set=variant3-variant5-variant6	./.	./.	0/1:24,14:38:99:126,0,859	./.	0/1:26,13:39:99:179,0,755	0/1:12,17:29:99:265,0,414
NW_006271969.1	2169710	gene-CCM_00671(dist=3714),gene-CCM_00672(dist=2469)	intergenic	G	A	106.77	AC=2;AF=0.500;AN=4;DP=80;Dels=0.00;ExcessHet=3.0103;MLEAC=1;MLEAF=0.500;set=variant3-variant5	./.	./.	0/1:25,14:39:99:135,0,861	./.	0/1:29,12:41:99:176,0,784	./.
NW_006271969.1	2169723	gene-CCM_00671(dist=3727),gene-CCM_00672(dist=2456)	intergenic	G	A	274.77	AC=1;AF=0.500;AN=2;BaseQRankSum=1.389;DP=64;Dels=0.00;ExcessHet=3.0103;FS=8.123;HaplotypeScore=0.8941;MLEAC=1;MLEAF=0.500;MQ=41.74;MQ0=0;MQRankSum=-0.089;QD=4.29;ReadPosRankSum=1.015;SOR=2.550;set=variant	0/1:50,14:64:99:303,0,909	./.	./.	./.	./.	./.
NW_006271969.1	2169738	gene-CCM_00671(dist=3742),gene-CCM_00672(dist=2441)	intergenic	T	C	679.77	AC=6;AF=0.500;AN=12;DP=312;Dels=0.00;ExcessHet=3.0103;MLEAC=1;MLEAF=0.500;set=Intersection	0/1:20,51:71:99:708,0,660	0/1:35,44:80:99:856,0,1159	0/1:19,25:44:99:399,0,621	0/1:17,34:51:99:428,0,541	0/1:19,21:40:99:244,0,623	0/1:9,17:26:99:348,0,297
NW_006271969.1	2169938	gene-CCM_00671(dist=3942),gene-CCM_00672(dist=2241)	intergenic	A	G	115.77	AC=4;AF=0.500;AN=8;DP=136;Dels=0.00;ExcessHet=3.0103;MLEAC=1;MLEAF=0.500;set=variant-variant2-variant5-variant6	0/1:29,16:45:99:144,0,927	0/1:31,15:46:99:313,0,1037	./.	./.	0/1:17,11:28:99:165,0,484	0/1:11,6:17:99:113,0,382
NW_006271969.1	2169959	gene-CCM_00671(dist=3963),gene-CCM_00672(dist=2220)	intergenic	A	G	113.77	AC=1;AF=0.500;AN=2;BaseQRankSum=-0.137;DP=45;Dels=0.00;ExcessHet=3.0103;FS=14.378;HaplotypeScore=1.7313;MLEAC=1;MLEAF=0.500;MQ=52.58;MQ0=1;MQRankSum=-4.093;QD=2.53;ReadPosRankSum=1.385;SOR=3.990;set=variant2	./.	0/1:36,9:45:99:142,0,1249	./.	./.	./.	./.
NW_006271969.1	2420891	gene-CCM_00766(dist=10214),gene-CCM_00767(dist=12690)	intergenic	C	T	90.77	AC=1;AF=0.500;AN=2;BaseQRankSum=1.567;DP=24;Dels=0.00;ExcessHet=3.0103;FS=0.000;HaplotypeScore=7.7604;MLEAC=1;MLEAF=0.500;MQ=47.29;MQ0=0;MQRankSum=-2.300;QD=3.78;ReadPosRankSum=0.167;SOR=0.247;set=variant6	./.	./.	./.	./.	./.	0/1:18,6:24:99:119,0,519
NW_006271969.1	2420920	gene-CCM_00766(dist=10243),gene-CCM_00767(dist=12661)	intergenic	G	A	58.77	AC=2;AF=0.500;AN=4;BaseQRankSum=0.212;DP=30;Dels=0.00;ExcessHet=3.0103;FS=0.000;MLEAC=1;MLEAF=0.500;set=variant-variant6	0/1:8,6:14:87:87,0,287	./.	./.	./.	./.	0/1:7,9:16:99:182,0,238
NW_006271969.1	2420934	gene-CCM_00766(dist=10257),gene-CCM_00767(dist=12647)	intergenic	T	A	60.77	AC=1;AF=0.500;AN=2;BaseQRankSum=0.636;DP=14;Dels=0.00;ExcessHet=3.0103;FS=0.000;HaplotypeScore=3.8550;MLEAC=1;MLEAF=0.500;MQ=44.70;MQ0=0;MQRankSum=-1.061;QD=4.34;ReadPosRankSum=-0.778;SOR=0.693;set=variant2	./.	0/1:10,4:14:89:89,0,276	./.	./.	./.	./.
NW_006271969.1	2420936	gene-CCM_00766(dist=10259),gene-CCM_00767(dist=12645)	intergenic	T	A	72.77	AC=2;AF=0.500;AN=4;DP=26;Dels=0.00;ExcessHet=3.0103;FS=0.000;MLEAC=1;MLEAF=0.500;MQ0=0;set=variant2-variant6	./.	0/1:6,4:12:99:101,0,160	./.	./.	./.	0/1:6,5:14:99:110,0,210
NW_006271969.1	2423030	gene-CCM_00766(dist=12353),gene-CCM_00767(dist=10551)	intergenic	G	T	130.77	AC=1;AF=0.500;AN=2;BaseQRankSum=0.492;DP=28;Dels=0.00;ExcessHet=3.0103;FS=6.689;HaplotypeScore=1.9829;MLEAC=1;MLEAF=0.500;MQ=46.66;MQ0=0;MQRankSum=-2.853;QD=4.67;ReadPosRankSum=-3.689;SOR=2.160;set=variant	0/1:19,9:28:99:159,0,490	./.	./.	./.	./.	./.
NW_006271969.1	2423040	gene-CCM_00766(dist=12363),gene-CCM_00767(dist=10541)	intergenic	A	T	349.77	AC=5;AF=0.500;AN=10;DP=169;Dels=0.00;ExcessHet=3.0103;MLEAC=1;MLEAF=0.500;MQ0=0;set=variant-variant2-variant3-variant4-variant5	0/1:19,15:34:99:378,0,514	0/1:20,6:26:99:113,0,641	0/1:33,8:41:99:139,0,1073	0/1:25,8:33:99:147,0,864	0/1:30,5:35:99:107,0,936	./.
NW_006271969.1	2423042	gene-CCM_00766(dist=12365),gene-CCM_00767(dist=10539)	intergenic	A	G	334.77	AC=2;AF=0.500;AN=4;DP=79;Dels=0.00;ExcessHet=3.0103;MLEAC=1;MLEAF=0.500;MQ0=0;set=variant-variant3	0/1:24,14:38:99:363,0,699	./.	0/1:33,8:41:99:116,0,1028	./.	./.	./.
NW_006271969.1	2423047	gene-CCM_00766(dist=12370),gene-CCM_00767(dist=10534)	intergenic	T	G	612.77	AC=5;AF=0.500;AN=10;DP=193;Dels=0.00;ExcessHet=3.0103;MLEAC=1;MLEAF=0.500;MQ0=0;set=variant-variant2-variant3-variant4-variant5	0/1:20,22:42:99:641,0,517	0/1:19,9:29:99:267,0,559	0/1:35,11:46:99:213,0,1061	0/1:25,10:35:99:221,0,869	0/1:31,10:41:99:270,0,958	./.
NW_006271969.1	2423100	gene-CCM_00766(dist=12423),gene-CCM_00767(dist=10481)	intergenic	C	T	794.77	AC=6;AF=0.500;AN=12;DP=399;Dels=0.00;ExcessHet=3.0103;MLEAC=1;MLEAF=0.500;set=Intersection	0/1:55,37:92:99:823,0,1792	0/1:55,21:76:99:457,0,1789	0/1:46,21:67:99:498,0,1374	0/1:45,21:67:99:457,0,1461	0/1:40,21:62:99:500,0,1286	0/1:24,11:35:99:172,0,806
NW_006271969.1	2423112	gene-CCM_00766(dist=12435),gene-CCM_00767(dist=10469)	intergenic	A	G	95.77	AC=1;AF=0.500;AN=2;BaseQRankSum=-0.409;DP=39;Dels=0.00;ExcessHet=3.0103;FS=5.040;HaplotypeScore=0.9997;MLEAC=1;MLEAF=0.500;MQ=52.48;MQ0=0;MQRankSum=0.993;QD=2.46;ReadPosRankSum=0.837;SOR=1.927;set=variant6	./.	./.	./.	./.	./.	0/1:33,6:39:99:124,0,1000
NW_006271969.1	2423150	gene-CCM_00766(dist=12473),gene-CCM_00767(dist=10431)	intergenic	C	T	2020.77	AC=5;AF=0.500;AN=10;DP=513;Dels=0.00;ExcessHet=3.0103;MLEAC=1;MLEAF=0.500;set=variant-variant2-variant3-variant5-variant6	0/1:71,78:150:99:2049,0,1910	0/1:43,71:115:99:1871,0,1256	0/1:52,53:105:99:1518,0,1433	./.	0/1:34,48:82:99:1419,0,863	0/1:36,25:61:99:679,0,903
NW_006271969.1	2423185	gene-CCM_00766(dist=12508),gene-CCM_00767(dist=10396)	intergenic	T	C	578.77	AC=5;AF=0.500;AN=10;DP=649;Dels=0.00;ExcessHet=3.0103;MLEAC=1;MLEAF=0.500;set=variant-variant3-variant4-variant5-variant6	0/1:132,48:180:99:607,0,3679	./.	0/1:89,35:124:99:461,0,2647	0/1:110,29:139:99:403,0,3074	0/1:66,46:113:99:1113,0,1928	0/1:67,24:93:99:428,0,1692
NW_006271969.1	2423299	gene-CCM_00766(dist=12622),gene-CCM_00767(dist=10282)	intergenic	C	T	629.77	AC=5;AF=0.500;AN=10;DP=749;Dels=0.00;ExcessHet=3.0103;MLEAC=1;MLEAF=0.500;set=variant-variant2-variant4-variant5-variant6	0/1:146,39:185:99:658,0,3866	0/1:139,31:172:99:457,0,3445	./.	0/1:128,29:157:99:424,0,3595	0/1:103,22:126:99:431,0,2823	0/1:89,19:109:99:332,0,2000
NW_006271969.1	2423337	gene-CCM_00766(dist=12660),gene-CCM_00767(dist=10244)	intergenic	C	T	397.77	AC=3;AF=0.500;AN=6;DP=400;Dels=0.00;ExcessHet=3.0103;MLEAC=1;MLEAF=0.500;set=variant-variant3-variant5	0/1:133,26:160:99:426,0,3998	./.	0/1:112,24:136:99:489,0,3063	./.	0/1:86,18:104:99:364,0,2591	./.
NW_006271969.1	2423384	gene-CCM_00766(dist=12707),gene-CCM_00767(dist=10197)	intergenic	C	T	406.77	AC=4;AF=0.500;AN=8;DP=433;Dels=0.00;ExcessHet=3.0103;MLEAC=1;MLEAF=0.500;set=variant-variant3-variant4-variant6	0/1:98,23:122:99:435,0,2817	./.	0/1:84,16:100:99:297,0,2407	0/1:103,22:125:99:462,0,2980	./.	0/1:68,18:86:99:252,0,2121
NW_006271969.1	2423409	gene-CCM_00766(dist=12732),gene-CCM_00767(dist=10172)	intergenic	A	G	761.77	AC=6;AF=0.500;AN=12;DP=620;Dels=0.00;ExcessHet=3.0103;MLEAC=1;MLEAF=0.500;set=Intersection	0/1:72,43:116:99:790,0,2163	0/1:61,53:114:99:1167,0,1732	0/1:54,43:98:99:896,0,1563	0/1:74,40:114:99:840,0,2223	0/1:55,37:92:99:839,0,1562	0/1:61,25:86:99:332,0,1833
NW_006271969.1	2423490	gene-CCM_00766(dist=12813),gene-CCM_00767(dist=10091)	intergenic	A	G	292.77	AC=1;AF=0.500;AN=2;BaseQRankSum=0.606;DP=59;Dels=0.00;ExcessHet=3.0103;FS=20.532;HaplotypeScore=0.0000;MLEAC=1;MLEAF=0.500;MQ=44.41;MQ0=0;MQRankSum=-6.005;QD=4.96;ReadPosRankSum=-1.005;SOR=5.846;set=variant5	./.	./.	./.	./.	0/1:34,25:59:99:321,0,1195	./.
NW_006271969.1	2424864	gene-CCM_00766(dist=14187),gene-CCM_00767(dist=8717)	intergenic	G	C	1379.77	AC=12;AF=1.00;AN=12;DP=175;Dels=0.00;ExcessHet=3.0103;FS=0.000;HaplotypeScore=0.0000;MLEAC=2;MLEAF=1.00;MQ0=0;set=Intersection	1/1:0,38:38:99:1408,108,0	1/1:0,31:31:84:1104,84,0	1/1:0,29:29:78:1029,78,0	1/1:0,34:34:93:1224,93,0	1/1:0,22:22:60:800,60,0	1/1:0,21:21:54:719,54,0
NW_006271969.1	2481175	gene-CCM_00778	exonic	C	G	249.77	AC=6;AF=0.500;AN=12;DP=496;Dels=0.00;ExcessHet=3.0103;MLEAC=1;MLEAF=0.500;MQ0=0;set=Intersection	0/1:57,18:75:99:278,0,1590	0/1:33,31:64:99:807,0,936	0/1:59,28:88:99:483,0,1618	0/1:53,18:72:99:238,0,1580	0/1:55,36:91:99:766,0,1615	0/1:77,28:106:99:487,0,2330
NW_006271969.1	2481183	gene-CCM_00778	exonic	G	C	186.77	AC=6;AF=0.500;AN=12;DP=516;Dels=0.00;ExcessHet=3.0103;MLEAC=1;MLEAF=0.500;MQ0=0;set=Intersection	0/1:56,19:75:99:215,0,1686	0/1:35,36:71:99:954,0,980	0/1:61,29:91:99:491,0,1606	0/1:54,23:77:99:360,0,1560	0/1:50,41:92:99:929,0,1434	0/1:76,34:110:99:608,0,2342
NW_006271969.1	2481198	gene-CCM_00778	exonic	T	C	412.77	AC=5;AF=0.500;AN=10;DP=458;Dels=0.00;ExcessHet=3.0103;MLEAC=1;MLEAF=0.500;MQ0=0;set=variant-variant2-variant3-variant4-variant6	0/1:54,23:80:99:441,0,1450	0/1:40,38:79:99:1057,0,1010	0/1:64,35:99:99:509,0,1697	0/1:53,27:80:99:529,0,1450	./.	0/1:75,45:120:99:844,0,2072
NW_006271969.1	2481205	gene-CCM_00778	exonic	G	A	292.77	AC=4;AF=0.500;AN=8;DP=374;Dels=0.00;ExcessHet=3.0103;MLEAC=1;MLEAF=0.500;MQ0=0;set=variant-variant2-variant4-variant6	0/1:55,23:83:99:321,0,1543	0/1:39,39:80:99:1024,0,1110	./.	0/1:55,26:83:99:429,0,1739	./.	0/1:76,48:128:99:933,0,2099
NW_006271969.1	2481216	gene-CCM_00778	exonic	A	T	317.77	AC=6;AF=0.500;AN=12;DP=587;Dels=0.00;ExcessHet=3.0103;MLEAC=1;MLEAF=0.500;MQ0=0;set=Intersection	0/1:56,27:83:99:346,0,1375	0/1:45,39:86:99:915,0,1210	0/1:58,38:97:99:674,0,1445	0/1:57,32:89:99:482,0,1551	0/1:52,52:105:99:1020,0,1210	0/1:73,54:127:99:1031,0,1686
NW_006271969.1	2481240	gene-CCM_00778	exonic	T	C	553.77	AC=4;AF=0.500;AN=8;DP=348;Dels=0.00;ExcessHet=3.0103;MLEAC=1;MLEAF=0.500;MQ0=0;set=variant-variant2-variant3-variant4	0/1:45,35:82:99:582,0,986	0/1:38,47:86:99:1395,0,1023	0/1:42,46:91:99:1000,0,1078	0/1:46,39:89:99:847,0,1200	./.	./.
NW_006271969.1	2481312	gene-CCM_00778	exonic	T	C	231.77	AC=3;AF=0.500;AN=6;DP=185;Dels=0.00;ExcessHet=3.0103;MLEAC=1;MLEAF=0.500;MQ0=0;set=variant-variant4-variant5	0/1:39,12:51:99:260,0,1252	./.	./.	0/1:46,9:58:99:185,0,1329	0/1:59,14:76:99:258,0,1699	./.
NW_006271969.1	2481318	gene-CCM_00778	exonic	G	C	229.77	AC=3;AF=0.500;AN=6;DP=190;Dels=0.00;ExcessHet=3.0103;MLEAC=1;MLEAF=0.500;MQ0=0;set=variant-variant4-variant5	0/1:38,11:49:99:258,0,1362	./.	./.	0/1:49,11:60:99:204,0,1656	0/1:63,18:81:99:194,0,1980	./.
NW_006271969.1	2481330	gene-CCM_00778	exonic	T	C	356.77	AC=3;AF=0.500;AN=6;DP=165;Dels=0.00;ExcessHet=3.0103;MLEAC=1;MLEAF=0.500;MQ0=0;set=variant-variant2-variant4	0/1:33,14:48:99:385,0,1035	0/1:40,14:56:99:202,0,1151	./.	0/1:47,13:61:99:316,0,1349	./.	./.
NW_006271969.1	2481348	gene-CCM_00778	exonic	T	A	251.77	AC=3;AF=0.500;AN=6;DP=166;Dels=0.00;ExcessHet=3.0103;MLEAC=1;MLEAF=0.500;MQ0=0;set=variant-variant2-variant4	0/1:33,15:48:99:280,0,1013	0/1:43,14:58:99:236,0,1180	./.	0/1:44,15:60:99:332,0,1346	./.	./.
NW_006271969.1	2481352	gene-CCM_00778	exonic	C	T	246.77	AC=3;AF=0.500;AN=6;DP=165;Dels=0.00;ExcessHet=3.0103;MLEAC=1;MLEAF=0.500;MQ0=0;set=variant-variant2-variant4	0/1:33,15:48:99:275,0,943	0/1:42,15:57:99:262,0,1086	./.	0/1:45,14:60:99:310,0,1454	./.	./.
NW_006271969.1	2481354	gene-CCM_00778	exonic	G	T	313.77	AC=3;AF=0.500;AN=6;DP=165;Dels=0.00;ExcessHet=3.0103;MLEAC=1;MLEAF=0.500;MQ0=0;set=variant-variant2-variant4	0/1:33,14:47:99:342,0,890	0/1:43,15:58:99:240,0,1213	./.	0/1:46,14:60:99:294,0,1487	./.	./.
NW_006271969.1	2481357	gene-CCM_00778	exonic	T	C	188.77	AC=3;AF=0.500;AN=6;DP=164;Dels=0.00;ExcessHet=3.0103;MLEAC=1;MLEAF=0.500;set=variant2-variant3-variant4	./.	0/1:42,15:57:99:217,0,1162	0/1:37,10:47:99:161,0,1007	0/1:46,14:60:99:399,0,1232	./.	./.
NW_006271969.1	2481358	gene-CCM_00778	exonic	A	C	228.77	AC=3;AF=0.500;AN=6;DP=164;Dels=0.00;ExcessHet=3.0103;MLEAC=1;MLEAF=0.500;set=variant2-variant3-variant4	./.	0/1:42,15:57:99:257,0,1111	0/1:35,10:47:99:154,0,984	0/1:46,14:60:99:374,0,1376	./.	./.
NW_006271969.1	2481360	gene-CCM_00778	exonic	C	A	146.77	AC=2;AF=0.500;AN=4;DP=116;Dels=0.00;ExcessHet=3.0103;MLEAC=1;MLEAF=0.500;MQ0=0;set=variant2-variant4	./.	0/1:43,14:57:99:175,0,1286	./.	0/1:45,14:59:99:257,0,1531	./.	./.
NW_006271969.1	2481361	gene-CCM_00778	exonic	T	G	176.77	AC=2;AF=0.500;AN=4;DP=115;Dels=0.00;ExcessHet=3.0103;MLEAC=1;MLEAF=0.500;MQ0=0;set=variant2-variant4	./.	0/1:42,15:57:99:205,0,1176	./.	0/1:42,16:58:99:341,0,1306	./.	./.
NW_006271969.1	2481369	gene-CCM_00778	exonic	A	T	781.77	AC=4;AF=0.500;AN=8;DP=248;Dels=0.00;ExcessHet=3.0103;MLEAC=1;MLEAF=0.500;set=variant-variant2-variant3-variant4	0/1:26,32:58:99:810,0,579	0/1:38,30:68:99:723,0,965	0/1:32,27:59:99:681,0,745	0/1:39,23:63:99:647,0,1228	./.	./.
NW_006271969.1	2481408	gene-CCM_00778	exonic	T	C	422.77	AC=5;AF=0.500;AN=10;DP=329;Dels=0.00;ExcessHet=3.0103;MLEAC=1;MLEAF=0.500;set=variant-variant2-variant3-variant4-variant5	0/1:36,19:55:99:451,0,1114	0/1:43,29:73:99:689,0,1294	0/1:40,19:59:99:285,0,1215	0/1:43,22:65:99:447,0,1201	0/1:46,30:77:99:754,0,1418	./.
NW_006271969.1	2481454	gene-CCM_00778	exonic	C	G	157.77	AC=4;AF=0.500;AN=8;DP=276;Dels=0.00;ExcessHet=3.0103;MLEAC=1;MLEAF=0.500;set=variant-variant2-variant5-variant6	0/1:38,10:48:99:186,0,1250	0/1:46,23:69:99:560,0,1518	./.	./.	0/1:59,23:83:99:419,0,1923	0/1:56,20:76:99:431,0,1822
NW_006271969.1	2481462	gene-CCM_00778	exonic	G	A	140.77	AC=4;AF=0.500;AN=8;DP=272;Dels=0.00;ExcessHet=3.0103;MLEAC=1;MLEAF=0.500;set=variant-variant2-variant5-variant6	0/1:38,10:48:99:169,0,1345	0/1:48,23:71:99:479,0,1586	./.	./.	0/1:59,19:81:99:349,0,2030	0/1:52,20:72:99:264,0,1676
NW_006271969.1	2481474	gene-CCM_00778	exonic	G	A	145.77	AC=4;AF=0.500;AN=8;DP=270;Dels=0.00;ExcessHet=3.0103;MLEAC=1;MLEAF=0.500;set=variant-variant2-variant5-variant6	0/1:41,10:51:99:174,0,1377	0/1:48,22:71:99:465,0,1568	./.	./.	0/1:60,20:81:99:233,0,2004	0/1:47,19:67:99:305,0,1604
NW_006271969.1	2481498	gene-CCM_00778	exonic	G	C	117.77	AC=4;AF=0.500;AN=8;DP=265;Dels=0.00;ExcessHet=3.0103;MLEAC=1;MLEAF=0.500;set=variant-variant2-variant5-variant6	0/1:38,10:48:99:146,0,1321	0/1:50,23:73:99:547,0,1570	./.	./.	0/1:56,18:74:99:421,0,1871	0/1:51,19:70:99:342,0,1640
NW_006271969.1	2481505	gene-CCM_00778	exonic	C	G	357.77	AC=3;AF=0.500;AN=6;DP=203;Dels=0.00;ExcessHet=3.0103;MLEAC=1;MLEAF=0.500;MQ0=0;set=variant2-variant5-variant6	./.	0/1:49,19:68:99:386,0,1628	./.	./.	0/1:54,14:68:99:253,0,1843	0/1:54,13:67:99:193,0,1866
NW_006271969.1	2566807	gene-CCM_00809	exonic	C	T	768.77	AC=1;AF=0.500;AN=2;BaseQRankSum=-0.852;DP=85;Dels=0.00;ExcessHet=3.0103;FS=32.738;HaplotypeScore=7.8636;MLEAC=1;MLEAF=0.500;MQ=55.71;MQ0=0;MQRankSum=-2.899;QD=9.04;ReadPosRankSum=-4.477;SOR=3.182;set=variant2	./.	0/1:52,33:85:99:797,0,1774	./.	./.	./.	./.
NW_006271969.1	2566818	gene-CCM_00809	exonic	C	A	979.77	AC=1;AF=0.500;AN=2;BaseQRankSum=-0.357;DP=85;Dels=0.00;ExcessHet=3.0103;FS=38.198;HaplotypeScore=9.8127;MLEAC=1;MLEAF=0.500;MQ=55.71;MQ0=0;MQRankSum=-4.379;QD=11.53;ReadPosRankSum=-2.879;SOR=2.864;set=variant2	./.	0/1:46,39:85:99:1008,0,1565	./.	./.	./.	./.
NW_006271969.1	2566822	gene-CCM_00809	exonic	A	G	898.77	AC=1;AF=0.500;AN=2;BaseQRankSum=-1.238;DP=106;Dels=0.00;ExcessHet=3.0103;FS=33.846;HaplotypeScore=8.9186;MLEAC=1;MLEAF=0.500;MQ=52.84;MQ0=0;MQRankSum=-3.590;QD=8.48;ReadPosRankSum=0.983;SOR=2.877;set=variant2	./.	0/1:67,39:106:99:927,0,2169	./.	./.	./.	./.
NW_006271969.1	2566828	gene-CCM_00809	exonic	G	A	788.77	AC=1;AF=0.500;AN=2;BaseQRankSum=-0.822;DP=107;Dels=0.00;ExcessHet=3.0103;FS=24.348;HaplotypeScore=10.8917;MLEAC=1;MLEAF=0.500;MQ=52.87;MQ0=0;MQRankSum=-2.407;QD=7.37;ReadPosRankSum=1.032;SOR=2.485;set=variant2	./.	0/1:70,37:107:99:817,0,2237	./.	./.	./.	./.
NW_006271969.1	2567191	gene-CCM_00809	exonic	G	A	188.77	AC=1;AF=0.500;AN=2;BaseQRankSum=-0.332;DP=46;Dels=0.00;ExcessHet=3.0103;FS=25.245;HaplotypeScore=4.8912;MLEAC=1;MLEAF=0.500;MQ=56.10;MQ0=0;MQRankSum=-4.375;QD=4.10;ReadPosRankSum=-2.132;SOR=4.612;set=variant2	./.	0/1:37,9:46:99:217,0,1259	./.	./.	./.	./.
NW_006271969.1	2567197	gene-CCM_00809	exonic	C	T	304.77	AC=1;AF=0.500;AN=2;BaseQRankSum=0.575;DP=50;Dels=0.00;ExcessHet=3.0103;FS=20.370;HaplotypeScore=4.8912;MLEAC=1;MLEAF=0.500;MQ=56.42;MQ0=0;MQRankSum=-3.981;QD=6.10;ReadPosRankSum=-1.880;SOR=2.802;set=variant2	./.	0/1:37,13:50:99:333,0,1301	./.	./.	./.	./.
NW_006271969.1	2567206	gene-CCM_00809	exonic	A	T	196.77	AC=1;AF=0.500;AN=2;BaseQRankSum=-0.527;DP=47;Dels=0.00;ExcessHet=3.0103;FS=27.295;HaplotypeScore=7.8846;MLEAC=1;MLEAF=0.500;MQ=56.19;MQ0=0;MQRankSum=-4.393;QD=4.19;ReadPosRankSum=-0.987;SOR=4.611;set=variant2	./.	0/1:38,9:47:99:225,0,1261	./.	./.	./.	./.
NW_006271969.1	2567211	gene-CCM_00809	exonic	C	T	296.77	AC=1;AF=0.500;AN=2;BaseQRankSum=-0.209;DP=48;Dels=0.00;ExcessHet=3.0103;FS=16.904;HaplotypeScore=11.8817;MLEAC=1;MLEAF=0.500;MQ=56.27;MQ0=0;MQRankSum=-3.202;QD=6.18;ReadPosRankSum=-0.766;SOR=2.808;set=variant2	./.	0/1:35,13:48:99:325,0,1248	./.	./.	./.	./.
NW_006271969.1	2567224	gene-CCM_00809	exonic	G	A	164.77	AC=1;AF=0.500;AN=2;BaseQRankSum=-0.557;DP=53;Dels=0.00;ExcessHet=3.0103;FS=25.926;HaplotypeScore=8.9900;MLEAC=1;MLEAF=0.500;MQ=56.63;MQ0=0;MQRankSum=-4.489;QD=3.11;ReadPosRankSum=1.481;SOR=4.612;set=variant2	./.	0/1:44,9:53:99:193,0,1519	./.	./.	./.	./.
NW_006271969.1	2567227	gene-CCM_00809	exonic	C	T	324.77	AC=1;AF=0.500;AN=2;BaseQRankSum=0.279;DP=52;Dels=0.00;ExcessHet=3.0103;FS=19.404;HaplotypeScore=8.9860;MLEAC=1;MLEAF=0.500;MQ=56.57;MQ0=0;MQRankSum=-3.064;QD=6.25;ReadPosRankSum=1.289;SOR=2.968;set=variant2	./.	0/1:38,14:52:99:353,0,1336	./.	./.	./.	./.
NW_006271969.1	2658065	gene-CCM_00845	exonic	C	T	1955.77	AC=12;AF=1.00;AN=12;DP=311;Dels=0.00;ExcessHet=3.0103;FS=0.000;MLEAC=2;MLEAF=1.00;MQ=60.00;MQ0=0;set=Intersection	1/1:0,51:51:99:1984,150,0	1/1:0,48:48:99:1920,144,0	1/1:0,53:53:99:2110,160,0	1/1:0,60:60:99:2289,175,0	1/1:0,47:47:99:1805,135,0	1/1:0,52:52:99:1964,147,0
NW_006271969.1	2746169	gene-CCM_00879(dist=185)	upstream	G	A	1436.77	AC=4;AF=0.667;AN=6;DP=163;Dels=0.00;ExcessHet=3.0103;MQ0=0;set=variant3-variant5-variant6	./.	./.	0/1:7,51:58:48:1465,0,48	./.	1/1:4,45:50:20:1408,20,0	0/1:12,42:55:99:1165,0,237
NW_006271969.1	2789800	gene-CCM_00897(dist=437)	upstream	G	C	1595.77	AC=6;AF=1.00;AN=6;DP=138;Dels=0.00;ExcessHet=3.0103;FS=0.000;HaplotypeScore=0.0000;MLEAC=2;MLEAF=1.00;MQ0=0;set=variant-variant4-variant6	1/1:0,46:46:99:1624,126,0	./.	./.	1/1:0,35:35:99:1379,105,0	./.	1/1:0,57:57:99:2040,153,0
NW_006271969.1	2835366	gene-CCM_00913	exonic	A	G	1771.77	AC=6;AF=1.00;AN=6;DP=155;Dels=0.00;ExcessHet=3.0103;FS=0.000;MLEAC=2;MLEAF=1.00;MQ=60.00;MQ0=0;set=variant4-variant5-variant6	./.	./.	./.	1/1:0,45:45:99:1800,135,0	1/1:0,51:51:99:1995,150,0	1/1:0,59:59:99:2239,169,0
NW_006271969.1	2848672	gene-CCM_05918(dist=9445),gene-CCM_05919(dist=19621)	intergenic	A	C	239.77	AC=3;AF=0.500;AN=6;DP=52;Dels=0.00;ExcessHet=3.0103;MLEAC=1;MLEAF=0.500;MQ=60.00;MQ0=0;set=variant-variant2-variant5	0/1:6,8:14:99:268,0,177	0/1:7,5:12:99:167,0,197	./.	./.	0/1:10,16:26:99:557,0,248	./.
NW_006271969.1	2850909	gene-CCM_00919(dist=541)	downstream	A	G	298.77	AC=6;AF=0.600;AN=10;DP=46;Dels=0.00;ExcessHet=3.0103;FS=0.000;MQ=60.00;MQ0=0;set=variant2-variant3-variant4-variant5-variant6	./.	0/1:2,9:11:47:327,0,47	0/1:3,8:11:87:287,0,87	0/1:5,3:8:96:96,0,176	1/1:0,7:7:21:280,21,0	0/1:4,5:9:99:173,0,133
NW_006271969.1	2903522	gene-CCM_00937(dist=1033),gene-CCM_00938(dist=1263)	intergenic	G	C	55.77	AC=3;AF=0.500;AN=6;DP=48;Dels=0.00;ExcessHet=3.0103;FS=0.000;MLEAC=1;MLEAF=0.500;set=variant2-variant5-variant6	./.	0/1:11,3:14:84:84,0,324	./.	./.	0/1:10,4:14:99:127,0,247	0/1:14,6:20:99:180,0,458
NW_006271969.1	2940465	gene-CCM_00948(dist=736)	downstream	T	C	887.77	AC=1;AF=0.500;AN=2;BaseQRankSum=0.309;DP=44;Dels=0.00;ExcessHet=3.0103;FS=3.212;HaplotypeScore=5.6482;MLEAC=1;MLEAF=0.500;MQ=60.25;MQ0=0;MQRankSum=-0.206;QD=20.18;ReadPosRankSum=3.035;SOR=0.139;set=variant4	./.	./.	./.	0/1:13,31:44:99:916,0,342	./.	./.
NW_006271969.1	2940467	gene-CCM_00948(dist=738)	downstream	C	A	738.77	AC=5;AF=0.500;AN=10;DP=211;Dels=0.00;ExcessHet=3.0103;MLEAC=1;MLEAF=0.500;MQ0=0;set=variant-variant2-variant3-variant4-variant5	0/1:12,24:36:99:767,0,378	0/1:16,27:43:99:810,0,416	0/1:12,28:40:99:995,0,255	0/1:13,29:42:99:913,0,329	0/1:16,34:50:99:1094,0,404	./.
NW_006271969.1	2940468	gene-CCM_00948(dist=739)	downstream	A	T	768.77	AC=5;AF=0.500;AN=10;DP=211;Dels=0.00;ExcessHet=3.0103;MLEAC=1;MLEAF=0.500;MQ0=0;set=variant-variant2-variant3-variant4-variant5	0/1:12,24:36:99:797,0,327	0/1:15,28:43:99:918,0,389	0/1:12,28:40:99:816,0,277	0/1:11,30:42:99:895,0,271	0/1:16,34:50:99:1179,0,490	./.
NW_006271969.1	3096854	gene-CCM_00997(dist=1658),gene-CCM_00998(dist=3734)	intergenic	G	T	330.77	AC=4;AF=1.00;AN=4;DP=26;Dels=0.00;ExcessHet=3.0103;FS=0.000;MLEAC=2;MLEAF=1.00;MQ0=0;set=variant2-variant6	./.	1/1:1,11:12:30:359,30,0	./.	./.	./.	1/1:1,13:14:24:310,24,0
NW_006271969.1	3097801	gene-CCM_00997(dist=2605),gene-CCM_00998(dist=2787)	intergenic	T	G	88.77	AC=1;AF=0.500;AN=2;BaseQRankSum=-3.636;DP=39;Dels=0.00;ExcessHet=3.0103;FS=27.732;HaplotypeScore=4.6778;MLEAC=1;MLEAF=0.500;MQ=60.00;MQ0=0;MQRankSum=-1.537;QD=2.28;ReadPosRankSum=0.046;SOR=5.132;set=variant	0/1:27,12:39:99:117,0,757	./.	./.	./.	./.	./.
NW_006271969.1	3102372	gene-CCM_00998	exonic	G	A	182.77	AC=1;AF=0.500;AN=2;BaseQRankSum=0.867;DP=77;Dels=0.00;ExcessHet=3.0103;FS=18.640;HaplotypeScore=1.6281;MLEAC=1;MLEAF=0.500;MQ=42.50;MQ0=8;MQRankSum=-0.330;QD=2.37;ReadPosRankSum=-0.898;SOR=2.071;set=variant	0/1:60,17:77:99:211,0,1288	./.	./.	./.	./.	./.
NW_006271969.1	3178317	gene-CCM_01021,gene-CCM_01022(dist=30)	downstream	G	A	136.77	AC=1;AF=0.500;AN=2;BaseQRankSum=-0.132;DP=39;Dels=0.00;ExcessHet=3.0103;FS=35.549;HaplotypeScore=9.0465;MLEAC=1;MLEAF=0.500;MQ=60.00;MQ0=0;MQRankSum=0.585;QD=3.91;ReadPosRankSum=-2.963;SOR=4.606;set=variant	0/1:26,9:39:99:165,0,725	./.	./.	./.	./.	./.
NW_006271969.1	3178329	gene-CCM_01021,gene-CCM_01022(dist=18)	downstream	A	C	168.77	AC=1;AF=0.500;AN=2;BaseQRankSum=-1.421;DP=40;Dels=0.00;ExcessHet=3.0103;FS=47.934;HaplotypeScore=12.9359;MLEAC=1;MLEAF=0.500;MQ=60.00;MQ0=0;MQRankSum=1.390;QD=4.22;ReadPosRankSum=-1.702;SOR=4.796;set=variant	0/1:30,10:40:99:197,0,978	./.	./.	./.	./.	./.
NW_006271969.1	3198024	gene-CCM_01027	intronic	T	C	103.77	AC=1;AF=0.500;AN=2;BaseQRankSum=1.754;DP=7;Dels=0.00;ExcessHet=3.0103;FS=3.680;HaplotypeScore=8.3226;MLEAC=1;MLEAF=0.500;MQ=60.00;MQ0=0;MQRankSum=-0.937;QD=14.82;ReadPosRankSum=0.937;SOR=2.494;set=variant2	./.	0/1:3,4:7:41:132,0,41	./.	./.	./.	./.
NW_006271969.1	3207831	gene-CCM_01031	intronic	T	C	211.84	AC=10;AF=1.00;AN=10;DP=60;Dels=0.00;ExcessHet=3.0103;FS=0.000;MLEAC=2;MLEAF=1.00;MQ=60.00;MQ0=0;set=variant-variant2-variant3-variant4-variant5	1/1:0,6:6:18:240,18,0	1/1:0,11:11:33:440,33,0	1/1:0,13:13:39:510,39,0	1/1:0,19:19:57:760,57,0	1/1:0,11:11:33:440,33,0	./.
NW_006271969.1	3249132	gene-CCM_01044(dist=2268),gene-CCM_01045(dist=1179)	intergenic	A	T	188.77	AC=1;AF=0.500;AN=2;BaseQRankSum=-0.360;DP=46;Dels=0.00;ExcessHet=3.0103;FS=3.208;HaplotypeScore=6.6812;MLEAC=1;MLEAF=0.500;MQ=60.00;MQ0=0;MQRankSum=0.609;QD=4.10;ReadPosRankSum=-3.101;SOR=1.325;set=variant	0/1:37,9:46:99:217,0,1241	./.	./.	./.	./.	./.
NW_006271969.1	3404815	gene-CCM_01099	intronic	T	C	76.77	AC=1;AF=0.500;AN=2;BaseQRankSum=0.550;DP=7;Dels=0.00;ExcessHet=3.0103;FS=0.000;HaplotypeScore=6.4367;MLEAC=1;MLEAF=0.500;MQ=60.00;MQ0=0;MQRankSum=-0.550;QD=10.97;ReadPosRankSum=1.754;SOR=0.941;set=variant2	./.	0/1:3,4:7:65:105,0,65	./.	./.	./.	./.
NW_006271969.1	3414802	gene-CCM_01103	exonic	T	G	186.77	AC=1;AF=0.500;AN=2;BaseQRankSum=-1.992;DP=54;Dels=0.00;ExcessHet=3.0103;FS=40.030;HaplotypeScore=4.4704;MLEAC=1;MLEAF=0.500;MQ=60.00;MQ0=0;MQRankSum=1.105;QD=3.46;ReadPosRankSum=-0.725;SOR=4.505;set=variant6	./.	./.	./.	./.	./.	0/1:35,19:54:99:215,0,704
NW_006271969.1	3555959	gene-CCM_01142	intronic	T	C	63.77	AC=1;AF=0.500;AN=2;BaseQRankSum=0.638;DP=22;Dels=0.00;ExcessHet=3.0103;FS=0.000;HaplotypeScore=12.9926;MLEAC=1;MLEAF=0.500;MQ=60.00;MQ0=0;MQRankSum=0.298;QD=2.90;ReadPosRankSum=0.128;SOR=0.269;set=variant	0/1:18,4:22:92:92,0,512	./.	./.	./.	./.	./.
NW_006271969.1	3576263	gene-CCM_01147(dist=8354),gene-CCM_01148(dist=15000)	intergenic	T	A	223.77	AC=2;AF=0.500;AN=4;DP=97;Dels=0.00;ExcessHet=3.0103;MLEAC=1;MLEAF=0.500;set=variant-variant6	0/1:39,11:50:99:252,0,1306	./.	./.	./.	./.	0/1:32,15:47:99:213,0,1063
NW_006271969.1	3576281	gene-CCM_01147(dist=8372),gene-CCM_01148(dist=14982)	intergenic	C	T	241.77	AC=4;AF=0.500;AN=8;DP=168;Dels=0.00;ExcessHet=3.0103;MLEAC=1;MLEAF=0.500;set=variant-variant2-variant5-variant6	0/1:46,12:58:99:270,0,1377	0/1:27,6:33:99:113,0,852	./.	./.	0/1:22,8:30:99:119,0,626	0/1:34,13:47:99:287,0,844
NW_006271969.1	3576377	gene-CCM_01147(dist=8468),gene-CCM_01148(dist=14886)	intergenic	A	G	425.77	AC=4;AF=0.500;AN=8;DP=179;Dels=0.00;ExcessHet=3.0103;MLEAC=1;MLEAF=0.500;set=variant-variant2-variant5-variant6	0/1:41,20:61:99:454,0,1315	0/1:24,11:35:99:175,0,867	./.	./.	0/1:27,13:40:99:200,0,975	0/1:22,21:43:99:383,0,743
NW_006271969.1	3576465	gene-CCM_01147(dist=8556),gene-CCM_01148(dist=14798)	intergenic	T	C	124.77	AC=4;AF=0.500;AN=8;DP=134;Dels=0.00;ExcessHet=3.0103;MLEAC=1;MLEAF=0.500;set=variant-variant2-variant5-variant6	0/1:39,9:48:99:153,0,1344	0/1:25,6:31:99:110,0,910	./.	./.	0/1:24,6:30:99:107,0,825	0/1:13,12:25:99:220,0,460
NW_006271969.1	3576471	gene-CCM_01147(dist=8562),gene-CCM_01148(dist=14792)	intergenic	A	G	108.77	AC=4;AF=0.500;AN=8;DP=127;Dels=0.00;ExcessHet=3.0103;MLEAC=1;MLEAF=0.500;set=variant-variant2-variant5-variant6	0/1:38,8:47:99:137,0,1310	0/1:26,6:32:99:107,0,947	./.	./.	0/1:21,6:27:99:116,0,725	0/1:12,9:21:99:152,0,392
NW_006271969.1	3576481	gene-CCM_01147(dist=8572),gene-CCM_01148(dist=14782)	intergenic	A	G	101.77	AC=3;AF=0.500;AN=6;DP=92;Dels=0.00;ExcessHet=3.0103;MLEAC=1;MLEAF=0.500;set=variant-variant5-variant6	0/1:37,8:45:99:130,0,1268	./.	./.	./.	0/1:21,6:27:99:113,0,762	0/1:11,9:20:99:155,0,355
NW_006271969.1	3577205	gene-CCM_01147(dist=9296),gene-CCM_01148(dist=14058)	intergenic	T	C	259.77	AC=6;AF=0.500;AN=12;DP=330;Dels=0.00;ExcessHet=3.0103;MLEAC=1;MLEAF=0.500;set=Intersection	0/1:38,26:64:99:288,0,1259	0/1:29,13:42:99:138,0,903	0/1:45,27:72:99:259,0,1406	0/1:34,25:59:99:182,0,1129	0/1:24,18:42:99:183,0,853	0/1:32,19:51:99:197,0,1099
NW_006271969.1	3577253	gene-CCM_01147(dist=9344),gene-CCM_01148(dist=14010)	intergenic	A	G	134.77	AC=2;AF=0.500;AN=4;DP=86;Dels=0.00;ExcessHet=3.0103;MLEAC=1;MLEAF=0.500;set=variant-variant5	0/1:40,13:53:99:163,0,1332	./.	./.	./.	0/1:24,9:33:99:100,0,805	./.
NW_006271969.1	3670517	gene-CCM_01175(dist=149)	upstream	T	G	58.77	AC=1;AF=0.500;AN=2;BaseQRankSum=0.588;DP=15;Dels=0.00;ExcessHet=3.0103;FS=0.000;HaplotypeScore=11.1576;MLEAC=1;MLEAF=0.500;MQ=59.74;MQ0=0;MQRankSum=-0.457;QD=3.92;ReadPosRankSum=2.285;SOR=0.160;set=variant3	./.	./.	0/1:11,4:15:87:87,0,277	./.	./.	./.
NW_006271969.1	3767893	gene-CCM_01196(dist=1055),gene-CCM_01197(dist=20145)	intergenic	A	G	77.77	AC=2;AF=0.500;AN=4;DP=68;Dels=0.00;ExcessHet=3.0103;MLEAC=1;MLEAF=0.500;set=variant4-variant6	./.	./.	./.	0/1:29,7:36:99:106,0,1034	./.	0/1:23,9:32:99:106,0,751
NW_006271969.1	3767937	gene-CCM_01196(dist=1099),gene-CCM_01197(dist=20101)	intergenic	T	A	116.77	AC=1;AF=0.500;AN=2;BaseQRankSum=-2.103;DP=48;Dels=0.00;ExcessHet=3.0103;FS=10.868;HaplotypeScore=0.9997;MLEAC=1;MLEAF=0.500;MQ=54.60;MQ0=0;MQRankSum=-3.009;QD=2.43;ReadPosRankSum=-0.964;SOR=3.156;set=variant5	./.	./.	./.	./.	0/1:41,7:48:99:145,0,1341	./.
NW_006271969.1	3768055	gene-CCM_01196(dist=1217),gene-CCM_01197(dist=19983)	intergenic	A	G	580.77	AC=6;AF=0.500;AN=12;DP=386;Dels=0.00;ExcessHet=3.0103;MLEAC=1;MLEAF=0.500;set=Intersection	0/1:48,28:76:99:609,0,1529	0/1:38,13:51:99:193,0,1159	0/1:49,11:60:99:177,0,1598	0/1:44,22:66:99:448,0,1364	0/1:44,23:67:99:547,0,1318	0/1:42,24:66:99:480,0,1187
NW_006271969.1	3768113	gene-CCM_01196(dist=1275),gene-CCM_01197(dist=19925)	intergenic	A	G	663.77	AC=6;AF=0.500;AN=12;DP=392;Dels=0.00;ExcessHet=3.0103;MLEAC=1;MLEAF=0.500;set=Intersection	0/1:41,44:85:99:692,0,1299	0/1:22,22:44:99:338,0,781	0/1:46,27:73:99:472,0,1462	0/1:38,28:67:99:663,0,1209	0/1:38,25:63:99:382,0,1293	0/1:27,33:60:99:537,0,871
NW_006271969.1	3768242	gene-CCM_01196(dist=1404),gene-CCM_01197(dist=19796)	intergenic	T	C	280.77	AC=6;AF=0.500;AN=12;DP=420;Dels=0.00;ExcessHet=3.0103;MLEAC=1;MLEAF=0.500;set=Intersection	0/1:47,34:81:99:309,0,1297	0/1:41,20:61:99:260,0,1436	0/1:37,37:74:99:680,0,1297	0/1:46,18:64:99:325,0,1510	0/1:57,34:91:99:574,0,1693	0/1:29,20:49:99:209,0,1046
NW_006271969.1	3768260	gene-CCM_01196(dist=1422),gene-CCM_01197(dist=19778)	intergenic	A	G	288.77	AC=6;AF=0.500;AN=12;DP=401;Dels=0.00;ExcessHet=3.0103;MLEAC=1;MLEAF=0.500;set=Intersection	0/1:42,36:78:99:317,0,1302	0/1:40,19:62:99:261,0,1367	0/1:35,35:70:99:711,0,1211	0/1:42,18:60:99:305,0,1425	0/1:52,34:86:99:540,0,1663	0/1:28,17:45:99:184,0,980
NW_006271969.1	3768284	gene-CCM_01196(dist=1446),gene-CCM_01197(dist=19754)	intergenic	T	G	133.77	AC=5;AF=0.500;AN=10;DP=316;Dels=0.00;ExcessHet=3.0103;MLEAC=1;MLEAF=0.500;set=variant2-variant3-variant4-variant5-variant6	./.	0/1:49,14:63:99:162,0,1522	0/1:44,26:70:99:495,0,1393	0/1:45,14:59:99:194,0,1404	0/1:57,23:80:99:372,0,1510	0/1:30,14:44:99:117,0,853
NW_006271969.1	3768594	gene-CCM_01196(dist=1756),gene-CCM_01197(dist=19444)	intergenic	T	C	274.77	AC=6;AF=0.500;AN=12;DP=387;Dels=0.00;ExcessHet=3.0103;MLEAC=1;MLEAF=0.500;set=Intersection	0/1:42,26:68:99:303,0,1469	0/1:43,24:67:99:307,0,1506	0/1:45,14:59:99:193,0,1476	0/1:42,23:65:99:343,0,1498	0/1:40,21:61:99:286,0,1309	0/1:49,18:67:99:308,0,1684
NW_006271969.1	3768622	gene-CCM_01196(dist=1784),gene-CCM_01197(dist=19416)	intergenic	A	G	289.77	AC=6;AF=0.500;AN=12;DP=389;Dels=0.00;ExcessHet=3.0103;MLEAC=1;MLEAF=0.500;set=Intersection	0/1:42,26:68:99:318,0,1469	0/1:41,24:65:99:380,0,1436	0/1:41,14:55:99:254,0,1452	0/1:51,20:71:99:294,0,1738	0/1:43,23:66:99:335,0,1474	0/1:48,16:64:99:306,0,1656
NW_006271969.1	3768635	gene-CCM_01196(dist=1797),gene-CCM_01197(dist=19403)	intergenic	C	T	296.77	AC=6;AF=0.500;AN=12;DP=391;Dels=0.00;ExcessHet=3.0103;MLEAC=1;MLEAF=0.500;set=Intersection	0/1:48,26:74:99:325,0,1657	0/1:43,21:64:99:336,0,1479	0/1:43,13:56:99:228,0,1492	0/1:47,19:66:99:312,0,1516	0/1:44,22:66:99:306,0,1572	0/1:50,15:65:99:269,0,1668
NW_006271969.1	3769302	gene-CCM_01196(dist=2464),gene-CCM_01197(dist=18736)	intergenic	C	T	520.77	AC=2;AF=0.500;AN=4;DP=135;Dels=0.00;ExcessHet=3.0103;MLEAC=1;MLEAF=0.500;set=variant4-variant6	./.	./.	./.	0/1:37,32:69:99:549,0,1197	./.	0/1:40,26:66:99:195,0,1231
NW_006271969.1	3770676	gene-CCM_01196(dist=3838),gene-CCM_01197(dist=17362)	intergenic	G	A	71.77	AC=4;AF=0.500;AN=8;DP=61;Dels=0.00;ExcessHet=3.0103;MLEAC=1;MLEAF=0.500;MQ0=0;set=variant-variant2-variant3-variant5	0/1:11,6:17:99:100,0,351	0/1:12,7:19:99:218,0,349	0/1:7,6:13:99:192,0,218	./.	0/1:8,4:12:99:115,0,244	./.
NW_006271969.1	3770746	gene-CCM_01196(dist=3908),gene-CCM_01197(dist=17292)	intergenic	C	T	79.77	AC=1;AF=0.500;AN=2;BaseQRankSum=1.479;DP=18;Dels=0.00;ExcessHet=3.0103;FS=5.051;HaplotypeScore=1.7882;MLEAC=1;MLEAF=0.500;MQ=44.56;MQ0=0;MQRankSum=-1.479;QD=4.43;ReadPosRankSum=1.577;SOR=0.031;set=variant4	./.	./.	./.	0/1:13,5:18:99:108,0,349	./.	./.
NW_006271969.1	3770793	gene-CCM_01196(dist=3955),gene-CCM_01197(dist=17245)	intergenic	T	C	97.77	AC=5;AF=0.500;AN=10;DP=194;Dels=0.00;ExcessHet=3.0103;MLEAC=1;MLEAF=0.500;set=variant-variant2-variant3-variant5-variant6	0/1:29,8:37:99:126,0,852	0/1:33,19:52:99:380,0,935	0/1:27,9:36:99:192,0,889	./.	0/1:21,6:27:99:128,0,523	0/1:29,13:42:99:274,0,721
NW_006271969.1	3770909	gene-CCM_01196(dist=4071),gene-CCM_01197(dist=17129)	intergenic	A	G	174.77	AC=4;AF=0.500;AN=8;DP=149;Dels=0.00;ExcessHet=3.0103;MLEAC=1;MLEAF=0.500;set=variant2-variant3-variant5-variant6	./.	0/1:34,8:42:99:203,0,1113	0/1:30,10:40:99:224,0,961	./.	0/1:21,7:28:99:182,0,620	0/1:30,9:39:99:218,0,825
NW_006271969.1	3770946	gene-CCM_01196(dist=4108),gene-CCM_01197(dist=17092)	intergenic	G	A	75.77	AC=4;AF=0.500;AN=8;DP=128;Dels=0.00;ExcessHet=3.0103;MLEAC=1;MLEAF=0.500;set=variant2-variant3-variant5-variant6	./.	0/1:30,5:35:99:104,0,922	0/1:25,9:34:99:189,0,781	./.	0/1:22,6:28:99:149,0,711	0/1:24,7:31:99:156,0,711
NW_006271969.1	3770967	gene-CCM_01196(dist=4129),gene-CCM_01197(dist=17071)	intergenic	A	G	104.77	AC=2;AF=0.500;AN=4;DP=62;Dels=0.00;ExcessHet=3.0103;HaplotypeScore=0.0000;MLEAC=1;MLEAF=0.500;set=variant5-variant6	./.	./.	./.	./.	0/1:23,7:30:99:133,0,790	0/1:24,8:32:99:129,0,870
NW_006271969.1	3782569	gene-CCM_01196(dist=15731),gene-CCM_01197(dist=5469)	intergenic	A	G	158.77	AC=3;AF=0.500;AN=6;DP=215;Dels=0.00;ExcessHet=3.0103;MLEAC=1;MLEAF=0.500;set=variant-variant3-variant5	0/1:54,17:71:99:187,0,1769	./.	0/1:48,23:71:99:366,0,1601	./.	0/1:44,29:73:99:427,0,1522	./.
NW_006271969.1	3782581	gene-CCM_01196(dist=15743),gene-CCM_01197(dist=5457)	intergenic	C	T	220.77	AC=3;AF=0.500;AN=6;DP=221;Dels=0.00;ExcessHet=3.0103;MLEAC=1;MLEAF=0.500;set=variant-variant3-variant5	0/1:58,16:74:99:249,0,1813	./.	0/1:49,25:74:99:407,0,1670	./.	0/1:47,26:73:99:392,0,1453	./.
NW_006271969.1	3782608	gene-CCM_01196(dist=15770),gene-CCM_01197(dist=5430)	intergenic	T	C	374.77	AC=4;AF=0.500;AN=8;DP=293;Dels=0.00;ExcessHet=3.0103;MLEAC=1;MLEAF=0.500;set=variant-variant2-variant3-variant5	0/1:50,25:75:99:403,0,1713	0/1:56,24:81:99:194,0,1871	0/1:45,24:69:99:434,0,1529	./.	0/1:42,25:68:99:322,0,1422	./.
NW_006271969.1	3782765	gene-CCM_01196(dist=15927),gene-CCM_01197(dist=5273)	intergenic	A	G	218.77	AC=2;AF=0.500;AN=4;DP=158;Dels=0.00;ExcessHet=3.0103;MLEAC=1;MLEAF=0.500;set=variant3-variant5	./.	./.	0/1:60,21:81:99:247,0,2059	./.	0/1:52,25:77:99:295,0,1736	./.
NW_006271969.1	3782902	gene-CCM_01196(dist=16064),gene-CCM_01197(dist=5136)	intergenic	T	C	301.77	AC=3;AF=0.500;AN=6;DP=211;Dels=0.00;ExcessHet=3.0103;MLEAC=1;MLEAF=0.500;set=variant-variant3-variant5	0/1:54,22:77:99:330,0,1897	./.	0/1:59,19:78:99:283,0,2098	./.	0/1:40,15:56:99:161,0,1408	./.
NW_006271969.1	3782922	gene-CCM_01196(dist=16084),gene-CCM_01197(dist=5116)	intergenic	T	C	337.77	AC=3;AF=0.500;AN=6;DP=217;Dels=0.00;ExcessHet=3.0103;MLEAC=1;MLEAF=0.500;set=variant-variant3-variant5	0/1:53,19:73:99:366,0,1811	./.	0/1:63,19:82:99:260,0,2231	./.	0/1:46,15:62:99:172,0,1606	./.
NW_006271969.1	3782949	gene-CCM_01196(dist=16111),gene-CCM_01197(dist=5089)	intergenic	C	T	185.77	AC=1;AF=0.500;AN=2;BaseQRankSum=1.905;DP=68;Dels=0.00;ExcessHet=3.0103;FS=28.268;HaplotypeScore=0.8941;MLEAC=1;MLEAF=0.500;MQ=52.20;MQ0=1;MQRankSum=-5.328;QD=2.73;ReadPosRankSum=-1.519;SOR=5.420;set=variant	0/1:53,15:68:99:214,0,1720	./.	./.	./.	./.	./.
NW_006271969.1	3944408	gene-CCM_01237(dist=12914),gene-CCM_01238(dist=8994)	intergenic	A	G	66.77	AC=1;AF=0.500;AN=2;BaseQRankSum=2.113;DP=24;Dels=0.00;ExcessHet=3.0103;FS=0.000;HaplotypeScore=1.7882;MLEAC=1;MLEAF=0.500;MQ=45.90;MQ0=0;MQRankSum=-2.113;QD=2.78;ReadPosRankSum=-3.399;SOR=2.564;set=variant5	./.	./.	./.	./.	0/1:16,8:24:95:95,0,385	./.
NW_006271969.1	4226342	gene-CCM_01312(dist=615)	upstream	A	T	850.77	AC=6;AF=1.00;AN=6;DP=90;ExcessHet=3.0103;FS=0.000;MLEAC=2;MLEAF=1.00;MQ0=0;set=variant2-variant3-variant4	./.	1/1:1,27:28:69:879,69,0	1/1:0,29:29:75:1010,75,0	1/1:2,29:32:75:990,75,0	./.	./.
NW_006271969.1	4305702	gene-CCM_01332(dist=211)	downstream	A	C	895.77	AC=6;AF=0.500;AN=12;DP=623;Dels=0.00;ExcessHet=3.0103;MLEAC=1;MLEAF=0.500;set=Intersection	0/1:58,35:93:99:924,0,1609	0/1:52,47:99:99:1148,0,1357	0/1:52,45:97:99:1037,0,1352	0/1:61,41:102:99:981,0,1611	0/1:54,57:111:99:1641,0,1428	0/1:70,51:121:99:1306,0,1910
NW_006271969.1	4305707	gene-CCM_01332(dist=216)	downstream	C	G	889.77	AC=6;AF=0.500;AN=12;DP=627;Dels=0.00;ExcessHet=3.0103;MLEAC=1;MLEAF=0.500;set=Intersection	0/1:55,37:92:99:918,0,1588	0/1:50,49:99:99:1136,0,1221	0/1:51,46:97:99:1150,0,1225	0/1:57,43:100:99:1031,0,1315	0/1:54,60:114:99:1809,0,1280	0/1:70,55:125:99:1406,0,1867
NW_006271969.1	4305728	gene-CCM_01332(dist=237)	downstream	A	G	1367.77	AC=2;AF=0.500;AN=4;DP=204;Dels=0.00;ExcessHet=3.0103;MLEAC=1;MLEAF=0.500;set=variant-variant6	0/1:35,51:91:99:1396,0,975	./.	./.	./.	./.	0/1:51,58:113:99:1758,0,1241
NW_006271969.1	4305783	gene-CCM_01332(dist=292)	downstream	T	C	946.77	AC=2;AF=0.500;AN=4;DP=181;Dels=0.00;ExcessHet=3.0103;MLEAC=1;MLEAF=0.500;MQ0=0;set=variant-variant3	0/1:51,35:92:99:975,0,1491	./.	0/1:43,40:89:99:1120,0,1049	./.	./.	./.
NW_006271969.1	4337059	gene-CCM_01342(dist=3650),gene-CCM_01343(dist=2979)	intergenic	C	A	291.77	AC=1;AF=0.500;AN=2;BaseQRankSum=0.475;DP=94;Dels=0.00;ExcessHet=3.0103;FS=1.865;HaplotypeScore=11.0972;MLEAC=1;MLEAF=0.500;MQ=52.42;MQ0=4;MQRankSum=-2.025;QD=3.10;ReadPosRankSum=-5.820;SOR=0.633;set=variant4	./.	./.	./.	0/1:65,29:94:99:320,0,1575	./.	./.
NW_006271969.1	4337062	gene-CCM_01342(dist=3653),gene-CCM_01343(dist=2976)	intergenic	C	G	210.77	AC=1;AF=0.500;AN=2;BaseQRankSum=-2.633;DP=94;Dels=0.00;ExcessHet=3.0103;FS=0.000;HaplotypeScore=9.2033;MLEAC=1;MLEAF=0.500;MQ=52.42;MQ0=4;MQRankSum=-2.668;QD=2.24;ReadPosRankSum=-5.517;SOR=0.603;set=variant4	./.	./.	./.	0/1:63,31:94:99:239,0,1628	./.	./.
NW_006271969.1	4337320	gene-CCM_01342(dist=3911),gene-CCM_01343(dist=2718)	intergenic	G	A	295.77	AC=6;AF=0.500;AN=12;DP=144;Dels=0.00;ExcessHet=3.0103;MLEAC=1;MLEAF=0.500;set=Intersection	0/1:17,13:30:99:324,0,442	0/1:9,9:20:99:111,0,179	0/1:6,13:21:99:279,0,120	0/1:9,12:24:99:169,0,146	0/1:10,16:26:99:390,0,233	0/1:13,10:23:99:281,0,330
NW_006271969.1	4337394	gene-CCM_01342(dist=3985),gene-CCM_01343(dist=2644)	intergenic	A	G	442.77	AC=2;AF=0.500;AN=4;DP=132;Dels=0.00;ExcessHet=3.0103;MLEAC=1;MLEAF=0.500;MQ0=0;set=variant2-variant3	./.	0/1:43,20:70:99:471,0,1018	0/1:40,18:62:99:393,0,866	./.	./.	./.
NW_006271969.1	4337492	gene-CCM_01342(dist=4083),gene-CCM_01343(dist=2546)	intergenic	T	G	182.77	AC=1;AF=0.500;AN=2;BaseQRankSum=1.963;DP=55;Dels=0.00;ExcessHet=3.0103;FS=7.643;HaplotypeScore=7.4327;MLEAC=1;MLEAF=0.500;MQ=55.44;MQ0=1;MQRankSum=-2.448;QD=3.32;ReadPosRankSum=-4.896;SOR=2.118;set=variant6	./.	./.	./.	./.	./.	0/1:41,14:55:99:211,0,1016
NW_006271969.1	4344262	gene-CCM_01344	exonic	A	C	99.77	AC=1;AF=0.500;AN=2;BaseQRankSum=0.146;DP=25;Dels=0.00;ExcessHet=3.0103;FS=27.831;HaplotypeScore=12.7285;MLEAC=1;MLEAF=0.500;MQ=60.00;MQ0=0;MQRankSum=-0.495;QD=3.99;ReadPosRankSum=-1.835;SOR=4.397;set=variant5	./.	./.	./.	./.	0/1:17,8:25:99:128,0,419	./.
NW_006271969.1	4654092	gene-CCM_01441(dist=2962),gene-CCM_01442(dist=2373)	intergenic	A	C	64.77	AC=2;AF=0.500;AN=4;DP=27;Dels=0.00;ExcessHet=3.0103;FS=0.000;MLEAC=1;MLEAF=0.500;MQ=60.00;MQ0=0;set=variant-variant2	0/1:8,3:11:93:93,0,192	0/1:13,3:16:81:81,0,351	./.	./.	./.	./.
NW_006271969.1	4719682	gene-CCM_01464	intronic	C	G	691.77	AC=3;AF=0.750;AN=4;DP=34;Dels=0.00;ExcessHet=3.0103;MQ=60.00;MQ0=0;set=variant-variant3	1/1:2,18:20:54:720,54,0	./.	0/1:4,10:14:71:361,0,71	./.	./.	./.
NW_006271969.1	4842006	gene-CCM_01504(dist=2490),gene-CCM_01505(dist=1419)	intergenic	G	A	84.77	AC=1;AF=0.500;AN=2;BaseQRankSum=1.097;DP=33;Dels=0.00;ExcessHet=3.0103;FS=4.314;HaplotypeScore=0.8941;MLEAC=1;MLEAF=0.500;MQ=56.55;MQ0=0;MQRankSum=-3.804;QD=2.57;ReadPosRankSum=-2.731;SOR=1.938;set=variant5	./.	./.	./.	./.	0/1:27,6:33:99:113,0,933	./.
NW_006271969.1	4842020	gene-CCM_01504(dist=2504),gene-CCM_01505(dist=1405)	intergenic	C	T	90.77	AC=1;AF=0.500;AN=2;BaseQRankSum=0.652;DP=32;Dels=0.00;ExcessHet=3.0103;FS=1.960;HaplotypeScore=1.8874;MLEAC=1;MLEAF=0.500;MQ=56.43;MQ0=0;MQRankSum=-3.790;QD=2.84;ReadPosRankSum=-1.859;SOR=1.562;set=variant5	./.	./.	./.	./.	0/1:26,6:32:99:119,0,860	./.
NW_006271969.1	4842030	gene-CCM_01504(dist=2514),gene-CCM_01505(dist=1395)	intergenic	G	A	90.77	AC=1;AF=0.500;AN=2;BaseQRankSum=1.425;DP=31;Dels=0.00;ExcessHet=3.0103;FS=1.978;HaplotypeScore=1.8874;MLEAC=1;MLEAF=0.500;MQ=56.32;MQ0=0;MQRankSum=-3.775;QD=2.93;ReadPosRankSum=-1.025;SOR=1.414;set=variant5	./.	./.	./.	./.	0/1:25,6:31:99:119,0,849	./.
NW_006271969.1	4842037	gene-CCM_01504(dist=2521),gene-CCM_01505(dist=1388)	intergenic	C	T	87.77	AC=1;AF=0.500;AN=2;BaseQRankSum=1.190;DP=33;Dels=0.00;ExcessHet=3.0103;FS=1.960;HaplotypeScore=0.8941;MLEAC=1;MLEAF=0.500;MQ=56.55;MQ0=0;MQRankSum=-3.804;QD=2.66;ReadPosRankSum=-0.210;SOR=1.473;set=variant5	./.	./.	./.	./.	0/1:27,6:33:99:116,0,886	./.
NW_006271969.1	4842038	gene-CCM_01504(dist=2522),gene-CCM_01505(dist=1387)	intergenic	C	T	84.77	AC=1;AF=0.500;AN=2;BaseQRankSum=-1.004;DP=33;Dels=0.00;ExcessHet=3.0103;FS=1.960;HaplotypeScore=0.8941;MLEAC=1;MLEAF=0.500;MQ=56.55;MQ0=0;MQRankSum=-3.804;QD=2.57;ReadPosRankSum=-0.163;SOR=1.473;set=variant5	./.	./.	./.	./.	0/1:27,6:33:99:113,0,918	./.
NW_006271969.1	4842040	gene-CCM_01504(dist=2524),gene-CCM_01505(dist=1385)	intergenic	T	A	87.77	AC=1;AF=0.500;AN=2;BaseQRankSum=1.376;DP=32;Dels=0.00;ExcessHet=3.0103;FS=1.960;HaplotypeScore=0.0000;MLEAC=1;MLEAF=0.500;MQ=56.43;MQ0=0;MQRankSum=-3.790;QD=2.74;ReadPosRankSum=-0.217;SOR=1.562;set=variant5	./.	./.	./.	./.	0/1:26,6:32:99:116,0,912	./.
NW_006271969.1	4842043	gene-CCM_01504(dist=2527),gene-CCM_01505(dist=1382)	intergenic	C	T	74.77	AC=1;AF=0.500;AN=2;BaseQRankSum=-0.460;DP=35;Dels=0.00;ExcessHet=3.0103;FS=1.960;HaplotypeScore=0.8941;MLEAC=1;MLEAF=0.500;MQ=56.75;MQ0=0;MQRankSum=-3.830;QD=2.14;ReadPosRankSum=0.241;SOR=1.739;set=variant5	./.	./.	./.	./.	0/1:29,6:35:99:103,0,928	./.
NW_006271969.1	4842054	gene-CCM_01504(dist=2538),gene-CCM_01505(dist=1371)	intergenic	C	T	95.77	AC=4;AF=0.500;AN=8;DP=185;Dels=0.00;ExcessHet=3.0103;MLEAC=1;MLEAF=0.500;set=variant-variant2-variant3-variant4	0/1:34,6:40:99:124,0,1024	0/1:33,11:46:99:240,0,961	0/1:38,9:47:99:231,0,1152	0/1:40,11:52:99:265,0,1186	./.	./.
NW_006271969.1	4842073	gene-CCM_01504(dist=2557),gene-CCM_01505(dist=1352)	intergenic	G	A	123.77	AC=6;AF=0.500;AN=12;DP=259;Dels=0.00;ExcessHet=3.0103;MLEAC=1;MLEAF=0.500;MQ0=0;set=Intersection	0/1:35,7:43:99:152,0,1101	0/1:35,15:50:99:422,0,952	0/1:34,13:48:99:361,0,1006	0/1:38,12:51:99:310,0,1286	0/1:23,9:33:99:236,0,781	0/1:27,7:34:99:159,0,824
NW_006271969.1	4842075	gene-CCM_01504(dist=2559),gene-CCM_01505(dist=1350)	intergenic	T	C	108.77	AC=6;AF=0.500;AN=12;DP=261;Dels=0.00;ExcessHet=3.0103;MLEAC=1;MLEAF=0.500;MQ0=0;set=Intersection	0/1:38,7:45:99:137,0,1332	0/1:34,15:49:99:371,0,1093	0/1:34,12:48:99:314,0,1102	0/1:38,12:50:99:290,0,1279	0/1:25,9:34:99:212,0,818	0/1:27,8:35:99:207,0,911
NW_006271969.1	4842088	gene-CCM_01504(dist=2572),gene-CCM_01505(dist=1337)	intergenic	C	T	149.77	AC=6;AF=0.500;AN=12;DP=276;Dels=0.00;ExcessHet=3.0103;MLEAC=1;MLEAF=0.500;MQ0=0;set=Intersection	0/1:37,9:46:99:178,0,1113	0/1:33,17:51:99:490,0,952	0/1:35,18:53:99:539,0,933	0/1:36,14:50:99:347,0,1117	0/1:27,12:39:99:287,0,843	0/1:28,9:37:99:207,0,891
NW_006271969.1	4842105	gene-CCM_01504(dist=2589),gene-CCM_01505(dist=1320)	intergenic	G	A	202.77	AC=6;AF=0.500;AN=12;DP=277;Dels=0.00;ExcessHet=3.0103;MLEAC=1;MLEAF=0.500;MQ0=0;set=Intersection	0/1:30,9:41:99:231,0,940	0/1:35,18:55:99:562,0,1047	0/1:33,19:53:99:504,0,890	0/1:35,15:51:99:381,0,1109	0/1:29,15:44:99:409,0,788	0/1:24,9:33:99:273,0,707
NW_006271969.1	4842115	gene-CCM_01504(dist=2599),gene-CCM_01505(dist=1310)	intergenic	G	A	166.77	AC=6;AF=0.500;AN=12;DP=274;Dels=0.00;ExcessHet=3.0103;MLEAC=1;MLEAF=0.500;MQ0=0;set=Intersection	0/1:36,9:45:99:195,0,1039	0/1:36,18:55:99:547,0,993	0/1:32,18:50:99:538,0,836	0/1:38,14:55:99:386,0,1130	0/1:25,14:39:99:425,0,659	0/1:21,9:30:99:276,0,634
NW_006271969.1	4842118	gene-CCM_01504(dist=2602),gene-CCM_01505(dist=1307)	intergenic	A	T	160.77	AC=6;AF=0.500;AN=12;DP=275;Dels=0.00;ExcessHet=3.0103;MLEAC=1;MLEAF=0.500;MQ0=0;set=Intersection	0/1:36,9:45:99:189,0,1179	0/1:38,18:56:99:536,0,1319	0/1:31,18:49:99:505,0,965	0/1:39,14:53:99:358,0,1383	0/1:27,14:41:99:352,0,898	0/1:22,9:31:99:219,0,790
NW_006271969.1	4842119	gene-CCM_01504(dist=2603),gene-CCM_01505(dist=1306)	intergenic	A	T	200.77	AC=6;AF=0.500;AN=12;DP=276;Dels=0.00;ExcessHet=3.0103;MLEAC=1;MLEAF=0.500;MQ0=0;set=Intersection	0/1:36,9:45:99:229,0,1108	0/1:38,18:56:99:532,0,1225	0/1:31,18:49:99:552,0,962	0/1:40,14:54:99:365,0,1430	0/1:27,14:41:99:413,0,838	0/1:22,9:31:99:267,0,766
NW_006271969.1	4842142	gene-CCM_01504(dist=2626),gene-CCM_01505(dist=1283)	intergenic	A	T	165.77	AC=6;AF=0.500;AN=12;DP=267;Dels=0.00;ExcessHet=3.0103;MLEAC=1;MLEAF=0.500;MQ0=0;set=Intersection	0/1:30,9:39:99:194,0,968	0/1:34,19:53:99:561,0,1204	0/1:32,17:49:99:545,0,1004	0/1:35,14:49:99:380,0,1256	0/1:28,15:43:99:407,0,922	0/1:24,10:34:99:228,0,864
NW_006271969.1	4842182	gene-CCM_01504(dist=2666),gene-CCM_01505(dist=1243)	intergenic	G	A	194.77	AC=1;AF=0.500;AN=2;BaseQRankSum=2.082;DP=34;Dels=0.00;ExcessHet=3.0103;FS=0.000;HaplotypeScore=4.5761;MLEAC=1;MLEAF=0.500;MQ=57.36;MQ0=0;MQRankSum=-3.537;QD=5.90;ReadPosRankSum=-0.020;SOR=0.973;set=variant6	./.	./.	./.	./.	./.	0/1:24,9:34:99:223,0,627
NW_006271969.1	4842193	gene-CCM_01504(dist=2677),gene-CCM_01505(dist=1232)	intergenic	C	T	357.77	AC=4;AF=0.500;AN=8;DP=177;Dels=0.00;ExcessHet=3.0103;MLEAC=1;MLEAF=0.500;MQ0=0;set=variant2-variant3-variant5-variant6	./.	0/1:36,13:50:99:386,0,1055	0/1:35,12:47:99:342,0,1191	./.	0/1:38,11:49:99:232,0,1216	0/1:23,8:31:99:161,0,785
NW_006271969.1	4842214	gene-CCM_01504(dist=2698),gene-CCM_01505(dist=1211)	intergenic	G	A	116.77	AC=2;AF=0.500;AN=4;DP=94;Dels=0.00;ExcessHet=3.0103;MLEAC=1;MLEAF=0.500;MQ0=0;set=variant2-variant3	./.	0/1:42,8:50:99:145,0,1358	0/1:37,7:44:99:152,0,1152	./.	./.	./.
NW_006271969.1	4859915	gene-CCM_01510	exonic	A	C	116.77	AC=1;AF=0.500;AN=2;BaseQRankSum=-2.291;DP=45;Dels=0.00;ExcessHet=3.0103;FS=55.448;HaplotypeScore=9.2499;MLEAC=1;MLEAF=0.500;MQ=60.00;MQ0=0;MQRankSum=1.490;QD=2.59;ReadPosRankSum=-1.440;SOR=5.278;set=variant	0/1:32,13:45:99:145,0,1105	./.	./.	./.	./.	./.
NW_006271969.1	4953238	gene-CCM_01535(dist=455)	upstream	T	A	725.77	AC=12;AF=1.00;AN=12;DP=178;ExcessHet=3.0103;MLEAC=2;MLEAF=1.00;set=Intersection	1/1:1,21:22:57:754,57,0	1/1:10,20:30:26:661,26,0	1/1:1,20:22:51:680,51,0	1/1:3,40:43:99:1419,105,0	1/1:2,24:27:66:864,66,0	1/1:4,29:33:54:975,54,0
NW_006271969.1	4964940	gene-CCM_01540(dist=735)	downstream	T	G	164.77	AC=1;AF=0.500;AN=2;BaseQRankSum=0.338;DP=48;Dels=0.00;ExcessHet=3.0103;FS=14.474;HaplotypeScore=5.4251;MLEAC=1;MLEAF=0.500;MQ=48.40;MQ0=7;MQRankSum=-2.957;QD=3.43;ReadPosRankSum=-4.252;SOR=1.675;set=variant4	./.	./.	./.	0/1:30,18:48:99:193,0,855	./.	./.
NW_006271969.1	5035690	gene-CCM_01563(dist=523)	upstream	T	C	251.77	AC=4;AF=0.667;AN=6;DP=39;Dels=0.00;ExcessHet=3.0103;FS=0.000;MQ=60.00;MQ0=0;set=variant-variant2-variant4	0/1:2,8:10:50:280,0,50	1/1:0,9:9:24:320,24,0	./.	0/1:2,18:20:12:613,0,12	./.	./.
NW_006271969.1	5064577	gene-CCM_01570(dist=3927),gene-CCM_01571(dist=7809)	intergenic	G	C	2081.77	AC=6;AF=1.00;AN=6;DP=134;Dels=0.00;ExcessHet=3.0103;FS=0.000;HaplotypeScore=0.0000;MLEAC=2;MLEAF=1.00;MQ0=0;set=variant4-variant5-variant6	./.	./.	./.	1/1:0,53:53:99:2110,160,0	1/1:0,34:34:99:1350,102,0	1/1:0,47:47:99:1728,132,0
NW_006271969.1	5128949	gene-CCM_01588	intronic	T	G	203.77	AC=5;AF=0.500;AN=10;DP=67;Dels=0.00;ExcessHet=3.0103;MLEAC=1;MLEAF=0.500;MQ0=0;set=variant-variant2-variant3-variant4-variant6	0/1:9,7:16:99:232,0,281	0/1:6,6:12:99:210,0,130	0/1:10,7:17:99:229,0,318	0/1:7,4:11:99:127,0,226	./.	0/1:4,7:11:72:213,0,72
NW_006271969.1	5244189	gene-CCM_01629	intronic	T	G	1720.77	AC=2;AF=1.00;AN=2;DP=46;Dels=0.00;ExcessHet=3.0103;FS=0.000;HaplotypeScore=0.8941;MLEAC=2;MLEAF=1.00;MQ=60.00;MQ0=0;QD=27.18;SOR=0.874;set=variant2	./.	1/1:0,46:46:99:1749,132,0	./.	./.	./.	./.
NW_006271969.1	5266472	gene-CCM_01633(dist=5249),gene-CCM_01634(dist=1736)	intergenic	C	A	321.77	AC=5;AF=0.500;AN=10;DP=107;Dels=0.00;ExcessHet=3.0103;MLEAC=1;MLEAF=0.500;MQ0=0;set=variant-variant2-variant3-variant5-variant6	0/1:12,11:23:99:350,0,400	0/1:9,9:18:99:272,0,272	0/1:10,4:14:99:111,0,321	./.	0/1:11,17:28:99:562,0,301	0/1:8,16:24:99:479,0,169
NW_006271969.1	5344051	gene-CCM_01657	intronic	C	A	100.77	AC=4;AF=0.500;AN=8;DP=46;Dels=0.00;ExcessHet=3.0103;FS=0.000;MLEAC=1;MLEAF=0.500;MQ0=0;set=variant-variant2-variant4-variant5	0/1:4,6:10:99:129,0,99	0/1:7,7:14:99:160,0,170	./.	0/1:6,6:12:99:167,0,207	0/1:5,5:10:86:155,0,86	./.
NW_006271969.1	5344052	gene-CCM_01657	intronic	A	C	147.77	AC=5;AF=0.500;AN=10;DP=63;Dels=0.00;ExcessHet=3.0103;FS=0.000;MLEAC=1;MLEAF=0.500;MQ0=0;set=variant-variant2-variant4-variant5-variant6	0/1:3,5:8:96:176,0,96	0/1:7,7:14:99:197,0,167	./.	0/1:7,6:13:99:201,0,241	0/1:3,7:10:80:250,0,80	0/1:13,5:18:99:152,0,392
NW_006271969.1	5450783	gene-CCM_01696(dist=633)	upstream	T	G	120.77	AC=2;AF=0.500;AN=4;DP=97;Dels=0.00;ExcessHet=3.0103;MLEAC=1;MLEAF=0.500;MQ=60.00;MQ0=0;set=variant3-variant6	./.	./.	0/1:44,13:57:99:149,0,1492	./.	./.	0/1:29,11:40:99:206,0,898
NW_006271969.1	5471462	gene-CCM_01701(dist=844)	upstream	T	G	817.77	AC=2;AF=0.500;AN=4;DP=75;ExcessHet=3.0103;MLEAC=1;MLEAF=0.500;MQ0=0;set=variant-variant2	0/1:11,28:39:99:846,0,258	0/1:11,24:35:99:541,0,237	./.	./.	./.	./.
NW_006271969.1	5471463	gene-CCM_01701(dist=843)	upstream	G	T	996.77	AC=3;AF=0.500;AN=6;DP=128;ExcessHet=3.0103;MLEAC=1;MLEAF=0.500;MQ0=0;set=variant-variant2-variant3	0/1:10,30:40:99:1025,0,235	0/1:8,26:34:99:777,0,182	0/1:7,46:53:87:1574,0,87	./.	./.	./.
NW_006271969.1	5497312	gene-CCM_01705(dist=866)	upstream	A	G	52.74	AC=2;AF=1.00;AN=2;BaseQRankSum=0.876;DP=9;Dels=0.00;ExcessHet=3.0103;FS=0.000;HaplotypeScore=10.9071;MLEAC=2;MLEAF=1.00;MQ=60.00;MQ0=0;MQRankSum=-0.361;QD=5.86;ReadPosRankSum=0.361;SOR=0.527;set=variant5	./.	./.	./.	./.	1/1:5,4:9:6:80,6,0	./.
NW_006271969.1	5535470	gene-CCM_01714	exonic	T	G	83.77	AC=1;AF=0.500;AN=2;BaseQRankSum=-2.431;DP=38;Dels=0.00;ExcessHet=3.0103;FS=35.470;HaplotypeScore=9.0465;MLEAC=1;MLEAF=0.500;MQ=60.00;MQ0=0;MQRankSum=-0.708;QD=2.20;ReadPosRankSum=-0.215;SOR=5.279;set=variant2	./.	0/1:25,13:38:99:112,0,724	./.	./.	./.	./.
NW_006271969.1	5547616	gene-CCM_01717	intronic	A	G	53.77	AC=1;AF=0.500;AN=2;BaseQRankSum=-0.803;DP=22;Dels=0.00;ExcessHet=3.0103;FS=20.443;HaplotypeScore=3.6488;MLEAC=1;MLEAF=0.500;MQ=60.49;MQ0=0;MQRankSum=-0.520;QD=2.69;ReadPosRankSum=-2.315;SOR=3.222;set=variant5	./.	./.	./.	./.	0/1:16,4:22:82:82,0,522	./.
NW_006271969.1	5617968	gene-CCM_01729(dist=25827),gene-CCM_01730(dist=5827)	intergenic	C	T	284.77	AC=2;AF=0.500;AN=4;DP=101;Dels=0.00;ExcessHet=3.0103;MLEAC=1;MLEAF=0.500;set=variant4-variant5	./.	./.	./.	0/1:38,20:58:99:313,0,1177	0/1:34,9:43:99:123,0,1124	./.
NW_006271969.1	5618084	gene-CCM_01729(dist=25943),gene-CCM_01730(dist=5711)	intergenic	A	G	147.77	AC=3;AF=0.500;AN=6;DP=199;Dels=0.00;ExcessHet=3.0103;MLEAC=1;MLEAF=0.500;set=variant-variant4-variant6	0/1:54,16:70:99:176,0,1882	./.	./.	0/1:55,17:72:99:321,0,1878	./.	0/1:44,13:57:99:167,0,1536
NW_006271969.1	5618094	gene-CCM_01729(dist=25953),gene-CCM_01730(dist=5701)	intergenic	T	C	242.77	AC=1;AF=0.500;AN=2;BaseQRankSum=1.070;DP=68;Dels=0.00;ExcessHet=3.0103;FS=15.191;HaplotypeScore=0.8941;MLEAC=1;MLEAF=0.500;MQ=56.45;MQ0=1;MQRankSum=-5.304;QD=3.57;ReadPosRankSum=-1.736;SOR=2.833;set=variant4	./.	./.	./.	0/1:54,14:68:99:271,0,1909	./.	./.
NW_006271969.1	5618096	gene-CCM_01729(dist=25955),gene-CCM_01730(dist=5699)	intergenic	C	T	236.77	AC=1;AF=0.500;AN=2;BaseQRankSum=0.852;DP=70;Dels=0.00;ExcessHet=3.0103;FS=12.340;HaplotypeScore=0.8941;MLEAC=1;MLEAF=0.500;MQ=56.55;MQ0=1;MQRankSum=-4.795;QD=3.38;ReadPosRankSum=-1.910;SOR=2.704;set=variant4	./.	./.	./.	0/1:56,14:70:99:265,0,1983	./.	./.
NW_006271969.1	5625771	gene-CCM_01730,gene-CCM_01731(dist=963)	upstream	G	T	304.77	AC=1;AF=0.500;AN=2;BaseQRankSum=0.085;DP=15;Dels=0.00;ExcessHet=3.0103;FS=0.000;HaplotypeScore=1.9662;MLEAC=1;MLEAF=0.500;MQ=60.00;MQ0=0;MQRankSum=-0.255;QD=20.32;ReadPosRankSum=1.953;SOR=2.147;set=variant2	./.	0/1:2,13:15:44:333,0,44	./.	./.	./.	./.
NW_006271969.1	5635453	gene-CCM_01734(dist=955)	downstream	A	C	670.77	AC=2;AF=1.00;AN=2;DP=28;Dels=0.00;ExcessHet=3.0103;FS=0.000;HaplotypeScore=10.9325;MLEAC=2;MLEAF=1.00;MQ=60.00;MQ0=0;QD=27.95;SOR=1.051;set=variant5	./.	./.	./.	./.	1/1:0,24:28:54:699,54,0	./.
NW_006271969.1	5775968	gene-CCM_01786(dist=5573),gene-CCM_01787(dist=2854)	intergenic	G	C	132.03	AC=8;AF=0.800;AN=10;DP=38;Dels=0.00;ExcessHet=3.0103;FS=0.000;MQ0=0;set=variant-variant2-variant4-variant5-variant6	1/1:3,4:7:12:160,12,0	1/1:0,6:6:18:240,18,0	./.	0/1:2,5:7:59:179,0,59	1/1:2,6:8:15:200,15,0	0/1:4,6:10:72:213,0,72
NW_006271969.1	5775986	gene-CCM_01786(dist=5591),gene-CCM_01787(dist=2836)	intergenic	T	C	212.77	AC=3;AF=0.500;AN=6;DP=37;Dels=0.00;ExcessHet=3.0103;MLEAC=1;MLEAF=0.500;MQ0=0;set=variant-variant2-variant4	0/1:6,7:13:99:241,0,180	0/1:9,3:12:87:87,0,277	./.	0/1:9,3:12:87:87,0,266	./.	./.
NW_006271969.1	5791868	gene-CCM_01791	intronic	G	A	126.77	AC=5;AF=0.500;AN=10;DP=378;Dels=0.00;ExcessHet=3.0103;MLEAC=1;MLEAF=0.500;set=variant-variant2-variant3-variant4-variant5	0/1:45,15:63:99:155,0,1389	0/1:51,15:69:99:198,0,1667	0/1:39,24:65:99:376,0,1022	0/1:65,21:91:99:233,0,1679	0/1:62,23:90:99:354,0,1738	./.
NW_006271969.1	5962302	gene-CCM_01844(dist=577)	upstream	T	C	174.77	AC=4;AF=0.667;AN=6;DP=36;Dels=0.00;ExcessHet=3.0103;FS=0.000;MQ0=0;set=variant-variant3-variant4	0/1:9,6:15:83:203,0,83	./.	0/1:8,5:13:99:173,0,123	1/1:3,5:8:15:200,15,0	./.	./.
NW_006271969.1	5972628	gene-CCM_01847	exonic	C	T	1041.77	AC=3;AF=0.500;AN=6;DP=146;Dels=0.00;ExcessHet=3.0103;MLEAC=1;MLEAF=0.500;MQ=60.00;MQ0=0;set=variant-variant2-variant3	0/1:23,32:55:99:1070,0,715	0/1:20,22:42:99:683,0,568	0/1:40,9:49:99:198,0,1373	./.	./.	./.
NW_006271969.1	6016499	gene-CCM_01859(dist=282)	upstream	A	C	73.77	AC=1;AF=0.500;AN=2;BaseQRankSum=0.648;DP=15;Dels=0.00;ExcessHet=3.0103;FS=0.000;HaplotypeScore=10.2536;MLEAC=1;MLEAF=0.500;MQ=60.00;MQ0=0;MQRankSum=0.530;QD=4.92;ReadPosRankSum=-0.295;SOR=0.399;set=variant	0/1:9,6:15:99:102,0,102	./.	./.	./.	./.	./.
NW_006271969.1	6016514	gene-CCM_01859(dist=267)	upstream	T	C	172.77	AC=3;AF=0.500;AN=6;DP=37;Dels=0.00;ExcessHet=3.0103;MLEAC=1;MLEAF=0.500;MQ0=0;set=variant2-variant3-variant5	./.	0/1:7,6:13:99:201,0,231	0/1:7,3:10:99:99,0,129	./.	0/1:7,7:14:99:238,0,217	./.
NW_006271969.1	6020950	gene-CCM_01860(dist=492)	upstream	A	G	212.77	AC=5;AF=0.500;AN=10;DP=67;Dels=0.00;ExcessHet=3.0103;MLEAC=1;MLEAF=0.500;MQ0=0;set=variant-variant2-variant3-variant4-variant5	0/1:7,7:14:99:241,0,201	0/1:4,5:9:99:173,0,133	0/1:12,6:18:99:186,0,405	0/1:7,7:14:99:238,0,238	0/1:9,3:12:93:93,0,192	./.
NW_006271969.1	6020969	gene-CCM_01860(dist=511)	upstream	T	G	55.77	AC=2;AF=0.500;AN=4;DP=23;Dels=0.00;ExcessHet=3.0103;FS=0.000;MLEAC=1;MLEAF=0.500;set=variant-variant6	0/1:9,4:13:55:84,0,55	./.	./.	./.	./.	0/1:6,4:10:86:86,0,145
NW_006271969.1	6109952	gene-CCM_01888(dist=183);gene-CCM_01889(dist=53)	upstream;downstream	A	C	93.77	AC=1;AF=0.500;AN=2;BaseQRankSum=-1.674;DP=38;Dels=0.00;ExcessHet=3.0103;FS=42.296;HaplotypeScore=8.9409;MLEAC=1;MLEAF=0.500;MQ=60.00;MQ0=0;MQRankSum=-0.315;QD=2.47;ReadPosRankSum=-0.978;SOR=4.797;set=variant3	./.	./.	0/1:28,10:38:99:122,0,822	./.	./.	./.
NW_006271969.1	6226360	gene-CCM_01925(dist=818);gene-CCM_01924(dist=186)	upstream;downstream	G	A	240.77	AC=6;AF=0.500;AN=12;DP=84;Dels=0.00;ExcessHet=3.0103;MLEAC=1;MLEAF=0.500;MQ0=0;set=Intersection	0/1:2,9:11:50:269,0,50	0/1:3,10:13:84:314,0,84	0/1:7,12:19:99:294,0,185	0/1:2,15:17:32:481,0,32	0/1:2,9:11:16:246,0,16	0/1:1,12:13:4:383,0,4
NW_006271969.1	6226368	gene-CCM_01925(dist=810);gene-CCM_01924(dist=194)	upstream;downstream	A	G	371.77	AC=2;AF=1.00;AN=2;DP=10;Dels=0.00;ExcessHet=3.0103;FS=0.000;HaplotypeScore=0.9997;MLEAC=2;MLEAF=1.00;MQ=57.25;MQ0=0;QD=25.41;SOR=4.804;set=variant5	./.	./.	./.	./.	1/1:0,10:10:30:400,30,0	./.
NW_006271969.1	6226369	gene-CCM_01925(dist=809);gene-CCM_01924(dist=195)	upstream;downstream	A	G	371.77	AC=2;AF=1.00;AN=2;DP=10;Dels=0.00;ExcessHet=3.0103;FS=0.000;HaplotypeScore=0.9997;MLEAC=2;MLEAF=1.00;MQ=57.25;MQ0=0;QD=33.09;SOR=4.804;set=variant5	./.	./.	./.	./.	1/1:0,10:10:30:400,30,0	./.
NW_006271969.1	6226520	gene-CCM_01925(dist=658);gene-CCM_01924(dist=346)	upstream;downstream	A	G	63.77	AC=1;AF=0.500;AN=2;BaseQRankSum=0.550;DP=7;Dels=0.00;ExcessHet=3.0103;FS=0.000;HaplotypeScore=0.8941;MLEAC=1;MLEAF=0.500;MQ=54.52;MQ0=0;MQRankSum=-1.754;QD=9.11;ReadPosRankSum=0.550;SOR=0.495;set=variant4	./.	./.	./.	0/1:4,3:7:92:92,0,92	./.	./.
NW_006271969.1	6242697	gene-CCM_01928(dist=4407),gene-CCM_01929(dist=3478)	intergenic	T	G	110.77	AC=1;AF=0.500;AN=2;BaseQRankSum=0.482;DP=51;Dels=0.00;ExcessHet=3.0103;FS=19.488;HaplotypeScore=0.0000;MLEAC=1;MLEAF=0.500;MQ=56.41;MQ0=0;MQRankSum=-4.682;QD=2.17;ReadPosRankSum=-1.940;SOR=4.612;set=variant2	./.	0/1:42,9:51:99:139,0,1422	./.	./.	./.	./.
NW_006271969.1	6242722	gene-CCM_01928(dist=4432),gene-CCM_01929(dist=3453)	intergenic	A	G	166.77	AC=3;AF=0.500;AN=6;DP=195;Dels=0.00;ExcessHet=3.0103;MLEAC=1;MLEAF=0.500;MQ0=0;set=variant-variant2-variant4	0/1:64,17:81:99:195,0,2202	0/1:40,10:50:99:142,0,1416	./.	0/1:47,16:64:99:178,0,1659	./.	./.
NW_006271969.1	6242919	gene-CCM_01928(dist=4629),gene-CCM_01929(dist=3256)	intergenic	A	G	350.77	AC=4;AF=0.500;AN=8;DP=297;Dels=0.00;ExcessHet=3.0103;MLEAC=1;MLEAF=0.500;set=variant-variant4-variant5-variant6	0/1:55,27:82:99:379,0,1672	./.	./.	0/1:58,30:88:99:411,0,1850	0/1:57,23:80:99:385,0,1733	0/1:37,10:47:99:173,0,1116
NW_006271969.1	6242936	gene-CCM_01928(dist=4646),gene-CCM_01929(dist=3239)	intergenic	G	C	886.77	AC=4;AF=0.500;AN=8;DP=311;Dels=0.00;ExcessHet=3.0103;MLEAC=1;MLEAF=0.500;set=variant-variant2-variant5-variant6	0/1:38,48:86:99:915,0,1230	0/1:30,59:89:99:1199,0,910	./.	./.	0/1:37,50:87:99:1161,0,1139	0/1:31,18:49:99:255,0,963
NW_006271969.1	6242992	gene-CCM_01928(dist=4702),gene-CCM_01929(dist=3183)	intergenic	C	T	434.77	AC=3;AF=0.500;AN=6;DP=229;Dels=0.00;ExcessHet=3.0103;MLEAC=1;MLEAF=0.500;set=variant4-variant5-variant6	./.	./.	./.	0/1:78,28:106:99:463,0,2047	0/1:63,17:80:99:222,0,1932	0/1:34,9:43:99:150,0,892
NW_006271969.1	6243040	gene-CCM_01928(dist=4750),gene-CCM_01929(dist=3135)	intergenic	A	G	121.77	AC=1;AF=0.500;AN=2;BaseQRankSum=0.206;DP=51;Dels=0.00;ExcessHet=3.0103;FS=0.000;HaplotypeScore=10.5714;MLEAC=1;MLEAF=0.500;MQ=47.19;MQ0=1;MQRankSum=-1.346;QD=2.39;ReadPosRankSum=-0.255;SOR=0.590;set=variant5	./.	./.	./.	./.	0/1:41,10:51:99:150,0,1148	./.
NW_006271969.1	6243041	gene-CCM_01928(dist=4751),gene-CCM_01929(dist=3134)	intergenic	G	A	350.77	AC=5;AF=0.500;AN=10;DP=228;Dels=0.00;ExcessHet=3.0103;MLEAC=1;MLEAF=0.500;set=variant-variant3-variant4-variant5-variant6	0/1:22,26:48:99:379,0,653	./.	0/1:19,19:38:99:488,0,563	0/1:20,46:66:99:1103,0,525	0/1:18,31:50:99:762,0,539	0/1:14,12:26:99:222,0,436
NW_006271969.1	6243076	gene-CCM_01928(dist=4786),gene-CCM_01929(dist=3099)	intergenic	T	A	121.77	AC=2;AF=0.500;AN=4;DP=43;Dels=0.00;ExcessHet=3.0103;MLEAC=1;MLEAF=0.500;MQ0=0;set=variant3-variant4	./.	./.	0/1:10,7:17:99:150,0,355	0/1:16,10:26:99:154,0,525	./.	./.
NW_006271969.1	6243077	gene-CCM_01928(dist=4787),gene-CCM_01929(dist=3098)	intergenic	A	G	50.77	AC=1;AF=0.500;AN=2;BaseQRankSum=1.055;DP=17;Dels=0.00;ExcessHet=3.0103;FS=11.553;HaplotypeScore=2.7879;MLEAC=1;MLEAF=0.500;MQ=45.99;MQ0=0;MQRankSum=-3.367;QD=2.99;ReadPosRankSum=-1.960;SOR=3.900;set=variant3	./.	./.	0/1:11,6:17:79:79,0,361	./.	./.	./.
NW_006271969.1	6243213	gene-CCM_01928(dist=4923),gene-CCM_01929(dist=2962)	intergenic	T	C	1557.77	AC=3;AF=0.500;AN=6;DP=164;Dels=0.00;ExcessHet=3.0103;MLEAC=1;MLEAF=0.500;MQ0=0;set=variant3-variant5-variant6	./.	./.	0/1:21,47:68:99:1586,0,457	./.	0/1:24,41:66:99:1312,0,464	0/1:8,22:30:99:728,0,148
NW_006271969.1	6243230	gene-CCM_01928(dist=4940),gene-CCM_01929(dist=2945)	intergenic	T	A	2414.77	AC=6;AF=0.500;AN=12;DP=477;Dels=0.00;ExcessHet=3.0103;MLEAC=1;MLEAF=0.500;set=Intersection	0/1:32,71:103:99:2443,0,890	0/1:42,60:102:99:2118,0,783	0/1:27,55:82:99:1930,0,600	0/1:30,53:83:99:1765,0,801	0/1:26,48:74:99:1686,0,489	0/1:12,21:33:99:730,0,353
NW_006271969.1	6243248	gene-CCM_01928(dist=4958),gene-CCM_01929(dist=2927)	intergenic	G	A	805.77	AC=6;AF=0.500;AN=12;DP=527;Dels=0.00;ExcessHet=3.0103;MLEAC=1;MLEAF=0.500;MQ0=0;set=Intersection	0/1:83,31:114:99:834,0,2602	0/1:94,20:115:99:458,0,2771	0/1:69,23:93:99:645,0,2039	0/1:77,16:93:99:336,0,2565	0/1:62,15:77:99:326,0,1906	0/1:28,7:35:99:178,0,967
NW_006271969.1	6243282	gene-CCM_01928(dist=4992),gene-CCM_01929(dist=2893)	intergenic	A	G	1968.77	AC=6;AF=0.500;AN=12;DP=504;Dels=0.00;ExcessHet=3.0103;MLEAC=1;MLEAF=0.500;MQ0=0;set=Intersection	0/1:44,66:111:99:1997,0,1271	0/1:33,71:104:99:2261,0,918	0/1:24,60:85:99:1837,0,691	0/1:23,71:95:99:2257,0,626	0/1:24,50:74:99:1457,0,729	0/1:8,27:35:99:915,0,218
NW_006271969.1	6243327	gene-CCM_01928(dist=5037),gene-CCM_01929(dist=2848)	intergenic	G	A	187.77	AC=1;AF=0.500;AN=2;BaseQRankSum=0.779;DP=86;Dels=0.00;ExcessHet=3.0103;FS=0.000;HaplotypeScore=9.6216;MLEAC=1;MLEAF=0.500;MQ=56.74;MQ0=1;MQRankSum=-0.099;QD=2.21;ReadPosRankSum=-0.272;SOR=0.556;set=variant4	./.	./.	./.	0/1:72,13:86:99:216,0,2158	./.	./.
NW_006271969.1	6243345	gene-CCM_01928(dist=5055),gene-CCM_01929(dist=2830)	intergenic	T	C	380.77	AC=1;AF=0.500;AN=2;BaseQRankSum=0.598;DP=23;Dels=0.00;ExcessHet=3.0103;FS=11.290;HaplotypeScore=5.7871;MLEAC=1;MLEAF=0.500;MQ=55.37;MQ0=0;MQRankSum=-1.228;QD=16.56;ReadPosRankSum=1.795;SOR=0.532;set=variant6	./.	./.	./.	./.	./.	0/1:9,14:23:99:409,0,266
NW_006271969.1	6243386	gene-CCM_01928(dist=5096),gene-CCM_01929(dist=2789)	intergenic	A	T	1286.77	AC=6;AF=0.500;AN=12;DP=317;Dels=0.00;ExcessHet=3.0103;MLEAC=1;MLEAF=0.500;set=Intersection	0/1:29,50:79:99:1315,0,846	0/1:21,49:70:99:1486,0,592	0/1:11,45:56:99:1108,0,274	0/1:12,37:49:99:1004,0,360	0/1:12,35:47:99:1114,0,345	0/1:4,12:16:99:393,0,115
NW_006271969.1	6243405	gene-CCM_01928(dist=5115),gene-CCM_01929(dist=2770)	intergenic	T	C	739.77	AC=6;AF=0.500;AN=12;DP=267;Dels=0.00;ExcessHet=3.0103;MLEAC=1;MLEAF=0.500;set=Intersection	0/1:33,30:63:99:768,0,965	0/1:29,30:60:99:783,0,924	0/1:20,28:48:99:679,0,451	0/1:13,27:40:99:636,0,421	0/1:14,27:41:99:834,0,429	0/1:8,7:15:99:233,0,275
NW_006271969.1	6243411	gene-CCM_01928(dist=5121),gene-CCM_01929(dist=2764)	intergenic	C	T	162.77	AC=2;AF=0.500;AN=4;DP=107;Dels=0.00;ExcessHet=3.0103;MLEAC=1;MLEAF=0.500;set=variant-variant3	0/1:47,12:59:99:191,0,1336	./.	0/1:40,8:48:99:150,0,946	./.	./.	./.
NW_006271969.1	6243427	gene-CCM_01928(dist=5137),gene-CCM_01929(dist=2748)	intergenic	A	G	708.77	AC=6;AF=0.500;AN=12;DP=214;Dels=0.00;ExcessHet=3.0103;MLEAC=1;MLEAF=0.500;set=Intersection	0/1:16,33:49:99:737,0,512	0/1:27,26:53:99:622,0,871	0/1:10,34:44:99:700,0,307	0/1:10,17:27:99:357,0,337	0/1:9,22:31:99:628,0,245	0/1:4,6:10:99:210,0,130
NW_006271969.1	6243439	gene-CCM_01928(dist=5149),gene-CCM_01929(dist=2736)	intergenic	A	G	134.77	AC=1;AF=0.500;AN=2;BaseQRankSum=0.083;DP=50;Dels=0.00;ExcessHet=3.0103;FS=1.451;HaplotypeScore=9.9729;MLEAC=1;MLEAF=0.500;MQ=47.74;MQ0=4;MQRankSum=-0.720;QD=2.70;ReadPosRankSum=0.748;SOR=1.040;set=variant	0/1:39,11:50:99:163,0,1094	./.	./.	./.	./.	./.
NW_006271969.1	6243448	gene-CCM_01928(dist=5158),gene-CCM_01929(dist=2727)	intergenic	T	C	298.77	AC=5;AF=0.500;AN=10;DP=135;Dels=0.00;ExcessHet=3.0103;MLEAC=1;MLEAF=0.500;set=variant-variant2-variant3-variant4-variant5	0/1:20,17:37:99:327,0,661	0/1:22,13:35:99:141,0,782	0/1:12,14:26:99:244,0,388	0/1:9,12:21:99:190,0,315	0/1:8,8:16:99:188,0,272	./.
NW_006271969.1	6243452	gene-CCM_01928(dist=5162),gene-CCM_01929(dist=2723)	intergenic	T	C	94.77	AC=4;AF=0.500;AN=8;DP=100;Dels=0.00;ExcessHet=3.0103;MLEAC=1;MLEAF=0.500;set=variant-variant3-variant4-variant5	0/1:30,9:39:99:123,0,880	./.	0/1:16,9:25:99:143,0,446	0/1:12,8:20:79:79,0,300	0/1:11,5:16:99:104,0,356	./.
NW_006271970.1	120	gene-CCM_01932(dist=385)	downstream	A	T	630.77	AC=4;AF=1.00;AN=4;DP=47;Dels=0.00;ExcessHet=3.0103;FS=0.000;MLEAC=2;MLEAF=1.00;set=variant5-variant6	./.	./.	./.	./.	1/1:3,21:24:51:659,51,0	1/1:1,22:23:42:539,42,0
NW_006271970.1	10119	gene-CCM_01932	intronic	A	G	184.77	AC=1;AF=0.500;AN=2;BaseQRankSum=0.917;DP=87;Dels=0.00;ExcessHet=3.0103;FS=22.154;HaplotypeScore=9.4699;MLEAC=1;MLEAF=0.500;MQ=49.91;MQ0=4;MQRankSum=-3.639;QD=2.12;ReadPosRankSum=-0.302;SOR=4.047;set=variant4	./.	./.	./.	0/1:70,17:87:99:213,0,1802	./.	./.
NW_006271970.1	10200	gene-CCM_01932	intronic	A	G	231.77	AC=1;AF=0.500;AN=2;BaseQRankSum=1.430;DP=62;Dels=0.00;ExcessHet=3.0103;FS=0.000;HaplotypeScore=8.1169;MLEAC=1;MLEAF=0.500;MQ=48.95;MQ0=6;MQRankSum=-6.009;QD=3.74;ReadPosRankSum=-0.588;SOR=0.914;set=variant2	./.	0/1:38,24:62:99:260,0,1195	./.	./.	./.	./.
NW_006271970.1	10207	gene-CCM_01932	intronic	A	G	146.77	AC=1;AF=0.500;AN=2;BaseQRankSum=1.148;DP=61;Dels=0.00;ExcessHet=3.0103;FS=1.395;HaplotypeScore=5.4523;MLEAC=1;MLEAF=0.500;MQ=49.91;MQ0=5;MQRankSum=-4.463;QD=2.41;ReadPosRankSum=0.589;SOR=0.910;set=variant2	./.	0/1:46,15:61:99:175,0,1359	./.	./.	./.	./.
NW_006271970.1	10260	gene-CCM_01932	intronic	A	G	142.77	AC=2;AF=0.500;AN=4;DP=97;Dels=0.00;ExcessHet=3.0103;HaplotypeScore=0.0000;MLEAC=1;MLEAF=0.500;set=variant-variant2	0/1:34,12:46:99:171,0,1017	0/1:36,15:51:99:289,0,1157	./.	./.	./.	./.
NW_006271970.1	10279	gene-CCM_01932	intronic	T	C	219.77	AC=2;AF=0.500;AN=4;DP=112;Dels=0.00;ExcessHet=3.0103;MLEAC=1;MLEAF=0.500;set=variant-variant2	0/1:40,15:55:99:248,0,1077	0/1:40,17:57:99:339,0,1028	./.	./.	./.	./.
NW_006271970.1	10443	gene-CCM_01932	intronic	T	C	845.77	AC=2;AF=0.500;AN=4;DP=139;Dels=0.00;ExcessHet=3.0103;MLEAC=1;MLEAF=0.500;set=variant-variant6	0/1:39,39:78:99:874,0,786	./.	./.	./.	./.	0/1:35,26:61:99:490,0,665
NW_006271970.1	10555	gene-CCM_01932	intronic	A	G	186.77	AC=2;AF=0.500;AN=4;DP=70;Dels=0.00;ExcessHet=3.0103;MLEAC=1;MLEAF=0.500;set=variant-variant3	0/1:29,8:37:99:215,0,657	./.	0/1:25,8:33:99:174,0,704	./.	./.	./.
NW_006271970.1	10565	gene-CCM_01932	intronic	A	G	288.77	AC=4;AF=0.500;AN=8;DP=150;Dels=0.00;ExcessHet=3.0103;MLEAC=1;MLEAF=0.500;set=variant2-variant3-variant4-variant6	./.	0/1:22,16:38:99:317,0,583	0/1:21,14:35:99:302,0,610	0/1:21,11:32:99:158,0,680	./.	0/1:21,24:45:99:398,0,588
NW_006271970.1	10582	gene-CCM_01932	intronic	T	C	112.77	AC=2;AF=0.500;AN=4;DP=86;Dels=0.00;ExcessHet=3.0103;MLEAC=1;MLEAF=0.500;set=variant2-variant3	./.	0/1:33,11:44:99:141,0,832	0/1:28,14:42:99:259,0,854	./.	./.	./.
NW_006271970.1	10591	gene-CCM_01932	intronic	G	A	374.77	AC=3;AF=0.500;AN=6;DP=134;Dels=0.00;ExcessHet=3.0103;MLEAC=1;MLEAF=0.500;set=variant3-variant4-variant5	./.	./.	0/1:27,19:46:99:403,0,851	0/1:29,14:43:99:203,0,860	0/1:28,16:45:99:134,0,803	./.
NW_006271970.1	10596	gene-CCM_01932	intronic	T	C	642.77	AC=5;AF=0.500;AN=10;DP=269;Dels=0.00;ExcessHet=3.0103;MLEAC=1;MLEAF=0.500;set=variant-variant2-variant3-variant4-variant6	0/1:31,34:67:99:671,0,820	0/1:27,26:53:99:497,0,696	0/1:28,24:52:99:550,0,856	0/1:23,20:43:99:228,0,797	./.	0/1:27,27:54:99:392,0,841
NW_006271970.1	10608	gene-CCM_01932	intronic	T	C	416.77	AC=1;AF=0.500;AN=2;BaseQRankSum=-1.190;DP=66;Dels=0.00;ExcessHet=3.0103;FS=34.695;HaplotypeScore=7.4229;MLEAC=1;MLEAF=0.500;MQ=45.84;MQ0=2;MQRankSum=-1.029;QD=6.31;ReadPosRankSum=0.558;SOR=3.592;set=variant3	./.	./.	0/1:46,20:66:99:445,0,1295	./.	./.	./.
NW_006271970.1	10647	gene-CCM_01932	intronic	C	T	191.77	AC=2;AF=0.500;AN=4;DP=183;Dels=0.00;ExcessHet=3.0103;MLEAC=1;MLEAF=0.500;set=variant3-variant6	./.	./.	0/1:72,16:88:99:220,0,1962	./.	./.	0/1:72,22:95:99:258,0,1528
NW_006271970.1	10677	gene-CCM_01932	intronic	A	C	1276.77	AC=3;AF=0.500;AN=6;DP=196;Dels=0.00;ExcessHet=3.0103;MLEAC=1;MLEAF=0.500;set=variant3-variant4-variant5	./.	./.	0/1:29,41:71:99:1305,0,687	0/1:19,46:65:99:1365,0,382	0/1:13,46:60:99:1524,0,153	./.
NW_006271970.1	45394	gene-CCM_01946(dist=401)	downstream	G	A	193.77	AC=1;AF=0.500;AN=2;BaseQRankSum=1.227;DP=98;Dels=0.00;ExcessHet=3.0103;FS=22.864;HaplotypeScore=5.3026;MLEAC=1;MLEAF=0.500;MQ=52.00;MQ0=2;MQRankSum=-3.439;QD=2.02;ReadPosRankSum=2.519;SOR=5.043;set=variant3	./.	./.	0/1:83,13:98:99:222,0,2043	./.	./.	./.
NW_006271970.1	45452	gene-CCM_01946(dist=459)	downstream	C	T	453.77	AC=4;AF=0.500;AN=8;DP=315;Dels=0.00;ExcessHet=3.0103;MLEAC=1;MLEAF=0.500;set=variant2-variant4-variant5-variant6	./.	0/1:48,28:76:99:482,0,1097	./.	0/1:42,37:79:99:759,0,900	0/1:43,37:80:99:670,0,728	0/1:42,37:80:99:729,0,924
NW_006271970.1	45461	gene-CCM_01946(dist=468)	downstream	T	C	216.77	AC=5;AF=0.500;AN=10;DP=380;Dels=0.00;ExcessHet=3.0103;MLEAC=1;MLEAF=0.500;set=variant2-variant3-variant4-variant5-variant6	./.	0/1:50,23:75:99:245,0,1594	0/1:44,29:73:99:248,0,1317	0/1:46,33:79:99:441,0,1320	0/1:43,33:77:99:458,0,1233	0/1:41,33:76:99:486,0,1193
NW_006271970.1	45468	gene-CCM_01946(dist=475)	downstream	G	A	607.77	AC=6;AF=0.500;AN=12;DP=484;Dels=0.00;ExcessHet=3.0103;MLEAC=1;MLEAF=0.500;set=Intersection	0/1:59,42:101:99:636,0,1537	0/1:52,25:77:99:298,0,1287	0/1:46,25:71:99:252,0,1303	0/1:48,31:81:99:498,0,1203	0/1:44,33:77:99:470,0,877	0/1:44,33:77:99:572,0,1029
NW_006271970.1	45496	gene-CCM_01946(dist=503)	downstream	C	T	227.77	AC=5;AF=0.500;AN=10;DP=352;Dels=0.00;ExcessHet=3.0103;MLEAC=1;MLEAF=0.500;set=variant-variant2-variant3-variant4-variant6	0/1:55,24:80:99:256,0,1713	0/1:49,19:68:99:215,0,1432	0/1:50,20:70:99:198,0,1496	0/1:49,24:74:99:207,0,1321	./.	0/1:40,20:60:99:186,0,1242
NW_006271970.1	45506	gene-CCM_01946(dist=513)	downstream	T	C	128.77	AC=1;AF=0.500;AN=2;BaseQRankSum=-2.100;DP=60;Dels=0.00;ExcessHet=3.0103;FS=2.460;HaplotypeScore=5.3538;MLEAC=1;MLEAF=0.500;MQ=54.72;MQ0=0;MQRankSum=-4.661;QD=2.18;ReadPosRankSum=-1.531;SOR=1.002;set=variant6	./.	./.	./.	./.	./.	0/1:42,17:60:99:157,0,1348
NW_006271970.1	45527	gene-CCM_01946(dist=534)	downstream	A	G	158.77	AC=1;AF=0.500;AN=2;BaseQRankSum=-0.275;DP=64;Dels=0.00;ExcessHet=3.0103;FS=19.020;HaplotypeScore=7.3440;MLEAC=1;MLEAF=0.500;MQ=52.61;MQ0=2;MQRankSum=-5.390;QD=2.48;ReadPosRankSum=-2.046;SOR=1.447;set=variant5	./.	./.	./.	./.	0/1:43,21:64:99:187,0,1479	./.
NW_006271970.1	45532	gene-CCM_01946(dist=539)	downstream	A	G	130.77	AC=1;AF=0.500;AN=2;BaseQRankSum=0.653;DP=61;Dels=0.00;ExcessHet=3.0103;FS=20.247;HaplotypeScore=9.1959;MLEAC=1;MLEAF=0.500;MQ=52.54;MQ0=2;MQRankSum=-3.692;QD=2.18;ReadPosRankSum=-2.480;SOR=2.058;set=variant5	./.	./.	./.	./.	0/1:46,14:61:99:159,0,1351	./.
NW_006271970.1	45538	gene-CCM_01946(dist=545)	downstream	T	C	124.77	AC=1;AF=0.500;AN=2;BaseQRankSum=0.844;DP=58;Dels=0.00;ExcessHet=3.0103;FS=17.760;HaplotypeScore=8.2380;MLEAC=1;MLEAF=0.500;MQ=53.28;MQ0=1;MQRankSum=-5.212;QD=2.15;ReadPosRankSum=-0.773;SOR=1.443;set=variant5	./.	./.	./.	./.	0/1:41,17:58:99:153,0,1387	./.
NW_006271970.1	45553	gene-CCM_01946(dist=560)	downstream	G	A	136.77	AC=1;AF=0.500;AN=2;BaseQRankSum=1.246;DP=61;Dels=0.00;ExcessHet=3.0103;FS=11.617;HaplotypeScore=4.5979;MLEAC=1;MLEAF=0.500;MQ=52.53;MQ0=1;MQRankSum=-3.841;QD=2.24;ReadPosRankSum=1.400;SOR=1.304;set=variant5	./.	./.	./.	./.	0/1:45,16:61:99:165,0,1364	./.
NW_006271970.1	45557	gene-CCM_01946(dist=564)	downstream	G	A	172.77	AC=2;AF=0.500;AN=4;DP=131;Dels=0.00;ExcessHet=3.0103;MLEAC=1;MLEAF=0.500;set=variant3-variant5	./.	./.	0/1:55,16:71:99:201,0,1847	./.	0/1:41,19:60:99:156,0,1398	./.
NW_006271970.1	45563	gene-CCM_01946(dist=570)	downstream	G	A	290.77	AC=4;AF=0.500;AN=8;DP=290;Dels=0.00;ExcessHet=3.0103;MLEAC=1;MLEAF=0.500;set=variant-variant2-variant3-variant5	0/1:65,26:91:99:319,0,2020	0/1:39,16:57:99:175,0,1197	0/1:56,24:81:99:384,0,1752	./.	0/1:38,23:61:99:264,0,1167	./.
NW_006271970.1	45571	gene-CCM_01946(dist=578)	downstream	C	T	338.77	AC=6;AF=0.500;AN=12;DP=452;Dels=0.00;ExcessHet=3.0103;MLEAC=1;MLEAF=0.500;set=Intersection	0/1:69,24:93:99:367,0,1866	0/1:39,15:55:99:181,0,1001	0/1:62,22:84:99:368,0,1793	0/1:57,24:82:99:319,0,1561	0/1:41,23:64:99:357,0,1225	0/1:52,22:74:99:469,0,1334
NW_006271970.1	45577	gene-CCM_01946(dist=584)	downstream	C	T	386.77	AC=6;AF=0.500;AN=12;DP=451;Dels=0.00;ExcessHet=3.0103;MLEAC=1;MLEAF=0.500;set=Intersection	0/1:63,30:93:99:415,0,1835	0/1:35,16:52:99:230,0,940	0/1:58,27:85:99:500,0,1801	0/1:48,34:82:99:519,0,1396	0/1:36,27:64:99:379,0,1036	0/1:46,28:75:99:595,0,1227
NW_006271970.1	45594	gene-CCM_01946(dist=601)	downstream	A	G	493.77	AC=6;AF=0.500;AN=12;DP=481;Dels=0.00;ExcessHet=3.0103;MLEAC=1;MLEAF=0.500;set=Intersection	0/1:66,31:99:99:522,0,1704	0/1:35,23:59:99:452,0,969	0/1:61,31:94:99:648,0,1665	0/1:51,38:89:99:507,0,1429	0/1:36,28:65:99:430,0,1090	0/1:44,30:75:99:656,0,1234
NW_006271970.1	45619	gene-CCM_01946(dist=626)	downstream	T	C	642.77	AC=6;AF=0.500;AN=12;DP=506;Dels=0.00;ExcessHet=3.0103;MLEAC=1;MLEAF=0.500;set=Intersection	0/1:61,42:103:99:671,0,1439	0/1:37,30:67:99:626,0,949	0/1:58,43:101:99:933,0,1526	0/1:48,46:94:99:726,0,1275	0/1:36,33:70:99:469,0,968	0/1:40,31:71:99:724,0,1008
NW_006271970.1	45652	gene-CCM_01946(dist=659)	downstream	C	T	951.77	AC=1;AF=0.500;AN=2;BaseQRankSum=2.487;DP=85;Dels=0.00;ExcessHet=3.0103;FS=10.871;HaplotypeScore=9.2524;MLEAC=1;MLEAF=0.500;MQ=57.15;MQ0=0;MQRankSum=1.380;QD=11.20;ReadPosRankSum=2.210;SOR=1.421;set=variant6	./.	./.	./.	./.	./.	0/1:50,35:85:99:980,0,1255
NW_006271970.1	45658	gene-CCM_01946(dist=665)	downstream	C	T	1004.77	AC=1;AF=0.500;AN=2;BaseQRankSum=1.631;DP=85;Dels=0.00;ExcessHet=3.0103;FS=13.112;HaplotypeScore=9.2524;MLEAC=1;MLEAF=0.500;MQ=57.36;MQ0=0;MQRankSum=-1.224;QD=11.82;ReadPosRankSum=1.507;SOR=1.389;set=variant6	./.	./.	./.	./.	./.	0/1:47,38:85:99:1033,0,1141
NW_006271970.1	45661	gene-CCM_01946(dist=668)	downstream	G	A	985.77	AC=1;AF=0.500;AN=2;BaseQRankSum=2.003;DP=85;Dels=0.00;ExcessHet=3.0103;FS=10.909;HaplotypeScore=11.3535;MLEAC=1;MLEAF=0.500;MQ=57.38;MQ0=0;MQRankSum=-1.281;QD=11.60;ReadPosRankSum=1.035;SOR=1.359;set=variant6	./.	./.	./.	./.	./.	0/1:45,40:85:99:1014,0,1042
NW_006271970.1	45739	gene-CCM_01946(dist=746)	downstream	C	T	986.77	AC=3;AF=0.500;AN=6;DP=241;Dels=0.00;ExcessHet=3.0103;MLEAC=1;MLEAF=0.500;set=variant2-variant5-variant6	./.	0/1:41,45:87:99:1015,0,1037	./.	./.	0/1:46,31:77:99:594,0,1135	0/1:37,40:77:99:982,0,899
NW_006271970.1	45792	gene-CCM_01946(dist=799)	downstream	A	G	380.77	AC=2;AF=0.500;AN=4;DP=129;Dels=0.00;ExcessHet=3.0103;MLEAC=1;MLEAF=0.500;MQ0=0;set=variant2-variant6	./.	0/1:43,20:63:99:409,0,1402	./.	./.	./.	0/1:52,13:66:99:273,0,1672
NW_006271970.1	45797	gene-CCM_01946(dist=804)	downstream	G	A	125.77	AC=1;AF=0.500;AN=2;BaseQRankSum=-0.119;DP=59;Dels=0.00;ExcessHet=3.0103;FS=3.022;HaplotypeScore=10.5530;MLEAC=1;MLEAF=0.500;MQ=54.18;MQ0=0;MQRankSum=-3.174;QD=2.17;ReadPosRankSum=-0.258;SOR=1.347;set=variant2	./.	0/1:47,11:59:99:154,0,1532	./.	./.	./.	./.
NW_006271970.1	45819	gene-CCM_01946(dist=826)	downstream	C	T	145.77	AC=1;AF=0.500;AN=2;BaseQRankSum=1.428;DP=59;Dels=0.00;ExcessHet=3.0103;FS=3.174;HaplotypeScore=3.7812;MLEAC=1;MLEAF=0.500;MQ=55.62;MQ0=0;MQRankSum=-3.471;QD=2.51;ReadPosRankSum=-3.193;SOR=1.734;set=variant2	./.	0/1:47,11:59:99:174,0,1449	./.	./.	./.	./.
NW_006271970.1	46025	gene-CCM_01946(dist=1032),gene-CCM_01947(dist=5113)	intergenic	T	C	114.77	AC=1;AF=0.500;AN=2;BaseQRankSum=-0.438;DP=55;Dels=0.00;ExcessHet=3.0103;FS=0.000;HaplotypeScore=2.8936;MLEAC=1;MLEAF=0.500;MQ=57.33;MQ0=2;MQRankSum=-0.628;QD=2.09;ReadPosRankSum=-1.338;SOR=0.467;set=variant6	./.	./.	./.	./.	./.	0/1:44,11:55:99:143,0,1503
NW_006271970.1	46345	gene-CCM_01946(dist=1352),gene-CCM_01947(dist=4793)	intergenic	C	T	1621.1	AC=9;AF=0.900;AN=10;DP=423;Dels=0.00;ExcessHet=3.0103;set=variant-variant2-variant3-variant5-variant6	1/1:42,47:90:11:1649,11,0	0/1:29,53:83:22:1828,0,22	1/1:21,52:73:86:1972,86,0	./.	1/1:41,54:95:77:1855,77,0	1/1:28,54:82:43:1832,43,0
NW_006271970.1	149416	gene-CCM_01978(dist=90)	upstream	A	C	76.77	AC=3;AF=0.500;AN=6;DP=36;Dels=0.00;ExcessHet=3.0103;MLEAC=1;MLEAF=0.500;MQ=60.00;MQ0=0;set=variant-variant2-variant5	0/1:3,4:7:65:105,0,65	0/1:5,12:17:99:429,0,149	./.	./.	0/1:3,9:12:63:324,0,63	./.
NW_006271970.1	205674	gene-CCM_02000(dist=409)	downstream	C	A	266.77	AC=1;AF=0.500;AN=2;BaseQRankSum=1.111;DP=38;Dels=0.00;ExcessHet=3.0103;FS=8.649;HaplotypeScore=7.4325;MLEAC=1;MLEAF=0.500;MQ=59.12;MQ0=0;MQRankSum=0.282;QD=7.02;ReadPosRankSum=-1.409;SOR=2.279;set=variant6	./.	./.	./.	./.	./.	0/1:28,10:38:99:295,0,884
NW_006271970.1	309614	gene-CCM_02036	intronic	A	G	150.77	AC=3;AF=0.500;AN=6;DP=24;Dels=0.00;ExcessHet=3.0103;FS=0.000;MLEAC=1;MLEAF=0.500;MQ0=0;set=variant2-variant3-variant4	./.	0/1:3,5:8:59:179,0,59	0/1:3,3:6:99:102,0,102	0/1:3,7:10:53:253,0,53	./.	./.
NW_006271970.1	317518	gene-CCM_02039	exonic	C	G	2010.77	AC=6;AF=1.00;AN=6;DP=180;Dels=0.00;ExcessHet=3.0103;FS=0.000;MLEAC=2;MLEAF=1.00;MQ=60.00;MQ0=0;set=variant4-variant5-variant6	./.	./.	./.	1/1:0,55:55:99:2039,153,0	1/1:0,59:59:99:2250,169,0	1/1:0,65:66:99:2404,181,0
NW_006271970.1	365269	gene-CCM_02060,gene-CCM_02061(dist=685)	downstream	A	G	484.77	AC=6;AF=0.500;AN=12;DP=555;Dels=0.00;ExcessHet=3.0103;MLEAC=1;MLEAF=0.500;set=Intersection	0/1:63,34:98:99:513,0,1944	0/1:60,23:83:99:313,0,2110	0/1:60,25:85:99:261,0,2110	0/1:45,35:80:99:788,0,1486	0/1:63,38:101:99:533,0,2195	0/1:73,35:108:99:560,0,2421
NW_006271970.1	365380	gene-CCM_02060,gene-CCM_02061(dist=574)	downstream	A	G	716.77	AC=1;AF=0.500;AN=2;BaseQRankSum=-0.085;DP=148;Dels=0.00;ExcessHet=3.0103;FS=1.393;HaplotypeScore=11.5140;MLEAC=1;MLEAF=0.500;MQ=41.03;MQ0=7;MQRankSum=-2.266;QD=4.98;ReadPosRankSum=1.652;SOR=0.558;set=variant3	./.	./.	0/1:89,55:148:99:745,0,1713	./.	./.	./.
NW_006271970.1	365392	gene-CCM_02060,gene-CCM_02061(dist=562)	downstream	A	G	379.77	AC=1;AF=0.500;AN=2;BaseQRankSum=2.093;DP=163;Dels=0.00;ExcessHet=3.0103;FS=6.249;HaplotypeScore=7.7311;MLEAC=1;MLEAF=0.500;MQ=42.36;MQ0=7;MQRankSum=-6.825;QD=2.33;ReadPosRankSum=2.263;SOR=1.898;set=variant5	./.	./.	./.	./.	0/1:101,62:163:99:408,0,2493	./.
NW_006271970.1	365437	gene-CCM_02060,gene-CCM_02061(dist=517)	downstream	G	A	794.77	AC=4;AF=0.500;AN=8;DP=345;Dels=0.00;ExcessHet=3.0103;MLEAC=1;MLEAF=0.500;set=variant-variant3-variant4-variant5	0/1:52,33:91:99:823,0,1464	./.	0/1:40,40:82:99:873,0,1139	0/1:56,37:96:99:758,0,1696	0/1:35,36:76:99:835,0,1003	./.
NW_006271970.1	365451	gene-CCM_02060,gene-CCM_02061(dist=503)	downstream	G	T	919.77	AC=6;AF=0.500;AN=12;DP=670;Dels=0.00;ExcessHet=3.0103;MLEAC=1;MLEAF=0.500;set=Intersection	0/1:70,41:111:99:948,0,1642	0/1:70,44:114:99:876,0,1664	0/1:66,46:112:99:1133,0,1463	0/1:64,48:112:99:1133,0,1534	0/1:47,45:92:99:1264,0,1150	0/1:83,46:129:99:1187,0,2018
NW_006271970.1	365473	gene-CCM_02060,gene-CCM_02061(dist=481)	downstream	G	A	665.77	AC=4;AF=0.500;AN=8;DP=495;Dels=0.00;ExcessHet=3.0103;MLEAC=1;MLEAF=0.500;set=variant2-variant3-variant5-variant6	./.	0/1:76,51:128:99:694,0,1747	0/1:75,48:125:99:689,0,1767	./.	0/1:68,40:110:99:815,0,1590	0/1:71,60:132:99:1263,0,1482
NW_006271970.1	365535	gene-CCM_02060,gene-CCM_02061(dist=419)	downstream	T	G	926.77	AC=5;AF=0.500;AN=10;DP=494;Dels=0.00;ExcessHet=3.0103;MLEAC=1;MLEAF=0.500;set=variant-variant2-variant3-variant5-variant6	0/1:65,41:106:99:955,0,1749	0/1:63,35:98:99:866,0,1583	0/1:46,41:87:99:1216,0,1272	./.	0/1:54,39:93:99:1069,0,1364	0/1:54,56:110:99:1441,0,1312
NW_006271970.1	393400	gene-CCM_02069(dist=2081),gene-CCM_02070(dist=1766)	intergenic	A	G	73.77	AC=1;AF=0.500;AN=2;BaseQRankSum=-0.301;DP=24;Dels=0.00;ExcessHet=3.0103;FS=0.000;HaplotypeScore=2.6823;MLEAC=1;MLEAF=0.500;MQ=60.00;MQ0=0;MQRankSum=-0.501;QD=3.21;ReadPosRankSum=-1.303;SOR=0.200;set=variant4	./.	./.	./.	0/1:16,7:24:99:102,0,390	./.	./.
NW_006271970.1	397075	gene-CCM_02070(dist=972)	upstream	G	A	1611.77	AC=12;AF=1.00;AN=12;DP=222;Dels=0.00;ExcessHet=3.0103;FS=0.000;MLEAC=2;MLEAF=1.00;MQ=60.00;MQ0=0;set=Intersection	1/1:0,43:43:99:1640,123,0	1/1:0,29:31:84:1120,84,0	1/1:0,47:48:99:1820,138,0	1/1:0,40:40:99:1479,114,0	1/1:0,31:31:87:1139,87,0	1/1:0,29:29:87:1139,87,0
NW_006271970.1	402971	gene-CCM_02070(dist=6868),gene-CCM_02071(dist=2714)	intergenic	G	A	129.77	AC=1;AF=0.500;AN=2;BaseQRankSum=0.153;DP=62;Dels=0.00;ExcessHet=3.0103;FS=7.463;HaplotypeScore=0.8941;MLEAC=1;MLEAF=0.500;MQ=52.85;MQ0=0;MQRankSum=-5.816;QD=2.09;ReadPosRankSum=-5.928;SOR=2.780;set=variant4	./.	./.	./.	0/1:46,16:62:99:158,0,1501	./.	./.
NW_006271970.1	402998	gene-CCM_02070(dist=6895),gene-CCM_02071(dist=2687)	intergenic	G	A	144.77	AC=1;AF=0.500;AN=2;BaseQRankSum=2.069;DP=57;Dels=0.00;ExcessHet=3.0103;FS=5.420;HaplotypeScore=0.0000;MLEAC=1;MLEAF=0.500;MQ=50.35;MQ0=0;MQRankSum=-5.053;QD=2.54;ReadPosRankSum=-5.834;SOR=2.280;set=variant4	./.	./.	./.	0/1:41,16:57:99:173,0,1296	./.	./.
NW_006271970.1	403005	gene-CCM_02070(dist=6902),gene-CCM_02071(dist=2680)	intergenic	G	A	120.77	AC=1;AF=0.500;AN=2;BaseQRankSum=-0.716;DP=58;Dels=0.00;ExcessHet=3.0103;FS=5.384;HaplotypeScore=0.0000;MLEAC=1;MLEAF=0.500;MQ=49.29;MQ0=2;MQRankSum=-5.015;QD=2.12;ReadPosRankSum=-5.813;SOR=2.348;set=variant4	./.	./.	./.	0/1:41,16:58:99:149,0,1252	./.	./.
NW_006271970.1	403006	gene-CCM_02070(dist=6903),gene-CCM_02071(dist=2679)	intergenic	A	G	132.77	AC=1;AF=0.500;AN=2;BaseQRankSum=-0.209;DP=58;Dels=0.00;ExcessHet=3.0103;FS=5.467;HaplotypeScore=0.0000;MLEAC=1;MLEAF=0.500;MQ=49.29;MQ0=2;MQRankSum=-4.997;QD=2.29;ReadPosRankSum=-5.813;SOR=2.348;set=variant4	./.	./.	./.	0/1:42,16:58:99:161,0,1269	./.	./.
NW_006271970.1	419147	gene-CCM_02075(dist=1087),gene-CCM_02076(dist=2070)	intergenic	C	A	99.77	AC=1;AF=0.500;AN=2;BaseQRankSum=1.609;DP=32;Dels=0.00;ExcessHet=3.0103;FS=8.858;HaplotypeScore=11.2241;MLEAC=1;MLEAF=0.500;MQ=60.00;MQ0=0;MQRankSum=0.052;QD=3.12;ReadPosRankSum=2.751;SOR=3.209;set=variant3	./.	./.	0/1:27,5:32:99:128,0,667	./.	./.	./.
NW_006271970.1	419148	gene-CCM_02075(dist=1088),gene-CCM_02076(dist=2069)	intergenic	G	A	88.77	AC=2;AF=0.500;AN=4;DP=63;Dels=0.00;ExcessHet=3.0103;MLEAC=1;MLEAF=0.500;MQ0=0;set=variant-variant3	0/1:25,5:30:99:117,0,646	./.	0/1:28,5:33:99:125,0,694	./.	./.	./.
NW_006271970.1	550709	gene-CCM_02115(dist=72);gene-CCM_02116(dist=585)	upstream;downstream	G	A	331.77	AC=2;AF=0.500;AN=4;DP=38;Dels=0.00;ExcessHet=3.0103;MLEAC=1;MLEAF=0.500;MQ0=0;set=variant-variant4	0/1:15,11:26:99:360,0,380	./.	./.	0/1:6,5:12:99:170,0,149	./.	./.
NW_006271970.1	580614	gene-CCM_02128	intronic	C	T	200.77	AC=1;AF=0.500;AN=2;BaseQRankSum=0.169;DP=98;Dels=0.00;ExcessHet=3.0103;FS=19.122;HaplotypeScore=12.7081;MLEAC=1;MLEAF=0.500;MQ=44.85;MQ0=7;MQRankSum=-2.140;QD=2.11;ReadPosRankSum=-4.224;SOR=3.699;set=variant	0/1:75,20:98:99:229,0,1716	./.	./.	./.	./.	./.
NW_006271970.1	587236	gene-CCM_02131(dist=612);gene-CCM_02130(dist=143)	upstream;downstream	G	A	1010.98	AC=2;AF=1.00;AN=2;BaseQRankSum=-1.503;DP=35;Dels=0.00;ExcessHet=3.0103;FS=0.000;HaplotypeScore=3.6781;MLEAC=2;MLEAF=1.00;MQ=59.89;MQ0=0;MQRankSum=1.031;QD=28.89;ReadPosRankSum=2.622;SOR=0.446;set=variant2	./.	1/1:3,32:35:13:1039,13,0	./.	./.	./.	./.
NW_006271970.1	588472	gene-CCM_02131	exonic	T	G	59.77	AC=1;AF=0.500;AN=2;BaseQRankSum=-0.634;DP=20;Dels=0.00;ExcessHet=3.0103;FS=7.613;HaplotypeScore=10.9325;MLEAC=1;MLEAF=0.500;MQ=60.00;MQ0=0;MQRankSum=-0.634;QD=3.15;ReadPosRankSum=-0.042;SOR=2.584;set=variant	0/1:12,7:20:88:88,0,189	./.	./.	./.	./.	./.
NW_006271970.1	615974	gene-CCM_02141(dist=596);gene-CCM_02140(dist=577)	upstream;downstream	C	T	2114.77	AC=6;AF=0.500;AN=12;DP=529;Dels=0.00;ExcessHet=3.0103;MLEAC=1;MLEAF=0.500;MQ0=0;set=Intersection	0/1:19,90:112:99:2143,0,252	0/1:20,56:78:99:1286,0,421	0/1:21,58:80:99:1259,0,404	0/1:25,51:78:99:1048,0,492	0/1:27,50:78:99:1335,0,551	0/1:18,83:103:90:2449,0,90
NW_006271970.1	616120	gene-CCM_02141(dist=450);gene-CCM_02140(dist=723)	upstream;downstream	T	C	293.77	AC=6;AF=0.500;AN=12;DP=546;Dels=0.00;ExcessHet=3.0103;MLEAC=1;MLEAF=0.500;set=Intersection	0/1:71,18:92:99:322,0,2333	0/1:63,20:90:99:246,0,1859	0/1:49,19:74:99:371,0,1583	0/1:70,25:100:99:240,0,2092	0/1:63,26:93:99:476,0,1891	0/1:69,21:97:99:267,0,2284
NW_006271970.1	616127	gene-CCM_02141(dist=443);gene-CCM_02140(dist=730)	upstream;downstream	T	G	174.77	AC=3;AF=0.500;AN=6;DP=242;Dels=0.00;ExcessHet=3.0103;MLEAC=1;MLEAF=0.500;set=variant-variant3-variant5	0/1:72,13:85:99:203,0,2510	./.	0/1:49,19:68:99:265,0,1557	./.	0/1:65,24:89:99:363,0,2056	./.
NW_006271970.1	616128	gene-CCM_02141(dist=442);gene-CCM_02140(dist=731)	upstream;downstream	G	A	175.77	AC=4;AF=0.500;AN=8;DP=326;Dels=0.00;ExcessHet=3.0103;MLEAC=1;MLEAF=0.500;set=variant-variant3-variant4-variant5	0/1:71,14:85:99:204,0,2338	./.	0/1:47,19:67:99:274,0,1435	0/1:68,19:90:99:205,0,2011	0/1:59,23:84:99:362,0,1913	./.
NW_006271970.1	616143	gene-CCM_02141(dist=427);gene-CCM_02140(dist=746)	upstream;downstream	C	T	202.77	AC=1;AF=0.500;AN=2;BaseQRankSum=-0.847;DP=78;Dels=0.00;ExcessHet=3.0103;FS=1.121;HaplotypeScore=3.6201;MLEAC=1;MLEAF=0.500;MQ=58.56;MQ0=2;MQRankSum=0.820;QD=2.67;ReadPosRankSum=-2.071;SOR=0.881;set=variant5	./.	./.	./.	./.	0/1:59,17:78:99:231,0,1968	./.
NW_006271970.1	616148	gene-CCM_02141(dist=422);gene-CCM_02140(dist=751)	upstream;downstream	G	A	222.77	AC=1;AF=0.500;AN=2;BaseQRankSum=-0.199;DP=74;Dels=0.00;ExcessHet=3.0103;FS=0.000;HaplotypeScore=2.6203;MLEAC=1;MLEAF=0.500;MQ=58.48;MQ0=2;MQRankSum=-0.902;QD=3.01;ReadPosRankSum=-3.408;SOR=0.558;set=variant5	./.	./.	./.	./.	0/1:55,19:74:99:251,0,1857	./.
NW_006271970.1	645416	gene-CCM_02150(dist=859);gene-CCM_02149(dist=151)	upstream;downstream	T	C	1646.77	AC=12;AF=1.00;AN=12;DP=305;Dels=0.00;ExcessHet=3.0103;FS=0.000;MLEAC=2;MLEAF=1.00;MQ=60.00;MQ0=0;set=Intersection	1/1:0,44:44:99:1675,126,0	1/1:0,40:40:99:1555,117,0	1/1:0,60:60:99:2304,175,0	1/1:0,45:45:99:1688,129,0	1/1:0,54:54:99:2064,157,0	1/1:0,62:62:99:2405,181,0
NW_006271970.1	744229	gene-CCM_02185(dist=541)	downstream	C	A	181.77	AC=3;AF=0.500;AN=6;DP=163;Dels=0.00;ExcessHet=3.0103;MLEAC=1;MLEAF=0.500;set=variant2-variant3-variant6	./.	0/1:40,10:50:99:210,0,1093	0/1:37,16:53:99:234,0,1237	./.	./.	0/1:46,14:60:99:249,0,1553
NW_006271970.1	767396	gene-CCM_02192(dist=1683),gene-CCM_02193(dist=3317)	intergenic	C	G	258.77	AC=2;AF=0.500;AN=4;DP=23;Dels=0.00;ExcessHet=3.0103;MLEAC=1;MLEAF=0.500;MQ=60.00;MQ0=0;set=variant2-variant4	./.	0/1:4,8:12:77:287,0,77	./.	0/1:6,5:11:99:173,0,123	./.	./.
NW_006271970.1	791966	gene-CCM_02196(dist=1583),gene-CCM_02197(dist=9326)	intergenic	T	G	82.77	AC=2;AF=1.00;AN=2;BaseQRankSum=1.231;DP=6;Dels=0.00;ExcessHet=3.0103;FS=0.000;HaplotypeScore=1.7882;MLEAC=1;MLEAF=0.500;MQ=60.00;MQ0=0;MQRankSum=0.358;QD=16.55;ReadPosRankSum=1.231;SOR=0.223;set=variant3	./.	./.	1/1:2,3:6:6:80,6,0	./.	./.	./.
NW_006271970.1	948377	gene-CCM_02240	exonic	G	T	416.77	AC=6;AF=0.500;AN=12;DP=410;Dels=0.00;ExcessHet=3.0103;MLEAC=1;MLEAF=0.500;MQ0=0;set=Intersection	0/1:43,24:67:99:445,0,1346	0/1:39,20:59:99:461,0,1140	0/1:38,21:59:99:465,0,1138	0/1:43,21:64:99:535,0,1277	0/1:56,15:71:99:182,0,1786	0/1:63,27:90:99:457,0,1863
NW_006271970.1	948393	gene-CCM_02240	exonic	T	C	627.77	AC=5;AF=0.500;AN=10;DP=378;Dels=0.00;ExcessHet=3.0103;MLEAC=1;MLEAF=0.500;MQ0=0;set=variant-variant2-variant3-variant5-variant6	0/1:40,29:71:99:656,0,1191	0/1:40,25:66:99:593,0,1038	0/1:39,22:61:99:485,0,1055	./.	0/1:56,22:79:99:481,0,1435	0/1:68,32:101:99:570,0,1850
NW_006271970.1	948397	gene-CCM_02240	exonic	A	G	592.77	AC=4;AF=0.500;AN=8;DP=311;Dels=0.00;ExcessHet=3.0103;MLEAC=1;MLEAF=0.500;MQ0=0;set=variant-variant3-variant5-variant6	0/1:40,28:69:99:621,0,1134	./.	0/1:40,21:63:99:444,0,1265	./.	0/1:54,20:76:99:385,0,1620	0/1:68,34:103:99:451,0,2251
NW_006271970.1	948403	gene-CCM_02240	exonic	G	C	691.77	AC=2;AF=0.500;AN=4;DP=134;Dels=0.00;ExcessHet=3.0103;MLEAC=1;MLEAF=0.500;MQ0=0;set=variant-variant3	0/1:41,30:71:99:720,0,1185	./.	0/1:41,22:63:99:520,0,1238	./.	./.	./.
NW_006271970.1	948406	gene-CCM_02240	exonic	T	C	708.77	AC=2;AF=0.500;AN=4;DP=131;Dels=0.00;ExcessHet=3.0103;MLEAC=1;MLEAF=0.500;MQ0=0;set=variant-variant3	0/1:38,32:71:99:737,0,1152	./.	0/1:37,20:60:99:566,0,1026	./.	./.	./.
NW_006271970.1	948414	gene-CCM_02240	exonic	T	C	704.77	AC=2;AF=0.500;AN=4;DP=135;Dels=0.00;ExcessHet=3.0103;MLEAC=1;MLEAF=0.500;MQ0=0;set=variant-variant3	0/1:39,31:71:99:733,0,1148	./.	0/1:37,27:64:99:678,0,1120	./.	./.	./.
NW_006271970.1	948418	gene-CCM_02240	exonic	C	A	616.77	AC=3;AF=0.500;AN=6;DP=237;Dels=0.00;ExcessHet=3.0103;MLEAC=1;MLEAF=0.500;MQ0=0;set=variant-variant3-variant5	0/1:39,33:72:99:645,0,1126	./.	0/1:39,26:65:99:724,0,1079	./.	0/1:71,29:100:99:498,0,2093	./.
NW_006271970.1	948450	gene-CCM_02240	exonic	T	C	992.77	AC=1;AF=0.500;AN=2;BaseQRankSum=2.195;DP=76;Dels=0.00;ExcessHet=3.0103;FS=7.629;HaplotypeScore=6.4660;MLEAC=1;MLEAF=0.500;MQ=59.17;MQ0=0;MQRankSum=-1.308;QD=13.42;ReadPosRankSum=3.362;SOR=0.561;set=variant3	./.	./.	0/1:37,37:76:99:1021,0,899	./.	./.	./.
NW_006271970.1	948612	gene-CCM_02240	exonic	G	C	1098.77	AC=5;AF=0.500;AN=10;DP=551;Dels=0.00;ExcessHet=3.0103;MLEAC=1;MLEAF=0.500;set=variant-variant2-variant3-variant4-variant5	0/1:63,47:110:99:1127,0,1693	0/1:53,52:105:99:1068,0,1238	0/1:63,48:111:99:721,0,1486	0/1:59,49:108:99:1205,0,1523	0/1:55,62:117:99:1453,0,1191	./.
NW_006271970.1	1068779	gene-CCM_02285(dist=396)	upstream	C	T	307.77	AC=2;AF=0.500;AN=4;DP=103;Dels=0.00;ExcessHet=3.0103;MLEAC=1;MLEAF=0.500;MQ=60.00;MQ0=0;set=variant4-variant6	./.	./.	./.	0/1:39,12:53:99:336,0,1296	./.	0/1:36,13:50:99:309,0,1230
NW_006271970.1	1069691	gene-CCM_02285	exonic	G	C	641.77	AC=1;AF=0.500;AN=2;BaseQRankSum=-0.224;DP=68;Dels=0.00;ExcessHet=3.0103;FS=6.688;HaplotypeScore=10.9586;MLEAC=1;MLEAF=0.500;MQ=51.41;MQ0=0;MQRankSum=-5.823;QD=9.58;ReadPosRankSum=-0.684;SOR=1.528;set=variant2	./.	0/1:40,27:68:99:670,0,1369	./.	./.	./.	./.
NW_006271970.1	1069696	gene-CCM_02285	exonic	G	C	666.77	AC=1;AF=0.500;AN=2;BaseQRankSum=-0.373;DP=69;Dels=0.00;ExcessHet=3.0103;FS=6.510;HaplotypeScore=8.8653;MLEAC=1;MLEAF=0.500;MQ=51.55;MQ0=0;MQRankSum=-5.933;QD=9.66;ReadPosRankSum=0.800;SOR=1.536;set=variant2	./.	0/1:41,28:69:99:695,0,1356	./.	./.	./.	./.
NW_006271970.1	1069697	gene-CCM_02285	exonic	C	A	638.77	AC=1;AF=0.500;AN=2;BaseQRankSum=1.304;DP=69;Dels=0.00;ExcessHet=3.0103;FS=6.502;HaplotypeScore=8.8653;MLEAC=1;MLEAF=0.500;MQ=51.55;MQ0=0;MQRankSum=-5.540;QD=9.39;ReadPosRankSum=1.291;SOR=1.456;set=variant2	./.	0/1:41,27:69:99:667,0,1406	./.	./.	./.	./.
NW_006271970.1	1069703	gene-CCM_02285	exonic	C	G	672.77	AC=1;AF=0.500;AN=2;BaseQRankSum=-0.811;DP=66;Dels=0.00;ExcessHet=3.0103;FS=6.813;HaplotypeScore=7.9712;MLEAC=1;MLEAF=0.500;MQ=51.13;MQ0=0;MQRankSum=-5.287;QD=10.19;ReadPosRankSum=1.317;SOR=1.609;set=variant2	./.	0/1:38,28:66:99:701,0,1292	./.	./.	./.	./.
NW_006271970.1	1069712	gene-CCM_02285	exonic	C	T	655.77	AC=1;AF=0.500;AN=2;BaseQRankSum=0.826;DP=64;Dels=0.00;ExcessHet=3.0103;FS=6.992;HaplotypeScore=8.7661;MLEAC=1;MLEAF=0.500;MQ=50.83;MQ0=0;MQRankSum=-5.340;QD=10.41;ReadPosRankSum=3.354;SOR=1.486;set=variant2	./.	0/1:36,27:64:99:684,0,1174	./.	./.	./.	./.
NW_006271970.1	1069718	gene-CCM_02285	exonic	C	T	615.77	AC=1;AF=0.500;AN=2;BaseQRankSum=0.149;DP=66;Dels=0.00;ExcessHet=3.0103;FS=3.425;HaplotypeScore=3.7748;MLEAC=1;MLEAF=0.500;MQ=51.13;MQ0=0;MQRankSum=-4.846;QD=9.33;ReadPosRankSum=3.925;SOR=1.236;set=variant2	./.	0/1:38,28:66:99:644,0,1286	./.	./.	./.	./.
NW_006271970.1	1070578	gene-CCM_02285	exonic	T	C	116.77	AC=1;AF=0.500;AN=2;BaseQRankSum=-0.856;DP=47;Dels=0.00;ExcessHet=3.0103;FS=15.056;HaplotypeScore=3.6820;MLEAC=1;MLEAF=0.500;MQ=58.46;MQ0=0;MQRankSum=-4.190;QD=2.54;ReadPosRankSum=-2.875;SOR=4.078;set=variant2	./.	0/1:39,7:47:99:145,0,1369	./.	./.	./.	./.
NW_006271970.1	1070596	gene-CCM_02285	exonic	A	C	94.77	AC=1;AF=0.500;AN=2;BaseQRankSum=1.155;DP=40;Dels=0.00;ExcessHet=3.0103;FS=16.148;HaplotypeScore=1.7882;MLEAC=1;MLEAF=0.500;MQ=58.61;MQ0=0;MQRankSum=-3.882;QD=2.37;ReadPosRankSum=-2.519;SOR=3.908;set=variant2	./.	0/1:34,6:40:99:123,0,1203	./.	./.	./.	./.
NW_006271970.1	1070692	gene-CCM_02285	exonic	T	A	178.77	AC=1;AF=0.500;AN=2;BaseQRankSum=0.403;DP=52;Dels=0.00;ExcessHet=3.0103;FS=0.000;HaplotypeScore=1.9931;MLEAC=1;MLEAF=0.500;MQ=58.92;MQ0=0;MQRankSum=-0.560;QD=3.44;ReadPosRankSum=-2.868;SOR=0.687;set=variant2	./.	0/1:41,11:52:99:207,0,1324	./.	./.	./.	./.
NW_006271970.1	1070711	gene-CCM_02285	exonic	T	G	249.77	AC=1;AF=0.500;AN=2;BaseQRankSum=-0.804;DP=49;Dels=0.00;ExcessHet=3.0103;FS=0.000;HaplotypeScore=1.8938;MLEAC=1;MLEAF=0.500;MQ=57.79;MQ0=0;MQRankSum=-1.959;QD=5.10;ReadPosRankSum=-2.231;SOR=0.722;set=variant2	./.	0/1:36,13:49:99:278,0,1224	./.	./.	./.	./.
NW_006271970.1	1070713	gene-CCM_02285	exonic	G	T	286.77	AC=1;AF=0.500;AN=2;BaseQRankSum=-0.510;DP=48;Dels=0.00;ExcessHet=3.0103;FS=0.000;HaplotypeScore=1.8938;MLEAC=1;MLEAF=0.500;MQ=57.74;MQ0=0;MQRankSum=-1.183;QD=5.97;ReadPosRankSum=-2.320;SOR=0.665;set=variant2	./.	0/1:35,13:48:99:315,0,1227	./.	./.	./.	./.
NW_006271970.1	1070716	gene-CCM_02285	exonic	A	C	273.77	AC=1;AF=0.500;AN=2;BaseQRankSum=-0.044;DP=50;Dels=0.00;ExcessHet=3.0103;FS=0.000;HaplotypeScore=1.8938;MLEAC=1;MLEAF=0.500;MQ=57.83;MQ0=0;MQRankSum=-2.013;QD=5.48;ReadPosRankSum=-1.924;SOR=0.779;set=variant2	./.	0/1:37,13:50:99:302,0,1253	./.	./.	./.	./.
NW_006271970.1	1070719	gene-CCM_02285	exonic	T	G	280.77	AC=1;AF=0.500;AN=2;BaseQRankSum=0.973;DP=51;Dels=0.00;ExcessHet=3.0103;FS=0.000;HaplotypeScore=0.8941;MLEAC=1;MLEAF=0.500;MQ=57.88;MQ0=0;MQRankSum=-0.730;QD=5.62;ReadPosRankSum=-1.548;SOR=0.779;set=variant2	./.	0/1:37,13:51:99:309,0,1259	./.	./.	./.	./.
NW_006271970.1	1070722	gene-CCM_02285	exonic	T	C	273.77	AC=1;AF=0.500;AN=2;BaseQRankSum=1.062;DP=50;Dels=0.00;ExcessHet=3.0103;FS=0.000;HaplotypeScore=0.8941;MLEAC=1;MLEAF=0.500;MQ=57.83;MQ0=0;MQRankSum=-0.752;QD=5.48;ReadPosRankSum=-1.615;SOR=0.779;set=variant2	./.	0/1:37,13:50:99:302,0,1253	./.	./.	./.	./.
NW_006271970.1	1070737	gene-CCM_02285	exonic	C	G	266.77	AC=1;AF=0.500;AN=2;BaseQRankSum=0.255;DP=51;Dels=0.00;ExcessHet=3.0103;FS=1.255;HaplotypeScore=0.0000;MLEAC=1;MLEAF=0.500;MQ=58.05;MQ0=0;MQRankSum=-1.499;QD=5.23;ReadPosRankSum=0.855;SOR=0.960;set=variant2	./.	0/1:39,12:51:99:295,0,1396	./.	./.	./.	./.
NW_006271970.1	1070741	gene-CCM_02285	exonic	C	T	238.77	AC=1;AF=0.500;AN=2;BaseQRankSum=-0.489;DP=52;Dels=0.00;ExcessHet=3.0103;FS=1.260;HaplotypeScore=0.9997;MLEAC=1;MLEAF=0.500;MQ=58.09;MQ0=0;MQRankSum=-1.010;QD=4.59;ReadPosRankSum=1.401;SOR=1.022;set=variant2	./.	0/1:40,12:52:99:267,0,1410	./.	./.	./.	./.
NW_006271970.1	1070743	gene-CCM_02285	exonic	C	T	260.77	AC=1;AF=0.500;AN=2;BaseQRankSum=-0.218;DP=54;Dels=0.00;ExcessHet=3.0103;FS=1.281;HaplotypeScore=0.9997;MLEAC=1;MLEAF=0.500;MQ=58.16;MQ0=0;MQRankSum=-1.654;QD=4.83;ReadPosRankSum=1.883;SOR=0.960;set=variant2	./.	0/1:42,12:54:99:289,0,1460	./.	./.	./.	./.
NW_006271970.1	1070744	gene-CCM_02285	exonic	A	G	260.77	AC=1;AF=0.500;AN=2;BaseQRankSum=1.841;DP=54;Dels=0.00;ExcessHet=3.0103;FS=1.281;HaplotypeScore=0.9997;MLEAC=1;MLEAF=0.500;MQ=58.16;MQ0=0;MQRankSum=-1.404;QD=4.83;ReadPosRankSum=1.862;SOR=0.960;set=variant2	./.	0/1:42,12:54:99:289,0,1460	./.	./.	./.	./.
NW_006271970.1	1070745	gene-CCM_02285	exonic	G	C	220.77	AC=1;AF=0.500;AN=2;BaseQRankSum=-1.009;DP=54;Dels=0.00;ExcessHet=3.0103;FS=1.281;HaplotypeScore=0.9997;MLEAC=1;MLEAF=0.500;MQ=58.16;MQ0=0;MQRankSum=-1.737;QD=4.09;ReadPosRankSum=1.862;SOR=0.960;set=variant2	./.	0/1:42,12:54:99:249,0,1521	./.	./.	./.	./.
NW_006271970.1	1070773	gene-CCM_02285	exonic	T	G	347.77	AC=1;AF=0.500;AN=2;BaseQRankSum=0.470;DP=68;Dels=0.00;ExcessHet=3.0103;FS=4.096;HaplotypeScore=5.6751;MLEAC=1;MLEAF=0.500;MQ=58.23;MQ0=0;MQRankSum=-2.870;QD=5.11;ReadPosRankSum=3.130;SOR=1.167;set=variant2	./.	0/1:52,16:68:99:376,0,1731	./.	./.	./.	./.
NW_006271970.1	1070782	gene-CCM_02285	exonic	T	G	320.77	AC=1;AF=0.500;AN=2;BaseQRankSum=1.555;DP=70;Dels=0.00;ExcessHet=3.0103;FS=4.260;HaplotypeScore=11.2509;MLEAC=1;MLEAF=0.500;MQ=58.28;MQ0=0;MQRankSum=-2.298;QD=4.72;ReadPosRankSum=2.662;SOR=1.293;set=variant2	./.	0/1:54,14:70:99:349,0,1740	./.	./.	./.	./.
NW_006271970.1	1070821	gene-CCM_02285	exonic	C	G	118.77	AC=1;AF=0.500;AN=2;BaseQRankSum=0.131;DP=55;Dels=0.00;ExcessHet=3.0103;FS=8.841;HaplotypeScore=5.7871;MLEAC=1;MLEAF=0.500;MQ=58.52;MQ0=0;MQRankSum=-3.187;QD=2.16;ReadPosRankSum=-0.107;SOR=1.793;set=variant2	./.	0/1:47,8:55:99:147,0,1678	./.	./.	./.	./.
NW_006271970.1	1097825	gene-CCM_02294(dist=3219),gene-CCM_02295(dist=8743)	intergenic	A	G	292.18	AC=7;AF=0.583;AN=12;DP=65;Dels=0.00;ExcessHet=3.0103;FS=0.000;MQ0=0;set=Intersection	0/1:1,11:12:10:320,0,10	0/1:3,7:10:80:240,0,80	1/1:0,10:10:27:360,27,0	0/1:2,12:14:38:417,0,38	0/1:3,4:7:78:129,0,78	0/1:1,11:12:4:394,0,4
NW_006271970.1	1332731	gene-CCM_02361(dist=18672),gene-CCM_02362(dist=29001)	intergenic	A	G	136.77	AC=1;AF=0.500;AN=2;BaseQRankSum=1.479;DP=54;Dels=0.00;ExcessHet=3.0103;FS=1.335;HaplotypeScore=1.9984;MLEAC=1;MLEAF=0.500;MQ=54.03;MQ0=2;MQRankSum=-5.064;QD=2.53;ReadPosRankSum=1.053;SOR=1.077;set=variant5	./.	./.	./.	./.	0/1:41,13:54:99:165,0,1312	./.
NW_006271970.1	1332745	gene-CCM_02361(dist=18686),gene-CCM_02362(dist=28987)	intergenic	C	T	127.77	AC=1;AF=0.500;AN=2;BaseQRankSum=-0.141;DP=53;Dels=0.00;ExcessHet=3.0103;FS=0.000;HaplotypeScore=6.7847;MLEAC=1;MLEAF=0.500;MQ=53.91;MQ0=1;MQRankSum=-5.223;QD=2.41;ReadPosRankSum=1.075;SOR=0.794;set=variant5	./.	./.	./.	./.	0/1:40,13:53:99:156,0,1392	./.
NW_006271970.1	1332776	gene-CCM_02361(dist=18717),gene-CCM_02362(dist=28956)	intergenic	T	C	158.77	AC=1;AF=0.500;AN=2;BaseQRankSum=0.585;DP=59;Dels=0.00;ExcessHet=3.0103;FS=0.000;HaplotypeScore=3.9968;MLEAC=1;MLEAF=0.500;MQ=54.79;MQ0=1;MQRankSum=-5.308;QD=2.69;ReadPosRankSum=0.470;SOR=0.646;set=variant5	./.	./.	./.	./.	0/1:46,13:59:99:187,0,1478	./.
NW_006271970.1	1354810	gene-CCM_02361(dist=40751),gene-CCM_02362(dist=6922)	intergenic	A	G	706.77	AC=12;AF=1.00;AN=12;DP=106;Dels=0.00;ExcessHet=3.0103;FS=0.000;HaplotypeScore=0.0000;MLEAC=2;MLEAF=1.00;set=Intersection	1/1:0,20:20:57:735,57,0	1/1:0,9:9:12:160,12,0	1/1:0,17:17:48:630,48,0	1/1:0,19:19:48:611,48,0	1/1:0,15:15:36:470,36,0	1/1:0,26:26:75:934,75,0
NW_006271970.1	1386176	gene-CCM_02370(dist=29)	downstream	G	A	1211.77	AC=2;AF=1.00;AN=2;BaseQRankSum=2.306;DP=34;Dels=0.00;ExcessHet=3.0103;FS=0.000;HaplotypeScore=5.5719;MLEAC=2;MLEAF=1.00;MQ=60.00;MQ0=0;MQRankSum=-0.622;QD=28.74;ReadPosRankSum=1.427;SOR=0.132;set=variant5	./.	./.	./.	./.	1/1:2,32:34:70:1240,70,0	./.
NW_006271970.1	1409211	gene-CCM_02374(dist=327)	upstream	C	T	1477.9	AC=2;AF=1.00;AN=2;BaseQRankSum=2.024;DP=54;Dels=0.00;ExcessHet=3.0103;FS=1.958;HaplotypeScore=2.8936;MLEAC=2;MLEAF=1.00;MQ=60.00;MQ0=0;MQRankSum=-0.867;QD=27.88;ReadPosRankSum=2.632;SOR=0.266;set=variant5	./.	./.	./.	./.	1/1:5,48:54:15:1506,15,0	./.
NW_006271970.1	1486294	gene-CCM_02393(dist=812)	downstream	T	C	67.77	AC=1;AF=0.500;AN=2;BaseQRankSum=-1.221;DP=8;Dels=0.00;ExcessHet=3.0103;FS=7.068;HaplotypeScore=0.9997;MLEAC=1;MLEAF=0.500;MQ=60.00;MQ0=0;MQRankSum=0.322;QD=8.47;ReadPosRankSum=1.517;SOR=2.807;set=variant2	./.	0/1:5,3:8:96:96,0,176	./.	./.	./.	./.
NW_006271970.1	1730084	gene-CCM_02458	intronic	G	A	144.77	AC=2;AF=0.500;AN=4;DP=26;Dels=0.00;ExcessHet=3.0103;FS=0.000;MLEAC=1;MLEAF=0.500;MQ0=0;set=variant-variant2	0/1:7,6:14:99:173,0,112	0/1:7,4:12:99:133,0,163	./.	./.	./.	./.
NW_006271970.1	1730086	gene-CCM_02458	intronic	A	C	98.77	AC=3;AF=0.500;AN=6;DP=44;Dels=0.00;ExcessHet=3.0103;FS=0.000;MLEAC=1;MLEAF=0.500;MQ0=0;set=variant-variant2-variant4	0/1:8,6:14:99:127,0,216	0/1:8,4:12:87:87,0,277	./.	0/1:9,9:18:99:312,0,222	./.	./.
NW_006271970.1	1825475	gene-CCM_02484(dist=682)	upstream	T	G	171.9	AC=10;AF=1.00;AN=10;DP=33;Dels=0.00;ExcessHet=3.0103;FS=0.000;MLEAC=2;MLEAF=1.00;MQ=60.00;MQ0=0;set=variant-variant3-variant4-variant5-variant6	1/1:0,5:5:15:200,15,0	./.	1/1:0,4:4:12:160,12,0	1/1:0,8:8:24:310,24,0	1/1:0,8:9:24:320,24,0	1/1:0,7:7:21:270,21,0
NW_006271970.1	1833514	gene-CCM_02484(dist=8721),gene-CCM_02485(dist=1557)	intergenic	G	A	281.77	AC=2;AF=0.500;AN=4;DP=144;Dels=0.00;ExcessHet=3.0103;MLEAC=1;MLEAF=0.500;MQ0=0;set=variant-variant5	0/1:55,16:73:99:310,0,1858	./.	./.	./.	0/1:57,13:71:99:179,0,1869	./.
NW_006271970.1	1833534	gene-CCM_02484(dist=8741),gene-CCM_02485(dist=1537)	intergenic	C	T	368.77	AC=3;AF=0.500;AN=6;DP=212;Dels=0.00;ExcessHet=3.0103;MLEAC=1;MLEAF=0.500;MQ0=0;set=variant-variant4-variant5	0/1:53,21:75:99:397,0,1789	./.	./.	0/1:49,14:63:99:253,0,1631	0/1:60,14:74:99:248,0,1858	./.
NW_006271970.1	1833539	gene-CCM_02484(dist=8746),gene-CCM_02485(dist=1532)	intergenic	G	A	455.77	AC=3;AF=0.500;AN=6;DP=215;Dels=0.00;ExcessHet=3.0103;MLEAC=1;MLEAF=0.500;MQ0=0;set=variant-variant4-variant5	0/1:52,22:76:99:484,0,1784	./.	./.	0/1:50,14:66:99:278,0,1758	0/1:55,17:73:99:319,0,1788	./.
NW_006271970.1	1833552	gene-CCM_02484(dist=8759),gene-CCM_02485(dist=1519)	intergenic	C	T	455.77	AC=4;AF=0.500;AN=8;DP=275;Dels=0.00;ExcessHet=3.0103;MLEAC=1;MLEAF=0.500;MQ0=0;set=variant-variant2-variant4-variant5	0/1:47,24:72:99:484,0,1506	0/1:47,14:61:99:179,0,1411	./.	0/1:49,19:68:99:376,0,1526	0/1:48,24:74:99:475,0,1480	./.
NW_006271970.1	1833587	gene-CCM_02484(dist=8794),gene-CCM_02485(dist=1484)	intergenic	G	A	569.77	AC=4;AF=0.500;AN=8;DP=261;Dels=0.00;ExcessHet=3.0103;MLEAC=1;MLEAF=0.500;MQ0=0;set=variant-variant2-variant4-variant5	0/1:36,23:60:99:598,0,1108	0/1:49,15:64:99:176,0,1473	./.	0/1:46,20:66:99:374,0,1369	0/1:47,24:71:99:543,0,1306	./.
NW_006271970.1	1833593	gene-CCM_02484(dist=8800),gene-CCM_02485(dist=1478)	intergenic	T	C	552.77	AC=4;AF=0.500;AN=8;DP=259;Dels=0.00;ExcessHet=3.0103;MLEAC=1;MLEAF=0.500;MQ0=0;set=variant-variant2-variant4-variant5	0/1:37,25:63:99:581,0,1087	0/1:49,15:64:99:164,0,1477	./.	0/1:43,19:63:99:391,0,1315	0/1:46,22:69:99:525,0,1375	./.
NW_006271970.1	1833616	gene-CCM_02484(dist=8823),gene-CCM_02485(dist=1455)	intergenic	A	G	488.77	AC=4;AF=0.500;AN=8;DP=247;Dels=0.00;ExcessHet=3.0103;MLEAC=1;MLEAF=0.500;MQ0=0;set=variant-variant2-variant4-variant5	0/1:41,21:62:99:517,0,1237	0/1:46,15:61:99:216,0,1378	./.	0/1:41,17:58:99:367,0,1327	0/1:46,19:66:99:424,0,1450	./.
NW_006271970.1	1833630	gene-CCM_02484(dist=8837),gene-CCM_02485(dist=1441)	intergenic	T	C	516.77	AC=4;AF=0.500;AN=8;DP=238;Dels=0.00;ExcessHet=3.0103;MLEAC=1;MLEAF=0.500;MQ0=0;set=variant-variant2-variant4-variant5	0/1:40,20:61:99:545,0,1217	0/1:41,11:55:99:177,0,1313	./.	0/1:37,15:54:99:315,0,1222	0/1:45,20:68:99:446,0,1529	./.
NW_006271970.1	1833662	gene-CCM_02484(dist=8869),gene-CCM_02485(dist=1409)	intergenic	A	G	178.77	AC=2;AF=0.500;AN=4;DP=101;Dels=0.00;ExcessHet=3.0103;MLEAC=1;MLEAF=0.500;MQ0=0;set=variant-variant4	0/1:40,9:49:99:207,0,1321	./.	./.	0/1:39,11:52:99:189,0,1397	./.	./.
NW_006271970.1	1833671	gene-CCM_02484(dist=8878),gene-CCM_02485(dist=1400)	intergenic	C	T	115.77	AC=1;AF=0.500;AN=2;BaseQRankSum=0.752;DP=46;Dels=0.00;ExcessHet=3.0103;FS=6.463;HaplotypeScore=3.5764;MLEAC=1;MLEAF=0.500;MQ=56.64;MQ0=0;MQRankSum=-3.022;QD=2.57;ReadPosRankSum=-3.164;SOR=2.050;set=variant4	./.	./.	./.	0/1:36,9:46:99:144,0,1171	./.	./.
NW_006271970.1	1894134	gene-CCM_02505(dist=48)	downstream	G	T	307.77	AC=2;AF=0.500;AN=4;DP=193;Dels=0.00;ExcessHet=3.0103;MLEAC=1;MLEAF=0.500;set=variant-variant3	0/1:54,67:121:99:336,0,1660	./.	0/1:39,33:72:99:255,0,1154	./.	./.	./.
NW_006271970.1	1894143	gene-CCM_02505(dist=57)	downstream	G	T	207.77	AC=1;AF=0.500;AN=2;BaseQRankSum=1.064;DP=71;Dels=0.00;ExcessHet=3.0103;FS=0.000;HaplotypeScore=7.7300;MLEAC=1;MLEAF=0.500;MQ=47.20;MQ0=10;MQRankSum=-5.975;QD=2.93;ReadPosRankSum=-0.290;SOR=0.459;set=variant3	./.	./.	0/1:38,33:71:99:236,0,1105	./.	./.	./.
NW_006271970.1	1894161	gene-CCM_02505(dist=75)	downstream	G	T	209.77	AC=4;AF=0.500;AN=8;DP=354;Dels=0.00;ExcessHet=3.0103;MLEAC=1;MLEAF=0.500;set=variant3-variant4-variant5-variant6	./.	./.	0/1:38,44:82:99:238,0,1080	0/1:43,58:101:99:376,0,1383	0/1:41,47:88:99:481,0,1275	0/1:35,48:83:99:261,0,1046
NW_006271970.1	1894164	gene-CCM_02505(dist=78)	downstream	A	C	397.77	AC=1;AF=0.500;AN=2;BaseQRankSum=-2.029;DP=88;Dels=0.00;ExcessHet=3.0103;FS=23.198;HaplotypeScore=9.3637;MLEAC=1;MLEAF=0.500;MQ=44.24;MQ0=15;MQRankSum=-6.732;QD=4.57;ReadPosRankSum=-0.606;SOR=1.810;set=variant5	./.	./.	./.	./.	0/1:44,43:88:99:426,0,1315	./.
NW_006271970.1	1894170	gene-CCM_02505(dist=84)	downstream	G	T	530.77	AC=1;AF=0.500;AN=2;BaseQRankSum=1.302;DP=88;Dels=0.00;ExcessHet=3.0103;FS=23.568;HaplotypeScore=9.2581;MLEAC=1;MLEAF=0.500;MQ=43.92;MQ0=15;MQRankSum=-6.179;QD=6.03;ReadPosRankSum=-0.493;SOR=1.891;set=variant5	./.	./.	./.	./.	0/1:40,48:88:99:559,0,1166	./.
NW_006271970.1	1896609	gene-CCM_02506	exonic	G	C	60.77	AC=2;AF=0.500;AN=4;DP=56;Dels=0.00;ExcessHet=3.0103;MLEAC=1;MLEAF=0.500;MQ=60.00;MQ0=0;SOR=4.394;set=variant3-variant5	./.	./.	0/1:18,8:26:89:89,0,651	./.	0/1:22,8:30:99:109,0,761	./.
NW_006271970.1	1949755	gene-CCM_02520(dist=3874),gene-CCM_02521(dist=1585)	intergenic	T	C	180.77	AC=1;AF=0.500;AN=2;BaseQRankSum=-0.605;DP=63;Dels=0.00;ExcessHet=3.0103;FS=0.000;HaplotypeScore=3.5764;MLEAC=1;MLEAF=0.500;MQ=55.96;MQ0=0;MQRankSum=-3.865;QD=2.87;ReadPosRankSum=-2.961;SOR=0.373;set=variant5	./.	./.	./.	./.	0/1:48,15:63:99:209,0,1572	./.
NW_006271970.1	1949762	gene-CCM_02520(dist=3881),gene-CCM_02521(dist=1578)	intergenic	A	G	170.77	AC=2;AF=0.500;AN=4;DP=133;Dels=0.00;ExcessHet=3.0103;MLEAC=1;MLEAF=0.500;MQ0=0;set=variant2-variant5	./.	0/1:53,16:70:99:199,0,1702	./.	./.	0/1:46,15:63:99:259,0,1564	./.
NW_006271970.1	1949784	gene-CCM_02520(dist=3903),gene-CCM_02521(dist=1556)	intergenic	C	T	217.77	AC=4;AF=0.500;AN=8;DP=286;Dels=0.00;ExcessHet=3.0103;MLEAC=1;MLEAF=0.500;set=variant-variant2-variant5-variant6	0/1:52,23:75:99:246,0,1793	0/1:47,20:69:99:309,0,1506	./.	./.	0/1:45,24:70:99:445,0,1490	0/1:55,17:72:99:259,0,1722
NW_006271970.1	1949809	gene-CCM_02520(dist=3928),gene-CCM_02521(dist=1531)	intergenic	C	T	306.77	AC=6;AF=0.500;AN=12;DP=427;Dels=0.00;ExcessHet=3.0103;MLEAC=1;MLEAF=0.500;set=Intersection	0/1:49,25:74:99:335,0,1649	0/1:44,25:71:99:493,0,1474	0/1:55,13:68:99:171,0,1730	0/1:46,27:74:99:328,0,1498	0/1:40,30:72:99:679,0,1297	0/1:47,21:68:99:313,0,1509
NW_006271970.1	1949814	gene-CCM_02520(dist=3933),gene-CCM_02521(dist=1526)	intergenic	G	A	210.77	AC=5;AF=0.500;AN=10;DP=367;Dels=0.00;ExcessHet=3.0103;MLEAC=1;MLEAF=0.500;set=variant-variant2-variant4-variant5-variant6	0/1:47,25:73:99:239,0,1529	0/1:44,23:70:99:462,0,1327	./.	0/1:50,27:79:99:369,0,1631	0/1:41,32:74:99:709,0,1263	0/1:49,21:71:99:366,0,1411
NW_006271970.1	1949827	gene-CCM_02520(dist=3946),gene-CCM_02521(dist=1513)	intergenic	C	T	397.77	AC=6;AF=0.500;AN=12;DP=430;Dels=0.00;ExcessHet=3.0103;MLEAC=1;MLEAF=0.500;set=Intersection	0/1:45,28:73:99:426,0,1460	0/1:38,28:67:99:603,0,1276	0/1:51,13:64:99:196,0,1640	0/1:49,29:79:99:352,0,1626	0/1:45,31:78:99:829,0,1507	0/1:47,22:69:99:402,0,1323
NW_006271970.1	1949846	gene-CCM_02520(dist=3965),gene-CCM_02521(dist=1494)	intergenic	A	G	389.77	AC=6;AF=0.500;AN=12;DP=414;Dels=0.00;ExcessHet=3.0103;MLEAC=1;MLEAF=0.500;set=Intersection	0/1:40,28:68:99:418,0,1236	0/1:40,26:68:99:544,0,1316	0/1:45,13:59:99:199,0,1485	0/1:47,27:79:99:302,0,1560	0/1:41,30:71:99:647,0,1363	0/1:48,20:69:99:346,0,1445
NW_006271970.1	1949854	gene-CCM_02520(dist=3973),gene-CCM_02521(dist=1486)	intergenic	A	G	356.77	AC=6;AF=0.500;AN=12;DP=397;Dels=0.00;ExcessHet=3.0103;MLEAC=1;MLEAF=0.500;set=Intersection	0/1:35,26:62:99:385,0,1091	0/1:38,26:64:99:554,0,1291	0/1:44,13:58:99:192,0,1412	0/1:47,27:76:99:323,0,1506	0/1:40,28:68:99:699,0,1360	0/1:48,20:69:99:371,0,1551
NW_006271970.1	1949855	gene-CCM_02520(dist=3974),gene-CCM_02521(dist=1485)	intergenic	T	C	337.77	AC=6;AF=0.500;AN=12;DP=394;Dels=0.00;ExcessHet=3.0103;MLEAC=1;MLEAF=0.500;set=Intersection	0/1:35,25:61:99:366,0,1078	0/1:36,25:62:99:539,0,1146	0/1:43,14:57:99:202,0,1427	0/1:48,27:76:99:313,0,1540	0/1:40,27:68:99:570,0,1362	0/1:48,20:70:99:374,0,1535
NW_006271970.1	1949883	gene-CCM_02520(dist=4002),gene-CCM_02521(dist=1457)	intergenic	C	T	186.77	AC=6;AF=0.500;AN=12;DP=324;Dels=0.00;ExcessHet=3.0103;MLEAC=1;MLEAF=0.500;set=Intersection	0/1:38,16:55:99:215,0,1217	0/1:37,17:54:99:388,0,1316	0/1:39,9:48:99:191,0,1265	0/1:39,14:53:99:200,0,1271	0/1:41,13:54:99:279,0,1389	0/1:49,11:60:99:170,0,1620
NW_006271970.1	1949884	gene-CCM_02520(dist=4003),gene-CCM_02521(dist=1456)	intergenic	G	A	200.77	AC=6;AF=0.500;AN=12;DP=329;Dels=0.00;ExcessHet=3.0103;MLEAC=1;MLEAF=0.500;set=Intersection	0/1:38,16:54:99:229,0,1180	0/1:38,16:54:99:348,0,1367	0/1:41,9:51:99:145,0,1390	0/1:39,13:54:99:207,0,1350	0/1:42,12:54:99:226,0,1466	0/1:51,11:62:99:177,0,1709
NW_006271970.1	1949885	gene-CCM_02520(dist=4004),gene-CCM_02521(dist=1455)	intergenic	C	T	200.77	AC=6;AF=0.500;AN=12;DP=329;Dels=0.00;ExcessHet=3.0103;MLEAC=1;MLEAF=0.500;set=Intersection	0/1:36,16:54:99:229,0,1200	0/1:38,16:54:99:337,0,1367	0/1:42,9:52:99:143,0,1381	0/1:40,13:53:99:207,0,1336	0/1:42,12:54:99:250,0,1439	0/1:51,11:62:99:164,0,1706
NW_006271970.1	1949886	gene-CCM_02520(dist=4005),gene-CCM_02521(dist=1454)	intergenic	A	G	163.77	AC=6;AF=0.500;AN=12;DP=329;Dels=0.00;ExcessHet=3.0103;MLEAC=1;MLEAF=0.500;set=Intersection	0/1:38,15:54:99:192,0,1178	0/1:38,16:54:99:348,0,1346	0/1:42,9:52:99:151,0,1408	0/1:39,14:53:99:205,0,1345	0/1:40,12:52:99:251,0,1291	0/1:53,11:64:99:165,0,1817
NW_006271970.1	1949888	gene-CCM_02520(dist=4007),gene-CCM_02521(dist=1452)	intergenic	T	C	155.77	AC=6;AF=0.500;AN=12;DP=332;Dels=0.00;ExcessHet=3.0103;MLEAC=1;MLEAF=0.500;set=Intersection	0/1:34,16:54:99:184,0,1120	0/1:39,16:55:99:354,0,1241	0/1:43,9:52:99:151,0,1295	0/1:39,14:53:99:210,0,1272	0/1:41,12:53:99:256,0,1339	0/1:54,11:65:99:165,0,1836
NW_006271970.1	1949900	gene-CCM_02520(dist=4019),gene-CCM_02521(dist=1440)	intergenic	A	G	163.77	AC=5;AF=0.500;AN=10;DP=271;Dels=0.00;ExcessHet=3.0103;MLEAC=1;MLEAF=0.500;set=variant-variant2-variant3-variant4-variant5	0/1:38,16:55:99:192,0,1268	0/1:40,16:56:99:348,0,1366	0/1:40,9:50:99:179,0,1408	0/1:39,13:53:99:201,0,1395	0/1:45,12:57:99:250,0,1444	./.
NW_006271970.1	1949913	gene-CCM_02520(dist=4032),gene-CCM_02521(dist=1427)	intergenic	T	C	151.77	AC=5;AF=0.500;AN=10;DP=265;Dels=0.00;ExcessHet=3.0103;MLEAC=1;MLEAF=0.500;set=variant-variant2-variant3-variant4-variant5	0/1:39,15:55:99:180,0,1336	0/1:37,13:50:99:280,0,1283	0/1:40,7:48:99:142,0,1399	0/1:37,16:53:99:287,0,1267	0/1:47,12:59:99:217,0,1555	./.
NW_006271970.1	1949925	gene-CCM_02520(dist=4044),gene-CCM_02521(dist=1415)	intergenic	T	C	137.77	AC=3;AF=0.500;AN=6;DP=162;Dels=0.00;ExcessHet=3.0103;MLEAC=1;MLEAF=0.500;set=variant2-variant4-variant5	./.	0/1:40,13:54:99:166,0,1329	./.	0/1:39,12:51:99:247,0,1291	0/1:47,10:57:99:142,0,1528	./.
NW_006271970.1	1949926	gene-CCM_02520(dist=4045),gene-CCM_02521(dist=1414)	intergenic	A	G	184.77	AC=1;AF=0.500;AN=2;BaseQRankSum=1.409;DP=49;Dels=0.00;ExcessHet=3.0103;FS=11.411;HaplotypeScore=3.6781;MLEAC=1;MLEAF=0.500;MQ=56.01;MQ0=0;MQRankSum=-4.836;QD=3.85;ReadPosRankSum=-0.749;SOR=2.256;set=variant4	./.	./.	./.	0/1:38,10:49:99:213,0,1257	./.	./.
NW_006271970.1	1974843	gene-CCM_02529(dist=4159),gene-CCM_02530(dist=5501)	intergenic	A	G	2200.77	AC=6;AF=1.00;AN=6;DP=140;Dels=0.00;ExcessHet=3.0103;FS=0.000;MLEAC=2;MLEAF=1.00;MQ=60.00;MQ0=0;set=variant4-variant5-variant6	./.	./.	./.	1/1:0,59:59:99:2229,169,0	1/1:0,42:42:99:1432,111,0	1/1:0,38:39:99:1439,111,0
NW_006271970.1	1993755	gene-CCM_02534	intronic	G	C	223.77	AC=3;AF=0.500;AN=6;DP=47;Dels=0.00;ExcessHet=3.0103;MLEAC=1;MLEAF=0.500;MQ0=0;set=variant-variant2-variant3	0/1:12,8:20:99:252,0,373	0/1:9,6:15:99:195,0,305	0/1:5,7:12:99:234,0,164	./.	./.	./.
NW_006271970.1	1993756	gene-CCM_02534	intronic	C	G	206.77	AC=3;AF=0.500;AN=6;DP=46;Dels=0.00;ExcessHet=3.0103;MLEAC=1;MLEAF=0.500;MQ0=0;set=variant-variant2-variant3	0/1:12,7:19:99:235,0,275	0/1:7,8:15:99:281,0,161	0/1:4,8:12:99:284,0,114	./.	./.	./.
NW_006271970.1	2027319	gene-CCM_02546	intronic	T	G	275.77	AC=1;AF=0.500;AN=2;BaseQRankSum=0.163;DP=53;Dels=0.00;ExcessHet=3.0103;FS=4.815;HaplotypeScore=4.4704;MLEAC=1;MLEAF=0.500;MQ=56.55;MQ0=1;MQRankSum=-2.052;QD=5.20;ReadPosRankSum=-2.270;SOR=1.508;set=variant2	./.	0/1:40,13:53:99:304,0,1332	./.	./.	./.	./.
NW_006271970.1	2027335	gene-CCM_02546	intronic	A	G	336.77	AC=1;AF=0.500;AN=2;BaseQRankSum=-0.717;DP=61;Dels=0.00;ExcessHet=3.0103;FS=4.646;HaplotypeScore=3.5764;MLEAC=1;MLEAF=0.500;MQ=56.76;MQ0=1;MQRankSum=-2.305;QD=5.52;ReadPosRankSum=-1.024;SOR=1.769;set=variant2	./.	0/1:46,15:61:99:365,0,1461	./.	./.	./.	./.
NW_006271970.1	2027357	gene-CCM_02546	intronic	G	A	383.77	AC=2;AF=0.500;AN=4;DP=119;Dels=0.00;ExcessHet=3.0103;MLEAC=1;MLEAF=0.500;MQ0=1;set=variant2-variant4	./.	0/1:39,16:57:99:412,0,1044	./.	0/1:44,13:62:99:182,0,1308	./.	./.
NW_006271970.1	2027398	gene-CCM_02546	intronic	G	A	512.77	AC=1;AF=0.500;AN=2;BaseQRankSum=-0.183;DP=54;Dels=0.00;ExcessHet=3.0103;FS=0.000;HaplotypeScore=12.9398;MLEAC=1;MLEAF=0.500;MQ=55.28;MQ0=0;MQRankSum=-1.777;QD=9.86;ReadPosRankSum=2.875;SOR=0.708;set=variant3	./.	./.	0/1:27,25:54:99:541,0,621	./.	./.	./.
NW_006271970.1	2027420	gene-CCM_02546	intronic	A	G	354.77	AC=5;AF=0.500;AN=10;DP=245;Dels=0.00;ExcessHet=3.0103;MLEAC=1;MLEAF=0.500;set=variant2-variant3-variant4-variant5-variant6	./.	0/1:26,19:46:99:383,0,688	0/1:25,23:50:99:578,0,557	0/1:22,19:42:99:215,0,623	0/1:30,22:52:99:371,0,856	0/1:35,20:55:99:426,0,1004
NW_006271970.1	2027596	gene-CCM_02546	intronic	G	C	823.77	AC=6;AF=0.500;AN=12;DP=385;Dels=0.00;ExcessHet=3.0103;MLEAC=1;MLEAF=0.500;set=Intersection	0/1:30,32:62:99:852,0,557	0/1:31,36:67:99:940,0,738	0/1:22,35:58:99:926,0,449	0/1:32,34:66:99:772,0,943	0/1:24,37:62:99:821,0,588	0/1:23,47:70:99:1274,0,597
NW_006271970.1	2027667	gene-CCM_02546	exonic	G	T	510.77	AC=5;AF=0.500;AN=10;DP=400;Dels=0.00;ExcessHet=3.0103;MLEAC=1;MLEAF=0.500;set=variant-variant2-variant3-variant5-variant6	0/1:51,25:78:99:539,0,1278	0/1:57,32:89:99:713,0,1332	0/1:37,31:68:99:769,0,969	./.	0/1:48,25:74:99:623,0,1385	0/1:52,38:91:99:728,0,1423
NW_006271970.1	2027707	gene-CCM_02546	exonic	T	C	468.77	AC=3;AF=0.500;AN=6;DP=203;Dels=0.00;ExcessHet=3.0103;MLEAC=1;MLEAF=0.500;set=variant2-variant3-variant6	./.	0/1:48,20:69:99:497,0,1470	0/1:39,13:54:99:251,0,1174	./.	./.	0/1:57,19:80:99:257,0,1610
NW_006271970.1	2027717	gene-CCM_02546	exonic	T	C	175.77	AC=1;AF=0.500;AN=2;BaseQRankSum=1.668;DP=60;Dels=0.00;ExcessHet=3.0103;FS=5.268;HaplotypeScore=3.5764;MLEAC=1;MLEAF=0.500;MQ=58.69;MQ0=1;MQRankSum=-0.619;QD=3.03;ReadPosRankSum=-2.570;SOR=1.565;set=variant2	./.	0/1:47,11:60:99:204,0,1467	./.	./.	./.	./.
NW_006271970.1	2092627	gene-CCM_02567	exonic	C	G	221.77	AC=4;AF=0.500;AN=8;DP=252;Dels=0.00;ExcessHet=3.0103;MLEAC=1;MLEAF=0.500;set=variant2-variant3-variant4-variant6	./.	0/1:42,12:54:99:250,0,1434	0/1:36,7:44:99:123,0,1183	0/1:56,20:76:99:346,0,1838	./.	0/1:59,17:78:99:225,0,1730
NW_006271970.1	2092630	gene-CCM_02567	exonic	C	T	287.77	AC=4;AF=0.500;AN=8;DP=256;Dels=0.00;ExcessHet=3.0103;MLEAC=1;MLEAF=0.500;set=variant2-variant3-variant4-variant6	./.	0/1:42,14:56:99:316,0,1391	0/1:35,9:46:99:132,0,1062	0/1:55,20:75:99:367,0,1770	./.	0/1:58,19:79:99:302,0,1697
NW_006271970.1	2092642	gene-CCM_02567	exonic	A	T	186.77	AC=6;AF=0.500;AN=12;DP=411;Dels=0.00;ExcessHet=3.0103;MLEAC=1;MLEAF=0.500;MQ0=0;set=Intersection	0/1:55,14:69:99:215,0,1711	0/1:39,25:64:99:658,0,1238	0/1:33,12:45:99:249,0,984	0/1:51,24:76:99:482,0,1608	0/1:66,14:81:99:247,0,2115	0/1:55,21:76:99:376,0,1670
NW_006271970.1	2092654	gene-CCM_02567	exonic	T	A	282.77	AC=6;AF=0.500;AN=12;DP=395;Dels=0.00;ExcessHet=3.0103;MLEAC=1;MLEAF=0.500;MQ0=0;set=Intersection	0/1:52,17:70:99:311,0,1547	0/1:35,28:63:99:667,0,1130	0/1:29,15:45:99:311,0,857	0/1:46,25:72:99:614,0,1382	0/1:60,15:75:99:329,0,1907	0/1:47,22:70:99:455,0,1479
NW_006271970.1	2092657	gene-CCM_02567	exonic	G	C	361.77	AC=6;AF=0.500;AN=12;DP=390;Dels=0.00;ExcessHet=3.0103;MLEAC=1;MLEAF=0.500;MQ0=0;set=Intersection	0/1:50,18:68:99:390,0,1495	0/1:34,28:62:99:747,0,1067	0/1:30,15:45:99:292,0,890	0/1:45,25:70:99:601,0,1419	0/1:58,18:76:99:422,0,1780	0/1:46,23:69:99:583,0,1427
NW_006271970.1	2092681	gene-CCM_02567	exonic	C	T	723.77	AC=6;AF=0.500;AN=12;DP=387;Dels=0.00;ExcessHet=3.0103;MLEAC=1;MLEAF=0.500;MQ0=0;set=Intersection	0/1:40,28:68:99:752,0,1133	0/1:26,36:62:99:1047,0,720	0/1:21,19:40:99:527,0,593	0/1:34,34:68:99:896,0,992	0/1:49,25:74:99:678,0,1547	0/1:36,39:75:99:1105,0,1002
NW_006271970.1	2092696	gene-CCM_02567	exonic	G	A	902.77	AC=6;AF=0.500;AN=12;DP=379;Dels=0.00;ExcessHet=3.0103;MLEAC=1;MLEAF=0.500;MQ0=0;set=Intersection	0/1:38,35:73:99:931,0,1007	0/1:35,20:56:99:539,0,1021	0/1:23,17:41:99:356,0,703	0/1:38,24:63:99:591,0,1021	0/1:29,42:71:99:1264,0,750	0/1:45,30:75:99:686,0,1350
NW_006271970.1	2092711	gene-CCM_02567	exonic	T	G	737.77	AC=6;AF=0.500;AN=12;DP=394;Dels=0.00;ExcessHet=3.0103;MLEAC=1;MLEAF=0.500;MQ0=0;set=Intersection	0/1:48,28:76:99:766,0,1377	0/1:42,17:59:99:413,0,1194	0/1:30,13:43:99:220,0,914	0/1:46,19:65:99:537,0,1258	0/1:38,35:74:99:807,0,1109	0/1:57,19:77:99:332,0,1755
NW_006271970.1	2092738	gene-CCM_02567	exonic	T	G	267.77	AC=2;AF=0.500;AN=4;DP=128;Dels=0.00;ExcessHet=3.0103;MLEAC=1;MLEAF=0.500;MQ0=0;set=variant-variant5	0/1:55,17:72:99:296,0,1718	./.	./.	./.	0/1:43,13:56:99:279,0,1373	./.
NW_006271970.1	2092741	gene-CCM_02567	exonic	G	C	193.77	AC=2;AF=0.500;AN=4;DP=124;Dels=0.00;ExcessHet=3.0103;MLEAC=1;MLEAF=0.500;MQ0=0;SOR=1.179;set=variant-variant5	0/1:54,16:72:99:222,0,1719	./.	./.	./.	0/1:40,10:52:99:145,0,1343	./.
NW_006271970.1	2092744	gene-CCM_02567	exonic	T	C	222.77	AC=2;AF=0.500;AN=4;DP=125;Dels=0.00;ExcessHet=3.0103;MLEAC=1;MLEAF=0.500;MQ0=0;set=variant-variant5	0/1:57,16:73:99:251,0,1809	./.	./.	./.	0/1:40,11:52:99:179,0,1371	./.
NW_006271970.1	2092780	gene-CCM_02567	exonic	T	C	200.77	AC=3;AF=0.500;AN=6;DP=186;Dels=0.00;ExcessHet=3.0103;MLEAC=1;MLEAF=0.500;MQ0=0;set=variant3-variant5-variant6	./.	./.	0/1:46,13:59:99:229,0,1481	./.	0/1:40,14:54:99:188,0,1282	0/1:57,14:73:99:182,0,1892
NW_006271970.1	2092783	gene-CCM_02567	exonic	G	T	194.77	AC=3;AF=0.500;AN=6;DP=190;Dels=0.00;ExcessHet=3.0103;MLEAC=1;MLEAF=0.500;MQ0=0;set=variant3-variant5-variant6	./.	./.	0/1:45,15:60:99:223,0,1527	./.	0/1:42,15:57:99:248,0,1265	0/1:58,14:73:99:176,0,1743
NW_006271970.1	2092786	gene-CCM_02567	exonic	C	T	326.77	AC=3;AF=0.500;AN=6;DP=193;Dels=0.00;ExcessHet=3.0103;MLEAC=1;MLEAF=0.500;MQ0=0;set=variant3-variant5-variant6	./.	./.	0/1:44,17:61:99:355,0,1472	./.	0/1:41,15:56:99:155,0,1354	0/1:61,15:76:99:188,0,2078
NW_006271970.1	2092795	gene-CCM_02567	exonic	G	T	149.77	AC=6;AF=0.500;AN=12;DP=428;Dels=0.00;ExcessHet=3.0103;MLEAC=1;MLEAF=0.500;MQ0=0;set=Intersection	0/1:55,17:72:99:178,0,1648	0/1:46,22:68:99:327,0,1440	0/1:44,17:63:99:387,0,1437	0/1:57,15:72:99:253,0,1690	0/1:44,21:65:99:383,0,1390	0/1:63,25:88:99:416,0,1792
NW_006271970.1	2092807	gene-CCM_02567	exonic	C	T	478.77	AC=5;AF=0.500;AN=10;DP=396;Dels=0.00;ExcessHet=3.0103;MLEAC=1;MLEAF=0.500;set=variant2-variant3-variant4-variant5-variant6	./.	0/1:46,32:78:99:507,0,1327	0/1:43,26:70:99:652,0,1403	0/1:60,24:84:99:456,0,1674	0/1:41,26:67:99:484,0,1196	0/1:64,32:97:99:431,0,1759
NW_006271970.1	2105176	gene-CCM_02569(dist=7459),gene-CCM_02570(dist=3017)	intergenic	G	A	639.77	AC=1;AF=0.500;AN=2;BaseQRankSum=0.854;DP=49;Dels=0.00;ExcessHet=3.0103;FS=8.135;HaplotypeScore=1.8938;MLEAC=1;MLEAF=0.500;MQ=60.00;MQ0=0;MQRankSum=-0.070;QD=13.06;ReadPosRankSum=0.432;SOR=1.187;set=variant4	./.	./.	./.	0/1:27,22:49:99:668,0,928	./.	./.
NW_006271970.1	2206755	gene-CCM_02614(dist=3369),gene-CCM_02615(dist=1747)	intergenic	C	A	228.74	AC=10;AF=0.833;AN=12;DP=72;Dels=0.00;ExcessHet=3.0103;FS=0.000;set=Intersection	0/1:5,10:15:6:256,0,6	0/1:7,6:13:58:213,0,58	1/1:1,6:7:15:200,15,0	1/1:1,12:14:27:326,27,0	1/1:1,9:10:27:316,27,0	1/1:0,13:13:33:418,33,0
NW_006271970.1	2206765	gene-CCM_02614(dist=3379),gene-CCM_02615(dist=1737)	intergenic	C	A	69.84	AC=10;AF=0.833;AN=12;DP=62;Dels=0.00;ExcessHet=3.0103;FS=0.000;set=Intersection	0/1:5,8:13:18:98,0,18	0/1:4,5:9:15:145,0,15	1/1:1,6:7:9:120,9,0	1/1:1,10:11:18:196,18,0	1/1:1,9:10:27:326,27,0	1/1:0,12:12:24:298,24,0
NW_006271970.1	2206944	gene-CCM_02614(dist=3558),gene-CCM_02615(dist=1558)	intergenic	T	A	274.78	AC=11;AF=0.917;AN=12;DP=81;Dels=0.00;ExcessHet=3.0103;FS=0.000;set=Intersection	1/1:0,8:8:24:303,24,0	0/1:7,11:18:4:357,0,4	1/1:0,16:16:45:590,45,0	1/1:0,15:15:39:520,39,0	1/1:0,10:10:24:320,24,0	1/1:0,14:14:42:560,42,0
NW_006271970.1	2206975	gene-CCM_02614(dist=3589),gene-CCM_02615(dist=1527)	intergenic	G	A	116.77	AC=3;AF=0.500;AN=6;DP=53;Dels=0.00;ExcessHet=3.0103;FS=0.000;MLEAC=1;MLEAF=0.500;MQ0=0;set=variant-variant4-variant5	0/1:11,5:16:99:145,0,338	./.	./.	0/1:18,4:22:99:112,0,390	0/1:12,3:15:84:84,0,293	./.
NW_006271970.1	2320566	gene-CCM_02645(dist=1803),gene-CCM_02646(dist=2475)	intergenic	G	C	132.77	AC=1;AF=0.500;AN=2;BaseQRankSum=-2.163;DP=13;Dels=0.00;ExcessHet=3.0103;FS=0.000;HaplotypeScore=0.0000;MLEAC=1;MLEAF=0.500;MQ=60.00;MQ0=0;MQRankSum=0.817;QD=10.21;ReadPosRankSum=-2.927;SOR=0.368;set=variant	0/1:8,5:13:99:161,0,281	./.	./.	./.	./.	./.
NW_006271970.1	2327743	gene-CCM_02647	exonic	C	G	292.18	AC=5;AF=0.625;AN=8;DP=42;Dels=0.00;ExcessHet=3.0103;FS=0.000;MQ0=0;set=variant-variant2-variant4-variant6	0/1:1,9:10:10:320,0,10	0/1:1,10:11:7:367,0,7	./.	0/1:5,5:10:99:160,0,160	./.	1/1:0,11:11:33:440,33,0
NW_006271970.1	2418264	gene-CCM_02678	intronic	T	G	750.77	AC=2;AF=1.00;AN=2;BaseQRankSum=1.576;DP=23;Dels=0.04;ExcessHet=3.0103;FS=0.000;HaplotypeScore=9.1914;MLEAC=2;MLEAF=1.00;MQ=60.00;MQ0=0;MQRankSum=-1.261;QD=34.13;ReadPosRankSum=0.315;SOR=4.804;set=variant2	./.	1/1:1,21:22:60:779,60,0	./.	./.	./.	./.
NW_006271970.1	2445625	gene-CCM_02688(dist=493)	upstream	C	T	304.77	AC=1;AF=0.500;AN=2;BaseQRankSum=0.307;DP=40;Dels=0.00;ExcessHet=3.0103;FS=47.628;HaplotypeScore=4.5761;MLEAC=1;MLEAF=0.500;MQ=60.12;MQ0=0;MQRankSum=2.458;QD=7.62;ReadPosRankSum=-1.620;SOR=5.546;set=variant	0/1:25,15:40:99:333,0,723	./.	./.	./.	./.	./.
NW_006271970.1	2468012	gene-CCM_02697	exonic	T	C	446.77	AC=4;AF=0.500;AN=8;DP=413;Dels=0.00;ExcessHet=3.0103;MLEAC=1;MLEAF=0.500;set=variant-variant2-variant3-variant6	0/1:72,35:110:99:475,0,2168	0/1:53,32:85:99:459,0,1657	0/1:76,26:102:99:341,0,2204	./.	./.	0/1:77,38:116:99:550,0,2151
NW_006271970.1	2505763	gene-CCM_02710(dist=2071),gene-CCM_02711(dist=3892)	intergenic	T	C	288.77	AC=1;AF=0.500;AN=2;BaseQRankSum=2.083;DP=14;Dels=0.00;ExcessHet=3.0103;FS=12.632;HaplotypeScore=1.7882;MLEAC=1;MLEAF=0.500;MQ=54.44;MQ0=1;MQRankSum=1.157;QD=20.63;ReadPosRankSum=2.700;SOR=3.010;set=variant5	./.	./.	./.	./.	0/1:4,10:14:37:317,0,37	./.
NW_006271970.1	2509144	gene-CCM_02711(dist=511)	upstream	G	T	271.78	AC=11;AF=0.917;AN=12;DP=57;Dels=0.00;ExcessHet=3.0103;FS=0.000;set=Intersection	1/1:1,9:10:24:300,24,0	1/1:0,9:9:27:339,27,0	0/1:2,7:9:9:219,0,9	1/1:0,8:8:24:299,24,0	1/1:0,14:14:39:498,39,0	1/1:1,6:7:15:179,15,0
NW_006271970.1	2509153	gene-CCM_02711(dist=502)	upstream	G	T	271.78	AC=12;AF=1.00;AN=12;DP=68;Dels=0.00;ExcessHet=3.0103;FS=0.000;MLEAC=2;MLEAF=1.00;set=Intersection	1/1:0,11:11:24:300,24,0	1/1:0,10:10:27:360,27,0	1/1:2,9:11:21:280,21,0	1/1:0,8:8:24:289,24,0	1/1:0,15:16:42:548,42,0	1/1:1,11:12:27:339,27,0
NW_006271970.1	2509161	gene-CCM_02711(dist=494)	upstream	G	T	362.77	AC=12;AF=1.00;AN=12;DP=79;Dels=0.00;ExcessHet=3.0103;FS=0.000;HaplotypeScore=0.0000;MLEAC=2;MLEAF=1.00;MQ0=0;set=Intersection	1/1:0,13:13:30:391,30,0	1/1:0,12:12:33:430,33,0	1/1:1,12:13:36:480,36,0	1/1:0,11:11:33:440,33,0	1/1:0,17:17:48:628,48,0	1/1:0,13:13:39:510,39,0
NW_006271970.1	2587538	gene-CCM_02742	intronic	G	A	255.77	AC=1;AF=0.500;AN=2;BaseQRankSum=-1.003;DP=13;Dels=0.00;ExcessHet=3.0103;FS=0.000;HaplotypeScore=7.9314;MLEAC=1;MLEAF=0.500;MQ=60.00;MQ0=0;MQRankSum=0.231;QD=19.67;ReadPosRankSum=-1.157;SOR=1.609;set=variant2	./.	0/1:4,9:13:99:284,0,124	./.	./.	./.	./.
NW_006271970.1	2765501	gene-CCM_02804(dist=483)	downstream	G	T	1322.77	AC=2;AF=0.500;AN=4;DP=86;Dels=0.00;ExcessHet=3.0103;MLEAC=1;MLEAF=0.500;MQ=60.00;MQ0=0;set=variant2-variant4	./.	0/1:6,38:44:99:1351,0,111	./.	0/1:3,39:42:0:1339,0,0	./.	./.
NW_006271970.1	2859094	gene-CCM_02823(dist=20272),gene-CCM_02824(dist=2068)	intergenic	T	C	258.77	AC=11;AF=0.917;AN=12;DP=55;Dels=0.00;ExcessHet=3.0103;FS=0.000;MQ=60.00;MQ0=0;set=Intersection	0/1:3,8:11:77:287,0,77	1/1:0,8:8:24:320,24,0	1/1:1,11:12:3:370,3,0	1/1:0,9:9:27:360,27,0	1/1:0,7:7:21:280,21,0	1/1:0,8:8:24:320,24,0
NW_006271970.1	2859447	gene-CCM_02823(dist=20625),gene-CCM_02824(dist=1715)	intergenic	C	T	82.77	AC=2;AF=0.500;AN=4;DP=64;Dels=0.00;ExcessHet=3.0103;MLEAC=1;MLEAF=0.500;set=variant3-variant4	./.	./.	0/1:27,8:35:99:111,0,854	0/1:23,6:29:99:116,0,796	./.	./.
NW_006271970.1	2859456	gene-CCM_02823(dist=20634),gene-CCM_02824(dist=1706)	intergenic	C	T	790.77	AC=2;AF=0.500;AN=4;DP=85;Dels=0.00;ExcessHet=3.0103;MLEAC=1;MLEAF=0.500;set=variant4-variant5	./.	./.	./.	0/1:14,26:40:99:819,0,157	0/1:12,33:45:99:1037,0,160	./.
NW_006271970.1	2903278	gene-CCM_02838	intronic	T	G	243.98	AC=4;AF=0.500;AN=8;DP=77;Dels=0.00;ExcessHet=3.0103;FS=0.000;MLEAC=1;MLEAF=0.500;MQ0=0;set=variant3-variant4-variant5-variant6	./.	./.	0/1:5,11:16:13:272,0,13	0/1:15,4:19:96:96,0,155	0/1:14,12:26:99:272,0,220	0/1:10,6:16:99:160,0,139
NW_006271970.1	2971857	gene-CCM_02864(dist=1886),gene-CCM_02865(dist=5786)	intergenic	G	A	54.77	AC=1;AF=0.500;AN=2;BaseQRankSum=-0.470;DP=10;Dels=0.00;ExcessHet=3.0103;FS=7.068;HaplotypeScore=0.0000;MLEAC=1;MLEAF=0.500;MQ=47.05;MQ0=0;MQRankSum=-2.450;QD=5.48;ReadPosRankSum=-0.336;SOR=3.599;set=variant5	./.	./.	./.	./.	0/1:5,5:10:83:83,0,176	./.
NW_006271970.1	2971861	gene-CCM_02864(dist=1890),gene-CCM_02865(dist=5782)	intergenic	T	C	54.77	AC=1;AF=0.500;AN=2;BaseQRankSum=-1.098;DP=10;Dels=0.00;ExcessHet=3.0103;FS=7.068;HaplotypeScore=0.0000;MLEAC=1;MLEAF=0.500;MQ=47.05;MQ0=0;MQRankSum=-2.450;QD=5.48;ReadPosRankSum=0.103;SOR=3.599;set=variant5	./.	./.	./.	./.	0/1:5,5:10:83:83,0,176	./.
NW_006271970.1	2971874	gene-CCM_02864(dist=1903),gene-CCM_02865(dist=5769)	intergenic	T	A	61.77	AC=1;AF=0.500;AN=2;BaseQRankSum=-0.143;DP=11;Dels=0.00;ExcessHet=3.0103;FS=7.782;HaplotypeScore=0.8321;MLEAC=1;MLEAF=0.500;MQ=48.37;MQ0=0;MQRankSum=-2.637;QD=5.62;ReadPosRankSum=0.466;SOR=3.593;set=variant5	./.	./.	./.	./.	0/1:6,5:11:90:90,0,213	./.
NW_006271970.1	2971904	gene-CCM_02864(dist=1933),gene-CCM_02865(dist=5739)	intergenic	A	G	174.77	AC=1;AF=0.500;AN=2;BaseQRankSum=0.557;DP=38;Dels=0.00;ExcessHet=3.0103;FS=23.521;HaplotypeScore=1.9995;MLEAC=1;MLEAF=0.500;MQ=50.55;MQ0=1;MQRankSum=-4.979;QD=4.60;ReadPosRankSum=-0.143;SOR=5.281;set=variant2	./.	0/1:24,14:38:99:203,0,811	./.	./.	./.	./.
NW_006271970.1	2971996	gene-CCM_02864(dist=2025),gene-CCM_02865(dist=5647)	intergenic	A	G	295.77	AC=3;AF=0.500;AN=6;DP=108;Dels=0.00;ExcessHet=3.0103;MLEAC=1;MLEAF=0.500;set=variant2-variant3-variant6	./.	0/1:31,22:53:99:324,0,999	0/1:18,20:38:99:274,0,567	./.	./.	0/1:7,10:17:99:147,0,244
NW_006271970.1	2971999	gene-CCM_02864(dist=2028),gene-CCM_02865(dist=5644)	intergenic	C	T	172.77	AC=1;AF=0.500;AN=2;BaseQRankSum=0.213;DP=36;Dels=0.00;ExcessHet=3.0103;FS=9.342;HaplotypeScore=10.7671;MLEAC=1;MLEAF=0.500;MQ=40.38;MQ0=2;MQRankSum=-2.481;QD=4.80;ReadPosRankSum=0.284;SOR=2.566;set=variant4	./.	./.	./.	0/1:23,13:36:99:201,0,501	./.	./.
NW_006271970.1	2972032	gene-CCM_02864(dist=2061),gene-CCM_02865(dist=5611)	intergenic	A	G	248.77	AC=5;AF=0.500;AN=10;DP=167;Dels=0.00;ExcessHet=3.0103;MLEAC=1;MLEAF=0.500;set=variant-variant3-variant4-variant5-variant6	0/1:18,25:46:99:277,0,636	./.	0/1:16,22:38:99:388,0,510	0/1:15,22:37:99:320,0,450	0/1:11,18:29:99:275,0,380	0/1:6,11:17:99:199,0,161
NW_006271970.1	2972097	gene-CCM_02864(dist=2126),gene-CCM_02865(dist=5546)	intergenic	C	T	133.77	AC=2;AF=0.500;AN=4;DP=67;Dels=0.00;ExcessHet=3.0103;MLEAC=1;MLEAF=0.500;set=variant4-variant6	./.	./.	./.	0/1:38,11:49:99:162,0,781	./.	0/1:11,7:18:99:113,0,243
NW_006271970.1	2972119	gene-CCM_02864(dist=2148),gene-CCM_02865(dist=5524)	intergenic	A	G	102.77	AC=2;AF=0.500;AN=4;DP=53;Dels=0.00;ExcessHet=3.0103;MLEAC=1;MLEAF=0.500;set=variant5-variant6	./.	./.	./.	./.	0/1:16,20:36:99:131,0,480	0/1:5,12:17:99:231,0,164
NW_006271970.1	2972125	gene-CCM_02864(dist=2154),gene-CCM_02865(dist=5518)	intergenic	T	C	52.77	AC=1;AF=0.500;AN=2;BaseQRankSum=-1.001;DP=17;Dels=0.00;ExcessHet=3.0103;FS=5.880;HaplotypeScore=4.8926;MLEAC=1;MLEAF=0.500;MQ=43.48;MQ0=0;MQRankSum=-1.739;QD=3.10;ReadPosRankSum=1.845;SOR=3.056;set=variant6	./.	./.	./.	./.	./.	0/1:12,5:17:81:81,0,309
NW_006271970.1	2972130	gene-CCM_02864(dist=2159),gene-CCM_02865(dist=5513)	intergenic	C	T	180.77	AC=3;AF=0.500;AN=6;DP=118;Dels=0.00;ExcessHet=3.0103;MLEAC=1;MLEAF=0.500;set=variant3-variant4-variant6	./.	./.	0/1:30,22:52:99:209,0,513	0/1:28,21:49:99:299,0,641	./.	0/1:7,10:17:99:199,0,167
NW_006271970.1	2972149	gene-CCM_02864(dist=2178),gene-CCM_02865(dist=5494)	intergenic	G	T	115.77	AC=1;AF=0.500;AN=2;BaseQRankSum=1.340;DP=56;Dels=0.00;ExcessHet=3.0103;FS=5.152;HaplotypeScore=1.8930;MLEAC=1;MLEAF=0.500;MQ=42.97;MQ0=5;MQRankSum=-2.508;QD=2.07;ReadPosRankSum=-0.698;SOR=1.802;set=variant4	./.	./.	./.	0/1:45,11:56:99:144,0,1075	./.	./.
NW_006271970.1	2972166	gene-CCM_02864(dist=2195),gene-CCM_02865(dist=5477)	intergenic	C	T	139.77	AC=3;AF=0.500;AN=6;DP=165;Dels=0.00;ExcessHet=3.0103;MLEAC=1;MLEAF=0.500;set=variant-variant4-variant5	0/1:51,16:68:99:168,0,1215	./.	./.	0/1:43,15:58:99:179,0,1000	0/1:32,7:39:99:110,0,706	./.
NW_006271970.1	2972192	gene-CCM_02864(dist=2221),gene-CCM_02865(dist=5451)	intergenic	G	A	168.77	AC=1;AF=0.500;AN=2;BaseQRankSum=0.734;DP=57;Dels=0.00;ExcessHet=3.0103;FS=16.434;HaplotypeScore=4.1950;MLEAC=1;MLEAF=0.500;MQ=42.86;MQ0=4;MQRankSum=-2.553;QD=2.96;ReadPosRankSum=1.726;SOR=2.814;set=variant4	./.	./.	./.	0/1:42,15:57:99:197,0,966	./.	./.
NW_006271970.1	2972228	gene-CCM_02864(dist=2257),gene-CCM_02865(dist=5415)	intergenic	A	G	157.77	AC=1;AF=0.500;AN=2;BaseQRankSum=-0.541;DP=61;Dels=0.00;ExcessHet=3.0103;FS=12.315;HaplotypeScore=6.6756;MLEAC=1;MLEAF=0.500;MQ=49.74;MQ0=3;MQRankSum=-4.345;QD=2.59;ReadPosRankSum=0.392;SOR=2.106;set=variant2	./.	0/1:45,16:61:99:186,0,1428	./.	./.	./.	./.
NW_006271970.1	2972229	gene-CCM_02864(dist=2258),gene-CCM_02865(dist=5414)	intergenic	A	G	251.77	AC=2;AF=0.500;AN=4;DP=126;Dels=0.00;ExcessHet=3.0103;MLEAC=1;MLEAF=0.500;MQ0=3;set=variant-variant2	0/1:45,21:66:99:280,0,1327	0/1:40,20:60:99:218,0,1351	./.	./.	./.	./.
NW_006271970.1	2972270	gene-CCM_02864(dist=2299),gene-CCM_02865(dist=5373)	intergenic	A	G	82.77	AC=2;AF=0.500;AN=4;DP=93;Dels=0.00;ExcessHet=3.0103;MLEAC=1;MLEAF=0.500;set=variant3-variant4	./.	./.	0/1:29,12:41:99:111,0,917	0/1:37,15:52:99:225,0,1111	./.	./.
NW_006271970.1	2972419	gene-CCM_02864(dist=2448),gene-CCM_02865(dist=5224)	intergenic	T	C	64.77	AC=1;AF=0.500;AN=2;BaseQRankSum=0.834;DP=29;Dels=0.00;ExcessHet=3.0103;FS=12.798;HaplotypeScore=0.0000;MLEAC=1;MLEAF=0.500;MQ=55.17;MQ0=0;MQRankSum=-3.742;QD=2.23;ReadPosRankSum=1.158;SOR=3.909;set=variant4	./.	./.	./.	0/1:23,6:29:93:93,0,815	./.	./.
NW_006271970.1	2996298	gene-CCM_02873(dist=520)	upstream	G	A	142.9	AC=3;AF=0.750;AN=4;DP=17;Dels=0.00;ExcessHet=3.0103;FS=0.000;HaplotypeScore=0.0000;set=variant2-variant4	./.	1/1:1,6:7:15:171,15,0	./.	0/1:1,9:10:1:302,0,1	./.	./.
NW_006271970.1	2996300	gene-CCM_02873(dist=518)	upstream	A	G	142.9	AC=4;AF=1.00;AN=4;DP=17;Dels=0.00;ExcessHet=3.0103;FS=0.000;HaplotypeScore=0.0000;MLEAC=2;MLEAF=1.00;set=variant2-variant4	./.	1/1:1,6:7:15:171,15,0	./.	1/1:0,10:10:30:352,30,0	./.	./.
NW_006271970.1	3079461	gene-CCM_02902,gene-CCM_02903(dist=36)	downstream	C	A	1835.77	AC=6;AF=1.00;AN=6;DP=165;Dels=0.00;ExcessHet=3.0103;FS=0.000;MLEAC=2;MLEAF=1.00;MQ=60.00;MQ0=0;set=variant4-variant5-variant6	./.	./.	./.	1/1:0,48:48:99:1864,141,0	1/1:0,51:51:99:1950,147,0	1/1:0,66:66:99:2394,181,0
NW_006271970.1	3189570	gene-CCM_02940	intronic	G	A	1023.88	AC=9;AF=0.750;AN=12;DP=269;ExcessHet=3.0103;MQ=60.00;MQ0=0;set=Intersection	1/1:2,33:35:16:1052,16,0	1/1:2,33:35:24:1070,24,0	0/1:7,38:46:99:1171,0,123	0/1:10,42:53:99:1317,0,220	1/1:2,39:41:31:1279,31,0	0/1:13,45:58:99:1357,0,279
NW_006271970.1	3189571	gene-CCM_02940	intronic	A	G	1385.77	AC=2;AF=1.00;AN=2;BaseQRankSum=1.555;DP=41;Dels=0.05;ExcessHet=3.0103;FS=0.000;HaplotypeScore=0.8941;MLEAC=2;MLEAF=1.00;MQ=60.00;MQ0=0;MQRankSum=-0.666;QD=36.41;ReadPosRankSum=1.644;SOR=0.267;set=variant5	./.	./.	./.	./.	1/1:1,38:39:99:1414,108,0	./.
NW_006271970.1	3229826	gene-CCM_02954(dist=147);gene-CCM_02953(dist=713)	upstream;downstream	A	T	1250.77	AC=12;AF=1.00;AN=12;DP=258;ExcessHet=3.0103;FS=0.000;MLEAC=2;MLEAF=1.00;MQ0=0;set=Intersection	1/1:0,36:36:96:1279,96,0	1/1:0,40:40:99:1515,114,0	1/1:0,39:39:99:1485,111,0	1/1:0,41:41:99:1514,114,0	1/1:0,39:39:99:1560,117,0	1/1:0,61:61:99:2225,169,0
NW_006271970.1	3246828	gene-CCM_02957,gene-CCM_02958(dist=214)	downstream	T	A	1305.77	AC=8;AF=1.00;AN=8;DP=157;ExcessHet=3.0103;FS=0.000;MLEAC=2;MLEAF=1.00;MQ0=0;set=variant-variant2-variant5-variant6	1/1:1,38:39:69:1334,69,0	1/1:1,35:36:99:1283,99,0	./.	./.	1/1:1,27:28:81:1059,81,0	1/1:1,50:51:99:1752,135,0
NW_006271970.1	3254321	gene-CCM_02960	exonic	G	C	175.77	AC=1;AF=0.500;AN=2;BaseQRankSum=0.557;DP=53;Dels=0.00;ExcessHet=3.0103;FS=17.255;HaplotypeScore=0.8941;MLEAC=1;MLEAF=0.500;MQ=59.98;MQ0=0;MQRankSum=0.651;QD=3.32;ReadPosRankSum=-3.210;SOR=4.097;set=variant2	./.	0/1:44,9:53:99:204,0,1558	./.	./.	./.	./.
NW_006271970.1	3271974	gene-CCM_02965(dist=544)	upstream	G	A	369.77	AC=1;AF=0.500;AN=2;BaseQRankSum=0.685;DP=56;Dels=0.00;ExcessHet=3.0103;FS=1.161;HaplotypeScore=2.6823;MLEAC=1;MLEAF=0.500;MQ=60.00;MQ0=0;MQRankSum=-0.814;QD=6.60;ReadPosRankSum=0.500;SOR=0.704;set=variant2	./.	0/1:41,15:56:99:398,0,1432	./.	./.	./.	./.
NW_006271970.1	3276068	gene-CCM_02965(dist=4638),gene-CCM_02966(dist=3938)	intergenic	T	A	81.77	AC=4;AF=0.500;AN=8;DP=119;Dels=0.00;ExcessHet=3.0103;MLEAC=1;MLEAF=0.500;MQ0=0;set=variant-variant4-variant5-variant6	0/1:28,6:34:99:110,0,880	./.	./.	0/1:23,11:34:99:293,0,763	0/1:20,6:26:99:165,0,654	0/1:16,9:25:99:257,0,446
NW_006271970.1	3426790	gene-CCM_03011	intronic	G	A	55.77	AC=2;AF=0.500;AN=4;DP=33;Dels=0.00;ExcessHet=3.0103;FS=0.000;MLEAC=1;MLEAF=0.500;MQ0=0;set=variant2-variant4	./.	0/1:9,3:12:84:84,0,324	./.	0/1:17,4:21:97:97,0,586	./.	./.
NW_006271970.1	3426791	gene-CCM_03011	intronic	A	G	215.77	AC=3;AF=0.500;AN=6;DP=53;Dels=0.00;ExcessHet=3.0103;MLEAC=1;MLEAF=0.500;MQ0=0;set=variant2-variant4-variant6	./.	0/1:5,7:12:99:244,0,154	./.	0/1:5,15:21:99:382,0,152	./.	0/1:10,10:20:99:244,0,225
NW_006271970.1	3759258	gene-CCM_03123	intronic	G	A	2234.77	AC=6;AF=1.00;AN=6;DP=148;Dels=0.00;ExcessHet=3.0103;FS=0.000;HaplotypeScore=0.0000;MLEAC=2;MLEAF=1.00;MQ=60.00;MQ0=0;set=variant-variant2-variant3	1/1:0,60:60:99:2263,172,0	1/1:0,34:34:99:1299,99,0	1/1:0,54:54:99:2150,163,0	./.	./.	./.
NW_006271970.1	3804781	gene-CCM_03132	intronic	A	C	371.77	AC=4;AF=1.00;AN=4;DP=31;Dels=0.00;ExcessHet=3.0103;FS=0.000;MLEAC=2;MLEAF=1.00;MQ0=0;set=variant2-variant4	./.	1/1:1,11:12:30:400,30,0	./.	1/1:3,16:19:48:630,48,0	./.	./.
NW_006271970.1	3833690	gene-CCM_03142,gene-CCM_03143(dist=744)	downstream	A	C	94.77	AC=1;AF=0.500;AN=2;BaseQRankSum=0.398;DP=40;Dels=0.00;ExcessHet=3.0103;FS=26.806;HaplotypeScore=5.3645;MLEAC=1;MLEAF=0.500;MQ=60.00;MQ0=0;MQRankSum=-0.473;QD=2.37;ReadPosRankSum=-1.648;SOR=3.896;set=variant6	./.	./.	./.	./.	./.	0/1:34,6:40:99:123,0,944
NW_006271970.1	3843433	gene-CCM_03144(dist=4709),gene-CCM_03145(dist=1645)	intergenic	A	G	477.77	AC=3;AF=0.750;AN=4;DP=43;Dels=0.00;ExcessHet=3.0103;FS=0.000;MQ=60.00;MQ0=0;set=variant4-variant5	./.	./.	./.	0/1:4,17:23:99:506,0,106	1/1:1,19:20:48:619,48,0	./.
NW_006271970.1	3843434	gene-CCM_03144(dist=4710),gene-CCM_03145(dist=1644)	intergenic	C	A	409.77	AC=2;AF=0.500;AN=4;DP=41;Dels=0.00;ExcessHet=3.0103;MLEAC=1;MLEAF=0.500;MQ=60.00;MQ0=0;set=variant4-variant5	./.	./.	./.	0/1:7,14:21:99:438,0,109	0/1:4,16:20:8:549,0,8	./.
NW_006271970.1	3843435	gene-CCM_03144(dist=4711),gene-CCM_03145(dist=1643)	intergenic	G	C	601.77	AC=2;AF=1.00;AN=2;BaseQRankSum=1.569;DP=22;Dels=0.05;ExcessHet=3.0103;FS=0.000;HaplotypeScore=7.3268;MLEAC=2;MLEAF=1.00;MQ=60.00;MQ0=0;MQRankSum=-1.073;QD=28.66;ReadPosRankSum=1.239;SOR=2.469;set=variant5	./.	./.	./.	./.	1/1:1,20:21:48:630,48,0	./.
NW_006271970.1	3889305	gene-CCM_03165	exonic	T	C	668.77	AC=5;AF=0.500;AN=10;DP=348;Dels=0.00;ExcessHet=3.0103;MLEAC=1;MLEAF=0.500;set=variant-variant2-variant3-variant5-variant6	0/1:41,25:67:99:697,0,1287	0/1:50,12:62:99:221,0,1640	0/1:43,22:66:99:432,0,1301	./.	0/1:52,34:88:99:791,0,1618	0/1:42,22:65:99:552,0,1324
NW_006271970.1	3889318	gene-CCM_03165	exonic	C	T	665.77	AC=6;AF=0.500;AN=12;DP=490;Dels=0.00;ExcessHet=3.0103;MLEAC=1;MLEAF=0.500;set=Intersection	0/1:44,27:74:99:694,0,1352	0/1:48,15:63:99:325,0,1561	0/1:51,29:80:99:564,0,1374	0/1:61,35:97:99:684,0,1640	0/1:54,39:96:99:951,0,1706	0/1:49,31:80:99:618,0,1562
NW_006271970.1	3889347	gene-CCM_03165	exonic	G	C	906.77	AC=6;AF=0.500;AN=12;DP=558;Dels=0.00;ExcessHet=3.0103;MLEAC=1;MLEAF=0.500;set=Intersection	0/1:49,35:84:99:935,0,1260	0/1:55,23:78:99:547,0,1595	0/1:51,39:90:99:838,0,1137	0/1:55,49:104:99:1265,0,1256	0/1:60,55:115:99:1358,0,1589	0/1:43,43:87:99:1088,0,1100
NW_006271970.1	3889351	gene-CCM_03165	exonic	C	T	921.77	AC=6;AF=0.500;AN=12;DP=549;Dels=0.00;ExcessHet=3.0103;MLEAC=1;MLEAF=0.500;set=Intersection	0/1:44,34:79:99:950,0,1099	0/1:54,23:77:99:591,0,1608	0/1:50,39:89:99:747,0,1196	0/1:54,48:103:99:1094,0,1343	0/1:60,52:114:99:1294,0,1612	0/1:42,43:87:99:1132,0,1027
NW_006271970.1	3889360	gene-CCM_03165	exonic	T	C	1202.77	AC=4;AF=0.500;AN=8;DP=352;Dels=0.00;ExcessHet=3.0103;MLEAC=1;MLEAF=0.500;set=variant-variant3-variant4-variant6	0/1:39,40:81:99:1231,0,761	./.	0/1:41,48:91:99:1398,0,675	0/1:49,51:102:99:1374,0,928	./.	0/1:28,48:78:99:1444,0,538
NW_006271970.1	3931846	gene-CCM_03175(dist=77)	upstream	C	T	144.77	AC=1;AF=0.500;AN=2;BaseQRankSum=0.178;DP=66;Dels=0.00;ExcessHet=3.0103;FS=2.698;HaplotypeScore=3.5764;MLEAC=1;MLEAF=0.500;MQ=59.48;MQ0=0;MQRankSum=0.228;QD=2.23;ReadPosRankSum=-2.392;SOR=0.948;set=variant5	./.	./.	./.	./.	0/1:53,12:66:99:173,0,1587	./.
NW_006271970.1	3931847	gene-CCM_03175(dist=76)	upstream	G	T	149.77	AC=1;AF=0.500;AN=2;BaseQRankSum=0.940;DP=67;Dels=0.00;ExcessHet=3.0103;FS=1.240;HaplotypeScore=2.6823;MLEAC=1;MLEAF=0.500;MQ=59.49;MQ0=0;MQRankSum=0.123;QD=2.24;ReadPosRankSum=-2.232;SOR=0.997;set=variant5	./.	./.	./.	./.	0/1:55,12:67:99:178,0,1825	./.
NW_006271970.1	3931871	gene-CCM_03175(dist=52)	upstream	T	A	368.77	AC=4;AF=0.500;AN=8;DP=311;Dels=0.00;ExcessHet=3.0103;MLEAC=1;MLEAF=0.500;MQ0=0;set=variant-variant3-variant5-variant6	0/1:55,22:78:99:397,0,1512	./.	0/1:66,11:78:99:230,0,1969	./.	0/1:55,18:75:99:313,0,1655	0/1:61,18:80:99:366,0,1855
NW_006271970.1	3931880	gene-CCM_03175(dist=43)	upstream	G	C	539.77	AC=3;AF=0.500;AN=6;DP=235;Dels=0.00;ExcessHet=3.0103;MLEAC=1;MLEAF=0.500;MQ0=0;set=variant-variant3-variant5	0/1:52,29:81:99:568,0,1501	./.	0/1:63,17:80:99:212,0,1961	./.	0/1:50,24:74:99:541,0,1629	./.
NW_006271970.1	3931896	gene-CCM_03175(dist=27)	upstream	T	G	724.77	AC=6;AF=0.500;AN=12;DP=491;Dels=0.00;ExcessHet=3.0103;MLEAC=1;MLEAF=0.500;MQ0=0;set=Intersection	0/1:51,31:82:99:753,0,1386	0/1:56,24:80:99:679,0,1730	0/1:60,21:81:99:380,0,1929	0/1:54,16:70:99:260,0,1492	0/1:54,24:78:99:590,0,1688	0/1:66,33:100:99:598,0,1931
NW_006271970.1	3931918	gene-CCM_03175(dist=5)	upstream	T	A	1017.77	AC=4;AF=0.500;AN=8;DP=330;Dels=0.00;ExcessHet=3.0103;MLEAC=1;MLEAF=0.500;MQ0=0;set=variant-variant3-variant4-variant5	0/1:41,37:78:99:1046,0,1137	./.	0/1:60,32:92:99:684,0,1615	0/1:51,28:79:99:613,0,1405	0/1:51,30:81:99:829,0,1426	./.
NW_006271970.1	3931921	gene-CCM_03175(dist=2)	upstream	C	T	972.77	AC=4;AF=0.500;AN=8;DP=334;Dels=0.00;ExcessHet=3.0103;MLEAC=1;MLEAF=0.500;MQ0=0;set=variant-variant3-variant4-variant5	0/1:43,35:79:99:1001,0,1183	./.	0/1:58,32:93:99:726,0,1571	0/1:52,27:81:99:577,0,1245	0/1:51,30:81:99:903,0,1441	./.
NW_006271970.1	3931934	gene-CCM_03175	exonic	G	A	1196.77	AC=4;AF=0.500;AN=8;DP=334;Dels=0.00;ExcessHet=3.0103;MLEAC=1;MLEAF=0.500;MQ0=0;set=variant-variant3-variant4-variant5	0/1:37,42:82:99:1225,0,994	./.	0/1:50,37:91:99:895,0,1280	0/1:44,28:73:99:579,0,1011	0/1:45,39:88:99:1035,0,1152	./.
NW_006271970.1	3931973	gene-CCM_03175	exonic	T	A	501.77	AC=6;AF=0.500;AN=12;DP=539;Dels=0.00;ExcessHet=3.0103;MLEAC=1;MLEAF=0.500;set=Intersection	0/1:53,24:77:99:530,0,1657	0/1:56,34:90:99:777,0,1508	0/1:59,36:95:99:646,0,1562	0/1:37,34:72:99:629,0,1007	0/1:59,32:91:99:665,0,1775	0/1:76,38:114:99:581,0,2131
NW_006271970.1	3931984	gene-CCM_03175	exonic	T	G	441.77	AC=6;AF=0.500;AN=12;DP=510;Dels=0.00;ExcessHet=3.0103;MLEAC=1;MLEAF=0.500;MQ0=0;set=Intersection	0/1:50,22:72:99:470,0,1581	0/1:54,32:86:99:728,0,1632	0/1:56,32:88:99:536,0,1561	0/1:36,31:67:99:603,0,1012	0/1:54,34:89:99:867,0,1621	0/1:76,32:108:99:461,0,2378
NW_006271970.1	3948064	gene-CCM_03179(dist=276)	upstream	G	A	55.77	AC=1;AF=0.500;AN=2;BaseQRankSum=0.410;DP=25;Dels=0.00;ExcessHet=3.0103;FS=16.833;HaplotypeScore=6.3643;MLEAC=1;MLEAF=0.500;MQ=56.64;MQ0=0;MQRankSum=-3.391;QD=2.42;ReadPosRankSum=-0.410;SOR=1.843;set=variant2	./.	0/1:18,5:25:84:84,0,585	./.	./.	./.	./.
NW_006271970.1	3948071	gene-CCM_03179(dist=283)	upstream	G	A	64.77	AC=1;AF=0.500;AN=2;BaseQRankSum=0.702;DP=24;Dels=0.00;ExcessHet=3.0103;FS=13.244;HaplotypeScore=8.2541;MLEAC=1;MLEAF=0.500;MQ=56.49;MQ0=0;MQRankSum=-3.344;QD=3.08;ReadPosRankSum=0.206;SOR=1.846;set=variant2	./.	0/1:16,5:24:93:93,0,448	./.	./.	./.	./.
NW_006271970.1	3948096	gene-CCM_03179(dist=308)	upstream	T	A	77.77	AC=1;AF=0.500;AN=2;BaseQRankSum=0.717;DP=38;Dels=0.00;ExcessHet=3.0103;FS=10.472;HaplotypeScore=9.1485;MLEAC=1;MLEAF=0.500;MQ=55.07;MQ0=1;MQRankSum=-4.091;QD=2.05;ReadPosRankSum=0.097;SOR=1.437;set=variant4	./.	./.	./.	0/1:30,8:38:99:106,0,989	./.	./.
NW_006271970.1	3948191	gene-CCM_03179(dist=403)	upstream	G	A	83.77	AC=3;AF=0.500;AN=6;DP=74;Dels=0.00;ExcessHet=3.0103;MLEAC=1;MLEAF=0.500;set=variant2-variant4-variant5	./.	0/1:14,8:22:99:112,0,390	./.	0/1:22,9:31:99:146,0,520	0/1:16,5:21:99:104,0,454	./.
NW_006271970.1	3948246	gene-CCM_03179(dist=458)	upstream	C	T	84.77	AC=3;AF=0.500;AN=6;DP=38;Dels=0.00;ExcessHet=3.0103;MLEAC=1;MLEAF=0.500;MQ0=0;set=variant2-variant4-variant5	./.	0/1:6,4:10:99:113,0,178	./.	0/1:10,4:14:89:89,0,311	0/1:9,5:14:99:100,0,321	./.
NW_006271970.1	3980887	gene-CCM_03185(dist=2625),gene-CCM_03187(dist=2649)	intergenic	A	C	218.77	AC=1;AF=0.500;AN=2;BaseQRankSum=0.564;DP=67;Dels=0.00;ExcessHet=3.0103;FS=1.158;HaplotypeScore=0.0000;MLEAC=1;MLEAF=0.500;MQ=56.23;MQ0=0;MQRankSum=-5.768;QD=3.27;ReadPosRankSum=-5.874;SOR=1.047;set=variant6	./.	./.	./.	./.	./.	0/1:52,15:67:99:247,0,1811
NW_006271970.1	3980911	gene-CCM_03185(dist=2649),gene-CCM_03187(dist=2625)	intergenic	G	A	192.77	AC=2;AF=0.500;AN=4;DP=143;Dels=0.00;ExcessHet=3.0103;MLEAC=1;MLEAF=0.500;MQ0=0;set=variant5-variant6	./.	./.	./.	./.	0/1:54,16:71:99:221,0,1575	0/1:57,15:72:99:215,0,1708
NW_006271970.1	4048895	gene-CCM_03204	exonic	T	G	210.77	AC=2;AF=0.500;AN=4;DP=91;Dels=0.00;ExcessHet=3.0103;MLEAC=1;MLEAF=0.500;set=variant2-variant4	./.	0/1:32,22:55:99:239,0,883	./.	0/1:20,15:36:99:160,0,595	./.	./.
NW_006271970.1	4048901	gene-CCM_03204	exonic	C	T	192.77	AC=2;AF=0.500;AN=4;DP=94;Dels=0.00;ExcessHet=3.0103;MLEAC=1;MLEAF=0.500;set=variant2-variant4	./.	0/1:34,21:56:99:221,0,1058	./.	0/1:25,13:38:99:133,0,858	./.	./.
NW_006271970.1	4048910	gene-CCM_03204	exonic	T	G	213.77	AC=1;AF=0.500;AN=2;BaseQRankSum=1.495;DP=58;Dels=0.00;ExcessHet=3.0103;FS=4.779;HaplotypeScore=6.4620;MLEAC=1;MLEAF=0.500;MQ=47.13;MQ0=5;MQRankSum=-5.370;QD=3.75;ReadPosRankSum=-5.314;SOR=1.692;set=variant2	./.	0/1:33,24:58:99:242,0,887	./.	./.	./.	./.
NW_006271970.1	4048913	gene-CCM_03204	exonic	G	T	177.77	AC=3;AF=0.500;AN=6;DP=143;Dels=0.00;ExcessHet=3.0103;MLEAC=1;MLEAF=0.500;set=variant2-variant3-variant4	./.	0/1:38,21:59:99:206,0,979	0/1:23,17:43:99:187,0,580	0/1:28,13:41:99:114,0,736	./.	./.
NW_006271970.1	4048916	gene-CCM_03204	exonic	C	T	196.77	AC=1;AF=0.500;AN=2;BaseQRankSum=1.214;DP=59;Dels=0.00;ExcessHet=3.0103;FS=4.509;HaplotypeScore=7.5509;MLEAC=1;MLEAF=0.500;MQ=47.38;MQ0=5;MQRankSum=-5.434;QD=3.34;ReadPosRankSum=-5.488;SOR=1.938;set=variant2	./.	0/1:36,23:59:99:225,0,1061	./.	./.	./.	./.
NW_006271970.1	4048925	gene-CCM_03204	exonic	T	G	282.77	AC=3;AF=0.500;AN=6;DP=141;Dels=0.00;ExcessHet=3.0103;MLEAC=1;MLEAF=0.500;set=variant2-variant3-variant4	./.	0/1:29,27:58:99:311,0,860	0/1:22,17:42:99:196,0,547	0/1:23,17:41:99:128,0,749	./.	./.
NW_006271970.1	4048928	gene-CCM_03204	exonic	G	T	270.77	AC=3;AF=0.500;AN=6;DP=141;Dels=0.00;ExcessHet=3.0103;MLEAC=1;MLEAF=0.500;set=variant2-variant3-variant4	./.	0/1:30,27:58:99:299,0,710	0/1:25,17:42:99:156,0,577	0/1:24,17:41:99:145,0,804	./.	./.
NW_006271970.1	4048931	gene-CCM_03204	exonic	C	T	256.77	AC=3;AF=0.500;AN=6;DP=140;Dels=0.00;ExcessHet=3.0103;MLEAC=1;MLEAF=0.500;set=variant2-variant3-variant4	./.	0/1:29,27:57:99:285,0,792	0/1:25,17:42:99:169,0,781	0/1:24,17:41:99:172,0,801	./.	./.
NW_006271970.1	4113525	gene-CCM_03224	exonic	G	T	1628.77	AC=6;AF=1.00;AN=6;DP=108;Dels=0.00;ExcessHet=3.0103;FS=0.000;HaplotypeScore=0.0000;MLEAC=2;MLEAF=1.00;MQ=60.00;MQ0=0;set=variant-variant2-variant3	1/1:1,53:54:99:1657,129,0	1/1:0,23:23:60:759,60,0	1/1:2,29:31:81:1059,81,0	./.	./.	./.
NW_006271970.1	4159807	gene-CCM_03240(dist=657);gene-CCM_03241(dist=13)	upstream;downstream	C	A	153.77	AC=2;AF=0.500;AN=4;DP=85;Dels=0.00;ExcessHet=3.0103;MLEAC=1;MLEAF=0.500;MQ=60.00;MQ0=0;set=variant-variant4	0/1:38,13:51:99:182,0,1132	./.	./.	0/1:25,9:34:99:188,0,769	./.	./.
NW_006271970.1	4302023	gene-CCM_03281(dist=407)	upstream	A	G	950.77	AC=4;AF=0.500;AN=8;DP=153;Dels=0.00;ExcessHet=3.0103;MLEAC=1;MLEAF=0.500;MQ0=0;set=variant-variant2-variant5-variant6	0/1:5,31:38:99:979,0,101	0/1:2,24:28:5:835,0,5	./.	./.	0/1:5,40:45:31:1389,0,31	0/1:3,35:42:9:1218,0,9
NW_006271970.1	4302024	gene-CCM_03281(dist=406)	upstream	G	A	1101.77	AC=6;AF=0.600;AN=10;DP=191;ExcessHet=3.0103;MQ0=0;set=variant-variant2-variant4-variant5-variant6	0/1:4,33:37:52:1130,0,52	1/1:2,25:27:1:899,1,0	./.	0/1:3,37:40:0:1329,0,0	0/1:5,40:45:65:1434,0,65	0/1:3,37:41:0:1308,0,0
NW_006271970.1	4302051	gene-CCM_03281(dist=379)	upstream	A	G	398.77	AC=1;AF=0.500;AN=2;BaseQRankSum=1.583;DP=43;Dels=0.00;ExcessHet=3.0103;FS=0.000;HaplotypeScore=9.1522;MLEAC=1;MLEAF=0.500;MQ=58.83;MQ0=0;MQRankSum=-1.529;QD=9.73;ReadPosRankSum=-0.528;SOR=0.580;set=variant3	./.	./.	0/1:26,15:43:99:427,0,677	./.	./.	./.
NW_006271970.1	4302052	gene-CCM_03281(dist=378)	upstream	A	G	565.77	AC=1;AF=0.500;AN=2;BaseQRankSum=0.596;DP=43;Dels=0.00;ExcessHet=3.0103;FS=10.715;HaplotypeScore=9.1522;MLEAC=1;MLEAF=0.500;MQ=58.83;MQ0=0;MQRankSum=0.731;QD=14.14;ReadPosRankSum=0.704;SOR=2.925;set=variant3	./.	./.	0/1:19,21:43:99:594,0,523	./.	./.	./.
NW_006271970.1	4302054	gene-CCM_03281(dist=376)	upstream	G	A	796.77	AC=1;AF=0.500;AN=2;BaseQRankSum=0.683;DP=43;Dels=0.00;ExcessHet=3.0103;FS=0.000;HaplotypeScore=9.1522;MLEAC=1;MLEAF=0.500;MQ=58.83;MQ0=0;MQRankSum=0.186;QD=18.53;ReadPosRankSum=0.410;SOR=0.999;set=variant3	./.	./.	0/1:17,26:43:99:825,0,425	./.	./.	./.
NW_006271970.1	4302069	gene-CCM_03281(dist=361)	upstream	G	A	299.77	AC=1;AF=0.500;AN=2;BaseQRankSum=2.439;DP=26;Dels=0.00;ExcessHet=3.0103;FS=0.000;HaplotypeScore=8.5671;MLEAC=1;MLEAF=0.500;MQ=59.06;MQ0=0;MQRankSum=0.052;QD=11.53;ReadPosRankSum=-0.259;SOR=0.730;set=variant2	./.	0/1:15,11:26:99:328,0,187	./.	./.	./.	./.
NW_006271970.1	4348264	gene-CCM_03290(dist=253)	downstream	C	T	2540.77	AC=12;AF=1.00;AN=12;DP=339;Dels=0.00;ExcessHet=3.0103;FS=0.000;MLEAC=2;MLEAF=1.00;MQ=60.00;MQ0=0;set=Intersection	1/1:0,68:68:99:2569,193,0	1/1:0,62:63:99:2339,178,0	1/1:0,48:48:99:1789,135,0	1/1:0,52:52:99:2070,157,0	1/1:0,63:63:99:2429,184,0	1/1:0,45:45:99:1744,132,0
NW_006271970.1	4385220	gene-CCM_03301	exonic	A	G	856.77	AC=2;AF=0.500;AN=4;DP=129;Dels=0.00;ExcessHet=3.0103;MLEAC=1;MLEAF=0.500;MQ0=0;set=variant2-variant3	./.	0/1:42,31:74:99:885,0,1196	0/1:29,25:55:99:708,0,791	./.	./.	./.
NW_006271970.1	4385258	gene-CCM_03301	exonic	T	C	392.77	AC=5;AF=0.500;AN=10;DP=320;Dels=0.00;ExcessHet=3.0103;MLEAC=1;MLEAF=0.500;set=variant2-variant3-variant4-variant5-variant6	./.	0/1:46,22:73:99:421,0,1259	0/1:34,14:53:99:272,0,981	0/1:32,16:52:99:176,0,830	0/1:57,18:80:99:409,0,1578	0/1:44,15:62:99:315,0,1153
NW_006271970.1	4385273	gene-CCM_03301	exonic	C	A	348.77	AC=6;AF=0.500;AN=12;DP=385;Dels=0.00;ExcessHet=3.0103;MLEAC=1;MLEAF=0.500;set=Intersection	0/1:57,21:78:99:377,0,1613	0/1:48,17:68:99:306,0,1306	0/1:40,13:53:99:147,0,1172	0/1:41,15:56:99:224,0,1004	0/1:56,16:73:99:307,0,1801	0/1:47,10:57:99:190,0,1278
NW_006271970.1	4447906	gene-CCM_03326(dist=1577),gene-CCM_03327(dist=3532)	intergenic	G	C	2136.77	AC=6;AF=1.00;AN=6;DP=150;Dels=0.00;ExcessHet=3.0103;FS=0.000;MLEAC=2;MLEAF=1.00;MQ=60.00;MQ0=0;set=variant-variant2-variant3	1/1:0,56:56:99:2165,163,0	1/1:0,48:48:99:1885,141,0	1/1:0,46:46:99:1805,135,0	./.	./.	./.
NW_006271970.1	4447907	gene-CCM_03326(dist=1578),gene-CCM_03327(dist=3531)	intergenic	G	C	2145.77	AC=6;AF=1.00;AN=6;DP=151;Dels=0.00;ExcessHet=3.0103;FS=0.000;MLEAC=2;MLEAF=1.00;MQ=60.00;MQ0=0;set=variant-variant2-variant3	1/1:0,56:56:99:2174,166,0	1/1:0,49:49:99:1894,144,0	1/1:0,46:46:99:1795,135,0	./.	./.	./.
NW_006271970.1	4531407	gene-CCM_03341(dist=17540),gene-CCM_03342(dist=7352)	intergenic	G	A	234.77	AC=1;AF=0.500;AN=2;BaseQRankSum=-0.340;DP=73;Dels=0.00;ExcessHet=3.0103;FS=1.224;HaplotypeScore=0.9578;MLEAC=1;MLEAF=0.500;MQ=55.85;MQ0=1;MQRankSum=-4.601;QD=3.22;ReadPosRankSum=-0.385;SOR=1.022;set=variant3	./.	./.	0/1:61,12:73:99:263,0,2070	./.	./.	./.
NW_006271970.1	4531419	gene-CCM_03341(dist=17552),gene-CCM_03342(dist=7340)	intergenic	C	T	297.77	AC=1;AF=0.500;AN=2;BaseQRankSum=-1.057;DP=77;Dels=0.00;ExcessHet=3.0103;FS=0.000;HaplotypeScore=4.9141;MLEAC=1;MLEAF=0.500;MQ=53.92;MQ0=1;MQRankSum=-4.476;QD=3.87;ReadPosRankSum=0.065;SOR=0.836;set=variant3	./.	./.	0/1:62,15:77:99:326,0,2038	./.	./.	./.
NW_006271970.1	4531422	gene-CCM_03341(dist=17555),gene-CCM_03342(dist=7337)	intergenic	G	A	294.77	AC=1;AF=0.500;AN=2;BaseQRankSum=-0.914;DP=77;Dels=0.00;ExcessHet=3.0103;FS=0.000;HaplotypeScore=9.6588;MLEAC=1;MLEAF=0.500;MQ=53.92;MQ0=1;MQRankSum=-4.503;QD=3.83;ReadPosRankSum=0.339;SOR=0.836;set=variant3	./.	./.	0/1:62,15:77:99:323,0,2101	./.	./.	./.
NW_006271970.1	4531433	gene-CCM_03341(dist=17566),gene-CCM_03342(dist=7326)	intergenic	T	G	333.77	AC=2;AF=0.500;AN=4;DP=171;Dels=0.00;ExcessHet=3.0103;MLEAC=1;MLEAF=0.500;MQ0=1;set=variant4-variant5	./.	./.	./.	0/1:74,20:97:99:362,0,2447	0/1:57,12:74:99:193,0,1835	./.
NW_006271970.1	4531484	gene-CCM_03341(dist=17617),gene-CCM_03342(dist=7275)	intergenic	C	T	518.77	AC=2;AF=0.500;AN=4;DP=181;Dels=0.00;ExcessHet=3.0103;MLEAC=1;MLEAF=0.500;set=variant-variant2	0/1:73,23:96:99:547,0,2064	0/1:67,18:85:99:410,0,1853	./.	./.	./.	./.
NW_006271970.1	4531566	gene-CCM_03341(dist=17699),gene-CCM_03342(dist=7193)	intergenic	T	C	188.77	AC=5;AF=0.500;AN=10;DP=402;Dels=0.00;ExcessHet=3.0103;MLEAC=1;MLEAF=0.500;set=variant-variant2-variant3-variant5-variant6	0/1:62,12:74:99:217,0,2034	0/1:63,13:76:99:250,0,1963	0/1:65,15:80:99:210,0,2058	./.	0/1:67,21:89:99:316,0,2044	0/1:67,16:83:99:278,0,2049
NW_006271970.1	4531609	gene-CCM_03341(dist=17742),gene-CCM_03342(dist=7150)	intergenic	A	G	290.77	AC=2;AF=0.500;AN=4;DP=140;Dels=0.00;ExcessHet=3.0103;FS=0.000;MLEAC=1;MLEAF=0.500;set=variant3-variant6	./.	./.	0/1:51,19:71:99:319,0,1729	./.	./.	0/1:52,17:69:99:202,0,1661
NW_006271970.1	4531632	gene-CCM_03341(dist=17765),gene-CCM_03342(dist=7127)	intergenic	G	A	212.77	AC=1;AF=0.500;AN=2;BaseQRankSum=0.583;DP=88;Dels=0.00;ExcessHet=3.0103;FS=18.812;HaplotypeScore=2.8315;MLEAC=1;MLEAF=0.500;MQ=54.54;MQ0=1;MQRankSum=-5.331;QD=2.42;ReadPosRankSum=-0.399;SOR=2.969;set=variant4	./.	./.	./.	0/1:74,14:88:99:241,0,2344	./.	./.
NW_006271970.1	4531637	gene-CCM_03341(dist=17770),gene-CCM_03342(dist=7122)	intergenic	C	T	213.77	AC=1;AF=0.500;AN=2;BaseQRankSum=1.484;DP=88;Dels=0.00;ExcessHet=3.0103;FS=23.452;HaplotypeScore=11.4882;MLEAC=1;MLEAF=0.500;MQ=54.03;MQ0=1;MQRankSum=-5.146;QD=2.43;ReadPosRankSum=-0.075;SOR=2.962;set=variant4	./.	./.	./.	0/1:74,14:88:99:242,0,2272	./.	./.
NW_006271970.1	4531677	gene-CCM_03341(dist=17810),gene-CCM_03342(dist=7082)	intergenic	C	T	172.77	AC=4;AF=0.500;AN=8;DP=353;Dels=0.00;ExcessHet=3.0103;MLEAC=1;MLEAF=0.500;set=variant2-variant4-variant5-variant6	./.	0/1:60,15:76:99:201,0,1758	./.	0/1:77,21:99:99:412,0,2356	0/1:70,18:89:99:347,0,1973	0/1:72,17:89:99:285,0,1987
NW_006271970.1	4531796	gene-CCM_03341(dist=17929),gene-CCM_03342(dist=6963)	intergenic	G	A	338.77	AC=6;AF=0.500;AN=12;DP=515;Dels=0.00;ExcessHet=3.0103;MLEAC=1;MLEAF=0.500;set=Intersection	0/1:71,25:97:99:367,0,2146	0/1:67,19:86:99:269,0,2166	0/1:55,17:73:99:333,0,1837	0/1:69,21:90:99:366,0,2266	0/1:63,29:92:99:563,0,2018	0/1:59,18:77:99:349,0,1834
NW_006271970.1	4531830	gene-CCM_03341(dist=17963),gene-CCM_03342(dist=6929)	intergenic	G	A	232.77	AC=4;AF=0.500;AN=8;DP=268;Dels=0.00;ExcessHet=3.0103;MLEAC=1;MLEAF=0.500;set=variant-variant3-variant5-variant6	0/1:62,21:83:99:261,0,2083	./.	0/1:45,14:59:99:210,0,1598	./.	0/1:51,18:70:99:235,0,1768	0/1:43,13:56:99:186,0,1532
NW_006271970.1	4601790	gene-CCM_03361(dist=660)	downstream	C	T	116.77	AC=1;AF=0.500;AN=2;BaseQRankSum=1.590;DP=46;Dels=0.00;ExcessHet=3.0103;FS=24.250;HaplotypeScore=0.8941;MLEAC=1;MLEAF=0.500;MQ=59.29;MQ0=0;MQRankSum=-0.550;QD=2.54;ReadPosRankSum=-4.190;SOR=4.165;set=variant6	./.	./.	./.	./.	./.	0/1:39,7:46:99:145,0,1354
NW_006271970.1	4601923	gene-CCM_03361(dist=793)	downstream	C	A	236.77	AC=4;AF=0.500;AN=8;DP=111;Dels=0.00;ExcessHet=3.0103;MLEAC=1;MLEAF=0.500;MQ0=0;set=variant3-variant4-variant5-variant6	./.	./.	0/1:21,10:31:99:265,0,644	0/1:18,7:25:99:100,0,589	0/1:18,12:31:99:234,0,599	0/1:16,8:24:99:251,0,510
NW_006271970.1	4602972	gene-CCM_03362(dist=845)	upstream	A	G	111.77	AC=3;AF=0.500;AN=6;DP=106;ExcessHet=3.0103;MLEAC=1;MLEAF=0.500;set=variant-variant2-variant4	0/1:18,15:36:99:140,0,230	0/1:20,13:36:99:179,0,203	./.	0/1:19,11:33:99:211,0,274	./.	./.
NW_006271970.1	4702649	gene-CCM_03398	exonic	T	C	377.22	AC=1;AF=0.500;AN=2;BaseQRankSum=0.401;DP=13;Dels=0.00;ExcessHet=3.0103;FS=4.771;HaplotypeScore=10.9971;MLEAC=1;MLEAF=0.500;MQ=60.00;MQ0=0;MQRankSum=-1.203;QD=29.02;ReadPosRankSum=1.203;SOR=1.872;set=variant3	./.	./.	0/1:1,12:13:4:404,0,4	./.	./.	./.
NW_006271970.1	4748837	gene-CCM_03408(dist=2470),gene-CCM_03409(dist=1002)	intergenic	T	C	136.77	AC=1;AF=0.500;AN=2;BaseQRankSum=2.174;DP=63;Dels=0.00;ExcessHet=3.0103;FS=0.000;HaplotypeScore=3.3543;MLEAC=1;MLEAF=0.500;MQ=47.24;MQ0=3;MQRankSum=-6.477;QD=2.17;ReadPosRankSum=-3.436;SOR=0.756;set=variant3	./.	./.	0/1:37,26:63:99:165,0,1060	./.	./.	./.
NW_006271970.1	4749036	gene-CCM_03409(dist=803)	upstream	T	C	995.77	AC=4;AF=0.500;AN=8;DP=541;Dels=0.00;ExcessHet=3.0103;MLEAC=1;MLEAF=0.500;set=variant-variant3-variant4-variant5	0/1:43,66:113:99:1024,0,1273	./.	0/1:59,77:140:99:1150,0,1696	0/1:53,80:137:99:1029,0,1446	0/1:66,80:151:99:834,0,1878	./.
NW_006271970.1	4749040	gene-CCM_03409(dist=799)	upstream	C	T	912.77	AC=4;AF=0.500;AN=8;DP=521;Dels=0.00;ExcessHet=3.0103;MLEAC=1;MLEAF=0.500;set=variant-variant3-variant4-variant5	0/1:44,65:112:99:941,0,1358	./.	0/1:59,74:137:99:1179,0,1698	0/1:48,74:127:99:997,0,1422	0/1:66,76:145:99:731,0,1915	./.
NW_006271970.1	4749042	gene-CCM_03409(dist=797)	upstream	T	C	926.77	AC=5;AF=0.500;AN=10;DP=696;Dels=0.00;ExcessHet=3.0103;MLEAC=1;MLEAF=0.500;set=variant-variant3-variant4-variant5-variant6	0/1:44,67:112:99:955,0,1290	./.	0/1:59,72:134:99:1079,0,1753	0/1:48,76:126:99:967,0,1350	0/1:66,78:145:99:833,0,1869	0/1:61,115:179:99:1421,0,1670
NW_006271970.1	4786837	gene-CCM_03422	exonic	G	T	94.77	AC=2;AF=0.500;AN=4;DP=100;Dels=0.00;ExcessHet=3.0103;MLEAC=1;MLEAF=0.500;MQ0=0;set=variant2-variant3	./.	0/1:37,8:45:99:123,0,1176	0/1:42,13:55:99:182,0,1327	./.	./.	./.
NW_006271970.1	4786883	gene-CCM_03422	exonic	C	G	270.77	AC=5;AF=0.500;AN=10;DP=260;Dels=0.00;ExcessHet=3.0103;MLEAC=1;MLEAF=0.500;set=variant-variant2-variant3-variant4-variant5	0/1:30,16:46:99:299,0,967	0/1:29,16:45:99:463,0,899	0/1:36,25:61:99:742,0,1017	0/1:39,12:52:99:268,0,1213	0/1:31,25:56:99:648,0,931	./.
NW_006271970.1	4786913	gene-CCM_03422	exonic	G	C	841.77	AC=3;AF=0.500;AN=6;DP=163;Dels=0.00;ExcessHet=3.0103;MLEAC=1;MLEAF=0.500;set=variant2-variant4-variant5	./.	0/1:17,31:48:99:870,0,395	./.	0/1:32,24:56:99:613,0,811	0/1:27,32:59:99:828,0,688	./.
NW_006271970.1	4786916	gene-CCM_03422	exonic	G	C	753.77	AC=3;AF=0.500;AN=6;DP=161;Dels=0.00;ExcessHet=3.0103;MLEAC=1;MLEAF=0.500;set=variant2-variant4-variant5	./.	0/1:18,28:46:99:782,0,430	./.	0/1:34,21:55:99:506,0,834	0/1:31,29:60:99:595,0,884	./.
NW_006271970.1	4796878	gene-CCM_03426(dist=946)	upstream	C	G	92.28	AC=3;AF=0.750;AN=4;DP=10;Dels=0.00;ExcessHet=3.0103;FS=0.000;HaplotypeScore=0.8941;MQ0=0;set=variant2-variant6	./.	1/1:1,3:4:9:120,9,0	./.	./.	./.	0/1:3,3:6:99:102,0,102
NW_006271970.1	4893960	gene-CCM_03455(dist=280);gene-CCM_03454(dist=593)	upstream;downstream	A	G	709.77	AC=6;AF=0.500;AN=12;DP=570;Dels=0.00;ExcessHet=3.0103;MLEAC=1;MLEAF=0.500;MQ0=0;set=Intersection	0/1:58,35:95:99:738,0,1674	0/1:45,25:78:99:676,0,1391	0/1:51,26:80:99:455,0,1373	0/1:60,38:104:99:884,0,1843	0/1:49,37:95:99:1027,0,1516	0/1:75,36:118:99:795,0,2098
NW_006271970.1	4893999	gene-CCM_03455(dist=241);gene-CCM_03454(dist=632)	upstream;downstream	C	T	517.77	AC=1;AF=0.500;AN=2;BaseQRankSum=0.625;DP=71;Dels=0.00;ExcessHet=3.0103;FS=3.613;HaplotypeScore=10.7291;MLEAC=1;MLEAF=0.500;MQ=60.00;MQ0=0;MQRankSum=-0.473;QD=7.61;ReadPosRankSum=1.382;SOR=0.327;set=variant3	./.	./.	0/1:42,26:71:99:546,0,1095	./.	./.	./.
NW_006271970.1	4894103	gene-CCM_03455(dist=137);gene-CCM_03454(dist=736)	upstream;downstream	C	T	1368.77	AC=6;AF=0.500;AN=12;DP=578;Dels=0.00;ExcessHet=3.0103;MLEAC=1;MLEAF=0.500;MQ0=0;set=Intersection	0/1:46,51:101:99:1397,0,1006	0/1:45,50:98:99:1272,0,1076	0/1:29,44:76:99:1413,0,606	0/1:52,52:108:99:1282,0,1196	0/1:42,41:88:99:1207,0,1100	0/1:56,47:107:99:1246,0,1314
NW_006271970.1	4894116	gene-CCM_03455(dist=124);gene-CCM_03454(dist=749)	upstream;downstream	T	C	715.77	AC=5;AF=0.500;AN=10;DP=493;Dels=0.00;ExcessHet=3.0103;MLEAC=1;MLEAF=0.500;MQ0=0;set=variant-variant2-variant3-variant5-variant6	0/1:59,37:103:99:744,0,1657	0/1:50,39:94:99:903,0,1317	0/1:49,31:84:99:734,0,1466	./.	0/1:46,44:93:99:1041,0,1241	0/1:58,56:119:99:1327,0,1636
NW_006271970.1	4894173	gene-CCM_03455(dist=67);gene-CCM_03454(dist=806)	upstream;downstream	T	C	586.77	AC=6;AF=0.500;AN=12;DP=507;Dels=0.00;ExcessHet=3.0103;MLEAC=1;MLEAF=0.500;MQ0=0;set=Intersection	0/1:52,30:85:99:615,0,1575	0/1:59,15:78:99:252,0,1728	0/1:53,18:78:99:319,0,1673	0/1:53,32:91:99:661,0,1483	0/1:46,28:80:99:492,0,1431	0/1:63,29:95:99:536,0,2028
NW_006271970.1	4941898	gene-CCM_03474(dist=994);gene-CCM_03475(dist=480)	upstream;downstream	A	T	1199.77	AC=5;AF=0.500;AN=10;DP=255;ExcessHet=3.0103;MLEAC=1;MLEAF=0.500;MQ0=0;set=variant2-variant3-variant4-variant5-variant6	./.	0/1:15,38:53:99:1228,0,418	0/1:12,32:44:99:1080,0,280	0/1:21,32:53:99:1066,0,641	0/1:18,29:47:99:991,0,542	0/1:21,36:57:99:1082,0,601
NW_006271970.1	5035667	gene-CCM_03504(dist=2116),gene-CCM_03505(dist=1576)	intergenic	T	G	907.77	AC=5;AF=0.500;AN=10;DP=397;Dels=0.00;ExcessHet=3.0103;MLEAC=1;MLEAF=0.500;MQ0=0;set=variant-variant2-variant3-variant5-variant6	0/1:28,40:68:99:936,0,625	0/1:37,37:74:99:791,0,972	0/1:36,41:77:99:1052,0,931	./.	0/1:35,37:72:99:1026,0,997	0/1:45,61:106:99:1479,0,1236
NW_006271970.1	5035670	gene-CCM_03504(dist=2119),gene-CCM_03505(dist=1573)	intergenic	T	C	875.77	AC=6;AF=0.500;AN=12;DP=498;Dels=0.00;ExcessHet=3.0103;MLEAC=1;MLEAF=0.500;MQ0=0;set=Intersection	0/1:28,41:70:99:904,0,682	0/1:39,35:79:99:885,0,1037	0/1:36,42:78:99:1032,0,986	0/1:36,51:88:99:1312,0,853	0/1:36,35:74:99:928,0,1026	0/1:43,64:109:99:1570,0,1076
NW_006271970.1	5035673	gene-CCM_03504(dist=2122),gene-CCM_03505(dist=1570)	intergenic	T	C	845.77	AC=6;AF=0.500;AN=12;DP=514;Dels=0.00;ExcessHet=3.0103;MLEAC=1;MLEAF=0.500;MQ0=0;set=Intersection	0/1:33,40:74:99:874,0,752	0/1:41,37:80:99:911,0,1067	0/1:39,42:81:99:943,0,1177	0/1:36,53:90:99:1295,0,936	0/1:37,37:74:99:962,0,1090	0/1:49,65:115:99:1607,0,1316
NW_006271970.1	5035684	gene-CCM_03504(dist=2133),gene-CCM_03505(dist=1559)	intergenic	G	C	1104.77	AC=6;AF=0.500;AN=12;DP=627;Dels=0.00;ExcessHet=3.0103;MLEAC=1;MLEAF=0.500;MQ0=0;set=Intersection	0/1:33,49:82:99:1133,0,709	0/1:43,48:91:99:1164,0,1076	0/1:51,53:104:99:1299,0,1346	0/1:41,74:115:99:1881,0,937	0/1:45,49:94:99:1263,0,1261	0/1:57,84:141:99:2099,0,1455
NW_006271970.1	5035691	gene-CCM_03504(dist=2140),gene-CCM_03505(dist=1552)	intergenic	G	C	1197.77	AC=5;AF=0.500;AN=10;DP=564;Dels=0.00;ExcessHet=3.0103;MLEAC=1;MLEAF=0.500;MQ0=0;set=variant-variant2-variant4-variant5-variant6	0/1:34,55:89:99:1226,0,720	0/1:46,50:96:99:1282,0,1154	./.	0/1:44,82:126:99:1978,0,1083	0/1:49,49:98:99:1334,0,1307	0/1:60,95:155:99:2355,0,1447
NW_006271970.1	5035700	gene-CCM_03504(dist=2149),gene-CCM_03505(dist=1543)	intergenic	T	C	689.77	AC=5;AF=0.500;AN=10;DP=614;Dels=0.00;ExcessHet=3.0103;MLEAC=1;MLEAF=0.500;MQ0=0;set=variant-variant2-variant4-variant5-variant6	0/1:56,35:92:99:718,0,1167	0/1:62,50:114:99:1230,0,1546	./.	0/1:83,45:129:99:1040,0,1968	0/1:60,56:117:99:1447,0,1420	0/1:97,65:162:99:1453,0,2353
NW_006271970.1	5035730	gene-CCM_03504(dist=2179),gene-CCM_03505(dist=1513)	intergenic	C	T	253.77	AC=2;AF=0.500;AN=4;DP=245;Dels=0.00;ExcessHet=3.0103;MLEAC=1;MLEAF=0.500;MQ0=0;set=variant-variant4	0/1:76,33:114:99:282,0,1999	./.	./.	0/1:95,31:131:99:300,0,2747	./.	./.
NW_006271970.1	5035778	gene-CCM_03504(dist=2227),gene-CCM_03505(dist=1465)	intergenic	T	G	1202.77	AC=3;AF=0.500;AN=6;DP=384;Dels=0.00;ExcessHet=3.0103;MLEAC=1;MLEAF=0.500;MQ0=0;set=variant-variant2-variant4	0/1:71,53:124:99:1231,0,1486	0/1:79,61:141:99:1351,0,1935	./.	0/1:68,51:119:99:1415,0,1644	./.	./.
NW_006271970.1	5035799	gene-CCM_03504(dist=2248),gene-CCM_03505(dist=1444)	intergenic	T	C	1552.77	AC=2;AF=0.500;AN=4;DP=246;Dels=0.00;ExcessHet=3.0103;MLEAC=1;MLEAF=0.500;MQ0=0;set=variant2-variant4	./.	0/1:72,63:140:99:1581,0,1661	./.	0/1:51,48:106:99:1329,0,1328	./.	./.
NW_006271970.1	5035913	gene-CCM_03504(dist=2362),gene-CCM_03505(dist=1330)	intergenic	G	T	236.77	AC=1;AF=0.500;AN=2;BaseQRankSum=2.459;DP=72;Dels=0.00;ExcessHet=3.0103;FS=20.626;HaplotypeScore=10.2576;MLEAC=1;MLEAF=0.500;MQ=58.61;MQ0=0;MQRankSum=-0.791;QD=3.29;ReadPosRankSum=-3.689;SOR=3.754;set=variant4	./.	./.	./.	0/1:59,13:72:99:265,0,1535	./.	./.
NW_006271970.1	5254523	gene-CCM_03587	exonic	G	T	618.77	AC=4;AF=0.500;AN=8;DP=824;Dels=0.00;ExcessHet=3.0103;MLEAC=1;MLEAF=0.500;MQ0=0;set=variant-variant2-variant4-variant5	0/1:149,48:197:99:647,0,4295	0/1:151,51:202:99:735,0,4475	./.	0/1:163,51:214:99:733,0,5198	0/1:161,49:211:99:659,0,4561	./.
NW_006271970.1	5267950	gene-CCM_03594	intronic	T	C	62.77	AC=1;AF=0.500;AN=2;BaseQRankSum=0.640;DP=25;Dels=0.00;ExcessHet=3.0103;FS=4.873;HaplotypeScore=5.6815;MLEAC=1;MLEAF=0.500;MQ=60.00;MQ0=0;MQRankSum=0.426;QD=2.62;ReadPosRankSum=-3.128;SOR=0.707;set=variant4	./.	./.	./.	0/1:19,5:25:91:91,0,629	./.	./.
NW_006271970.1	5335873	gene-CCM_03605	exonic	C	A	1785.77	AC=12;AF=1.00;AN=12;DP=325;Dels=0.00;ExcessHet=3.0103;FS=0.000;MLEAC=2;MLEAF=1.00;MQ=60.00;MQ0=0;set=Intersection	1/1:0,47:47:99:1814,138,0	1/1:0,51:51:99:1913,147,0	1/1:0,47:47:99:1839,141,0	1/1:1,57:58:99:2084,160,0	1/1:1,49:50:99:1799,138,0	1/1:0,72:72:99:2608,196,0
NW_006271970.1	5363782	gene-CCM_03611,gene-CCM_03612(dist=146)	downstream	G	A	577.77	AC=1;AF=0.500;AN=2;BaseQRankSum=1.862;DP=40;Dels=0.00;ExcessHet=3.0103;FS=6.661;HaplotypeScore=10.2204;MLEAC=1;MLEAF=0.500;MQ=59.90;MQ0=0;MQRankSum=0.122;QD=14.44;ReadPosRankSum=4.662;SOR=0.523;set=variant4	./.	./.	./.	0/1:18,22:40:99:606,0,406	./.	./.
NW_006271970.1	5400304	gene-CCM_03618(dist=1714),NONE(dist=NONE)	intergenic	A	G	181.77	AC=1;AF=0.500;AN=2;BaseQRankSum=1.211;DP=45;Dels=0.00;ExcessHet=3.0103;FS=3.715;HaplotypeScore=11.7698;MLEAC=1;MLEAF=0.500;MQ=40.98;MQ0=8;MQRankSum=-4.338;QD=4.04;ReadPosRankSum=-1.640;SOR=0.114;set=variant5	./.	./.	./.	./.	0/1:23,22:45:99:210,0,624	./.
NW_006271970.1	5421918	gene-CCM_03618(dist=23328),NONE(dist=NONE)	intergenic	A	G	421.77	AC=5;AF=0.500;AN=10;DP=361;Dels=0.00;ExcessHet=3.0103;MLEAC=1;MLEAF=0.500;MQ0=0;set=variant-variant2-variant4-variant5-variant6	0/1:74,23:97:99:450,0,2497	0/1:51,15:66:99:241,0,1781	./.	0/1:47,21:68:99:484,0,1557	0/1:51,15:66:99:279,0,1761	0/1:46,18:64:99:210,0,1619
NW_006271970.1	5421966	gene-CCM_03618(dist=23376),NONE(dist=NONE)	intergenic	A	G	582.77	AC=5;AF=0.500;AN=10;DP=403;Dels=0.00;ExcessHet=3.0103;MLEAC=1;MLEAF=0.500;MQ0=0;set=variant-variant2-variant4-variant5-variant6	0/1:74,28:102:99:611,0,2529	0/1:51,27:78:99:592,0,1768	./.	0/1:50,28:78:99:670,0,1687	0/1:51,20:71:99:519,0,1819	0/1:53,21:74:99:302,0,1782
NW_006271970.1	5421970	gene-CCM_03618(dist=23380),NONE(dist=NONE)	intergenic	C	T	543.77	AC=5;AF=0.500;AN=10;DP=404;Dels=0.00;ExcessHet=3.0103;MLEAC=1;MLEAF=0.500;MQ0=0;set=variant-variant2-variant4-variant5-variant6	0/1:79,28:107:99:572,0,2643	0/1:52,27:79:99:555,0,1786	./.	0/1:50,27:77:99:644,0,1638	0/1:49,20:69:99:521,0,1671	0/1:52,20:72:99:304,0,1754
NW_006271970.1	5421973	gene-CCM_03618(dist=23383),NONE(dist=NONE)	intergenic	A	G	570.77	AC=5;AF=0.500;AN=10;DP=407;Dels=0.00;ExcessHet=3.0103;MLEAC=1;MLEAF=0.500;MQ0=0;set=variant-variant2-variant4-variant5-variant6	0/1:81,29:110:99:599,0,2656	0/1:54,27:81:99:582,0,1825	./.	0/1:50,26:76:99:642,0,1632	0/1:48,20:68:99:531,0,1671	0/1:52,20:72:99:307,0,1722
NW_006271970.1	5421976	gene-CCM_03618(dist=23386),NONE(dist=NONE)	intergenic	T	C	586.77	AC=5;AF=0.500;AN=10;DP=403;Dels=0.00;ExcessHet=3.0103;MLEAC=1;MLEAF=0.500;MQ0=0;set=variant-variant2-variant4-variant5-variant6	0/1:81,29:110:99:615,0,2607	0/1:54,27:81:99:597,0,1788	./.	0/1:47,26:73:99:624,0,1601	0/1:47,20:67:99:531,0,1650	0/1:51,21:72:99:310,0,1664
NW_006271970.1	5421985	gene-CCM_03618(dist=23395),NONE(dist=NONE)	intergenic	C	T	599.77	AC=5;AF=0.500;AN=10;DP=422;Dels=0.00;ExcessHet=3.0103;MLEAC=1;MLEAF=0.500;MQ0=0;set=variant-variant2-variant4-variant5-variant6	0/1:80,34:114:99:628,0,2575	0/1:55,33:88:99:707,0,1782	./.	0/1:43,33:76:99:808,0,1458	0/1:50,21:71:99:552,0,1748	0/1:50,23:73:99:386,0,1643
NW_006271970.1	5421992	gene-CCM_03618(dist=23402),NONE(dist=NONE)	intergenic	T	C	625.77	AC=6;AF=0.500;AN=12;DP=520;Dels=0.00;ExcessHet=3.0103;MLEAC=1;MLEAF=0.500;set=Intersection	0/1:80,34:114:99:654,0,2556	0/1:53,33:87:99:675,0,1771	0/1:75,22:97:99:241,0,2603	0/1:40,34:74:99:841,0,1370	0/1:52,22:74:99:556,0,1821	0/1:50,24:74:99:414,0,1740
NW_006271970.1	5422053	gene-CCM_03618(dist=23463),NONE(dist=NONE)	intergenic	T	C	651.77	AC=6;AF=0.500;AN=12;DP=499;Dels=0.00;ExcessHet=3.0103;MLEAC=1;MLEAF=0.500;set=Intersection	0/1:80,38:118:99:680,0,2683	0/1:46,30:76:99:602,0,1625	0/1:60,26:86:99:479,0,1992	0/1:40,52:92:99:1072,0,1143	0/1:37,22:59:99:512,0,1297	0/1:44,23:68:99:369,0,1360
NW_006271970.1	5422097	gene-CCM_03618(dist=23507),NONE(dist=NONE)	intergenic	C	T	456.77	AC=6;AF=0.500;AN=12;DP=442;Dels=0.00;ExcessHet=3.0103;MLEAC=1;MLEAF=0.500;set=Intersection	0/1:79,23:102:99:485,0,2485	0/1:63,19:82:99:302,0,1828	0/1:51,23:74:99:394,0,1647	0/1:32,37:69:99:834,0,936	0/1:44,17:61:99:299,0,1407	0/1:36,18:54:99:223,0,1220
NW_006271970.1	5422105	gene-CCM_03618(dist=23515),NONE(dist=NONE)	intergenic	C	T	475.77	AC=6;AF=0.500;AN=12;DP=426;Dels=0.00;ExcessHet=3.0103;MLEAC=1;MLEAF=0.500;set=Intersection	0/1:73,23:96:99:504,0,2147	0/1:63,16:80:99:283,0,1624	0/1:52,22:74:99:434,0,1595	0/1:32,33:66:99:769,0,810	0/1:40,17:57:99:285,0,1306	0/1:35,18:53:99:229,0,1136
NW_006271970.1	5422118	gene-CCM_03618(dist=23528),NONE(dist=NONE)	intergenic	G	A	411.77	AC=6;AF=0.500;AN=12;DP=409;Dels=0.00;ExcessHet=3.0103;MLEAC=1;MLEAF=0.500;set=Intersection	0/1:67,23:90:99:440,0,2168	0/1:58,18:76:99:291,0,1841	0/1:49,22:71:99:369,0,1528	0/1:32,32:65:99:727,0,969	0/1:37,17:54:99:330,0,1077	0/1:36,17:53:99:178,0,1207
NW_006271970.1	5422143	gene-CCM_03618(dist=23553),NONE(dist=NONE)	intergenic	T	C	275.77	AC=1;AF=0.500;AN=2;BaseQRankSum=1.023;DP=51;Dels=0.00;ExcessHet=3.0103;FS=3.954;HaplotypeScore=2.9948;MLEAC=1;MLEAF=0.500;MQ=51.63;MQ0=0;MQRankSum=-5.913;QD=5.41;ReadPosRankSum=-0.497;SOR=2.256;set=variant6	./.	./.	./.	./.	./.	0/1:32,19:51:99:304,0,1034
NW_006271970.1	5422147	gene-CCM_03618(dist=23557),NONE(dist=NONE)	intergenic	G	A	272.77	AC=1;AF=0.500;AN=2;BaseQRankSum=1.976;DP=52;Dels=0.00;ExcessHet=3.0103;FS=3.845;HaplotypeScore=2.9948;MLEAC=1;MLEAF=0.500;MQ=51.41;MQ0=0;MQRankSum=-5.739;QD=5.25;ReadPosRankSum=-0.665;SOR=2.189;set=variant6	./.	./.	./.	./.	./.	0/1:33,19:52:99:301,0,1116
NW_006271970.1	5422222	gene-CCM_03618(dist=23632),NONE(dist=NONE)	intergenic	G	A	494.77	AC=5;AF=0.500;AN=10;DP=296;Dels=0.00;ExcessHet=3.0103;MLEAC=1;MLEAF=0.500;set=variant-variant2-variant4-variant5-variant6	0/1:53,24:77:99:523,0,1321	0/1:52,18:71:99:449,0,1272	./.	0/1:46,12:58:99:192,0,1347	0/1:35,14:49:99:342,0,849	0/1:25,15:41:99:295,0,737
NW_006271970.1	5422229	gene-CCM_03618(dist=23639),NONE(dist=NONE)	intergenic	C	T	303.77	AC=2;AF=0.500;AN=4;DP=88;Dels=0.00;ExcessHet=3.0103;MLEAC=1;MLEAF=0.500;MQ0=0;set=variant5-variant6	./.	./.	./.	./.	0/1:32,14:46:99:332,0,880	0/1:26,16:42:99:332,0,734
NW_006271970.1	5422240	gene-CCM_03618(dist=23650),NONE(dist=NONE)	intergenic	A	G	301.77	AC=2;AF=0.500;AN=4;DP=77;Dels=0.00;ExcessHet=3.0103;MLEAC=1;MLEAF=0.500;MQ0=0;set=variant5-variant6	./.	./.	./.	./.	0/1:20,18:38:99:330,0,707	0/1:23,16:39:99:332,0,711
NW_006271970.1	5422283	gene-CCM_03618(dist=23693),NONE(dist=NONE)	intergenic	A	G	326.77	AC=4;AF=0.500;AN=8;DP=166;Dels=0.00;ExcessHet=3.0103;MLEAC=1;MLEAF=0.500;set=variant-variant2-variant4-variant6	0/1:46,20:66:99:355,0,1271	0/1:27,12:39:99:274,0,756	./.	0/1:29,6:35:99:103,0,849	./.	0/1:18,8:26:99:194,0,608
NW_006271970.1	5422294	gene-CCM_03618(dist=23704),NONE(dist=NONE)	intergenic	G	A	355.77	AC=4;AF=0.500;AN=8;DP=154;Dels=0.00;ExcessHet=3.0103;MLEAC=1;MLEAF=0.500;set=variant-variant2-variant4-variant6	0/1:47,18:65:99:384,0,1269	0/1:25,9:34:99:176,0,724	./.	0/1:29,6:35:99:106,0,823	./.	0/1:14,6:20:99:137,0,466
NW_006271970.1	5422300	gene-CCM_03618(dist=23710),NONE(dist=NONE)	intergenic	A	G	449.77	AC=5;AF=0.500;AN=10;DP=189;Dels=0.00;ExcessHet=3.0103;MLEAC=1;MLEAF=0.500;set=variant-variant2-variant3-variant4-variant6	0/1:40,21:62:99:478,0,1079	0/1:17,15:32:99:347,0,485	0/1:33,9:42:99:119,0,1017	0/1:27,6:33:99:106,0,808	./.	0/1:15,5:20:97:97,0,506
NW_006271970.1	5422312	gene-CCM_03618(dist=23722),NONE(dist=NONE)	intergenic	A	G	312.77	AC=3;AF=0.500;AN=6;DP=116;Dels=0.00;ExcessHet=3.0103;FS=0.000;MLEAC=1;MLEAF=0.500;set=variant-variant2-variant3	0/1:32,16:48:99:341,0,832	0/1:17,12:29:99:297,0,488	0/1:30,9:39:99:135,0,928	./.	./.	./.
NW_006271970.1	5422326	gene-CCM_03618(dist=23736),NONE(dist=NONE)	intergenic	G	T	93.77	AC=2;AF=0.500;AN=4;DP=59;Dels=0.00;ExcessHet=3.0103;MLEAC=1;MLEAF=0.500;set=variant-variant2	0/1:31,6:37:99:122,0,756	0/1:18,4:22:83:83,0,497	./.	./.	./.	./.
NW_006271970.1	5422327	gene-CCM_03618(dist=23737),NONE(dist=NONE)	intergenic	G	A	93.77	AC=2;AF=0.500;AN=4;DP=58;Dels=0.00;ExcessHet=3.0103;MLEAC=1;MLEAF=0.500;set=variant-variant2	0/1:32,5:37:99:122,0,756	0/1:17,4:21:86:86,0,460	./.	./.	./.	./.
NW_006271971.1	152982	gene-CCM_03673(dist=655);gene-CCM_03672(dist=569)	upstream;downstream	C	A	837.77	AC=1;AF=0.500;AN=2;BaseQRankSum=0.102;DP=42;Dels=0.00;ExcessHet=3.0103;FS=23.657;HaplotypeScore=12.4272;MLEAC=1;MLEAF=0.500;MQ=60.00;MQ0=0;MQRankSum=-0.154;QD=19.95;ReadPosRankSum=1.409;SOR=3.514;set=variant	0/1:17,25:42:99:866,0,486	./.	./.	./.	./.	./.
NW_006271971.1	196702	gene-CCM_03680(dist=8645),gene-CCM_03681(dist=1463)	intergenic	A	T	2324.77	AC=12;AF=1.00;AN=12;DP=323;Dels=0.00;ExcessHet=3.0103;FS=0.000;MLEAC=2;MLEAF=1.00;MQ=60.00;MQ0=0;set=Intersection	1/1:0,65:65:99:2353,181,0	1/1:0,44:44:99:1694,129,0	1/1:0,56:56:99:1973,150,0	1/1:0,65:65:99:2469,187,0	1/1:1,50:51:99:1879,141,0	1/1:0,42:42:99:1518,117,0
NW_006271971.1	223581	gene-CCM_03685(dist=2124),gene-CCM_03686(dist=2301)	intergenic	T	A	368.77	AC=1;AF=0.500;AN=2;BaseQRankSum=1.043;DP=28;Dels=0.00;ExcessHet=3.0103;FS=3.976;HaplotypeScore=12.0418;MLEAC=1;MLEAF=0.500;MQ=57.82;MQ0=1;MQRankSum=0.073;QD=13.17;ReadPosRankSum=2.596;SOR=0.414;set=variant3	./.	./.	0/1:15,13:28:99:397,0,377	./.	./.	./.
NW_006271971.1	332795	gene-CCM_03720	intronic	G	C	140.77	AC=1;AF=0.500;AN=2;BaseQRankSum=0.428;DP=21;Dels=0.00;ExcessHet=3.0103;FS=0.000;HaplotypeScore=11.9929;MLEAC=1;MLEAF=0.500;MQ=59.20;MQ0=0;MQRankSum=1.362;QD=6.70;ReadPosRankSum=-1.674;SOR=0.394;set=variant	0/1:15,6:21:99:169,0,500	./.	./.	./.	./.	./.
NW_006271971.1	332796	gene-CCM_03720	intronic	C	G	343.77	AC=5;AF=0.500;AN=10;DP=71;Dels=0.00;ExcessHet=3.0103;MLEAC=1;MLEAF=0.500;MQ0=0;set=variant-variant2-variant3-variant4-variant6	0/1:8,11:19:99:372,0,263	0/1:4,6:10:99:210,0,130	0/1:6,7:13:99:241,0,201	0/1:3,7:10:90:250,0,90	./.	0/1:9,10:19:99:306,0,295
NW_006271971.1	343827	gene-CCM_03722(dist=3461),gene-CCM_03723(dist=32413)	intergenic	A	G	282.77	AC=6;AF=0.500;AN=12;DP=520;Dels=0.00;ExcessHet=3.0103;MLEAC=1;MLEAF=0.500;set=Intersection	0/1:69,38:107:99:311,0,2244	0/1:44,29:73:99:194,0,1510	0/1:57,40:97:99:344,0,1872	0/1:52,34:86:99:426,0,1641	0/1:47,23:70:99:215,0,1620	0/1:49,37:87:99:469,0,1683
NW_006271971.1	343883	gene-CCM_03722(dist=3517),gene-CCM_03723(dist=32357)	intergenic	T	C	303.77	AC=6;AF=0.500;AN=12;DP=518;Dels=0.00;ExcessHet=3.0103;MLEAC=1;MLEAF=0.500;set=Intersection	0/1:61,37:98:99:332,0,2027	0/1:45,29:74:99:219,0,1454	0/1:60,39:99:99:344,0,1887	0/1:67,33:100:99:375,0,2181	0/1:43,22:65:99:193,0,1380	0/1:46,36:82:99:485,0,1599
NW_006271971.1	358320	gene-CCM_03722(dist=17954),gene-CCM_03723(dist=17920)	intergenic	A	G	300.77	AC=1;AF=0.500;AN=2;BaseQRankSum=0.451;DP=38;Dels=0.00;ExcessHet=3.0103;FS=0.000;HaplotypeScore=11.9968;MLEAC=1;MLEAF=0.500;MQ=60.00;MQ0=0;MQRankSum=1.191;QD=7.91;ReadPosRankSum=2.993;SOR=0.169;set=variant5	./.	./.	./.	./.	0/1:27,11:38:99:329,0,929	./.
NW_006271971.1	358335	gene-CCM_03722(dist=17969),gene-CCM_03723(dist=17905)	intergenic	A	T	592.77	AC=3;AF=0.500;AN=6;DP=124;Dels=0.00;ExcessHet=3.0103;MLEAC=1;MLEAF=0.500;MQ0=0;set=variant3-variant5-variant6	./.	./.	0/1:27,21:48:99:621,0,911	./.	0/1:17,23:40:99:803,0,527	0/1:18,18:36:99:601,0,601
NW_006271971.1	358442	gene-CCM_03722(dist=18076),gene-CCM_03723(dist=17798)	intergenic	G	A	211.77	AC=3;AF=0.500;AN=6;DP=120;Dels=0.00;ExcessHet=3.0103;MLEAC=1;MLEAF=0.500;set=variant2-variant5-variant6	./.	0/1:31,13:44:99:240,0,866	./.	./.	0/1:27,9:36:99:149,0,820	0/1:25,15:40:99:251,0,744
NW_006271971.1	358493	gene-CCM_03722(dist=18127),gene-CCM_03723(dist=17747)	intergenic	G	A	282.77	AC=5;AF=0.500;AN=10;DP=251;Dels=0.00;ExcessHet=3.0103;MLEAC=1;MLEAF=0.500;set=variant2-variant3-variant4-variant5-variant6	./.	0/1:33,17:50:99:311,0,1046	0/1:39,17:56:99:145,0,1379	0/1:40,19:59:99:254,0,1341	0/1:32,12:44:99:196,0,991	0/1:29,13:42:99:144,0,938
NW_006271971.1	358505	gene-CCM_03722(dist=18139),gene-CCM_03723(dist=17735)	intergenic	C	T	106.77	AC=5;AF=0.500;AN=10;DP=234;Dels=0.00;ExcessHet=3.0103;MLEAC=1;MLEAF=0.500;set=variant-variant2-variant4-variant5-variant6	0/1:30,15:45:99:135,0,1028	0/1:28,20:48:99:353,0,920	./.	0/1:38,19:57:99:256,0,1301	0/1:29,15:44:99:266,0,958	0/1:23,17:40:99:254,0,744
NW_006271971.1	358506	gene-CCM_03722(dist=18140),gene-CCM_03723(dist=17734)	intergenic	G	A	109.77	AC=6;AF=0.500;AN=12;DP=291;Dels=0.00;ExcessHet=3.0103;MLEAC=1;MLEAF=0.500;set=Intersection	0/1:30,15:45:99:138,0,971	0/1:28,21:49:99:366,0,852	0/1:42,15:57:99:142,0,1385	0/1:38,18:56:99:259,0,1238	0/1:29,15:44:99:269,0,910	0/1:23,17:40:99:251,0,771
NW_006271971.1	358556	gene-CCM_03722(dist=18190),gene-CCM_03723(dist=17684)	intergenic	G	A	156.77	AC=5;AF=0.500;AN=10;DP=236;Dels=0.00;ExcessHet=3.0103;MLEAC=1;MLEAF=0.500;set=variant-variant2-variant4-variant5-variant6	0/1:32,16:48:99:185,0,1070	0/1:31,13:44:99:288,0,1071	./.	0/1:41,16:57:99:248,0,1306	0/1:33,13:46:99:248,0,1151	0/1:28,13:41:99:178,0,972
NW_006271971.1	358581	gene-CCM_03722(dist=18215),gene-CCM_03723(dist=17659)	intergenic	C	T	107.77	AC=4;AF=0.500;AN=8;DP=170;Dels=0.00;ExcessHet=3.0103;MLEAC=1;MLEAF=0.500;set=variant-variant2-variant5-variant6	0/1:36,12:48:99:136,0,1210	0/1:33,12:45:99:206,0,1130	./.	./.	0/1:32,10:42:99:124,0,1088	0/1:23,12:35:99:156,0,801
NW_006271971.1	362340	gene-CCM_03722(dist=21974),gene-CCM_03723(dist=13900)	intergenic	G	T	160.77	AC=1;AF=0.500;AN=2;BaseQRankSum=-1.594;DP=52;Dels=0.00;ExcessHet=3.0103;FS=0.000;HaplotypeScore=12.2570;MLEAC=1;MLEAF=0.500;MQ=56.25;MQ0=1;MQRankSum=-3.197;QD=3.09;ReadPosRankSum=0.599;SOR=0.646;set=variant4	./.	./.	./.	0/1:35,17:52:99:189,0,1260	./.	./.
NW_006271971.1	362399	gene-CCM_03722(dist=22033),gene-CCM_03723(dist=13841)	intergenic	A	C	129.77	AC=1;AF=0.500;AN=2;BaseQRankSum=1.974;DP=46;Dels=0.00;ExcessHet=3.0103;FS=24.250;HaplotypeScore=12.9470;MLEAC=1;MLEAF=0.500;MQ=57.30;MQ0=1;MQRankSum=-2.538;QD=2.82;ReadPosRankSum=1.796;SOR=4.400;set=variant4	./.	./.	./.	0/1:37,9:46:99:158,0,1244	./.	./.
NW_006271971.1	362836	gene-CCM_03722(dist=22470),gene-CCM_03723(dist=13404)	intergenic	C	T	145.77	AC=4;AF=0.500;AN=8;DP=261;Dels=0.00;ExcessHet=3.0103;MLEAC=1;MLEAF=0.500;set=variant2-variant3-variant4-variant5	./.	0/1:43,14:57:99:174,0,1344	0/1:47,26:73:99:338,0,1494	0/1:55,17:72:99:207,0,1804	0/1:37,22:59:99:425,0,1040	./.
NW_006271971.1	362868	gene-CCM_03722(dist=22502),gene-CCM_03723(dist=13372)	intergenic	G	A	238.77	AC=3;AF=0.500;AN=6;DP=194;Dels=0.00;ExcessHet=3.0103;MLEAC=1;MLEAF=0.500;set=variant3-variant4-variant5	./.	./.	0/1:45,25:70:99:267,0,1501	0/1:48,20:68:99:261,0,1588	0/1:33,23:56:99:329,0,1133	./.
NW_006271971.1	362908	gene-CCM_03722(dist=22542),gene-CCM_03723(dist=13332)	intergenic	T	C	147.77	AC=4;AF=0.500;AN=8;DP=265;Dels=0.00;ExcessHet=3.0103;MLEAC=1;MLEAF=0.500;set=variant3-variant4-variant5-variant6	./.	./.	0/1:47,25:72:99:176,0,1552	0/1:43,31:75:99:501,0,1340	0/1:33,25:58:99:277,0,1068	0/1:42,18:60:99:195,0,1336
NW_006271971.1	362960	gene-CCM_03722(dist=22594),gene-CCM_03723(dist=13280)	intergenic	T	C	453.77	AC=6;AF=0.500;AN=12;DP=447;Dels=0.00;ExcessHet=3.0103;MLEAC=1;MLEAF=0.500;set=Intersection	0/1:59,35:94:99:482,0,1975	0/1:40,18:58:99:217,0,1379	0/1:52,32:85:99:481,0,1808	0/1:43,34:78:99:663,0,1510	0/1:33,32:65:99:443,0,1102	0/1:42,25:67:99:406,0,1331
NW_006271971.1	363074	gene-CCM_03722(dist=22708),gene-CCM_03723(dist=13166)	intergenic	A	T	744.77	AC=6;AF=0.500;AN=12;DP=476;Dels=0.00;ExcessHet=3.0103;MLEAC=1;MLEAF=0.500;set=Intersection	0/1:50,35:85:99:773,0,1659	0/1:46,43:89:99:1103,0,1456	0/1:48,27:75:99:486,0,1569	0/1:36,42:79:99:943,0,1193	0/1:34,50:84:99:1209,0,1058	0/1:33,31:64:99:699,0,1106
NW_006271971.1	363264	gene-CCM_03722(dist=22898),gene-CCM_03723(dist=12976)	intergenic	T	C	1133.77	AC=1;AF=0.500;AN=2;BaseQRankSum=0.061;DP=100;Dels=0.00;ExcessHet=3.0103;FS=8.064;HaplotypeScore=11.5582;MLEAC=1;MLEAF=0.500;MQ=40.66;MQ0=3;MQRankSum=-8.229;QD=11.34;ReadPosRankSum=0.653;SOR=0.656;set=variant	0/1:48,52:100:99:1162,0,1638	./.	./.	./.	./.	./.
NW_006271971.1	363404	gene-CCM_03722(dist=23038),gene-CCM_03723(dist=12836)	intergenic	T	C	908.77	AC=4;AF=0.500;AN=8;DP=374;Dels=0.00;ExcessHet=3.0103;MLEAC=1;MLEAF=0.500;set=variant-variant3-variant4-variant5	0/1:53,41:94:99:937,0,1838	./.	0/1:63,39:102:99:690,0,2236	0/1:50,43:93:99:847,0,1605	0/1:49,36:85:99:854,0,1584	./.
NW_006271971.1	363446	gene-CCM_03722(dist=23080),gene-CCM_03723(dist=12794)	intergenic	T	A	861.77	AC=6;AF=0.500;AN=12;DP=493;Dels=0.00;ExcessHet=3.0103;MLEAC=1;MLEAF=0.500;set=Intersection	0/1:46,40:86:99:890,0,1409	0/1:40,27:67:99:471,0,1343	0/1:56,31:87:99:481,0,1923	0/1:61,30:91:99:419,0,2088	0/1:52,32:84:99:629,0,1669	0/1:51,27:78:99:573,0,1652
NW_006271971.1	363896	gene-CCM_03722(dist=23530),gene-CCM_03723(dist=12344)	intergenic	A	T	100.77	AC=1;AF=0.500;AN=2;BaseQRankSum=-0.421;DP=48;Dels=0.00;ExcessHet=3.0103;FS=15.228;HaplotypeScore=0.8941;MLEAC=1;MLEAF=0.500;MQ=48.09;MQ0=5;MQRankSum=-4.135;QD=2.10;ReadPosRankSum=2.231;SOR=4.300;set=variant6	./.	./.	./.	./.	./.	0/1:35,13:48:99:129,0,1177
NW_006271971.1	364222	gene-CCM_03722(dist=23856),gene-CCM_03723(dist=12018)	intergenic	G	A	187.77	AC=3;AF=0.500;AN=6;DP=161;Dels=0.00;ExcessHet=3.0103;MLEAC=1;MLEAF=0.500;set=variant3-variant5-variant6	./.	./.	0/1:46,18:64:99:216,0,1661	./.	0/1:33,18:51:99:249,0,1180	0/1:32,14:46:99:182,0,1102
NW_006271971.1	364339	gene-CCM_03722(dist=23973),gene-CCM_03723(dist=11901)	intergenic	G	A	123.77	AC=1;AF=0.500;AN=2;BaseQRankSum=0.448;DP=57;Dels=0.00;ExcessHet=3.0103;FS=21.537;HaplotypeScore=0.8941;MLEAC=1;MLEAF=0.500;MQ=57.07;MQ0=0;MQRankSum=-4.147;QD=2.17;ReadPosRankSum=0.586;SOR=4.406;set=variant3	./.	./.	0/1:49,8:57:99:152,0,1687	./.	./.	./.
NW_006271971.1	364382	gene-CCM_03722(dist=24016),gene-CCM_03723(dist=11858)	intergenic	G	A	133.77	AC=1;AF=0.500;AN=2;BaseQRankSum=1.262;DP=45;Dels=0.00;ExcessHet=3.0103;FS=23.609;HaplotypeScore=1.9987;MLEAC=1;MLEAF=0.500;MQ=57.56;MQ0=0;MQRankSum=-2.330;QD=2.97;ReadPosRankSum=-3.637;SOR=4.402;set=variant	0/1:37,8:45:99:162,0,1255	./.	./.	./.	./.	./.
NW_006271971.1	459989	gene-CCM_03742	intronic	T	C	176.77	AC=4;AF=0.500;AN=8;DP=210;Dels=0.00;ExcessHet=3.0103;MLEAC=1;MLEAF=0.500;set=variant-variant2-variant4-variant6	0/1:42,11:53:99:205,0,1452	0/1:35,11:46:99:251,0,1169	./.	0/1:48,12:61:99:214,0,1582	./.	0/1:39,11:50:99:191,0,1249
NW_006271971.1	460007	gene-CCM_03742	intronic	T	C	210.77	AC=4;AF=0.500;AN=8;DP=220;Dels=0.00;ExcessHet=3.0103;MLEAC=1;MLEAF=0.500;set=variant-variant2-variant3-variant6	0/1:47,12:59:99:239,0,1617	0/1:38,11:49:99:216,0,1258	0/1:47,10:57:99:165,0,1640	./.	./.	0/1:42,13:55:99:294,0,1402
NW_006271971.1	460008	gene-CCM_03742	intronic	A	G	214.77	AC=4;AF=0.500;AN=8;DP=219;Dels=0.00;ExcessHet=3.0103;MLEAC=1;MLEAF=0.500;set=variant2-variant3-variant4-variant6	./.	0/1:39,11:50:99:243,0,1261	0/1:47,10:57:99:165,0,1640	0/1:48,8:56:99:141,0,1577	./.	0/1:43,13:56:99:278,0,1466
NW_006271971.1	460054	gene-CCM_03742	intronic	G	A	337.77	AC=6;AF=0.500;AN=12;DP=392;Dels=0.00;ExcessHet=3.0103;MLEAC=1;MLEAF=0.500;set=Intersection	0/1:60,15:75:99:366,0,1842	0/1:43,15:58:99:364,0,1327	0/1:47,16:65:99:401,0,1454	0/1:54,13:67:99:294,0,1554	0/1:53,12:66:99:192,0,1795	0/1:40,21:61:99:570,0,1274
NW_006271971.1	460076	gene-CCM_03742	intronic	T	C	910.77	AC=6;AF=0.500;AN=12;DP=393;Dels=0.00;ExcessHet=3.0103;MLEAC=1;MLEAF=0.500;MQ0=0;set=Intersection	0/1:44,30:74:99:939,0,1340	0/1:38,28:66:99:789,0,1289	0/1:43,29:72:99:804,0,1393	0/1:39,25:64:99:618,0,1335	0/1:43,13:57:99:277,0,1489	0/1:34,26:60:99:653,0,1051
NW_006271971.1	460102	gene-CCM_03742	intronic	C	T	612.77	AC=3;AF=0.500;AN=6;DP=194;Dels=0.00;ExcessHet=3.0103;MLEAC=1;MLEAF=0.500;MQ0=0;set=variant3-variant5-variant6	./.	./.	0/1:52,25:77:99:641,0,1781	./.	0/1:45,12:57:99:271,0,1599	0/1:41,19:60:99:592,0,1249
NW_006271971.1	460108	gene-CCM_03742	intronic	G	A	418.77	AC=2;AF=0.500;AN=4;DP=127;Dels=0.00;ExcessHet=3.0103;MLEAC=1;MLEAF=0.500;MQ0=0;set=variant2-variant6	./.	0/1:50,18:69:99:447,0,1622	./.	./.	./.	0/1:49,9:58:99:159,0,1618
NW_006271971.1	460133	gene-CCM_03742	intronic	T	C	359.77	AC=5;AF=0.500;AN=10;DP=322;Dels=0.00;ExcessHet=3.0103;MLEAC=1;MLEAF=0.500;MQ0=0;set=variant-variant3-variant4-variant5-variant6	0/1:54,17:71:99:388,0,1796	./.	0/1:49,24:73:99:607,0,1683	0/1:61,14:75:99:280,0,2012	0/1:38,9:47:99:135,0,1350	0/1:39,17:56:99:515,0,1273
NW_006271971.1	460134	gene-CCM_03742	intronic	A	G	388.77	AC=5;AF=0.500;AN=10;DP=322;Dels=0.00;ExcessHet=3.0103;MLEAC=1;MLEAF=0.500;MQ0=0;set=variant-variant3-variant4-variant5-variant6	0/1:54,17:71:99:417,0,1752	./.	0/1:50,24:74:99:611,0,1726	0/1:60,14:74:99:320,0,1967	0/1:38,10:48:99:218,0,1336	0/1:38,17:55:99:481,0,1250
NW_006271971.1	460157	gene-CCM_03742	intronic	G	A	224.77	AC=1;AF=0.500;AN=2;BaseQRankSum=1.252;DP=63;Dels=0.00;ExcessHet=3.0103;FS=14.105;HaplotypeScore=7.9774;MLEAC=1;MLEAF=0.500;MQ=58.27;MQ0=0;MQRankSum=-1.216;QD=3.57;ReadPosRankSum=1.847;SOR=3.245;set=variant2	./.	0/1:51,12:63:99:253,0,1796	./.	./.	./.	./.
NW_006271971.1	460165	gene-CCM_03742	intronic	A	G	532.77	AC=5;AF=0.500;AN=10;DP=296;Dels=0.00;ExcessHet=3.0103;MLEAC=1;MLEAF=0.500;MQ0=0;set=variant-variant2-variant3-variant5-variant6	0/1:43,19:62:99:561,0,1438	0/1:42,18:60:99:434,0,1426	0/1:46,29:75:99:793,0,1475	./.	0/1:36,12:48:99:290,0,1268	0/1:28,22:51:99:640,0,976
NW_006271971.1	460217	gene-CCM_03742	intronic	T	C	143.77	AC=1;AF=0.500;AN=2;BaseQRankSum=-1.503;DP=58;Dels=0.00;ExcessHet=3.0103;FS=1.443;HaplotypeScore=6.6931;MLEAC=1;MLEAF=0.500;MQ=59.19;MQ0=0;MQRankSum=-1.374;QD=2.48;ReadPosRankSum=-0.150;SOR=0.701;set=variant5	./.	./.	./.	./.	0/1:49,9:58:99:172,0,1722	./.
NW_006271971.1	460230	gene-CCM_03742	intronic	A	G	148.77	AC=1;AF=0.500;AN=2;BaseQRankSum=0.205;DP=62;Dels=0.02;ExcessHet=3.0103;FS=10.733;HaplotypeScore=12.4922;MLEAC=1;MLEAF=0.500;MQ=59.29;MQ0=0;MQRankSum=-0.516;QD=2.44;ReadPosRankSum=-1.101;SOR=2.282;set=variant5	./.	./.	./.	./.	0/1:51,10:61:99:177,0,1827	./.
NW_006271971.1	460249	gene-CCM_03742	intronic	A	G	579.77	AC=1;AF=0.500;AN=2;BaseQRankSum=0.224;DP=53;Dels=0.02;ExcessHet=3.0103;FS=11.917;HaplotypeScore=12.6641;MLEAC=1;MLEAF=0.500;MQ=57.74;MQ0=0;MQRankSum=-0.224;QD=11.15;ReadPosRankSum=0.317;SOR=2.584;set=variant6	./.	./.	./.	./.	./.	0/1:31,21:52:99:608,0,1022
NW_006271971.1	460252	gene-CCM_03742	intronic	G	A	271.77	AC=2;AF=0.500;AN=4;DP=107;ExcessHet=3.0103;MLEAC=1;MLEAF=0.500;MQ0=0;set=variant2-variant6	./.	0/1:41,12:53:99:300,0,1320	./.	./.	./.	0/1:35,18:53:99:555,0,987
NW_006271971.1	460319	gene-CCM_03742	intronic	C	T	673.77	AC=5;AF=0.500;AN=10;DP=342;Dels=0.00;ExcessHet=3.0103;MLEAC=1;MLEAF=0.500;set=variant-variant2-variant3-variant4-variant6	0/1:50,25:75:99:702,0,1542	0/1:53,16:69:99:351,0,1666	0/1:59,17:77:99:423,0,1997	0/1:50,14:65:99:310,0,1645	./.	0/1:37,18:56:99:550,0,1203
NW_006271971.1	460334	gene-CCM_03742	intronic	G	A	670.77	AC=5;AF=0.500;AN=10;DP=336;Dels=0.00;ExcessHet=3.0103;MLEAC=1;MLEAF=0.500;set=variant-variant2-variant3-variant4-variant6	0/1:52,25:77:99:699,0,1584	0/1:53,12:65:99:273,0,1639	0/1:55,16:71:99:361,0,1851	0/1:50,13:63:99:279,0,1590	./.	0/1:38,22:60:99:626,0,1229
NW_006271971.1	460354	gene-CCM_03742	intronic	G	A	301.77	AC=2;AF=0.500;AN=4;DP=118;Dels=0.00;ExcessHet=3.0103;MLEAC=1;MLEAF=0.500;MQ0=0;set=variant2-variant4	./.	0/1:46,16:62:99:330,0,1557	./.	0/1:46,10:56:99:210,0,1435	./.	./.
NW_006271971.1	460361	gene-CCM_03742	intronic	G	A	247.77	AC=4;AF=0.500;AN=8;DP=240;Dels=0.00;ExcessHet=3.0103;MLEAC=1;MLEAF=0.500;set=variant2-variant3-variant4-variant6	./.	0/1:49,12:61:99:276,0,1605	0/1:54,11:65:99:253,0,1812	0/1:45,10:55:99:212,0,1443	./.	0/1:42,17:59:99:428,0,1280
NW_006271971.1	473466	gene-CCM_03745(dist=415)	downstream	G	A	318.77	AC=1;AF=0.500;AN=2;BaseQRankSum=-0.273;DP=65;Dels=0.00;ExcessHet=3.0103;FS=1.158;HaplotypeScore=5.3645;MLEAC=1;MLEAF=0.500;MQ=56.87;MQ0=0;MQRankSum=-2.663;QD=5.31;ReadPosRankSum=-3.824;SOR=1.056;set=variant6	./.	./.	./.	./.	./.	0/1:45,15:65:99:347,0,1503
NW_006271971.1	473485	gene-CCM_03745(dist=434)	downstream	C	G	348.77	AC=1;AF=0.500;AN=2;BaseQRankSum=-0.517;DP=44;Dels=0.00;ExcessHet=3.0103;FS=9.543;HaplotypeScore=4.4704;MLEAC=1;MLEAF=0.500;MQ=59.07;MQ0=0;MQRankSum=-1.128;QD=7.93;ReadPosRankSum=-0.681;SOR=0.561;set=variant4	./.	./.	./.	0/1:23,21:44:99:377,0,747	./.	./.
NW_006271971.1	473501	gene-CCM_03745(dist=450)	downstream	G	T	379.77	AC=1;AF=0.500;AN=2;BaseQRankSum=0.151;DP=49;Dels=0.00;ExcessHet=3.0103;FS=9.776;HaplotypeScore=7.2584;MLEAC=1;MLEAF=0.500;MQ=57.12;MQ0=0;MQRankSum=0.291;QD=7.75;ReadPosRankSum=1.116;SOR=0.469;set=variant4	./.	./.	./.	0/1:27,22:49:99:408,0,849	./.	./.
NW_006271971.1	473503	gene-CCM_03745(dist=452)	downstream	C	T	388.77	AC=1;AF=0.500;AN=2;BaseQRankSum=0.137;DP=47;Dels=0.00;ExcessHet=3.0103;FS=6.860;HaplotypeScore=7.2584;MLEAC=1;MLEAF=0.500;MQ=56.99;MQ0=0;MQRankSum=-2.024;QD=9.04;ReadPosRankSum=1.553;SOR=0.180;set=variant4	./.	./.	./.	0/1:26,17:47:99:417,0,739	./.	./.
NW_006271971.1	473518	gene-CCM_03745(dist=467)	downstream	G	C	226.77	AC=3;AF=0.500;AN=6;DP=161;Dels=0.00;ExcessHet=3.0103;MLEAC=1;MLEAF=0.500;MQ0=0;set=variant2-variant4-variant6	./.	0/1:31,15:46:99:255,0,883	./.	0/1:26,14:40:99:301,0,810	./.	0/1:40,35:75:99:696,0,1136
NW_006271971.1	473522	gene-CCM_03745(dist=471)	downstream	G	A	235.77	AC=3;AF=0.500;AN=6;DP=158;Dels=0.00;ExcessHet=3.0103;MLEAC=1;MLEAF=0.500;MQ0=0;set=variant2-variant4-variant6	./.	0/1:28,15:44:99:264,0,813	./.	0/1:27,15:42:99:286,0,747	./.	0/1:38,33:72:99:674,0,1072
NW_006271971.1	473523	gene-CCM_03745(dist=472)	downstream	C	T	250.77	AC=3;AF=0.500;AN=6;DP=157;Dels=0.00;ExcessHet=3.0103;MLEAC=1;MLEAF=0.500;MQ0=0;set=variant2-variant4-variant6	./.	0/1:28,15:43:99:279,0,747	./.	0/1:25,15:42:99:329,0,781	./.	0/1:38,33:72:99:709,0,991
NW_006271971.1	473524	gene-CCM_03745(dist=473)	downstream	T	C	250.77	AC=3;AF=0.500;AN=6;DP=156;Dels=0.00;ExcessHet=3.0103;MLEAC=1;MLEAF=0.500;MQ0=0;set=variant2-variant4-variant6	./.	0/1:26,15:42:99:279,0,726	./.	0/1:24,15:42:99:339,0,770	./.	0/1:37,34:72:99:742,0,1004
NW_006271971.1	473525	gene-CCM_03745(dist=474)	downstream	A	G	241.77	AC=3;AF=0.500;AN=6;DP=158;Dels=0.00;ExcessHet=3.0103;MLEAC=1;MLEAF=0.500;MQ0=0;set=variant2-variant4-variant6	./.	0/1:26,16:43:99:270,0,729	./.	0/1:27,16:43:99:333,0,855	./.	0/1:38,34:72:99:705,0,1025
NW_006271971.1	473815	gene-CCM_03745(dist=764)	downstream	T	C	623.77	AC=6;AF=0.500;AN=12;DP=490;Dels=0.00;ExcessHet=3.0103;MLEAC=1;MLEAF=0.500;MQ0=0;set=Intersection	0/1:65,33:98:99:652,0,1836	0/1:56,12:68:99:182,0,1790	0/1:58,28:86:99:615,0,1740	0/1:43,16:59:99:444,0,1263	0/1:62,23:86:99:425,0,1848	0/1:72,20:93:99:227,0,2074
NW_006271971.1	477621	gene-CCM_03746(dist=872)	downstream	T	G	245.77	AC=1;AF=0.500;AN=2;BaseQRankSum=-0.297;DP=76;Dels=0.00;ExcessHet=3.0103;FS=7.139;HaplotypeScore=12.8904;MLEAC=1;MLEAF=0.500;MQ=55.59;MQ0=2;MQRankSum=-1.807;QD=3.23;ReadPosRankSum=-4.393;SOR=0.804;set=variant3	./.	./.	0/1:55,21:76:99:274,0,1708	./.	./.	./.
NW_006271971.1	477807	gene-CCM_03746(dist=1058),gene-CCM_03747(dist=2661)	intergenic	C	T	892.77	AC=6;AF=0.500;AN=12;DP=471;Dels=0.00;ExcessHet=3.0103;MLEAC=1;MLEAF=0.500;MQ0=0;set=Intersection	0/1:44,42:87:99:921,0,1174	0/1:30,29:59:99:624,0,604	0/1:38,36:77:99:793,0,955	0/1:42,37:81:99:845,0,1170	0/1:41,38:81:99:482,0,1057	0/1:46,38:86:99:810,0,1124
NW_006271971.1	477818	gene-CCM_03746(dist=1069),gene-CCM_03747(dist=2650)	intergenic	C	G	1201.77	AC=6;AF=0.500;AN=12;DP=496;Dels=0.00;ExcessHet=3.0103;MLEAC=1;MLEAF=0.500;MQ0=0;set=Intersection	0/1:43,48:91:99:1230,0,955	0/1:30,32:62:99:647,0,785	0/1:45,39:84:99:871,0,946	0/1:39,41:80:99:987,0,926	0/1:46,44:90:99:718,0,956	0/1:45,44:89:99:957,0,1012
NW_006271971.1	477881	gene-CCM_03746(dist=1132),gene-CCM_03747(dist=2587)	intergenic	G	A	724.77	AC=6;AF=0.500;AN=12;DP=466;Dels=0.00;ExcessHet=3.0103;MLEAC=1;MLEAF=0.500;set=Intersection	0/1:40,36:76:99:753,0,878	0/1:40,27:67:99:590,0,976	0/1:40,23:64:99:368,0,1035	0/1:50,38:89:99:729,0,1234	0/1:54,35:90:99:635,0,1522	0/1:40,40:80:99:829,0,1021
NW_006271971.1	477884	gene-CCM_03746(dist=1135),gene-CCM_03747(dist=2584)	intergenic	A	T	624.77	AC=6;AF=0.500;AN=12;DP=475;Dels=0.00;ExcessHet=3.0103;MLEAC=1;MLEAF=0.500;set=Intersection	0/1:41,36:77:99:653,0,723	0/1:38,27:65:99:450,0,968	0/1:43,24:67:99:337,0,1034	0/1:48,42:90:99:801,0,1044	0/1:56,37:93:99:591,0,1270	0/1:40,43:83:99:936,0,908
NW_006271971.1	477890	gene-CCM_03746(dist=1141),gene-CCM_03747(dist=2578)	intergenic	T	G	710.77	AC=6;AF=0.500;AN=12;DP=497;Dels=0.00;ExcessHet=3.0103;MLEAC=1;MLEAF=0.500;set=Intersection	0/1:41,39:80:99:739,0,848	0/1:39,30:69:99:571,0,850	0/1:44,27:71:99:426,0,1095	0/1:49,44:93:99:857,0,1072	0/1:54,40:94:99:699,0,1359	0/1:40,50:90:99:1050,0,912
NW_006271971.1	477900	gene-CCM_03746(dist=1151),gene-CCM_03747(dist=2568)	intergenic	C	T	756.77	AC=6;AF=0.500;AN=12;DP=512;Dels=0.00;ExcessHet=3.0103;MLEAC=1;MLEAF=0.500;set=Intersection	0/1:40,40:81:99:785,0,820	0/1:41,34:76:99:618,0,1069	0/1:43,27:72:99:465,0,1133	0/1:49,44:96:99:887,0,1117	0/1:51,42:94:99:919,0,1336	0/1:37,54:93:99:1175,0,911
NW_006271971.1	477914	gene-CCM_03746(dist=1165),gene-CCM_03747(dist=2554)	intergenic	C	T	680.77	AC=6;AF=0.500;AN=12;DP=489;Dels=0.00;ExcessHet=3.0103;MLEAC=1;MLEAF=0.500;set=Intersection	0/1:37,34:71:99:709,0,937	0/1:42,37:80:99:753,0,1047	0/1:46,26:73:99:516,0,1322	0/1:52,37:90:99:799,0,1278	0/1:46,38:84:99:778,0,1119	0/1:34,55:91:99:1010,0,810
NW_006271971.1	477922	gene-CCM_03746(dist=1173),gene-CCM_03747(dist=2546)	intergenic	A	G	436.77	AC=5;AF=0.500;AN=10;DP=344;Dels=0.00;ExcessHet=3.0103;MLEAC=1;MLEAF=0.500;MQ0=0;set=variant-variant2-variant3-variant5-variant6	0/1:39,20:60:99:465,0,1069	0/1:36,26:63:99:621,0,1036	0/1:42,22:64:99:433,0,1291	./.	0/1:45,30:77:99:555,0,1209	0/1:34,44:80:99:1031,0,759
NW_006271971.1	477925	gene-CCM_03746(dist=1176),gene-CCM_03747(dist=2543)	intergenic	A	G	463.77	AC=5;AF=0.500;AN=10;DP=337;Dels=0.00;ExcessHet=3.0103;MLEAC=1;MLEAF=0.500;MQ0=0;set=variant-variant2-variant3-variant5-variant6	0/1:38,20:58:99:492,0,994	0/1:36,25:63:99:591,0,1100	0/1:41,21:63:99:436,0,1303	./.	0/1:45,28:75:99:579,0,1233	0/1:33,43:78:99:1124,0,789
NW_006271971.1	477927	gene-CCM_03746(dist=1178),gene-CCM_03747(dist=2541)	intergenic	G	A	473.77	AC=5;AF=0.500;AN=10;DP=335;Dels=0.00;ExcessHet=3.0103;MLEAC=1;MLEAF=0.500;MQ0=0;set=variant-variant2-variant3-variant5-variant6	0/1:39,19:59:99:502,0,1027	0/1:35,26:62:99:507,0,1099	0/1:39,21:62:99:442,0,1179	./.	0/1:44,30:75:99:628,0,1183	0/1:32,45:77:99:1137,0,623
NW_006271971.1	477929	gene-CCM_03746(dist=1180),gene-CCM_03747(dist=2539)	intergenic	C	T	432.77	AC=5;AF=0.500;AN=10;DP=339;Dels=0.00;ExcessHet=3.0103;MLEAC=1;MLEAF=0.500;MQ0=0;set=variant-variant2-variant3-variant5-variant6	0/1:41,19:61:99:461,0,1080	0/1:36,26:62:99:592,0,948	0/1:40,22:63:99:455,0,1145	./.	0/1:47,29:76:99:620,0,1100	0/1:31,44:77:99:1190,0,569
NW_006271971.1	477932	gene-CCM_03746(dist=1183),gene-CCM_03747(dist=2536)	intergenic	A	G	427.77	AC=5;AF=0.500;AN=10;DP=338;Dels=0.00;ExcessHet=3.0103;MLEAC=1;MLEAF=0.500;MQ0=0;set=variant-variant2-variant3-variant5-variant6	0/1:41,22:64:99:456,0,1152	0/1:32,25:59:99:579,0,882	0/1:39,22:62:99:478,0,1012	./.	0/1:45,30:76:99:570,0,1187	0/1:30,44:77:99:1253,0,677
NW_006271971.1	477934	gene-CCM_03746(dist=1185),gene-CCM_03747(dist=2534)	intergenic	A	G	547.77	AC=5;AF=0.500;AN=10;DP=340;Dels=0.00;ExcessHet=3.0103;MLEAC=1;MLEAF=0.500;MQ0=0;set=variant-variant2-variant3-variant5-variant6	0/1:41,25:67:99:576,0,1157	0/1:31,27:59:99:622,0,869	0/1:40,22:62:99:438,0,1127	./.	0/1:45,31:77:99:593,0,1113	0/1:30,44:75:99:1217,0,592
NW_006271971.1	477956	gene-CCM_03746(dist=1207),gene-CCM_03747(dist=2512)	intergenic	A	G	823.77	AC=6;AF=0.500;AN=12;DP=515;Dels=0.00;ExcessHet=3.0103;MLEAC=1;MLEAF=0.500;MQ0=0;set=Intersection	0/1:37,42:80:99:852,0,887	0/1:25,34:61:99:832,0,513	0/1:38,35:74:99:799,0,806	0/1:47,51:102:99:1213,0,1149	0/1:51,51:106:99:1180,0,1000	0/1:35,57:92:99:1484,0,598
NW_006271971.1	477976	gene-CCM_03746(dist=1227),gene-CCM_03747(dist=2492)	intergenic	A	T	411.77	AC=3;AF=0.500;AN=6;DP=364;Dels=0.00;ExcessHet=3.0103;MLEAC=1;MLEAF=0.500;MQ0=0;set=variant2-variant3-variant5	./.	0/1:59,32:92:99:440,0,1624	0/1:76,40:116:99:490,0,1926	./.	0/1:108,45:156:99:716,0,2559	./.
NW_006271971.1	478045	gene-CCM_03746(dist=1296),gene-CCM_03747(dist=2423)	intergenic	G	A	822.77	AC=5;AF=0.500;AN=10;DP=517;Dels=0.00;ExcessHet=3.0103;MLEAC=1;MLEAF=0.500;MQ0=0;set=variant-variant2-variant3-variant4-variant5	0/1:61,47:109:99:851,0,1593	0/1:54,29:83:99:626,0,1371	0/1:47,48:95:99:1194,0,1066	0/1:54,53:108:99:1208,0,1387	0/1:68,54:122:99:1292,0,1823	./.
NW_006271971.1	478084	gene-CCM_03746(dist=1335),gene-CCM_03747(dist=2384)	intergenic	C	A	654.77	AC=6;AF=0.500;AN=12;DP=528;Dels=0.00;ExcessHet=3.0103;MLEAC=1;MLEAF=0.500;MQ0=0;set=Intersection	0/1:59,32:91:99:683,0,1839	0/1:48,18:66:99:423,0,1556	0/1:45,34:79:99:780,0,1310	0/1:47,31:78:99:761,0,1296	0/1:73,31:104:99:798,0,2270	0/1:67,43:110:99:1124,0,1897
NW_006271971.1	478087	gene-CCM_03746(dist=1338),gene-CCM_03747(dist=2381)	intergenic	G	A	605.77	AC=6;AF=0.500;AN=12;DP=517;Dels=0.00;ExcessHet=3.0103;MLEAC=1;MLEAF=0.500;MQ0=0;set=Intersection	0/1:57,29:86:99:634,0,1762	0/1:48,17:65:99:386,0,1579	0/1:44,34:78:99:844,0,1251	0/1:47,31:78:99:751,0,1387	0/1:72,29:101:99:725,0,2140	0/1:65,43:109:99:1113,0,1887
NW_006271971.1	478097	gene-CCM_03746(dist=1348),gene-CCM_03747(dist=2371)	intergenic	T	C	541.77	AC=6;AF=0.500;AN=12;DP=509;Dels=0.00;ExcessHet=3.0103;MLEAC=1;MLEAF=0.500;MQ0=0;set=Intersection	0/1:57,28:85:99:570,0,1534	0/1:53,16:69:99:332,0,1631	0/1:47,31:78:99:704,0,1195	0/1:47,25:72:99:617,0,1391	0/1:67,28:98:99:741,0,1880	0/1:66,40:107:99:1047,0,1778
NW_006271971.1	545469	gene-CCM_03771	intronic	A	C	470.77	AC=9;AF=0.900;AN=10;DP=70;Dels=0.00;ExcessHet=3.0103;FS=0.000;MQ0=0;set=variant2-variant3-variant4-variant5-variant6	./.	1/1:0,14:14:39:499,39,0	1/1:3,14:17:13:470,13,0	1/1:1,11:12:30:390,30,0	0/1:1,13:14:4:404,0,4	1/1:0,13:13:27:329,27,0
NW_006271971.1	572485	gene-CCM_03787	exonic	G	C	261.77	AC=1;AF=0.500;AN=2;BaseQRankSum=0.479;DP=55;Dels=0.00;ExcessHet=3.0103;FS=27.339;HaplotypeScore=3.6820;MLEAC=1;MLEAF=0.500;MQ=59.63;MQ0=0;MQRankSum=-0.866;QD=4.76;ReadPosRankSum=-2.782;SOR=5.047;set=variant2	./.	0/1:43,12:55:99:290,0,1424	./.	./.	./.	./.
NW_006271971.1	572491	gene-CCM_03787	exonic	A	G	281.77	AC=1;AF=0.500;AN=2;BaseQRankSum=0.343;DP=54;Dels=0.00;ExcessHet=3.0103;FS=27.653;HaplotypeScore=1.7882;MLEAC=1;MLEAF=0.500;MQ=59.62;MQ0=0;MQRankSum=-0.655;QD=5.22;ReadPosRankSum=-2.257;SOR=5.136;set=variant2	./.	0/1:42,12:54:99:310,0,1429	./.	./.	./.	./.
NW_006271971.1	572497	gene-CCM_03787	exonic	T	G	210.77	AC=1;AF=0.500;AN=2;BaseQRankSum=-0.780;DP=54;Dels=0.00;ExcessHet=3.0103;FS=24.097;HaplotypeScore=1.7882;MLEAC=1;MLEAF=0.500;MQ=59.62;MQ0=0;MQRankSum=-0.198;QD=3.90;ReadPosRankSum=-2.008;SOR=5.136;set=variant2	./.	0/1:42,12:54:99:239,0,1444	./.	./.	./.	./.
NW_006271971.1	572501	gene-CCM_03787	exonic	C	G	298.77	AC=1;AF=0.500;AN=2;BaseQRankSum=-0.337;DP=52;Dels=0.00;ExcessHet=3.0103;FS=28.056;HaplotypeScore=1.8938;MLEAC=1;MLEAF=0.500;MQ=59.61;MQ0=0;MQRankSum=-0.489;QD=5.75;ReadPosRankSum=-1.835;SOR=5.136;set=variant2	./.	0/1:40,12:52:99:327,0,1411	./.	./.	./.	./.
NW_006271971.1	572502	gene-CCM_03787	exonic	T	A	304.77	AC=1;AF=0.500;AN=2;BaseQRankSum=0.922;DP=51;Dels=0.00;ExcessHet=3.0103;FS=27.628;HaplotypeScore=1.8938;MLEAC=1;MLEAF=0.500;MQ=59.60;MQ0=0;MQRankSum=-1.321;QD=5.98;ReadPosRankSum=-1.477;SOR=5.039;set=variant2	./.	0/1:39,12:51:99:333,0,1306	./.	./.	./.	./.
NW_006271971.1	572522	gene-CCM_03787	exonic	G	C	423.77	AC=1;AF=0.500;AN=2;BaseQRankSum=-0.830;DP=62;Dels=0.00;ExcessHet=3.0103;FS=29.572;HaplotypeScore=1.8938;MLEAC=1;MLEAF=0.500;MQ=59.63;MQ0=0;MQRankSum=-1.047;QD=6.83;ReadPosRankSum=0.768;SOR=5.369;set=variant2	./.	0/1:44,18:62:99:452,0,1547	./.	./.	./.	./.
NW_006271971.1	572523	gene-CCM_03787	exonic	A	T	497.77	AC=1;AF=0.500;AN=2;BaseQRankSum=0.023;DP=62;Dels=0.00;ExcessHet=3.0103;FS=32.924;HaplotypeScore=2.8936;MLEAC=1;MLEAF=0.500;MQ=59.63;MQ0=0;MQRankSum=-0.954;QD=8.03;ReadPosRankSum=1.279;SOR=5.369;set=variant2	./.	0/1:44,18:62:99:526,0,1541	./.	./.	./.	./.
NW_006271971.1	572524	gene-CCM_03787	exonic	A	G	472.77	AC=1;AF=0.500;AN=2;BaseQRankSum=0.122;DP=62;Dels=0.00;ExcessHet=3.0103;FS=33.955;HaplotypeScore=2.8936;MLEAC=1;MLEAF=0.500;MQ=59.63;MQ0=0;MQRankSum=-1.206;QD=7.63;ReadPosRankSum=1.023;SOR=5.549;set=variant2	./.	0/1:43,19:62:99:501,0,1324	./.	./.	./.	./.
NW_006271971.1	572533	gene-CCM_03787	exonic	T	C	632.77	AC=1;AF=0.500;AN=2;BaseQRankSum=1.391;DP=63;Dels=0.00;ExcessHet=3.0103;FS=38.164;HaplotypeScore=4.8930;MLEAC=1;MLEAF=0.500;MQ=59.47;MQ0=0;MQRankSum=-0.123;QD=10.04;ReadPosRankSum=1.290;SOR=5.807;set=variant2	./.	0/1:41,22:63:99:661,0,1174	./.	./.	./.	./.
NW_006271971.1	572551	gene-CCM_03787	exonic	G	T	377.77	AC=1;AF=0.500;AN=2;BaseQRankSum=0.318;DP=57;Dels=0.00;ExcessHet=3.0103;FS=12.569;HaplotypeScore=8.9055;MLEAC=1;MLEAF=0.500;MQ=58.26;MQ0=0;MQRankSum=-0.421;QD=6.63;ReadPosRankSum=2.910;SOR=2.840;set=variant2	./.	0/1:39,18:57:99:406,0,1316	./.	./.	./.	./.
NW_006271971.1	572557	gene-CCM_03787	exonic	G	C	537.77	AC=1;AF=0.500;AN=2;BaseQRankSum=-0.971;DP=55;Dels=0.00;ExcessHet=3.0103;FS=21.746;HaplotypeScore=9.0111;MLEAC=1;MLEAF=0.500;MQ=58.19;MQ0=0;MQRankSum=-2.225;QD=9.78;ReadPosRankSum=1.417;SOR=3.800;set=variant2	./.	0/1:33,22:55:99:566,0,1167	./.	./.	./.	./.
NW_006271971.1	572560	gene-CCM_03787	exonic	A	G	497.77	AC=1;AF=0.500;AN=2;BaseQRankSum=0.487;DP=56;Dels=0.00;ExcessHet=3.0103;FS=18.666;HaplotypeScore=12.1120;MLEAC=1;MLEAF=0.500;MQ=58.23;MQ0=0;MQRankSum=-0.026;QD=8.89;ReadPosRankSum=2.283;SOR=3.511;set=variant2	./.	0/1:36,20:56:99:526,0,1207	./.	./.	./.	./.
NW_006271971.1	572566	gene-CCM_03787	exonic	A	G	452.77	AC=1;AF=0.500;AN=2;BaseQRankSum=0.704;DP=54;Dels=0.00;ExcessHet=3.0103;FS=21.120;HaplotypeScore=7.3246;MLEAC=1;MLEAF=0.500;MQ=58.16;MQ0=0;MQRankSum=0.178;QD=8.54;ReadPosRankSum=2.132;SOR=3.395;set=variant2	./.	0/1:35,18:54:99:481,0,1121	./.	./.	./.	./.
NW_006271971.1	572578	gene-CCM_03787	exonic	G	C	457.77	AC=1;AF=0.500;AN=2;BaseQRankSum=0.079;DP=56;Dels=0.00;ExcessHet=3.0103;FS=16.560;HaplotypeScore=8.4477;MLEAC=1;MLEAF=0.500;MQ=57.12;MQ0=0;MQRankSum=-2.581;QD=8.32;ReadPosRankSum=2.021;SOR=2.508;set=variant2	./.	0/1:35,20:56:99:486,0,1247	./.	./.	./.	./.
NW_006271971.1	572581	gene-CCM_03787	exonic	G	A	355.77	AC=1;AF=0.500;AN=2;BaseQRankSum=-0.123;DP=53;Dels=0.00;ExcessHet=3.0103;FS=11.572;HaplotypeScore=4.4527;MLEAC=1;MLEAF=0.500;MQ=56.96;MQ0=0;MQRankSum=-0.778;QD=7.12;ReadPosRankSum=1.679;SOR=2.146;set=variant2	./.	0/1:33,17:53:99:384,0,1145	./.	./.	./.	./.
NW_006271971.1	572596	gene-CCM_03787	exonic	G	A	302.77	AC=1;AF=0.500;AN=2;BaseQRankSum=-1.211;DP=55;Dels=0.00;ExcessHet=3.0103;FS=1.105;HaplotypeScore=8.6807;MLEAC=1;MLEAF=0.500;MQ=55.57;MQ0=0;MQRankSum=-1.964;QD=5.50;ReadPosRankSum=-0.081;SOR=0.874;set=variant2	./.	0/1:37,18:55:99:331,0,1333	./.	./.	./.	./.
NW_006271971.1	572599	gene-CCM_03787	exonic	G	A	412.77	AC=1;AF=0.500;AN=2;BaseQRankSum=0.575;DP=56;Dels=0.00;ExcessHet=3.0103;FS=3.856;HaplotypeScore=7.5576;MLEAC=1;MLEAF=0.500;MQ=55.07;MQ0=0;MQRankSum=-2.809;QD=7.37;ReadPosRankSum=1.252;SOR=1.199;set=variant2	./.	0/1:35,21:56:99:441,0,1202	./.	./.	./.	./.
NW_006271971.1	572616	gene-CCM_03787	exonic	C	T	234.77	AC=1;AF=0.500;AN=2;BaseQRankSum=1.220;DP=54;Dels=0.00;ExcessHet=3.0103;FS=1.099;HaplotypeScore=0.6651;MLEAC=1;MLEAF=0.500;MQ=54.43;MQ0=0;MQRankSum=-2.890;QD=4.35;ReadPosRankSum=1.606;SOR=0.504;set=variant2	./.	0/1:36,18:54:99:263,0,1254	./.	./.	./.	./.
NW_006271971.1	572659	gene-CCM_03787	exonic	A	C	523.77	AC=1;AF=0.500;AN=2;BaseQRankSum=-0.812;DP=57;Dels=0.00;ExcessHet=3.0103;FS=15.423;HaplotypeScore=0.8941;MLEAC=1;MLEAF=0.500;MQ=54.14;MQ0=0;MQRankSum=-5.104;QD=9.35;ReadPosRankSum=-2.898;SOR=3.306;set=variant2	./.	0/1:36,20:57:99:552,0,1188	./.	./.	./.	./.
NW_006271971.1	572661	gene-CCM_03787	exonic	G	T	517.77	AC=1;AF=0.500;AN=2;BaseQRankSum=1.179;DP=57;Dels=0.00;ExcessHet=3.0103;FS=18.237;HaplotypeScore=4.8930;MLEAC=1;MLEAF=0.500;MQ=54.14;MQ0=0;MQRankSum=-5.476;QD=9.08;ReadPosRankSum=-2.951;SOR=3.417;set=variant2	./.	0/1:37,20:57:99:546,0,1262	./.	./.	./.	./.
NW_006271971.1	572670	gene-CCM_03787	exonic	G	T	566.77	AC=1;AF=0.500;AN=2;BaseQRankSum=-0.586;DP=54;Dels=0.00;ExcessHet=3.0103;FS=14.599;HaplotypeScore=12.5650;MLEAC=1;MLEAF=0.500;MQ=53.79;MQ0=0;MQRankSum=-5.288;QD=10.50;ReadPosRankSum=-2.662;SOR=3.050;set=variant2	./.	0/1:33,21:54:99:595,0,1111	./.	./.	./.	./.
NW_006271971.1	572674	gene-CCM_03787	exonic	A	T	350.77	AC=1;AF=0.500;AN=2;BaseQRankSum=0.949;DP=54;Dels=0.00;ExcessHet=3.0103;FS=31.577;HaplotypeScore=12.5689;MLEAC=1;MLEAF=0.500;MQ=53.79;MQ0=0;MQRankSum=-5.352;QD=6.75;ReadPosRankSum=-2.363;SOR=5.549;set=variant2	./.	0/1:37,15:54:99:379,0,1160	./.	./.	./.	./.
NW_006271971.1	572683	gene-CCM_03787	exonic	A	G	816.77	AC=1;AF=0.500;AN=2;BaseQRankSum=-0.318;DP=65;Dels=0.00;ExcessHet=3.0103;FS=5.090;HaplotypeScore=12.4633;MLEAC=1;MLEAF=0.500;MQ=52.60;MQ0=0;MQRankSum=-6.029;QD=12.76;ReadPosRankSum=-2.118;SOR=1.333;set=variant2	./.	0/1:36,28:65:99:845,0,1180	./.	./.	./.	./.
NW_006271971.1	572884	gene-CCM_03787	exonic	G	T	141.77	AC=1;AF=0.500;AN=2;BaseQRankSum=0.190;DP=52;Dels=0.00;ExcessHet=3.0103;FS=13.667;HaplotypeScore=2.9992;MLEAC=1;MLEAF=0.500;MQ=58.07;MQ0=0;MQRankSum=-4.476;QD=2.73;ReadPosRankSum=-1.966;SOR=1.737;set=variant2	./.	0/1:44,8:52:99:170,0,1539	./.	./.	./.	./.
NW_006271971.1	572894	gene-CCM_03787	exonic	A	G	834.77	AC=1;AF=0.500;AN=2;BaseQRankSum=-0.396;DP=66;Dels=0.00;ExcessHet=3.0103;FS=22.449;HaplotypeScore=0.0000;MLEAC=1;MLEAF=0.500;MQ=54.66;MQ0=0;MQRankSum=-6.909;QD=12.65;ReadPosRankSum=-4.729;SOR=1.746;set=variant2	./.	0/1:38,28:66:99:863,0,1227	./.	./.	./.	./.
NW_006271971.1	572900	gene-CCM_03787	exonic	A	G	855.77	AC=1;AF=0.500;AN=2;BaseQRankSum=0.262;DP=70;Dels=0.00;ExcessHet=3.0103;FS=24.449;HaplotypeScore=0.9997;MLEAC=1;MLEAF=0.500;MQ=54.98;MQ0=0;MQRankSum=-6.844;QD=12.23;ReadPosRankSum=-3.493;SOR=1.835;set=variant2	./.	0/1:41,29:70:99:884,0,1319	./.	./.	./.	./.
NW_006271971.1	572921	gene-CCM_03787	exonic	C	T	760.77	AC=1;AF=0.500;AN=2;BaseQRankSum=-0.600;DP=74;Dels=0.00;ExcessHet=3.0103;FS=27.332;HaplotypeScore=1.7882;MLEAC=1;MLEAF=0.500;MQ=54.93;MQ0=0;MQRankSum=-6.887;QD=10.28;ReadPosRankSum=0.710;SOR=1.919;set=variant2	./.	0/1:44,30:74:99:789,0,1520	./.	./.	./.	./.
NW_006271971.1	673773	gene-CCM_03828,gene-CCM_03829(dist=539)	downstream	T	G	307.77	AC=4;AF=0.500;AN=8;DP=69;Dels=0.00;ExcessHet=3.0103;MLEAC=1;MLEAF=0.500;MQ=60.00;MQ0=0;set=variant-variant2-variant5-variant6	0/1:8,10:18:99:336,0,235	0/1:4,8:12:77:287,0,77	./.	./.	0/1:7,13:20:72:472,0,72	0/1:4,15:19:92:543,0,92
NW_006271971.1	679107	gene-CCM_03829,gene-CCM_03830(dist=15)	upstream	T	G	72.77	AC=1;AF=0.500;AN=2;BaseQRankSum=-0.350;DP=19;Dels=0.00;ExcessHet=3.0103;FS=25.611;HaplotypeScore=7.3700;MLEAC=1;MLEAF=0.500;MQ=60.57;MQ0=0;MQRankSum=-0.850;QD=3.83;ReadPosRankSum=-0.550;SOR=3.220;set=variant	0/1:15,4:19:99:101,0,432	./.	./.	./.	./.	./.
NW_006271971.1	769853	gene-CCM_03856(dist=58)	upstream	A	T	1649.18	AC=9;AF=0.750;AN=12;DP=258;Dels=0.00;ExcessHet=3.0103;MQ0=0;set=Intersection	0/1:5,47:52:10:1677,0,10	1/1:3,39:42:21:1338,21,0	0/1:4,36:40:3:1269,0,3	0/1:3,30:33:21:1095,0,21	1/1:2,39:41:80:1451,80,0	1/1:1,49:50:99:1904,147,0
NW_006271971.1	769855	gene-CCM_03856(dist=56)	upstream	G	A	1600.77	AC=10;AF=1.00;AN=10;DP=213;Dels=0.00;ExcessHet=3.0103;MLEAC=2;MLEAF=1.00;MQ0=0;set=variant-variant2-variant3-variant4-variant6	1/1:4,47:52:32:1629,32,0	1/1:3,39:42:64:1484,64,0	1/1:4,36:40:45:1338,45,0	1/1:3,26:29:41:994,41,0	./.	1/1:1,49:50:99:1886,147,0
NW_006271971.1	769856	gene-CCM_03856(dist=55)	upstream	T	G	1150.77	AC=8;AF=1.00;AN=8;DP=161;ExcessHet=3.0103;FS=0.000;MQ0=0;set=variant2-variant3-variant4-variant6	./.	1/1:2,38:42:90:1179,90,0	1/1:2,36:38:90:1162,90,0	1/1:1,25:29:70:894,70,0	./.	1/1:8,42:50:99:1390,108,0
NW_006271971.1	897249	gene-CCM_03902,gene-CCM_03903(dist=89)	downstream	G	A	447.89	AC=2;AF=1.00;AN=2;BaseQRankSum=0.351;DP=21;Dels=0.00;ExcessHet=3.0103;FS=3.979;HaplotypeScore=12.1242;MLEAC=2;MLEAF=1.00;MQ=54.01;MQ0=3;MQRankSum=1.194;QD=21.33;ReadPosRankSum=1.475;SOR=0.948;set=variant2	./.	1/1:5,16:21:2:474,2,0	./.	./.	./.	./.
NW_006271971.1	975098	gene-CCM_03928(dist=15256),gene-CCM_03929(dist=26115)	intergenic	A	T	211.84	AC=9;AF=0.900;AN=10;DP=37;Dels=0.00;ExcessHet=3.0103;FS=0.000;MQ0=0;set=variant-variant3-variant4-variant5-variant6	1/1:0,7:7:18:240,18,0	./.	1/1:1,10:11:27:339,27,0	1/1:0,7:7:18:230,18,0	1/1:0,6:6:12:160,12,0	0/1:1,5:6:22:172,0,22
NW_006271971.1	975099	gene-CCM_03928(dist=15257),gene-CCM_03929(dist=26114)	intergenic	T	A	211.84	AC=9;AF=0.900;AN=10;DP=37;Dels=0.00;ExcessHet=3.0103;FS=0.000;MQ0=0;set=variant-variant3-variant4-variant5-variant6	1/1:0,7:7:18:240,18,0	./.	1/1:0,11:11:33:430,33,0	1/1:0,7:7:18:240,18,0	1/1:0,6:6:18:230,18,0	0/1:1,5:6:22:182,0,22
NW_006271971.1	1048688	gene-CCM_03939(dist=948);gene-CCM_03938(dist=363)	upstream;downstream	T	G	224.77	AC=3;AF=0.500;AN=6;DP=43;Dels=0.00;ExcessHet=3.0103;MLEAC=1;MLEAF=0.500;MQ0=0;set=variant2-variant3-variant5	./.	0/1:2,7:9:53:253,0,53	0/1:8,15:23:99:483,0,223	./.	0/1:1,10:11:13:293,0,13	./.
NW_006271971.1	1188445	gene-CCM_03985	intronic	C	T	372.77	AC=4;AF=0.500;AN=8;DP=88;Dels=0.00;ExcessHet=3.0103;MLEAC=1;MLEAF=0.500;MQ0=0;set=variant3-variant4-variant5-variant6	./.	./.	0/1:4,15:22:99:401,0,101	0/1:5,13:19:99:260,0,161	0/1:9,14:24:99:157,0,207	0/1:10,12:23:99:183,0,204
NW_006271971.1	1208744	gene-CCM_03989(dist=242);gene-CCM_03988(dist=470)	upstream;downstream	C	T	1700.77	AC=12;AF=1.00;AN=12;DP=296;Dels=0.00;ExcessHet=3.0103;FS=0.000;MLEAC=2;MLEAF=1.00;MQ=60.00;MQ0=0;set=Intersection	1/1:0,44:44:99:1729,132,0	1/1:0,42:42:99:1579,120,0	1/1:0,40:40:99:1363,105,0	1/1:0,62:62:99:2059,157,0	1/1:0,53:53:99:2014,153,0	1/1:0,55:55:99:2028,156,0
NW_006271971.1	1235932	gene-CCM_03999(dist=454)	upstream	C	A	1294.77	AC=12;AF=1.00;AN=12;DP=258;ExcessHet=3.0103;FS=0.000;MLEAC=2;MLEAF=1.00;MQ0=0;set=Intersection	1/1:0,36:36:99:1323,102,0	1/1:0,25:25:75:969,75,0	1/1:0,54:54:99:2115,160,0	1/1:1,43:44:99:1594,120,0	1/1:0,47:47:99:1823,138,0	1/1:0,50:50:99:1884,141,0
NW_006271971.1	1270729	gene-CCM_04010	exonic	G	A	368.77	AC=1;AF=0.500;AN=2;BaseQRankSum=-0.652;DP=115;Dels=0.00;ExcessHet=3.0103;FS=9.676;HaplotypeScore=7.1527;MLEAC=1;MLEAF=0.500;MQ=59.66;MQ0=0;MQRankSum=0.507;QD=3.32;ReadPosRankSum=-1.553;SOR=1.222;set=variant4	./.	./.	./.	0/1:75,36:115:99:397,0,1950	./.	./.
NW_006271971.1	1270796	gene-CCM_04010	exonic	T	C	818.77	AC=4;AF=0.500;AN=8;DP=590;Dels=0.00;ExcessHet=3.0103;MLEAC=1;MLEAF=0.500;MQ0=0;set=variant2-variant3-variant4-variant5	./.	0/1:84,40:127:99:847,0,1988	0/1:117,42:167:99:729,0,2800	0/1:71,43:120:99:1061,0,1824	0/1:117,55:176:99:1127,0,2914	./.
NW_006271971.1	1270865	gene-CCM_04010(rna-XM_006669158.1#NW_006271971.1#1270257:exon1:c.607+1G>T)	splicing	G	T	893.77	AC=6;AF=0.500;AN=12;DP=913;Dels=0.00;ExcessHet=3.0103;MLEAC=1;MLEAF=0.500;MQ0=0;set=Intersection	0/1:93,47:140:99:922,0,2514	0/1:92,32:124:99:567,0,2524	0/1:111,36:147:99:551,0,2972	0/1:88,46:134:99:1011,0,2418	0/1:119,43:162:99:909,0,3431	0/1:145,61:206:99:1054,0,3566
NW_006271971.1	1280950	gene-CCM_04013(dist=922)	downstream	G	A	2455.77	AC=6;AF=1.00;AN=6;DP=183;Dels=0.00;ExcessHet=3.0103;FS=0.000;MLEAC=2;MLEAF=1.00;MQ0=0;set=variant-variant2-variant3	1/1:0,69:69:99:2484,187,0	1/1:0,52:52:99:2049,157,0	1/1:0,61:62:99:2248,172,0	./.	./.	./.
NW_006271971.1	1314407	gene-CCM_04023	intronic	G	A	1211.77	AC=6;AF=0.500;AN=12;DP=294;Dels=0.00;ExcessHet=3.0103;MLEAC=1;MLEAF=0.500;MQ=60.00;MQ0=0;set=Intersection	0/1:9,37:46:99:1240,0,180	0/1:15,30:45:99:911,0,358	0/1:12,35:47:99:1160,0,275	0/1:15,25:41:99:815,0,364	0/1:11,36:47:99:1251,0,291	0/1:12,56:68:99:1838,0,184
NW_006271971.1	1314408	gene-CCM_04023	intronic	T	G	1150.77	AC=6;AF=0.500;AN=12;DP=290;Dels=0.00;ExcessHet=3.0103;MLEAC=1;MLEAF=0.500;MQ=60.00;MQ0=0;set=Intersection	0/1:9,37:46:99:1179,0,220	0/1:15,30:45:99:899,0,419	0/1:12,34:46:99:1083,0,284	0/1:15,26:41:99:744,0,387	0/1:11,35:46:99:1155,0,186	0/1:12,54:66:91:1734,0,91
NW_006271971.1	1332961	gene-CCM_04033	intronic	G	A	100.77	AC=1;AF=0.500;AN=2;BaseQRankSum=2.852;DP=54;Dels=0.04;ExcessHet=3.0103;FS=0.000;HaplotypeScore=9.2638;MLEAC=1;MLEAF=0.500;MQ=60.40;MQ0=0;MQRankSum=-0.564;QD=2.06;ReadPosRankSum=0.625;SOR=1.609;set=variant5	./.	./.	./.	./.	0/1:43,6:52:99:129,0,1067	./.
NW_006271971.1	1396536	gene-CCM_04055	exonic	T	C	169.77	AC=1;AF=0.500;AN=2;BaseQRankSum=-0.978;DP=68;Dels=0.00;ExcessHet=3.0103;FS=19.534;HaplotypeScore=2.9891;MLEAC=1;MLEAF=0.500;MQ=59.38;MQ0=0;MQRankSum=-0.632;QD=2.50;ReadPosRankSum=-2.779;SOR=4.139;set=variant2	./.	0/1:58,10:68:99:198,0,2072	./.	./.	./.	./.
NW_006271971.1	1396838	gene-CCM_04055	exonic	T	G	153.77	AC=1;AF=0.500;AN=2;BaseQRankSum=0.330;DP=71;Dels=0.00;ExcessHet=3.0103;FS=0.000;HaplotypeScore=9.8078;MLEAC=1;MLEAF=0.500;MQ=58.53;MQ0=0;MQRankSum=-0.944;QD=2.17;ReadPosRankSum=-2.984;SOR=0.661;set=variant2	./.	0/1:59,12:71:99:182,0,2074	./.	./.	./.	./.
NW_006271971.1	1396846	gene-CCM_04055	exonic	G	T	176.77	AC=1;AF=0.500;AN=2;BaseQRankSum=1.742;DP=72;Dels=0.00;ExcessHet=3.0103;FS=0.000;HaplotypeScore=4.8880;MLEAC=1;MLEAF=0.500;MQ=58.19;MQ0=0;MQRankSum=-2.825;QD=2.46;ReadPosRankSum=-2.342;SOR=0.808;set=variant2	./.	0/1:59,13:72:99:205,0,2119	./.	./.	./.	./.
NW_006271971.1	1396850	gene-CCM_04055	exonic	T	C	192.77	AC=1;AF=0.500;AN=2;BaseQRankSum=-0.453;DP=71;Dels=0.00;ExcessHet=3.0103;FS=0.000;HaplotypeScore=4.8880;MLEAC=1;MLEAF=0.500;MQ=58.16;MQ0=0;MQRankSum=-1.985;QD=2.72;ReadPosRankSum=-2.386;SOR=0.836;set=variant2	./.	0/1:58,13:71:99:221,0,2076	./.	./.	./.	./.
NW_006271971.1	1396858	gene-CCM_04055	exonic	G	A	222.77	AC=1;AF=0.500;AN=2;BaseQRankSum=0.802;DP=71;Dels=0.00;ExcessHet=3.0103;FS=0.000;HaplotypeScore=1.8938;MLEAC=1;MLEAF=0.500;MQ=58.16;MQ0=0;MQRankSum=-1.597;QD=3.14;ReadPosRankSum=-1.395;SOR=0.951;set=variant2	./.	0/1:57,14:71:99:251,0,2030	./.	./.	./.	./.
NW_006271971.1	1396866	gene-CCM_04055	exonic	G	A	289.77	AC=1;AF=0.500;AN=2;BaseQRankSum=-0.460;DP=73;Dels=0.00;ExcessHet=3.0103;FS=0.000;HaplotypeScore=0.9997;MLEAC=1;MLEAF=0.500;MQ=58.21;MQ0=0;MQRankSum=-1.553;QD=3.97;ReadPosRankSum=0.060;SOR=0.915;set=variant2	./.	0/1:57,16:73:99:318,0,1992	./.	./.	./.	./.
NW_006271971.1	1396867	gene-CCM_04055	exonic	C	G	254.77	AC=1;AF=0.500;AN=2;BaseQRankSum=-0.593;DP=73;Dels=0.00;ExcessHet=3.0103;FS=0.000;HaplotypeScore=4.9936;MLEAC=1;MLEAF=0.500;MQ=58.21;MQ0=0;MQRankSum=-2.434;QD=3.49;ReadPosRankSum=0.047;SOR=0.915;set=variant2	./.	0/1:57,16:73:99:283,0,2005	./.	./.	./.	./.
NW_006271971.1	1397010	gene-CCM_04055	exonic	T	A	326.77	AC=1;AF=0.500;AN=2;BaseQRankSum=-0.039;DP=56;Dels=0.00;ExcessHet=3.0103;FS=2.887;HaplotypeScore=4.8930;MLEAC=1;MLEAF=0.500;MQ=59.18;MQ0=0;MQRankSum=-0.058;QD=5.84;ReadPosRankSum=-3.319;SOR=1.195;set=variant2	./.	0/1:43,13:56:99:355,0,1504	./.	./.	./.	./.
NW_006271971.1	1397024	gene-CCM_04055	exonic	T	C	357.77	AC=1;AF=0.500;AN=2;BaseQRankSum=-0.077;DP=65;Dels=0.00;ExcessHet=3.0103;FS=1.233;HaplotypeScore=12.7831;MLEAC=1;MLEAF=0.500;MQ=58.56;MQ0=0;MQRankSum=0.798;QD=5.87;ReadPosRankSum=-1.775;SOR=0.968;set=variant2	./.	0/1:47,14:65:99:386,0,1580	./.	./.	./.	./.
NW_006271971.1	1429380	gene-CCM_04068,gene-CCM_04069(dist=440)	downstream	G	T	1379.77	AC=6;AF=0.500;AN=12;DP=934;Dels=0.00;ExcessHet=3.0103;MLEAC=1;MLEAF=0.500;MQ0=0;set=Intersection	0/1:105,60:165:99:1408,0,2539	0/1:96,52:149:99:1211,0,2285	0/1:81,51:132:99:1187,0,1934	0/1:105,53:158:99:989,0,2275	0/1:115,51:166:99:1139,0,2716	0/1:95,69:164:99:1523,0,2025
NW_006271971.1	1429382	gene-CCM_04068,gene-CCM_04069(dist=438)	downstream	C	A	1202.77	AC=6;AF=0.500;AN=12;DP=926;Dels=0.00;ExcessHet=3.0103;MLEAC=1;MLEAF=0.500;MQ0=0;set=Intersection	0/1:105,57:162:99:1231,0,2547	0/1:98,51:149:99:1077,0,2396	0/1:81,52:133:99:1066,0,1933	0/1:103,49:152:99:822,0,2315	0/1:113,52:166:99:1194,0,2768	0/1:98,66:164:99:1264,0,2095
NW_006271971.1	1429393	gene-CCM_04068,gene-CCM_04069(dist=427)	downstream	C	A	1839.77	AC=5;AF=0.500;AN=10;DP=716;Dels=0.00;ExcessHet=3.0103;MLEAC=1;MLEAF=0.500;MQ0=0;set=variant2-variant3-variant4-variant5-variant6	./.	0/1:54,89:143:99:1868,0,1169	0/1:45,80:125:99:1717,0,999	0/1:40,104:144:99:2278,0,653	0/1:53,97:150:99:2024,0,1032	0/1:42,111:154:99:2601,0,771
NW_006271971.1	1429425	gene-CCM_04068,gene-CCM_04069(dist=395)	downstream	T	A	1280.77	AC=2;AF=0.500;AN=4;DP=219;Dels=0.00;ExcessHet=3.0103;MLEAC=1;MLEAF=0.500;MQ0=0;set=variant4-variant5	./.	./.	./.	0/1:38,62:110:99:1309,0,752	0/1:48,59:109:99:1348,0,1120	./.
NW_006271971.1	1429435	gene-CCM_04068,gene-CCM_04069(dist=385)	downstream	C	G	1674.77	AC=6;AF=0.500;AN=12;DP=802;Dels=0.00;ExcessHet=3.0103;MLEAC=1;MLEAF=0.500;set=Intersection	0/1:59,76:137:99:1703,0,1432	0/1:62,77:139:99:1385,0,1460	0/1:40,64:104:99:1277,0,1147	0/1:41,88:129:99:1817,0,759	0/1:57,92:149:99:2000,0,1098	0/1:49,95:144:99:1878,0,1150
NW_006271971.1	1429437	gene-CCM_04068,gene-CCM_04069(dist=383)	downstream	T	C	1662.77	AC=6;AF=0.500;AN=12;DP=803;Dels=0.00;ExcessHet=3.0103;MLEAC=1;MLEAF=0.500;set=Intersection	0/1:61,75:137:99:1691,0,1467	0/1:60,76:138:99:1412,0,1396	0/1:42,64:106:99:1334,0,1072	0/1:40,87:128:99:1787,0,750	0/1:57,91:149:99:1967,0,1046	0/1:50,95:145:99:1923,0,1174
NW_006271971.1	1429513	gene-CCM_04068,gene-CCM_04069(dist=307)	downstream	A	G	270.77	AC=5;AF=0.500;AN=10;DP=358;Dels=0.00;ExcessHet=3.0103;MLEAC=1;MLEAF=0.500;set=variant2-variant3-variant4-variant5-variant6	./.	0/1:46,20:66:99:299,0,1365	0/1:42,16:58:99:252,0,1439	0/1:40,23:63:99:320,0,1082	0/1:60,25:85:99:351,0,1831	0/1:55,30:86:99:449,0,1820
NW_006271971.1	1519943	gene-CCM_04104	intronic	C	T	104.77	AC=2;AF=0.500;AN=4;DP=30;Dels=0.00;ExcessHet=3.0103;FS=0.000;MLEAC=1;MLEAF=0.500;set=variant4-variant5	./.	./.	./.	0/1:9,5:14:99:133,0,172	0/1:8,7:16:99:142,0,158	./.
NW_006271971.1	1519956	gene-CCM_04104	intronic	C	T	67.77	AC=3;AF=0.500;AN=6;DP=48;Dels=0.00;ExcessHet=3.0103;MLEAC=1;MLEAF=0.500;set=variant3-variant4-variant5	./.	./.	0/1:11,3:14:96:96,0,185	0/1:10,5:15:99:112,0,187	0/1:11,8:19:99:136,0,244	./.
NW_006271971.1	1519959	gene-CCM_04104	intronic	C	T	61.77	AC=3;AF=0.500;AN=6;DP=45;Dels=0.00;ExcessHet=3.0103;MLEAC=1;MLEAF=0.500;set=variant3-variant4-variant5	./.	./.	0/1:10,3:13:90:90,0,259	0/1:10,5:15:99:101,0,190	0/1:9,7:17:99:136,0,233	./.
NW_006271971.1	1519976	gene-CCM_04104	intronic	C	T	113.77	AC=1;AF=0.500;AN=2;BaseQRankSum=-1.097;DP=14;Dels=0.00;ExcessHet=3.0103;FS=2.027;HaplotypeScore=5.3645;MLEAC=1;MLEAF=0.500;MQ=58.03;MQ0=0;MQRankSum=-0.194;QD=8.13;ReadPosRankSum=-1.226;SOR=1.329;set=variant4	./.	./.	./.	0/1:8,6:14:99:142,0,187	./.	./.
NW_006271971.1	1520008	gene-CCM_04104	intronic	T	C	79.77	AC=4;AF=0.500;AN=8;DP=70;Dels=0.00;ExcessHet=3.0103;MLEAC=1;MLEAF=0.500;set=variant2-variant3-variant4-variant5	./.	0/1:5,12:17:99:108,0,123	0/1:12,5:18:95:95,0,234	0/1:9,7:17:99:138,0,182	0/1:7,10:18:98:185,0,98	./.
NW_006271971.1	1520012	gene-CCM_04104	intronic	A	G	66.77	AC=3;AF=0.500;AN=6;DP=54;Dels=0.00;ExcessHet=3.0103;MLEAC=1;MLEAF=0.500;set=variant2-variant4-variant5	./.	0/1:7,11:18:95:95,0,185	./.	0/1:8,7:16:99:101,0,175	0/1:13,7:20:99:141,0,220	./.
NW_006271971.1	1520024	gene-CCM_04104	intronic	C	T	69.77	AC=2;AF=0.500;AN=4;DP=36;Dels=0.00;ExcessHet=3.0103;MLEAC=1;MLEAF=0.500;set=variant4-variant5	./.	./.	./.	0/1:11,4:15:98:98,0,217	0/1:14,7:21:99:186,0,285	./.
NW_006271971.1	1520031	gene-CCM_04104	intronic	C	T	66.77	AC=2;AF=0.500;AN=4;DP=36;Dels=0.00;ExcessHet=3.0103;MLEAC=1;MLEAF=0.500;set=variant4-variant5	./.	./.	./.	0/1:12,4:16:95:95,0,264	0/1:14,6:20:99:109,0,375	./.
NW_006271971.1	1520032	gene-CCM_04104	intronic	G	A	51.77	AC=3;AF=0.500;AN=6;DP=58;Dels=0.00;ExcessHet=3.0103;MLEAC=1;MLEAF=0.500;set=variant3-variant4-variant5	./.	./.	0/1:19,4:23:80:80,0,449	0/1:10,4:15:98:98,0,212	0/1:13,6:20:99:126,0,307	./.
NW_006271971.1	1520104	gene-CCM_04104	intronic	T	G	136.77	AC=1;AF=0.500;AN=2;BaseQRankSum=-0.346;DP=34;Dels=0.00;ExcessHet=3.0103;FS=0.000;HaplotypeScore=6.5419;MLEAC=1;MLEAF=0.500;MQ=47.83;MQ0=2;MQRankSum=-1.484;QD=4.02;ReadPosRankSum=-3.435;SOR=0.693;set=variant2	./.	0/1:24,10:34:99:165,0,649	./.	./.	./.	./.
NW_006271971.1	1520124	gene-CCM_04104	intronic	T	C	303.77	AC=1;AF=0.500;AN=2;BaseQRankSum=1.544;DP=42;Dels=0.00;ExcessHet=3.0103;FS=0.000;HaplotypeScore=8.1646;MLEAC=1;MLEAF=0.500;MQ=47.46;MQ0=3;MQRankSum=0.650;QD=7.23;ReadPosRankSum=-2.468;SOR=0.469;set=variant2	./.	0/1:27,15:42:99:332,0,588	./.	./.	./.	./.
NW_006271971.1	1520128	gene-CCM_04104	intronic	A	G	393.77	AC=2;AF=0.500;AN=4;DP=82;Dels=0.00;ExcessHet=3.0103;MLEAC=1;MLEAF=0.500;set=variant2-variant6	./.	0/1:23,20:43:99:422,0,406	./.	./.	./.	0/1:28,9:39:99:122,0,677
NW_006271971.1	1520136	gene-CCM_04104	intronic	G	T	206.77	AC=1;AF=0.500;AN=2;BaseQRankSum=-0.723;DP=42;Dels=0.00;ExcessHet=3.0103;FS=1.682;HaplotypeScore=11.3854;MLEAC=1;MLEAF=0.500;MQ=47.98;MQ0=2;MQRankSum=0.241;QD=4.92;ReadPosRankSum=-1.630;SOR=0.354;set=variant2	./.	0/1:28,14:42:99:235,0,645	./.	./.	./.	./.
NW_006271971.1	1520137	gene-CCM_04104	intronic	G	C	204.77	AC=1;AF=0.500;AN=2;BaseQRankSum=-1.040;DP=42;Dels=0.00;ExcessHet=3.0103;FS=0.000;HaplotypeScore=10.4913;MLEAC=1;MLEAF=0.500;MQ=47.98;MQ0=2;MQRankSum=0.289;QD=4.88;ReadPosRankSum=-1.386;SOR=0.737;set=variant2	./.	0/1:29,13:42:99:233,0,701	./.	./.	./.	./.
NW_006271971.1	1520140	gene-CCM_04104	intronic	G	C	263.77	AC=2;AF=0.500;AN=4;DP=86;Dels=0.00;ExcessHet=3.0103;MLEAC=1;MLEAF=0.500;MQ0=2;set=variant2-variant5	./.	0/1:28,15:43:99:292,0,623	./.	./.	0/1:31,10:43:99:179,0,672	./.
NW_006271971.1	1540833	gene-CCM_04112	exonic	T	G	55.77	AC=1;AF=0.500;AN=2;BaseQRankSum=-1.139;DP=17;Dels=0.00;ExcessHet=3.0103;FS=0.000;HaplotypeScore=9.9367;MLEAC=1;MLEAF=0.500;MQ=60.00;MQ0=0;MQRankSum=0.922;QD=3.49;ReadPosRankSum=-0.705;SOR=0.307;set=variant2	./.	0/1:10,6:17:84:84,0,250	./.	./.	./.	./.
NW_006271971.1	1588323	gene-CCM_04129	intronic	G	C	132.03	AC=3;AF=0.750;AN=4;DP=10;Dels=0.00;ExcessHet=3.0103;FS=0.000;MQ=60.00;MQ0=0;set=variant3-variant6	./.	./.	1/1:1,4:5:12:160,12,0	./.	./.	0/1:2,3:5:18:108,0,18
NW_006271971.1	1662938	gene-CCM_04158	intronic	G	C	143.77	AC=2;AF=0.500;AN=4;DP=68;Dels=0.00;ExcessHet=3.0103;MLEAC=1;MLEAF=0.500;MQ0=0;set=variant4-variant6	./.	./.	./.	0/1:24,10:34:99:172,0,793	./.	0/1:25,9:34:99:121,0,883
NW_006271971.1	1713320	gene-CCM_04170(dist=5949),gene-CCM_04171(dist=18098)	intergenic	A	G	1699.77	AC=6;AF=1.00;AN=6;DP=127;Dels=0.00;ExcessHet=3.0103;FS=0.000;MLEAC=2;MLEAF=1.00;MQ=60.00;MQ0=0;set=variant4-variant5-variant6	./.	./.	./.	1/1:0,47:47:99:1728,132,0	1/1:0,36:36:99:1430,108,0	1/1:0,44:44:99:1694,129,0
NW_006271971.1	1745844	gene-CCM_04175,gene-CCM_04176(dist=370)	downstream	A	C	205.77	AC=2;AF=0.500;AN=4;DP=77;Dels=0.00;ExcessHet=3.0103;MLEAC=1;MLEAF=0.500;MQ=60.00;MQ0=0;set=variant-variant3	0/1:24,12:36:99:234,0,634	./.	0/1:32,9:41:99:184,0,902	./.	./.	./.
NW_006271971.1	1843543	gene-CCM_04197(dist=42377),gene-CCM_09683(dist=41246)	intergenic	A	G	67.77	AC=1;AF=0.500;AN=2;BaseQRankSum=0.326;DP=32;Dels=0.00;ExcessHet=3.0103;FS=1.527;HaplotypeScore=0.0000;MLEAC=1;MLEAF=0.500;MQ=51.51;MQ0=0;MQRankSum=-3.721;QD=2.12;ReadPosRankSum=0.762;SOR=0.430;set=variant	0/1:24,8:32:96:96,0,703	./.	./.	./.	./.	./.
NW_006271971.1	1843574	gene-CCM_04197(dist=42408),gene-CCM_09683(dist=41215)	intergenic	T	C	56.77	AC=2;AF=0.500;AN=4;DP=58;Dels=0.00;ExcessHet=3.0103;FS=0.000;MLEAC=1;MLEAF=0.500;set=variant-variant5	0/1:16,5:21:85:85,0,413	./.	./.	./.	0/1:31,6:37:99:115,0,815	./.
NW_006271971.1	1848289	gene-CCM_04197(dist=47123),gene-CCM_09683(dist=36500)	intergenic	A	G	75.77	AC=5;AF=0.500;AN=10;DP=199;Dels=0.00;ExcessHet=3.0103;MLEAC=1;MLEAF=0.500;set=variant2-variant3-variant4-variant5-variant6	./.	0/1:31,6:38:99:104,0,968	0/1:30,14:44:99:329,0,905	0/1:27,9:36:99:237,0,903	0/1:20,13:33:99:381,0,672	0/1:34,14:48:99:363,0,1011
NW_006271971.1	1848297	gene-CCM_04197(dist=47131),gene-CCM_09683(dist=36492)	intergenic	C	T	183.77	AC=5;AF=0.500;AN=10;DP=213;Dels=0.00;ExcessHet=3.0103;MLEAC=1;MLEAF=0.500;MQ0=0;set=variant-variant3-variant4-variant5-variant6	0/1:38,10:49:99:212,0,1219	./.	0/1:28,14:42:99:388,0,863	0/1:27,13:40:99:321,0,901	0/1:20,13:33:99:337,0,642	0/1:33,16:49:99:415,0,1040
NW_006271971.1	1848442	gene-CCM_04197(dist=47276),gene-CCM_09683(dist=36347)	intergenic	T	C	279.77	AC=2;AF=0.500;AN=4;DP=110;Dels=0.00;ExcessHet=3.0103;MLEAC=1;MLEAF=0.500;set=variant-variant6	0/1:36,18:54:99:308,0,1167	./.	./.	./.	./.	0/1:41,13:56:99:148,0,1301
NW_006271971.1	1859693	gene-CCM_04197(dist=58527),gene-CCM_09683(dist=25096)	intergenic	G	A	62.77	AC=1;AF=0.500;AN=2;BaseQRankSum=-0.278;DP=32;Dels=0.00;ExcessHet=3.0103;FS=7.309;HaplotypeScore=2.6823;MLEAC=1;MLEAF=0.500;MQ=54.69;MQ0=0;MQRankSum=-1.336;QD=2.09;ReadPosRankSum=-3.506;SOR=1.930;set=variant2	./.	0/1:25,5:32:91:91,0,806	./.	./.	./.	./.
NW_006271971.1	1859700	gene-CCM_04197(dist=58534),gene-CCM_09683(dist=25089)	intergenic	A	G	96.77	AC=1;AF=0.500;AN=2;BaseQRankSum=0.990;DP=33;Dels=0.00;ExcessHet=3.0103;FS=7.497;HaplotypeScore=2.6823;MLEAC=1;MLEAF=0.500;MQ=54.92;MQ0=0;MQRankSum=-1.907;QD=3.02;ReadPosRankSum=-3.549;SOR=2.277;set=variant2	./.	0/1:26,6:33:99:125,0,851	./.	./.	./.	./.
NW_006271971.1	1859730	gene-CCM_04197(dist=58564),gene-CCM_09683(dist=25059)	intergenic	T	C	365.77	AC=5;AF=0.500;AN=10;DP=226;Dels=0.00;ExcessHet=3.0103;MLEAC=1;MLEAF=0.500;set=variant-variant2-variant3-variant4-variant5	0/1:31,15:47:99:394,0,1025	0/1:22,17:39:99:399,0,653	0/1:34,14:48:99:327,0,1151	0/1:32,10:42:99:181,0,908	0/1:35,15:50:99:271,0,1160	./.
NW_006271971.1	1859745	gene-CCM_04197(dist=58579),gene-CCM_09683(dist=25044)	intergenic	T	C	430.77	AC=6;AF=0.500;AN=12;DP=293;Dels=0.00;ExcessHet=3.0103;MLEAC=1;MLEAF=0.500;set=Intersection	0/1:33,16:50:99:459,0,995	0/1:22,18:40:99:433,0,603	0/1:40,16:56:99:364,0,1134	0/1:28,12:40:99:338,0,789	0/1:40,13:55:99:272,0,1281	0/1:44,8:52:99:139,0,1450
NW_006271971.1	1859764	gene-CCM_04197(dist=58598),gene-CCM_09683(dist=25025)	intergenic	T	C	390.77	AC=5;AF=0.500;AN=10;DP=244;Dels=0.00;ExcessHet=3.0103;MLEAC=1;MLEAF=0.500;set=variant-variant2-variant3-variant4-variant5	0/1:32,16:49:99:419,0,1020	0/1:20,18:38:99:426,0,566	0/1:38,16:54:99:330,0,1120	0/1:32,12:44:99:251,0,946	0/1:42,15:59:99:300,0,1374	./.
NW_006271971.1	1859765	gene-CCM_04197(dist=58599),gene-CCM_09683(dist=25024)	intergenic	A	G	427.77	AC=5;AF=0.500;AN=10;DP=245;Dels=0.00;ExcessHet=3.0103;MLEAC=1;MLEAF=0.500;set=variant-variant2-variant3-variant4-variant5	0/1:31,16:49:99:456,0,1017	0/1:21,18:39:99:434,0,565	0/1:38,16:54:99:333,0,1073	0/1:31,12:44:99:286,0,973	0/1:41,16:59:99:303,0,1337	./.
NW_006271971.1	1859845	gene-CCM_04197(dist=58679),gene-CCM_09683(dist=24944)	intergenic	T	C	559.77	AC=6;AF=0.500;AN=12;DP=379;ExcessHet=3.0103;MLEAC=1;MLEAF=0.500;set=Intersection	0/1:48,33:82:99:588,0,1512	0/1:23,21:45:99:472,0,784	0/1:39,22:61:99:347,0,1335	0/1:28,17:45:99:428,0,938	0/1:58,17:77:99:250,0,1881	0/1:51,15:68:99:327,0,1735
NW_006271971.1	1865492	gene-CCM_04197(dist=64326),gene-CCM_09683(dist=19297)	intergenic	A	G	177.77	AC=4;AF=0.500;AN=8;DP=218;Dels=0.00;ExcessHet=3.0103;MLEAC=1;MLEAF=0.500;set=variant3-variant4-variant5-variant6	./.	./.	0/1:36,16:52:99:206,0,862	0/1:32,25:57:99:346,0,850	0/1:35,8:44:99:141,0,901	0/1:52,13:65:99:183,0,1407
NW_006271971.1	1865517	gene-CCM_04197(dist=64351),gene-CCM_09683(dist=19272)	intergenic	G	A	205.77	AC=6;AF=0.500;AN=12;DP=366;Dels=0.00;ExcessHet=3.0103;MLEAC=1;MLEAF=0.500;set=Intersection	0/1:41,22:63:99:234,0,1132	0/1:28,21:49:99:181,0,715	0/1:39,30:69:99:502,0,960	0/1:36,31:67:99:379,0,844	0/1:27,23:50:99:338,0,817	0/1:44,24:68:99:230,0,1298
NW_006271971.1	1865523	gene-CCM_04197(dist=64357),gene-CCM_09683(dist=19266)	intergenic	A	G	185.77	AC=5;AF=0.500;AN=10;DP=307;Dels=0.00;ExcessHet=3.0103;MLEAC=1;MLEAF=0.500;set=variant-variant2-variant3-variant4-variant5	0/1:51,18:69:99:214,0,1281	0/1:32,17:49:99:156,0,790	0/1:48,23:71:99:448,0,1139	0/1:47,21:68:99:269,0,1024	0/1:32,18:50:99:218,0,935	./.
NW_006271971.1	1865558	gene-CCM_04197(dist=64392),gene-CCM_09683(dist=19231)	intergenic	T	C	373.77	AC=5;AF=0.500;AN=10;DP=327;Dels=0.00;ExcessHet=3.0103;MLEAC=1;MLEAF=0.500;set=variant2-variant3-variant4-variant5-variant6	./.	0/1:32,17:49:99:402,0,587	0/1:38,36:74:99:764,0,854	0/1:39,35:74:99:715,0,771	0/1:34,26:60:99:816,0,677	0/1:42,28:70:99:600,0,724
NW_006271971.1	1865605	gene-CCM_04197(dist=64439),gene-CCM_09683(dist=19184)	intergenic	A	G	365.77	AC=2;AF=0.500;AN=4;DP=94;Dels=0.00;ExcessHet=3.0103;MLEAC=1;MLEAF=0.500;set=variant2-variant5	./.	0/1:25,16:41:99:394,0,433	./.	./.	0/1:24,28:53:99:803,0,474	./.
NW_006271971.1	1865628	gene-CCM_04197(dist=64462),gene-CCM_09683(dist=19161)	intergenic	G	A	109.77	AC=1;AF=0.500;AN=2;BaseQRankSum=-0.530;DP=45;Dels=0.00;ExcessHet=3.0103;FS=29.452;HaplotypeScore=4.2846;MLEAC=1;MLEAF=0.500;MQ=51.68;MQ0=1;MQRankSum=-1.590;QD=2.44;ReadPosRankSum=1.693;SOR=3.895;set=variant5	./.	./.	./.	./.	0/1:39,6:45:99:138,0,1012	./.
NW_006271971.1	1865634	gene-CCM_04197(dist=64468),gene-CCM_09683(dist=19155)	intergenic	A	G	220.77	AC=1;AF=0.500;AN=2;BaseQRankSum=-1.061;DP=29;Dels=0.00;ExcessHet=3.0103;FS=16.995;HaplotypeScore=11.2846;MLEAC=1;MLEAF=0.500;MQ=51.05;MQ0=0;MQRankSum=-0.872;QD=7.61;ReadPosRankSum=1.344;SOR=3.032;set=variant2	./.	0/1:20,9:29:99:249,0,422	./.	./.	./.	./.
NW_006271971.1	1865637	gene-CCM_04197(dist=64471),gene-CCM_09683(dist=19152)	intergenic	G	A	217.77	AC=2;AF=0.500;AN=4;DP=73;Dels=0.00;ExcessHet=3.0103;MLEAC=1;MLEAF=0.500;set=variant2-variant5	./.	0/1:19,8:28:99:246,0,446	./.	./.	0/1:39,6:45:99:135,0,1029	./.
NW_006271971.1	1865647	gene-CCM_04197(dist=64481),gene-CCM_09683(dist=19142)	intergenic	T	C	216.77	AC=4;AF=0.500;AN=8;DP=170;Dels=0.00;ExcessHet=3.0103;MLEAC=1;MLEAF=0.500;set=variant2-variant4-variant5-variant6	./.	0/1:15,8:23:99:245,0,451	./.	0/1:36,23:59:99:382,0,1223	0/1:32,8:40:99:152,0,1083	0/1:26,22:48:99:501,0,903
NW_006271971.1	1865656	gene-CCM_04197(dist=64490),gene-CCM_09683(dist=19133)	intergenic	T	C	165.77	AC=4;AF=0.500;AN=8;DP=169;Dels=0.00;ExcessHet=3.0103;MLEAC=1;MLEAF=0.500;set=variant2-variant3-variant4-variant5	./.	0/1:16,7:23:99:194,0,502	0/1:29,13:42:99:251,0,1009	0/1:40,19:61:99:372,0,1339	0/1:35,7:43:99:146,0,1177	./.
NW_006271971.1	1865669	gene-CCM_04197(dist=64503),gene-CCM_09683(dist=19120)	intergenic	A	G	249.77	AC=4;AF=0.500;AN=8;DP=158;Dels=0.00;ExcessHet=3.0103;MLEAC=1;MLEAF=0.500;set=variant-variant2-variant4-variant6	0/1:29,10:39:99:278,0,898	0/1:16,6:22:99:164,0,537	./.	0/1:47,10:57:99:198,0,1468	./.	0/1:31,9:40:99:206,0,1062
NW_006271971.1	1865670	gene-CCM_04197(dist=64504),gene-CCM_09683(dist=19119)	intergenic	T	C	306.77	AC=4;AF=0.500;AN=8;DP=158;Dels=0.00;ExcessHet=3.0103;MLEAC=1;MLEAF=0.500;set=variant-variant2-variant4-variant6	0/1:26,13:40:99:335,0,857	0/1:15,7:22:99:180,0,500	./.	0/1:44,12:56:99:222,0,1444	./.	0/1:30,9:40:99:226,0,1083
NW_006271971.1	1865684	gene-CCM_04197(dist=64518),gene-CCM_09683(dist=19105)	intergenic	T	C	165.77	AC=3;AF=0.500;AN=6;DP=110;Dels=0.00;ExcessHet=3.0103;MLEAC=1;MLEAF=0.500;set=variant-variant2-variant6	0/1:32,10:42:99:194,0,1006	0/1:23,6:30:99:159,0,738	./.	./.	./.	0/1:29,8:38:99:195,0,948
NW_006271971.1	1865698	gene-CCM_04197(dist=64532),gene-CCM_09683(dist=19091)	intergenic	G	A	89.77	AC=2;AF=0.500;AN=4;DP=67;Dels=0.00;ExcessHet=3.0103;MLEAC=1;MLEAF=0.500;set=variant-variant2	0/1:29,7:37:99:118,0,987	0/1:22,6:30:88:88,0,722	./.	./.	./.	./.
NW_006271971.1	2015514	gene-CCM_04240	exonic	G	C	1804.77	AC=12;AF=1.00;AN=12;DP=357;Dels=0.00;ExcessHet=3.0103;FS=0.000;MLEAC=2;MLEAF=1.00;MQ=60.00;MQ0=0;set=Intersection	1/1:1,49:50:99:1833,141,0	1/1:0,61:61:99:2359,181,0	1/1:0,49:50:99:1869,141,0	1/1:0,53:55:99:1993,153,0	1/1:0,64:64:99:2454,187,0	1/1:0,77:77:99:2834,214,0
NW_006271971.1	2061360	gene-CCM_04255(dist=501)	upstream	A	C	52.77	AC=4;AF=0.500;AN=8;DP=65;Dels=0.00;ExcessHet=3.0103;FS=0.000;MLEAC=1;MLEAF=0.500;MQ=60.00;MQ0=0;set=variant-variant3-variant4-variant5	0/1:10,3:13:81:81,0,351	./.	0/1:11,3:14:81:81,0,340	0/1:14,8:22:99:257,0,436	0/1:11,5:16:99:142,0,371	./.
NW_006271971.1	2077234	gene-CCM_04262,gene-CCM_04263(dist=343)	downstream	G	A	870.77	AC=5;AF=0.833;AN=6;DP=96;Dels=0.00;ExcessHet=3.0103;FS=0.000;MQ0=0;set=variant2-variant3-variant5	./.	0/1:5,25:30:89:899,0,89	1/1:0,31:31:90:1179,90,0	./.	1/1:0,35:35:99:1365,102,0	./.
NW_006271971.1	2154992	gene-CCM_04288(dist=947)	downstream	T	C	298.77	AC=2;AF=0.500;AN=4;DP=24;Dels=0.00;ExcessHet=3.0103;MLEAC=1;MLEAF=0.500;MQ0=0;SOR=4.804;set=variant3-variant4	./.	./.	0/1:2,10:12:47:327,0,47	0/1:2,10:12:44:354,0,44	./.	./.
NW_006271971.1	2194190	gene-CCM_04299(dist=935)	upstream	C	T	61.77	AC=1;AF=0.500;AN=2;BaseQRankSum=-0.636;DP=28;Dels=0.00;ExcessHet=3.0103;FS=9.188;HaplotypeScore=6.4425;MLEAC=1;MLEAF=0.500;MQ=54.14;MQ0=0;MQRankSum=-3.901;QD=2.29;ReadPosRankSum=-2.019;SOR=1.439;set=variant5	./.	./.	./.	./.	0/1:20,7:28:90:90,0,675	./.
NW_006271971.1	2194276	gene-CCM_04299(dist=1021),gene-CCM_04300(dist=7428)	intergenic	C	T	167.77	AC=3;AF=0.500;AN=6;DP=143;Dels=0.00;ExcessHet=3.0103;MLEAC=1;MLEAF=0.500;MQ0=0;set=variant2-variant3-variant5	./.	0/1:44,17:62:99:196,0,1349	0/1:37,11:48:99:162,0,1192	./.	0/1:24,8:33:99:139,0,827	./.
NW_006271971.1	2194304	gene-CCM_04299(dist=1049),gene-CCM_04300(dist=7400)	intergenic	A	G	203.77	AC=3;AF=0.500;AN=6;DP=139;Dels=0.00;ExcessHet=3.0103;MLEAC=1;MLEAF=0.500;set=variant2-variant3-variant5	./.	0/1:43,18:62:99:232,0,1356	0/1:35,9:44:99:162,0,1192	./.	0/1:26,7:33:99:103,0,845	./.
NW_006271971.1	2194305	gene-CCM_04299(dist=1050),gene-CCM_04300(dist=7399)	intergenic	C	T	225.77	AC=4;AF=0.500;AN=8;DP=163;Dels=0.00;ExcessHet=3.0103;MLEAC=1;MLEAF=0.500;set=variant2-variant3-variant5-variant6	./.	0/1:43,18:62:99:254,0,1305	0/1:35,9:44:99:165,0,1176	./.	0/1:26,7:33:99:136,0,864	0/1:19,5:24:83:83,0,611
NW_006271971.1	2194333	gene-CCM_04299(dist=1078),gene-CCM_04300(dist=7371)	intergenic	C	T	150.77	AC=2;AF=0.500;AN=4;DP=95;Dels=0.00;ExcessHet=3.0103;MLEAC=1;MLEAF=0.500;set=variant2-variant5	./.	0/1:41,19:60:99:179,0,1209	./.	./.	0/1:26,9:35:99:184,0,888	./.
NW_006271971.1	2194358	gene-CCM_04299(dist=1103),gene-CCM_04300(dist=7346)	intergenic	C	T	128.77	AC=2;AF=0.500;AN=4;DP=96;Dels=0.00;ExcessHet=3.0103;MLEAC=1;MLEAF=0.500;set=variant2-variant5	./.	0/1:42,19:61:99:157,0,1271	./.	./.	0/1:27,8:35:99:176,0,911	./.
NW_006271971.1	2194366	gene-CCM_04299(dist=1111),gene-CCM_04300(dist=7338)	intergenic	C	T	140.77	AC=2;AF=0.500;AN=4;DP=98;Dels=0.00;ExcessHet=3.0103;MLEAC=1;MLEAF=0.500;set=variant2-variant5	./.	0/1:41,18:60:99:169,0,1324	./.	./.	0/1:29,9:38:99:207,0,879	./.
NW_006271971.1	2194425	gene-CCM_04299(dist=1170),gene-CCM_04300(dist=7279)	intergenic	T	C	124.77	AC=1;AF=0.500;AN=2;BaseQRankSum=-1.008;DP=31;Dels=0.00;ExcessHet=3.0103;FS=3.798;HaplotypeScore=0.8941;MLEAC=1;MLEAF=0.500;MQ=54.93;MQ0=0;MQRankSum=-4.150;QD=4.16;ReadPosRankSum=0.774;SOR=1.015;set=variant5	./.	./.	./.	./.	0/1:22,8:31:99:153,0,753	./.
NW_006271971.1	2194443	gene-CCM_04299(dist=1188),gene-CCM_04300(dist=7261)	intergenic	C	T	199.77	AC=1;AF=0.500;AN=2;BaseQRankSum=0.829;DP=33;Dels=0.00;ExcessHet=3.0103;FS=0.000;HaplotypeScore=1.7882;MLEAC=1;MLEAF=0.500;MQ=55.19;MQ0=0;MQRankSum=-4.386;QD=6.05;ReadPosRankSum=0.384;SOR=0.605;set=variant5	./.	./.	./.	./.	0/1:24,9:33:99:228,0,668	./.
NW_006271971.1	2194448	gene-CCM_04299(dist=1193),gene-CCM_04300(dist=7256)	intergenic	G	A	174.77	AC=1;AF=0.500;AN=2;BaseQRankSum=0.461;DP=32;Dels=0.00;ExcessHet=3.0103;FS=1.564;HaplotypeScore=1.7882;MLEAC=1;MLEAF=0.500;MQ=55.03;MQ0=0;MQRankSum=-4.359;QD=5.46;ReadPosRankSum=-0.168;SOR=0.634;set=variant5	./.	./.	./.	./.	0/1:23,9:32:99:203,0,737	./.
NW_006271971.1	2194449	gene-CCM_04299(dist=1194),gene-CCM_04300(dist=7255)	intergenic	T	C	73.77	AC=1;AF=0.500;AN=2;BaseQRankSum=-0.868;DP=31;Dels=0.00;ExcessHet=3.0103;FS=6.163;HaplotypeScore=2.6823;MLEAC=1;MLEAF=0.500;MQ=54.87;MQ0=0;MQRankSum=-4.150;QD=2.46;ReadPosRankSum=-0.680;SOR=0.959;set=variant5	./.	./.	./.	./.	0/1:22,8:31:99:102,0,756	./.
NW_006271971.1	2194458	gene-CCM_04299(dist=1203),gene-CCM_04300(dist=7246)	intergenic	G	A	165.77	AC=2;AF=0.500;AN=4;DP=83;Dels=0.00;ExcessHet=3.0103;MLEAC=1;MLEAF=0.500;set=variant2-variant5	./.	0/1:39,13:52:99:194,0,1129	./.	./.	0/1:21,10:31:99:205,0,650	./.
NW_006271971.1	2194460	gene-CCM_04299(dist=1205),gene-CCM_04300(dist=7244)	intergenic	C	T	140.77	AC=1;AF=0.500;AN=2;BaseQRankSum=-0.226;DP=31;Dels=0.00;ExcessHet=3.0103;FS=1.792;HaplotypeScore=2.6823;MLEAC=1;MLEAF=0.500;MQ=54.28;MQ0=0;MQRankSum=-4.299;QD=4.69;ReadPosRankSum=-1.493;SOR=1.246;set=variant5	./.	./.	./.	./.	0/1:21,9:31:99:169,0,638	./.
NW_006271971.1	2194472	gene-CCM_04299(dist=1217),gene-CCM_04300(dist=7232)	intergenic	G	A	163.77	AC=3;AF=0.500;AN=6;DP=116;Dels=0.00;ExcessHet=3.0103;MLEAC=1;MLEAF=0.500;set=variant2-variant5-variant6	./.	0/1:39,12:53:99:192,0,1230	./.	./.	0/1:26,9:35:99:140,0,843	0/1:19,8:28:99:105,0,559
NW_006271971.1	2194496	gene-CCM_04299(dist=1241),gene-CCM_04300(dist=7208)	intergenic	G	A	113.77	AC=3;AF=0.500;AN=6;DP=108;Dels=0.00;ExcessHet=3.0103;MLEAC=1;MLEAF=0.500;set=variant2-variant5-variant6	./.	0/1:34,12:47:99:142,0,1007	./.	./.	0/1:25,8:33:99:146,0,870	0/1:23,5:28:88:88,0,685
NW_006271971.1	2194511	gene-CCM_04299(dist=1256),gene-CCM_04300(dist=7193)	intergenic	G	A	81.77	AC=2;AF=0.500;AN=4;DP=69;Dels=0.00;ExcessHet=3.0103;HaplotypeScore=2.6823;MLEAC=1;MLEAF=0.500;MQ0=0;QD=2.10;set=variant2-variant6	./.	0/1:31,8:41:99:110,0,899	./.	./.	./.	0/1:22,5:28:85:85,0,712
NW_006271971.1	2194512	gene-CCM_04299(dist=1257),gene-CCM_04300(dist=7192)	intergenic	T	C	80.77	AC=1;AF=0.500;AN=2;BaseQRankSum=0.907;DP=31;Dels=0.00;ExcessHet=3.0103;FS=7.076;HaplotypeScore=3.5764;MLEAC=1;MLEAF=0.500;MQ=56.63;MQ0=0;MQRankSum=-3.759;QD=2.69;ReadPosRankSum=1.478;SOR=2.303;set=variant5	./.	./.	./.	./.	0/1:24,6:31:99:109,0,831	./.
NW_006271971.1	2194513	gene-CCM_04299(dist=1258),gene-CCM_04300(dist=7191)	intergenic	T	C	68.77	AC=1;AF=0.500;AN=2;BaseQRankSum=-0.775;DP=31;Dels=0.00;ExcessHet=3.0103;FS=7.334;HaplotypeScore=3.5764;MLEAC=1;MLEAF=0.500;MQ=56.63;MQ0=0;MQRankSum=-3.775;QD=2.22;ReadPosRankSum=1.325;SOR=2.289;set=variant5	./.	./.	./.	./.	0/1:25,6:31:97:97,0,815	./.
NW_006271971.1	2194528	gene-CCM_04299(dist=1273),gene-CCM_04300(dist=7176)	intergenic	G	A	69.77	AC=1;AF=0.500;AN=2;BaseQRankSum=0.830;DP=32;Dels=0.00;ExcessHet=3.0103;FS=19.288;HaplotypeScore=1.7882;MLEAC=1;MLEAF=0.500;MQ=57.10;MQ0=0;MQRankSum=-3.529;QD=2.18;ReadPosRankSum=2.595;SOR=3.591;set=variant5	./.	./.	./.	./.	0/1:27,5:32:98:98,0,947	./.
NW_006271971.1	2290403	gene-CCM_04333	intronic	C	G	63.77	AC=3;AF=0.750;AN=4;DP=12;Dels=0.00;ExcessHet=3.0103;FS=0.000;MQ0=0;set=variant-variant5	0/1:5,3:8:92:92,0,92	./.	./.	./.	1/1:2,2:4:6:80,6,0	./.
NW_006271971.1	2398232	gene-CCM_04378	exonic	A	T	1015.77	AC=3;AF=0.500;AN=6;DP=135;ExcessHet=3.0103;MLEAC=1;MLEAF=0.500;MQ=60.00;MQ0=0;set=variant-variant4-variant6	0/1:10,31:41:99:1044,0,206	./.	./.	0/1:6,36:42:86:1179,0,86	./.	0/1:8,40:48:99:1309,0,171
NW_006271971.1	2558988	gene-CCM_04439	exonic	T	G	68.77	AC=1;AF=0.500;AN=2;BaseQRankSum=-0.081;DP=31;Dels=0.00;ExcessHet=3.0103;FS=25.656;HaplotypeScore=9.8350;MLEAC=1;MLEAF=0.500;MQ=60.00;MQ0=0;MQRankSum=-1.262;QD=2.22;ReadPosRankSum=0.349;SOR=3.587;set=variant	0/1:26,5:31:97:97,0,678	./.	./.	./.	./.	./.
NW_006271971.1	2580666	gene-CCM_04448	exonic	G	A	2234.77	AC=6;AF=1.00;AN=6;DP=177;Dels=0.00;ExcessHet=3.0103;FS=0.000;MLEAC=2;MLEAF=1.00;MQ=60.00;MQ0=0;set=variant4-variant5-variant6	./.	./.	./.	1/1:0,62:62:99:2263,172,0	1/1:0,48:48:99:1875,141,0	1/1:0,66:67:99:2439,184,0
NW_006271971.1	2659451	gene-CCM_04469(dist=1825),gene-CCM_04470(dist=4274)	intergenic	C	T	1595.77	AC=6;AF=1.00;AN=6;DP=139;Dels=0.00;ExcessHet=3.0103;FS=0.000;MLEAC=2;MLEAF=1.00;MQ=60.00;MQ0=0;set=variant-variant2-variant3	1/1:0,42:43:99:1624,123,0	1/1:0,41:41:99:1584,120,0	1/1:0,55:55:99:2119,160,0	./.	./.	./.
NW_006271971.1	2759186	gene-CCM_04495	intronic	C	A	1317.78	AC=1;AF=0.500;AN=2;BaseQRankSum=-0.842;DP=45;Dels=0.00;ExcessHet=3.0103;FS=0.000;HaplotypeScore=3.6781;MLEAC=1;MLEAF=0.500;MQ=60.00;MQ0=0;MQRankSum=-1.388;QD=29.28;ReadPosRankSum=2.116;SOR=0.427;set=variant2	./.	0/1:3,42:45:0:1343,0,0	./.	./.	./.	./.
NW_006271971.1	2949467	gene-CCM_04549	exonic	G	A	253.77	AC=1;AF=0.500;AN=2;BaseQRankSum=-0.235;DP=59;Dels=0.00;ExcessHet=3.0103;FS=2.510;HaplotypeScore=4.8762;MLEAC=1;MLEAF=0.500;MQ=55.63;MQ0=0;MQRankSum=-3.595;QD=4.30;ReadPosRankSum=-4.395;SOR=1.112;set=variant2	./.	0/1:44,15:59:99:282,0,1537	./.	./.	./.	./.
NW_006271971.1	2949468	gene-CCM_04549	exonic	T	A	284.77	AC=1;AF=0.500;AN=2;BaseQRankSum=0.410;DP=59;Dels=0.00;ExcessHet=3.0103;FS=5.779;HaplotypeScore=4.8762;MLEAC=1;MLEAF=0.500;MQ=55.63;MQ0=0;MQRankSum=-5.163;QD=4.83;ReadPosRankSum=-4.628;SOR=1.328;set=variant2	./.	0/1:42,17:59:99:313,0,1472	./.	./.	./.	./.
NW_006271971.1	2949473	gene-CCM_04549	exonic	A	G	324.77	AC=1;AF=0.500;AN=2;BaseQRankSum=0.427;DP=59;Dels=0.00;ExcessHet=3.0103;FS=5.935;HaplotypeScore=7.8626;MLEAC=1;MLEAF=0.500;MQ=55.63;MQ0=0;MQRankSum=-4.561;QD=5.60;ReadPosRankSum=-3.297;SOR=1.307;set=variant2	./.	0/1:41,17:59:99:353,0,1422	./.	./.	./.	./.
NW_006271971.1	2949479	gene-CCM_04549	exonic	G	A	295.77	AC=1;AF=0.500;AN=2;BaseQRankSum=0.565;DP=55;Dels=0.00;ExcessHet=3.0103;FS=4.256;HaplotypeScore=4.8802;MLEAC=1;MLEAF=0.500;MQ=55.30;MQ0=0;MQRankSum=-3.993;QD=5.38;ReadPosRankSum=-2.863;SOR=1.168;set=variant2	./.	0/1:39,16:55:99:324,0,1359	./.	./.	./.	./.
NW_006271971.1	2949488	gene-CCM_04549	exonic	G	A	299.77	AC=1;AF=0.500;AN=2;BaseQRankSum=0.701;DP=57;Dels=0.00;ExcessHet=3.0103;FS=2.533;HaplotypeScore=3.8869;MLEAC=1;MLEAF=0.500;MQ=55.21;MQ0=0;MQRankSum=-4.378;QD=5.26;ReadPosRankSum=-1.767;SOR=1.179;set=variant2	./.	0/1:41,16:57:99:328,0,1433	./.	./.	./.	./.
NW_006271971.1	2949494	gene-CCM_04549	exonic	C	G	322.77	AC=1;AF=0.500;AN=2;BaseQRankSum=0.875;DP=54;Dels=0.00;ExcessHet=3.0103;FS=1.134;HaplotypeScore=0.8941;MLEAC=1;MLEAF=0.500;MQ=54.81;MQ0=0;MQRankSum=-4.284;QD=5.98;ReadPosRankSum=-2.142;SOR=0.996;set=variant2	./.	0/1:37,17:54:99:351,0,1219	./.	./.	./.	./.
NW_006271971.1	2949507	gene-CCM_04549	exonic	T	C	279.77	AC=1;AF=0.500;AN=2;BaseQRankSum=0.489;DP=50;Dels=0.00;ExcessHet=3.0103;FS=0.000;HaplotypeScore=5.7980;MLEAC=1;MLEAF=0.500;MQ=55.29;MQ0=0;MQRankSum=-4.669;QD=5.60;ReadPosRankSum=0.260;SOR=0.941;set=variant2	./.	0/1:34,16:50:99:308,0,1100	./.	./.	./.	./.
NW_006271971.1	2949509	gene-CCM_04549	exonic	C	T	302.77	AC=1;AF=0.500;AN=2;BaseQRankSum=-0.964;DP=51;Dels=0.00;ExcessHet=3.0103;FS=1.121;HaplotypeScore=6.8970;MLEAC=1;MLEAF=0.500;MQ=55.38;MQ0=0;MQRankSum=-4.760;QD=5.94;ReadPosRankSum=0.680;SOR=0.876;set=variant2	./.	0/1:35,16:51:99:331,0,1256	./.	./.	./.	./.
NW_006271971.1	2949515	gene-CCM_04549	exonic	A	T	308.77	AC=1;AF=0.500;AN=2;BaseQRankSum=-0.288;DP=49;Dels=0.00;ExcessHet=3.0103;FS=0.000;HaplotypeScore=8.8901;MLEAC=1;MLEAF=0.500;MQ=55.18;MQ0=0;MQRankSum=-4.701;QD=6.30;ReadPosRankSum=1.247;SOR=0.746;set=variant2	./.	0/1:33,16:49:99:337,0,1171	./.	./.	./.	./.
NW_006271971.1	2949523	gene-CCM_04549	exonic	G	T	271.77	AC=1;AF=0.500;AN=2;BaseQRankSum=-0.882;DP=53;Dels=0.00;ExcessHet=3.0103;FS=2.837;HaplotypeScore=5.9792;MLEAC=1;MLEAF=0.500;MQ=54.91;MQ0=0;MQRankSum=-3.826;QD=5.13;ReadPosRankSum=2.548;SOR=0.716;set=variant2	./.	0/1:37,16:53:99:300,0,1310	./.	./.	./.	./.
NW_006271971.1	2949530	gene-CCM_04549	exonic	A	G	265.77	AC=1;AF=0.500;AN=2;BaseQRankSum=0.331;DP=55;Dels=0.00;ExcessHet=3.0103;FS=4.388;HaplotypeScore=1.9931;MLEAC=1;MLEAF=0.500;MQ=55.31;MQ0=0;MQRankSum=-4.413;QD=4.83;ReadPosRankSum=3.392;SOR=0.957;set=variant2	./.	0/1:40,15:55:99:294,0,1378	./.	./.	./.	./.
NW_006271971.1	2949534	gene-CCM_04549	exonic	T	C	271.77	AC=1;AF=0.500;AN=2;BaseQRankSum=0.174;DP=54;Dels=0.00;ExcessHet=3.0103;FS=4.362;HaplotypeScore=0.0000;MLEAC=1;MLEAF=0.500;MQ=55.83;MQ0=0;MQRankSum=-4.616;QD=5.03;ReadPosRankSum=3.978;SOR=0.976;set=variant2	./.	0/1:39,15:54:99:300,0,1327	./.	./.	./.	./.
NW_006271971.1	2949535	gene-CCM_04549	exonic	T	C	258.77	AC=1;AF=0.500;AN=2;BaseQRankSum=1.313;DP=54;Dels=0.00;ExcessHet=3.0103;FS=4.362;HaplotypeScore=0.8941;MLEAC=1;MLEAF=0.500;MQ=55.83;MQ0=0;MQRankSum=-4.191;QD=4.79;ReadPosRankSum=4.075;SOR=0.976;set=variant2	./.	0/1:39,15:54:99:287,0,1343	./.	./.	./.	./.
NW_006271971.1	2949542	gene-CCM_04549	exonic	G	C	261.77	AC=1;AF=0.500;AN=2;BaseQRankSum=0.701;DP=53;Dels=0.00;ExcessHet=3.0103;FS=4.433;HaplotypeScore=1.7882;MLEAC=1;MLEAF=0.500;MQ=55.75;MQ0=0;MQRankSum=-4.255;QD=4.94;ReadPosRankSum=4.314;SOR=0.951;set=variant2	./.	0/1:38,15:53:99:290,0,1338	./.	./.	./.	./.
NW_006271971.1	2949545	gene-CCM_04549	exonic	G	C	264.77	AC=1;AF=0.500;AN=2;BaseQRankSum=-0.039;DP=55;Dels=0.00;ExcessHet=3.0103;FS=4.739;HaplotypeScore=1.7882;MLEAC=1;MLEAF=0.500;MQ=55.91;MQ0=0;MQRankSum=-4.809;QD=4.90;ReadPosRankSum=3.747;SOR=0.933;set=variant2	./.	0/1:39,15:55:99:293,0,1305	./.	./.	./.	./.
NW_006271971.1	2949566	gene-CCM_04549	exonic	G	A	382.77	AC=1;AF=0.500;AN=2;BaseQRankSum=-0.815;DP=58;Dels=0.00;ExcessHet=3.0103;FS=15.609;HaplotypeScore=3.8933;MLEAC=1;MLEAF=0.500;MQ=55.42;MQ0=0;MQRankSum=-5.185;QD=6.60;ReadPosRankSum=2.143;SOR=1.776;set=variant2	./.	0/1:40,18:58:99:411,0,1338	./.	./.	./.	./.
NW_006271971.1	3023285	gene-CCM_04577(dist=803)	downstream	C	A	1546.77	AC=6;AF=1.00;AN=6;DP=166;Dels=0.00;ExcessHet=3.0103;FS=0.000;HaplotypeScore=0.0000;MLEAC=2;MLEAF=1.00;MQ=60.00;MQ0=0;set=variant4-variant5-variant6	./.	./.	./.	1/1:0,44:44:99:1575,117,0	1/1:0,67:67:99:2562,199,0	1/1:0,55:55:99:2134,163,0
NW_006271971.1	3201201	gene-CCM_04623(dist=774)	upstream	T	G	2091.77	AC=6;AF=1.00;AN=6;DP=157;Dels=0.00;ExcessHet=3.0103;FS=0.000;MLEAC=2;MLEAF=1.00;MQ=60.00;MQ0=0;set=variant4-variant5-variant6	./.	./.	./.	1/1:0,54:54:99:2120,160,0	1/1:0,51:51:99:1884,141,0	1/1:0,52:52:99:1909,144,0
NW_006271971.1	3261110	gene-CCM_04638	exonic	C	T	1395.77	AC=3;AF=0.500;AN=6;DP=274;Dels=0.00;ExcessHet=3.0103;MLEAC=1;MLEAF=0.500;MQ0=0;set=variant3-variant4-variant6	./.	./.	0/1:33,51:84:99:1424,0,923	0/1:33,50:87:99:1545,0,755	./.	0/1:42,57:103:99:1625,0,1012
NW_006271971.1	3261162	gene-CCM_04638	exonic	A	G	371.77	AC=3;AF=0.500;AN=6;DP=214;Dels=0.00;ExcessHet=3.0103;MLEAC=1;MLEAF=0.500;MQ0=0;set=variant2-variant3-variant5	./.	0/1:35,17:53:99:400,0,986	0/1:55,28:86:99:500,0,1571	./.	0/1:50,23:75:99:433,0,1370	./.
NW_006271971.1	3309623	gene-CCM_04654(dist=569)	upstream	C	T	1197.77	AC=1;AF=0.500;AN=2;BaseQRankSum=2.700;DP=43;Dels=0.00;ExcessHet=3.0103;FS=0.000;HaplotypeScore=9.6804;MLEAC=1;MLEAF=0.500;MQ=60.00;MQ0=0;MQRankSum=0.169;QD=28.52;ReadPosRankSum=3.814;SOR=0.866;set=variant	0/1:7,35:43:99:1226,0,136	./.	./.	./.	./.	./.
NW_006271971.1	3352713	gene-CCM_04668	exonic	G	A	1924.77	AC=6;AF=1.00;AN=6;DP=141;Dels=0.00;ExcessHet=3.0103;FS=0.000;MLEAC=2;MLEAF=1.00;MQ=60.00;MQ0=0;set=variant-variant2-variant3	1/1:0,52:52:99:1953,150,0	1/1:0,45:45:99:1704,129,0	1/1:0,44:44:99:1664,126,0	./.	./.	./.
NW_006271971.1	3376893	gene-CCM_04674	exonic	C	T	264.77	AC=1;AF=0.500;AN=2;BaseQRankSum=-0.153;DP=66;Dels=0.00;ExcessHet=3.0103;FS=2.534;HaplotypeScore=2.6823;MLEAC=1;MLEAF=0.500;MQ=59.22;MQ0=0;MQRankSum=-0.230;QD=4.01;ReadPosRankSum=-4.039;SOR=1.043;set=variant2	./.	0/1:51,15:66:99:293,0,1808	./.	./.	./.	./.
NW_006271971.1	3376897	gene-CCM_04674	exonic	G	A	283.77	AC=1;AF=0.500;AN=2;BaseQRankSum=1.094;DP=64;Dels=0.00;ExcessHet=3.0103;FS=0.000;HaplotypeScore=1.7882;MLEAC=1;MLEAF=0.500;MQ=59.20;MQ0=0;MQRankSum=0.507;QD=4.43;ReadPosRankSum=-3.724;SOR=0.960;set=variant2	./.	0/1:49,15:64:99:312,0,1707	./.	./.	./.	./.
NW_006271971.1	3376920	gene-CCM_04674	exonic	A	C	317.77	AC=1;AF=0.500;AN=2;BaseQRankSum=-0.740;DP=65;Dels=0.00;ExcessHet=3.0103;FS=0.000;HaplotypeScore=3.5764;MLEAC=1;MLEAF=0.500;MQ=59.67;MQ0=0;MQRankSum=1.067;QD=4.89;ReadPosRankSum=-1.316;SOR=0.818;set=variant2	./.	0/1:50,15:65:99:346,0,1710	./.	./.	./.	./.
NW_006271971.1	3513684	gene-CCM_04713,gene-CCM_04714(dist=951)	upstream	T	C	200.77	AC=5;AF=0.500;AN=10;DP=81;Dels=0.00;ExcessHet=3.0103;MLEAC=1;MLEAF=0.500;MQ=60.00;MQ0=0;set=variant-variant2-variant4-variant5-variant6	0/1:11,7:18:99:229,0,339	0/1:6,4:10:99:130,0,210	./.	0/1:8,6:14:99:198,0,268	0/1:11,6:17:99:195,0,315	0/1:9,13:22:99:454,0,294
NW_006271971.1	3562746	gene-CCM_04725(dist=2106),gene-CCM_04726(dist=14103)	intergenic	C	T	59.77	AC=1;AF=0.500;AN=2;BaseQRankSum=2.279;DP=29;Dels=0.00;ExcessHet=3.0103;FS=13.900;HaplotypeScore=2.6823;MLEAC=1;MLEAF=0.500;MQ=50.27;MQ0=0;MQRankSum=-2.219;QD=2.13;ReadPosRankSum=-2.339;SOR=3.596;set=variant3	./.	./.	0/1:23,5:29:88:88,0,451	./.	./.	./.
NW_006271971.1	3562760	gene-CCM_04725(dist=2120),gene-CCM_04726(dist=14089)	intergenic	T	C	82.77	AC=3;AF=0.500;AN=6;DP=89;Dels=0.00;ExcessHet=3.0103;MLEAC=1;MLEAF=0.500;set=variant2-variant3-variant6	./.	0/1:28,6:34:99:111,0,752	0/1:22,10:32:99:197,0,708	./.	./.	0/1:18,5:23:99:134,0,567
NW_006271971.1	3562940	gene-CCM_04725(dist=2300),gene-CCM_04726(dist=13909)	intergenic	C	G	307.77	AC=1;AF=0.500;AN=2;BaseQRankSum=2.077;DP=25;Dels=0.00;ExcessHet=3.0103;FS=2.304;HaplotypeScore=4.4704;MLEAC=1;MLEAF=0.500;MQ=51.48;MQ0=3;MQRankSum=1.303;QD=13.38;ReadPosRankSum=1.655;SOR=0.124;set=variant2	./.	0/1:12,11:25:99:336,0,226	./.	./.	./.	./.
NW_006271971.1	3991093	gene-CCM_04868	intronic	C	G	731.77	AC=8;AF=1.00;AN=8;DP=89;Dels=0.00;ExcessHet=3.0103;FS=0.000;MLEAC=2;MLEAF=1.00;MQ0=0;set=variant-variant4-variant5-variant6	1/1:0,19:19:57:760,57,0	./.	./.	1/1:0,28:28:81:1070,81,0	1/1:0,22:22:66:870,66,0	1/1:2,18:20:17:670,17,0
NW_006271971.1	3991109	gene-CCM_04868	intronic	T	G	241.8	AC=12;AF=1.00;AN=12;DP=69;Dels=0.00;ExcessHet=3.0103;FS=0.000;MLEAC=2;MLEAF=1.00;MQ0=0;set=Intersection	1/1:0,7:7:21:270,21,0	1/1:0,7:8:21:280,21,0	1/1:0,14:14:33:419,33,0	1/1:0,19:19:54:668,54,0	1/1:0,13:14:33:440,33,0	1/1:0,6:7:18:230,18,0
NW_006271971.1	4144878	gene-CCM_04923	exonic	C	G	200.77	AC=1;AF=0.500;AN=2;BaseQRankSum=-2.546;DP=26;Dels=0.00;ExcessHet=3.0103;FS=41.460;HaplotypeScore=1.7882;MLEAC=1;MLEAF=0.500;MQ=60.00;MQ0=0;MQRankSum=0.180;QD=7.72;ReadPosRankSum=-2.906;SOR=5.416;set=variant3	./.	./.	0/1:12,14:26:99:229,0,420	./.	./.	./.
NW_006271971.1	4337186	gene-CCM_04982(dist=921)	upstream	A	C	93.77	AC=1;AF=0.500;AN=2;BaseQRankSum=-3.309;DP=41;Dels=0.00;ExcessHet=3.0103;FS=44.479;HaplotypeScore=1.7882;MLEAC=1;MLEAF=0.500;MQ=60.00;MQ0=0;MQRankSum=-0.072;QD=2.29;ReadPosRankSum=-2.966;SOR=5.131;set=variant5	./.	./.	./.	./.	0/1:29,12:41:99:122,0,845	./.
NW_006271971.1	4368494	gene-CCM_04992(dist=2343),gene-CCM_04993(dist=22737)	intergenic	T	G	96.77	AC=1;AF=0.500;AN=2;BaseQRankSum=-1.522;DP=37;Dels=0.00;ExcessHet=3.0103;FS=23.415;HaplotypeScore=7.2584;MLEAC=1;MLEAF=0.500;MQ=60.00;MQ0=0;MQRankSum=-0.017;QD=2.62;ReadPosRankSum=0.701;SOR=4.799;set=variant6	./.	./.	./.	./.	./.	0/1:27,10:37:99:125,0,734
NW_006271971.1	4372250	gene-CCM_04992(dist=6099),gene-CCM_04993(dist=18981)	intergenic	T	C	52.74	AC=2;AF=1.00;AN=2;BaseQRankSum=0.727;DP=4;Dels=0.00;ExcessHet=3.0103;FS=0.000;HaplotypeScore=1.8938;MLEAC=2;MLEAF=1.00;MQ=60.00;MQ0=0;MQRankSum=0.727;QD=13.19;ReadPosRankSum=0.727;SOR=1.609;set=variant4	./.	./.	./.	1/1:1,3:4:6:80,6,0	./.	./.
NW_006271971.1	4525747	gene-CCM_05033(dist=376)	downstream	T	C	1502.77	AC=5;AF=0.500;AN=10;DP=616;Dels=0.00;ExcessHet=3.0103;MLEAC=1;MLEAF=0.500;MQ0=0;set=variant-variant2-variant3-variant4-variant5	0/1:64,59:125:99:1531,0,1687	0/1:59,69:128:99:1753,0,1330	0/1:59,65:125:99:1884,0,1607	0/1:46,61:109:99:1556,0,1024	0/1:54,75:129:99:2162,0,1437	./.
NW_006271971.1	4525756	gene-CCM_05033(dist=367)	downstream	T	C	1385.77	AC=5;AF=0.500;AN=10;DP=640;Dels=0.00;ExcessHet=3.0103;MLEAC=1;MLEAF=0.500;MQ0=0;set=variant-variant2-variant3-variant4-variant5	0/1:67,62:131:99:1414,0,1562	0/1:59,70:130:99:1841,0,1138	0/1:62,65:128:99:1778,0,1614	0/1:46,65:111:99:1726,0,909	0/1:60,78:140:99:2023,0,1511	./.
NW_006271971.1	4525767	gene-CCM_05033(dist=356)	downstream	C	G	1334.77	AC=6;AF=0.500;AN=12;DP=765;Dels=0.00;ExcessHet=3.0103;MLEAC=1;MLEAF=0.500;MQ0=0;set=Intersection	0/1:70,63:133:99:1363,0,1619	0/1:62,66:128:99:1434,0,1344	0/1:62,56:118:99:1406,0,1709	0/1:44,58:102:99:1462,0,1009	0/1:59,77:136:99:1909,0,1342	0/1:77,71:148:99:1659,0,1698
NW_006271971.1	4525807	gene-CCM_05033(dist=316)	downstream	C	G	1059.77	AC=6;AF=0.500;AN=12;DP=645;Dels=0.00;ExcessHet=3.0103;MLEAC=1;MLEAF=0.500;MQ0=0;set=Intersection	0/1:68,52:120:99:1088,0,1813	0/1:54,43:99:99:846,0,1354	0/1:70,40:110:99:764,0,2056	0/1:50,40:90:99:918,0,1434	0/1:60,47:107:99:988,0,1685	0/1:74,45:119:99:898,0,1929
NW_006271971.1	4525809	gene-CCM_05033(dist=314)	downstream	A	G	985.77	AC=6;AF=0.500;AN=12;DP=639;Dels=0.00;ExcessHet=3.0103;MLEAC=1;MLEAF=0.500;MQ0=0;set=Intersection	0/1:65,54:120:99:1014,0,1738	0/1:52,46:98:99:1074,0,1147	0/1:67,40:107:99:853,0,1942	0/1:45,41:90:99:941,0,1273	0/1:59,46:105:99:1035,0,1591	0/1:71,48:119:99:1017,0,1860
NW_006271971.1	4540520	gene-CCM_05037(dist=655)	upstream	T	A	457.77	AC=3;AF=0.750;AN=4;DP=47;ExcessHet=3.0103;FS=0.000;MQ=60.00;MQ0=0;set=variant-variant5	0/1:7,18:25:99:486,0,217	./.	./.	./.	1/1:1,20:21:17:674,17,0	./.
NW_006271971.1	4540540	gene-CCM_05037(dist=675)	upstream	T	A	776.77	AC=5;AF=0.833;AN=6;DP=62;Dels=0.00;ExcessHet=3.0103;FS=0.000;MQ0=0;set=variant2-variant3-variant5	./.	0/1:6,24:30:99:805,0,116	1/1:1,15:16:39:514,39,0	./.	1/1:1,15:16:2:485,2,0	./.
NW_006271972.1	3919	NONE(dist=NONE),gene-CCM_05038(dist=12491)	intergenic	G	A	646.77	AC=6;AF=0.500;AN=12;DP=197;Dels=0.00;ExcessHet=3.0103;MLEAC=1;MLEAF=0.500;set=Intersection	0/1:17,23:40:99:675,0,234	0/1:7,19:26:99:598,0,112	0/1:12,18:30:99:563,0,103	0/1:17,22:39:99:751,0,257	0/1:11,27:38:73:910,0,73	0/1:5,17:24:99:530,0,114
NW_006271972.1	61367	gene-CCM_05056	exonic	T	G	94.77	AC=1;AF=0.500;AN=2;BaseQRankSum=-1.993;DP=30;Dels=0.00;ExcessHet=3.0103;FS=34.379;HaplotypeScore=10.1401;MLEAC=1;MLEAF=0.500;MQ=60.00;MQ0=0;MQRankSum=0.586;QD=3.16;ReadPosRankSum=1.759;SOR=4.396;set=variant4	./.	./.	./.	0/1:22,8:30:99:123,0,679	./.	./.
NW_006271972.1	86864	gene-CCM_05063	exonic	C	T	198.77	AC=1;AF=0.500;AN=2;BaseQRankSum=1.122;DP=78;Dels=0.00;ExcessHet=3.0103;FS=0.000;HaplotypeScore=9.7821;MLEAC=1;MLEAF=0.500;MQ=58.17;MQ0=1;MQRankSum=0.222;QD=2.58;ReadPosRankSum=3.615;SOR=0.790;set=variant2	./.	0/1:62,15:78:99:227,0,1954	./.	./.	./.	./.
NW_006271972.1	87263	gene-CCM_05063(dist=79)	upstream	A	C	176.77	AC=1;AF=0.500;AN=2;BaseQRankSum=1.349;DP=64;Dels=0.00;ExcessHet=3.0103;FS=1.231;HaplotypeScore=6.2041;MLEAC=1;MLEAF=0.500;MQ=53.25;MQ0=1;MQRankSum=-0.882;QD=2.81;ReadPosRankSum=0.086;SOR=0.434;set=variant2	./.	0/1:49,14:64:99:205,0,1530	./.	./.	./.	./.
NW_006271972.1	87522	gene-CCM_05063(dist=338)	upstream	G	T	249.77	AC=1;AF=0.500;AN=2;BaseQRankSum=-0.042;DP=60;Dels=0.00;ExcessHet=3.0103;FS=0.000;HaplotypeScore=12.0595;MLEAC=1;MLEAF=0.500;MQ=53.18;MQ0=0;MQRankSum=-2.432;QD=4.16;ReadPosRankSum=4.555;SOR=0.534;set=variant2	./.	0/1:44,16:60:99:278,0,1444	./.	./.	./.	./.
NW_006271972.1	87550	gene-CCM_05063(dist=366)	upstream	G	A	111.77	AC=1;AF=0.500;AN=2;BaseQRankSum=0.238;DP=48;Dels=0.00;ExcessHet=3.0103;FS=0.000;HaplotypeScore=10.2528;MLEAC=1;MLEAF=0.500;MQ=54.18;MQ0=0;MQRankSum=-3.302;QD=2.33;ReadPosRankSum=1.241;SOR=0.836;set=variant2	./.	0/1:39,9:48:99:140,0,1283	./.	./.	./.	./.
NW_006271972.1	87556	gene-CCM_05063(dist=372)	upstream	A	G	162.77	AC=1;AF=0.500;AN=2;BaseQRankSum=0.515;DP=48;Dels=0.00;ExcessHet=3.0103;FS=2.887;HaplotypeScore=8.6936;MLEAC=1;MLEAF=0.500;MQ=54.18;MQ0=0;MQRankSum=-4.170;QD=3.39;ReadPosRankSum=0.442;SOR=1.197;set=variant2	./.	0/1:37,11:48:99:191,0,1258	./.	./.	./.	./.
NW_006271972.1	162900	gene-CCM_05076(dist=2772),gene-CCM_05077(dist=5841)	intergenic	T	G	146.77	AC=1;AF=0.500;AN=2;BaseQRankSum=-0.834;DP=48;Dels=0.00;ExcessHet=3.0103;FS=45.056;HaplotypeScore=7.6770;MLEAC=1;MLEAF=0.500;MQ=60.00;MQ0=0;MQRankSum=-0.172;QD=3.06;ReadPosRankSum=1.447;SOR=4.971;set=variant4	./.	./.	./.	0/1:37,11:48:99:175,0,1065	./.	./.
NW_006271972.1	345527	gene-CCM_05126(dist=145)	upstream	C	T	1002.18	AC=8;AF=0.667;AN=12;DP=162;ExcessHet=3.0103;MQ=60.00;MQ0=0;set=Intersection	1/1:2,28:30:10:1030,10,0	0/1:5,25:30:99:910,0,110	0/1:3,19:22:54:684,0,54	1/1:1,27:28:41:979,41,0	0/1:6,22:28:99:701,0,162	0/1:3,20:23:51:731,0,51
NW_006271972.1	345528	gene-CCM_05126(dist=146)	upstream	T	C	792.77	AC=1;AF=0.500;AN=2;BaseQRankSum=1.040;DP=29;Dels=0.03;ExcessHet=3.0103;FS=0.000;HaplotypeScore=4.9654;MLEAC=1;MLEAF=0.500;MQ=60.00;MQ0=0;MQRankSum=-0.817;QD=28.31;ReadPosRankSum=0.371;SOR=2.376;set=variant4	./.	./.	./.	0/1:3,25:28:42:821,0,42	./.	./.
NW_006271972.1	385636	gene-CCM_05138(dist=4009),gene-CCM_05140(dist=5128)	intergenic	G	A	361.77	AC=11;AF=0.917;AN=12;DP=112;Dels=0.00;ExcessHet=3.0103;FS=0.000;MQ0=0;set=Intersection	1/1:0,12:12:30:390,30,0	0/1:2,14:17:35:465,0,35	1/1:1,15:16:45:579,45,0	1/1:0,18:19:45:579,45,0	1/1:1,16:18:48:630,48,0	1/1:0,28:30:81:1059,81,0
NW_006271972.1	385637	gene-CCM_05138(dist=4010),gene-CCM_05140(dist=5127)	intergenic	A	G	230.8	AC=12;AF=1.00;AN=12;DP=108;Dels=0.00;ExcessHet=3.0103;MLEAC=2;MLEAF=1.00;MQ0=0;set=Intersection	1/1:0,10:12:21:259,21,0	1/1:1,14:16:2:470,2,0	1/1:0,15:15:36:480,36,0	1/1:0,19:19:48:609,48,0	1/1:0,16:17:39:510,39,0	1/1:0,29:29:69:879,69,0
NW_006271972.1	385764	gene-CCM_05138(dist=4137),gene-CCM_05140(dist=5000)	intergenic	C	A	520.1	AC=4;AF=1.00;AN=4;DP=52;Dels=0.00;ExcessHet=3.0103;MLEAC=2;MLEAF=1.00;MQ0=0;set=variant4-variant6	./.	./.	./.	1/1:2,20:22:11:548,11,0	./.	1/1:3,27:30:57:750,57,0
NW_006271972.1	427645	gene-CCM_05149(dist=8773),gene-CCM_05150(dist=2169)	intergenic	T	C	64.77	AC=1;AF=0.500;AN=2;BaseQRankSum=0.289;DP=12;Dels=0.00;ExcessHet=3.0103;FS=0.000;HaplotypeScore=9.6061;MLEAC=1;MLEAF=0.500;MQ=60.00;MQ0=0;MQRankSum=-0.929;QD=5.40;ReadPosRankSum=0.289;SOR=0.269;set=variant4	./.	./.	./.	0/1:8,4:12:93:93,0,203	./.	./.
NW_006271972.1	443661	gene-CCM_05151(dist=9160),gene-CCM_05152(dist=5353)	intergenic	G	A	323.77	AC=2;AF=0.500;AN=4;DP=249;Dels=0.00;ExcessHet=3.0103;MLEAC=1;MLEAF=0.500;set=variant3-variant4	./.	./.	0/1:104,15:123:99:352,0,1499	0/1:107,15:126:99:278,0,1376	./.	./.
NW_006271972.1	443667	gene-CCM_05151(dist=9166),gene-CCM_05152(dist=5347)	intergenic	A	C	285.77	AC=2;AF=0.500;AN=4;DP=255;Dels=0.00;ExcessHet=3.0103;MLEAC=1;MLEAF=0.500;set=variant3-variant5	./.	./.	0/1:113,15:128:99:314,0,1604	./.	0/1:107,20:127:99:360,0,1502	./.
NW_006271972.1	443679	gene-CCM_05151(dist=9178),gene-CCM_05152(dist=5335)	intergenic	G	A	348.77	AC=1;AF=0.500;AN=2;BaseQRankSum=-0.152;DP=133;Dels=0.00;ExcessHet=3.0103;FS=9.174;HaplotypeScore=7.6691;MLEAC=1;MLEAF=0.500;MQ=41.41;MQ0=45;MQRankSum=2.393;QD=2.62;ReadPosRankSum=-0.872;SOR=1.559;set=variant5	./.	./.	./.	./.	0/1:114,19:133:99:377,0,1659	./.
NW_006271972.1	443685	gene-CCM_05151(dist=9184),gene-CCM_05152(dist=5329)	intergenic	A	C	373.77	AC=1;AF=0.500;AN=2;BaseQRankSum=1.175;DP=135;Dels=0.00;ExcessHet=3.0103;FS=11.997;HaplotypeScore=8.8789;MLEAC=1;MLEAF=0.500;MQ=41.74;MQ0=45;MQRankSum=2.002;QD=2.77;ReadPosRankSum=-0.721;SOR=1.807;set=variant5	./.	./.	./.	./.	0/1:117,18:135:99:402,0,1731	./.
NW_006271972.1	443697	gene-CCM_05151(dist=9196),gene-CCM_05152(dist=5317)	intergenic	G	A	728.77	AC=2;AF=0.500;AN=4;DP=415;Dels=0.00;ExcessHet=3.0103;MLEAC=1;MLEAF=0.500;set=variant3-variant6	./.	./.	0/1:120,60:180:99:757,0,1721	./.	./.	0/1:170,64:235:99:1045,0,2380
NW_006271972.1	443739	gene-CCM_05151(dist=9238),gene-CCM_05152(dist=5275)	intergenic	T	G	381.77	AC=6;AF=0.500;AN=12;DP=559;Dels=0.00;ExcessHet=3.0103;MLEAC=1;MLEAF=0.500;set=Intersection	0/1:54,52:106:99:410,0,1479	0/1:44,41:85:99:439,0,1297	0/1:50,39:89:99:372,0,1536	0/1:43,37:80:99:496,0,1164	0/1:48,44:93:99:641,0,1439	0/1:66,38:106:99:317,0,1764
NW_006271972.1	445515	gene-CCM_05151(dist=11014),gene-CCM_05152(dist=3499)	intergenic	C	T	236.77	AC=1;AF=0.500;AN=2;BaseQRankSum=0.080;DP=71;Dels=0.00;ExcessHet=3.0103;FS=2.217;HaplotypeScore=4.4704;MLEAC=1;MLEAF=0.500;MQ=55.26;MQ0=2;MQRankSum=-3.664;QD=3.38;ReadPosRankSum=-4.845;SOR=0.905;set=variant4	./.	./.	./.	0/1:48,22:71:99:265,0,1483	./.	./.
NW_006271972.1	445518	gene-CCM_05151(dist=11017),gene-CCM_05152(dist=3496)	intergenic	C	T	229.77	AC=1;AF=0.500;AN=2;BaseQRankSum=0.025;DP=72;Dels=0.00;ExcessHet=3.0103;FS=1.137;HaplotypeScore=5.3645;MLEAC=1;MLEAF=0.500;MQ=55.33;MQ0=2;MQRankSum=-2.900;QD=3.28;ReadPosRankSum=-5.914;SOR=0.907;set=variant4	./.	./.	./.	0/1:43,27:72:99:258,0,1326	./.	./.
NW_006271972.1	445545	gene-CCM_05151(dist=11044),gene-CCM_05152(dist=3469)	intergenic	T	C	1718.77	AC=4;AF=0.500;AN=8;DP=633;Dels=0.00;ExcessHet=3.0103;MLEAC=1;MLEAF=0.500;set=variant2-variant3-variant4-variant5	./.	0/1:62,77:140:99:1747,0,1252	0/1:67,99:168:99:2435,0,1174	0/1:60,76:137:99:1906,0,1101	0/1:88,99:188:99:2277,0,1516	./.
NW_006271972.1	445590	gene-CCM_05151(dist=11089),gene-CCM_05152(dist=3424)	intergenic	A	T	210.77	AC=1;AF=0.500;AN=2;BaseQRankSum=-1.331;DP=68;Dels=0.00;ExcessHet=3.0103;FS=11.016;HaplotypeScore=12.8223;MLEAC=1;MLEAF=0.500;MQ=56.52;MQ0=3;MQRankSum=-1.432;QD=3.40;ReadPosRankSum=-0.226;SOR=1.868;set=variant5	./.	./.	./.	./.	0/1:46,16:68:99:239,0,1386	./.
NW_006271972.1	445593	gene-CCM_05151(dist=11092),gene-CCM_05152(dist=3421)	intergenic	C	T	250.77	AC=1;AF=0.500;AN=2;BaseQRankSum=-0.427;DP=66;Dels=0.00;ExcessHet=3.0103;FS=1.035;HaplotypeScore=11.9322;MLEAC=1;MLEAF=0.500;MQ=56.81;MQ0=3;MQRankSum=-2.269;QD=3.80;ReadPosRankSum=-1.325;SOR=0.718;set=variant5	./.	./.	./.	./.	0/1:44,22:66:99:279,0,1386	./.
NW_006271972.1	445602	gene-CCM_05151(dist=11101),gene-CCM_05152(dist=3412)	intergenic	T	C	233.77	AC=4;AF=0.500;AN=8;DP=232;Dels=0.00;ExcessHet=3.0103;MLEAC=1;MLEAF=0.500;set=variant-variant2-variant4-variant5	0/1:43,14:61:99:262,0,1265	0/1:44,11:56:99:165,0,1197	./.	0/1:43,13:56:99:188,0,1313	0/1:40,16:59:99:293,0,1056	./.
NW_006271972.1	445605	gene-CCM_05151(dist=11104),gene-CCM_05152(dist=3409)	intergenic	A	C	207.77	AC=2;AF=0.500;AN=4;DP=117;Dels=0.00;ExcessHet=3.0103;MLEAC=1;MLEAF=0.500;set=variant-variant5	0/1:45,13:58:99:236,0,1466	./.	./.	./.	0/1:47,12:59:99:179,0,1408	./.
NW_006271972.1	445608	gene-CCM_05151(dist=11107),gene-CCM_05152(dist=3406)	intergenic	C	T	133.77	AC=1;AF=0.500;AN=2;BaseQRankSum=-1.170;DP=59;Dels=0.00;ExcessHet=3.0103;FS=2.688;HaplotypeScore=12.5173;MLEAC=1;MLEAF=0.500;MQ=58.01;MQ0=1;MQRankSum=-1.303;QD=2.31;ReadPosRankSum=-1.398;SOR=1.179;set=variant5	./.	./.	./.	./.	0/1:44,14:59:99:162,0,1449	./.
NW_006271972.1	445614	gene-CCM_05151(dist=11113),gene-CCM_05152(dist=3400)	intergenic	T	C	242.77	AC=2;AF=0.500;AN=4;DP=115;Dels=0.00;ExcessHet=3.0103;MLEAC=1;MLEAF=0.500;set=variant-variant5	0/1:42,14:57:99:271,0,1154	./.	./.	./.	0/1:41,15:58:99:242,0,1317	./.
NW_006271972.1	445617	gene-CCM_05151(dist=11116),gene-CCM_05152(dist=3397)	intergenic	G	A	166.77	AC=2;AF=0.500;AN=4;DP=116;Dels=0.00;ExcessHet=3.0103;MLEAC=1;MLEAF=0.500;set=variant-variant5	0/1:44,12:58:99:195,0,1363	./.	./.	./.	0/1:42,15:58:99:219,0,1416	./.
NW_006271972.1	445623	gene-CCM_05151(dist=11122),gene-CCM_05152(dist=3391)	intergenic	C	T	108.77	AC=3;AF=0.500;AN=6;DP=179;Dels=0.00;ExcessHet=3.0103;MLEAC=1;MLEAF=0.500;set=variant-variant3-variant5	0/1:42,12:56:99:137,0,1332	./.	0/1:49,14:64:99:174,0,1584	./.	0/1:47,12:59:99:193,0,1527	./.
NW_006271972.1	445635	gene-CCM_05151(dist=11134),gene-CCM_05152(dist=3379)	intergenic	C	T	146.77	AC=1;AF=0.500;AN=2;BaseQRankSum=0.584;DP=64;Dels=0.00;ExcessHet=3.0103;FS=7.846;HaplotypeScore=0.8941;MLEAC=1;MLEAF=0.500;MQ=58.97;MQ0=1;MQRankSum=-0.335;QD=2.33;ReadPosRankSum=-3.034;SOR=2.170;set=variant5	./.	./.	./.	./.	0/1:52,11:64:99:175,0,1785	./.
NW_006271972.1	561079	gene-CCM_05189	exonic	T	C	107.77	AC=1;AF=0.500;AN=2;BaseQRankSum=1.222;DP=53;Dels=0.00;ExcessHet=3.0103;FS=20.073;HaplotypeScore=4.8930;MLEAC=1;MLEAF=0.500;MQ=58.50;MQ0=0;MQRankSum=-4.243;QD=2.03;ReadPosRankSum=-1.826;SOR=4.167;set=variant2	./.	0/1:46,7:53:99:136,0,1448	./.	./.	./.	./.
NW_006271972.1	561094	gene-CCM_05189	exonic	A	G	163.77	AC=1;AF=0.500;AN=2;BaseQRankSum=0.258;DP=61;Dels=0.00;ExcessHet=3.0103;FS=33.564;HaplotypeScore=6.8486;MLEAC=1;MLEAF=0.500;MQ=57.31;MQ0=0;MQRankSum=-4.746;QD=2.82;ReadPosRankSum=-1.697;SOR=4.609;set=variant2	./.	0/1:49,9:61:99:192,0,1721	./.	./.	./.	./.
NW_006271972.1	561103	gene-CCM_05189	exonic	A	C	251.77	AC=1;AF=0.500;AN=2;BaseQRankSum=0.223;DP=62;Dels=0.00;ExcessHet=3.0103;FS=39.079;HaplotypeScore=11.7417;MLEAC=1;MLEAF=0.500;MQ=57.35;MQ0=0;MQRankSum=-5.354;QD=4.06;ReadPosRankSum=-0.811;SOR=5.132;set=variant2	./.	0/1:50,12:62:99:280,0,1666	./.	./.	./.	./.
NW_006271972.1	561115	gene-CCM_05189	exonic	G	C	156.77	AC=1;AF=0.500;AN=2;BaseQRankSum=0.137;DP=62;Dels=0.00;ExcessHet=3.0103;FS=33.564;HaplotypeScore=10.8476;MLEAC=1;MLEAF=0.500;MQ=57.35;MQ0=0;MQRankSum=-4.754;QD=2.66;ReadPosRankSum=0.495;SOR=4.608;set=variant2	./.	0/1:50,9:62:99:185,0,1775	./.	./.	./.	./.
NW_006271972.1	561118	gene-CCM_05189	exonic	G	A	241.77	AC=1;AF=0.500;AN=2;BaseQRankSum=-1.060;DP=62;Dels=0.00;ExcessHet=3.0103;FS=43.975;HaplotypeScore=3.8714;MLEAC=1;MLEAF=0.500;MQ=57.35;MQ0=0;MQRankSum=-5.354;QD=3.90;ReadPosRankSum=0.900;SOR=5.132;set=variant2	./.	0/1:50,12:62:99:270,0,1814	./.	./.	./.	./.
NW_006271972.1	561121	gene-CCM_05189	exonic	A	G	251.77	AC=1;AF=0.500;AN=2;BaseQRankSum=0.169;DP=62;Dels=0.00;ExcessHet=3.0103;FS=43.339;HaplotypeScore=3.8714;MLEAC=1;MLEAF=0.500;MQ=57.35;MQ0=0;MQRankSum=-5.354;QD=4.06;ReadPosRankSum=1.185;SOR=5.132;set=variant2	./.	0/1:50,12:62:99:280,0,1661	./.	./.	./.	./.
NW_006271972.1	561348	gene-CCM_05189	exonic	G	C	187.77	AC=1;AF=0.500;AN=2;BaseQRankSum=0.529;DP=51;Dels=0.00;ExcessHet=3.0103;FS=15.579;HaplotypeScore=1.9995;MLEAC=1;MLEAF=0.500;MQ=59.89;MQ0=0;MQRankSum=-0.013;QD=3.83;ReadPosRankSum=-2.827;SOR=2.004;set=variant2	./.	0/1:40,9:51:99:216,0,1421	./.	./.	./.	./.
NW_006271972.1	561351	gene-CCM_05189	exonic	G	A	267.77	AC=1;AF=0.500;AN=2;BaseQRankSum=0.108;DP=49;Dels=0.00;ExcessHet=3.0103;FS=13.416;HaplotypeScore=5.9984;MLEAC=1;MLEAF=0.500;MQ=59.88;MQ0=0;MQRankSum=-0.515;QD=5.46;ReadPosRankSum=-2.672;SOR=1.691;set=variant2	./.	0/1:38,11:49:99:296,0,1330	./.	./.	./.	./.
NW_006271972.1	561357	gene-CCM_05189	exonic	A	G	255.77	AC=1;AF=0.500;AN=2;BaseQRankSum=-1.086;DP=53;Dels=0.00;ExcessHet=3.0103;FS=10.475;HaplotypeScore=9.9973;MLEAC=1;MLEAF=0.500;MQ=59.89;MQ0=0;MQRankSum=1.371;QD=4.83;ReadPosRankSum=-1.480;SOR=1.712;set=variant2	./.	0/1:42,11:53:99:284,0,1478	./.	./.	./.	./.
NW_006271972.1	561359	gene-CCM_05189	exonic	C	T	201.77	AC=1;AF=0.500;AN=2;BaseQRankSum=0.053;DP=55;Dels=0.00;ExcessHet=3.0103;FS=9.954;HaplotypeScore=7.9979;MLEAC=1;MLEAF=0.500;MQ=59.90;MQ0=0;MQRankSum=-1.042;QD=3.67;ReadPosRankSum=-0.747;SOR=1.732;set=variant2	./.	0/1:44,11:55:99:230,0,1566	./.	./.	./.	./.
NW_006271972.1	561807	gene-CCM_05189	exonic	G	A	545.77	AC=1;AF=0.500;AN=2;BaseQRankSum=0.257;DP=83;Dels=0.00;ExcessHet=3.0103;FS=0.962;HaplotypeScore=0.9958;MLEAC=1;MLEAF=0.500;MQ=58.32;MQ0=0;MQRankSum=-2.257;QD=6.58;ReadPosRankSum=-4.928;SOR=0.677;set=variant2	./.	0/1:62,21:83:99:574,0,2156	./.	./.	./.	./.
NW_006271972.1	561819	gene-CCM_05189	exonic	G	A	587.77	AC=1;AF=0.500;AN=2;BaseQRankSum=-0.839;DP=84;Dels=0.00;ExcessHet=3.0103;FS=0.000;HaplotypeScore=0.0000;MLEAC=1;MLEAF=0.500;MQ=58.03;MQ0=0;MQRankSum=-0.107;QD=7.00;ReadPosRankSum=-2.406;SOR=0.693;set=variant2	./.	0/1:62,22:84:99:616,0,2094	./.	./.	./.	./.
NW_006271972.1	561825	gene-CCM_05189	exonic	G	T	526.77	AC=1;AF=0.500;AN=2;BaseQRankSum=-1.697;DP=83;Dels=0.00;ExcessHet=3.0103;FS=0.000;HaplotypeScore=0.8941;MLEAC=1;MLEAF=0.500;MQ=58.01;MQ0=0;MQRankSum=-0.480;QD=6.35;ReadPosRankSum=-2.141;SOR=0.602;set=variant2	./.	0/1:61,22:83:99:555,0,2108	./.	./.	./.	./.
NW_006271972.1	561836	gene-CCM_05189	exonic	A	C	612.77	AC=1;AF=0.500;AN=2;BaseQRankSum=2.082;DP=85;Dels=0.00;ExcessHet=3.0103;FS=0.918;HaplotypeScore=0.8941;MLEAC=1;MLEAF=0.500;MQ=57.76;MQ0=0;MQRankSum=-2.171;QD=7.21;ReadPosRankSum=0.371;SOR=0.536;set=variant2	./.	0/1:62,23:85:99:641,0,2092	./.	./.	./.	./.
NW_006271972.1	561837	gene-CCM_05189	exonic	G	A	618.77	AC=1;AF=0.500;AN=2;BaseQRankSum=0.097;DP=83;Dels=0.00;ExcessHet=3.0103;FS=2.009;HaplotypeScore=0.8941;MLEAC=1;MLEAF=0.500;MQ=57.71;MQ0=0;MQRankSum=-2.366;QD=7.46;ReadPosRankSum=0.178;SOR=0.478;set=variant2	./.	0/1:60,23:83:99:647,0,2044	./.	./.	./.	./.
NW_006271972.1	561840	gene-CCM_05189	exonic	G	A	593.77	AC=1;AF=0.500;AN=2;BaseQRankSum=-0.186;DP=82;Dels=0.00;ExcessHet=3.0103;FS=2.053;HaplotypeScore=1.7882;MLEAC=1;MLEAF=0.500;MQ=57.68;MQ0=0;MQRankSum=-0.320;QD=7.24;ReadPosRankSum=0.341;SOR=0.449;set=variant2	./.	0/1:59,23:82:99:622,0,2071	./.	./.	./.	./.
NW_006271972.1	561843	gene-CCM_05189	exonic	G	A	618.77	AC=1;AF=0.500;AN=2;BaseQRankSum=1.321;DP=82;Dels=0.00;ExcessHet=3.0103;FS=2.030;HaplotypeScore=1.7882;MLEAC=1;MLEAF=0.500;MQ=57.68;MQ0=0;MQRankSum=-1.022;QD=7.55;ReadPosRankSum=0.661;SOR=0.449;set=variant2	./.	0/1:59,23:82:99:647,0,2034	./.	./.	./.	./.
NW_006271972.1	561852	gene-CCM_05189	exonic	G	C	716.77	AC=1;AF=0.500;AN=2;BaseQRankSum=-0.167;DP=86;Dels=0.00;ExcessHet=3.0103;FS=0.000;HaplotypeScore=1.7882;MLEAC=1;MLEAF=0.500;MQ=57.72;MQ0=0;MQRankSum=-0.828;QD=8.33;ReadPosRankSum=1.908;SOR=0.608;set=variant2	./.	0/1:59,27:86:99:745,0,2072	./.	./.	./.	./.
NW_006271972.1	561876	gene-CCM_05189	exonic	A	G	428.77	AC=1;AF=0.500;AN=2;BaseQRankSum=1.567;DP=73;Dels=0.00;ExcessHet=3.0103;FS=3.948;HaplotypeScore=1.8938;MLEAC=1;MLEAF=0.500;MQ=58.39;MQ0=0;MQRankSum=-1.320;QD=5.96;ReadPosRankSum=3.167;SOR=1.402;set=variant2	./.	0/1:54,18:73:99:457,0,1867	./.	./.	./.	./.
NW_006271972.1	561885	gene-CCM_05189	exonic	A	G	419.77	AC=1;AF=0.500;AN=2;BaseQRankSum=-1.039;DP=74;Dels=0.00;ExcessHet=3.0103;FS=5.476;HaplotypeScore=2.8896;MLEAC=1;MLEAF=0.500;MQ=58.41;MQ0=0;MQRankSum=-1.065;QD=5.67;ReadPosRankSum=2.602;SOR=1.417;set=variant2	./.	0/1:56,18:74:99:448,0,1978	./.	./.	./.	./.
NW_006271972.1	668149	gene-CCM_05226(dist=1653),gene-CCM_05227(dist=2018)	intergenic	G	T	923.22	AC=2;AF=1.00;AN=2;BaseQRankSum=-0.537;DP=29;Dels=0.00;ExcessHet=3.0103;FS=0.000;HaplotypeScore=4.5721;MLEAC=2;MLEAF=1.00;MQ=60.37;MQ0=0;MQRankSum=1.110;QD=31.84;ReadPosRankSum=1.182;SOR=0.465;set=variant2	./.	1/1:3,26:29:4:950,4,0	./.	./.	./.	./.
NW_006271972.1	739106	gene-CCM_05254(dist=292)	downstream	A	C	82.28	AC=6;AF=1.00;AN=6;DP=36;Dels=0.00;ExcessHet=3.0103;FS=0.000;MLEAC=2;MLEAF=1.00;MQ0=0;set=variant-variant4-variant6	1/1:12,3:15:9:110,9,0	./.	./.	1/1:5,4:9:9:120,9,0	./.	1/1:8,4:12:12:160,12,0
NW_006271972.1	980053	gene-CCM_05340(dist=589)	upstream	G	T	990.77	AC=12;AF=1.00;AN=12;DP=193;Dels=0.00;ExcessHet=3.0103;FS=0.000;MLEAC=2;MLEAF=1.00;MQ0=0;set=Intersection	1/1:2,27:29:78:1019,78,0	1/1:0,26:26:75:974,75,0	1/1:0,22:22:60:759,60,0	1/1:1,44:45:99:1543,117,0	1/1:0,32:32:84:1099,84,0	1/1:0,39:39:99:1384,105,0
NW_006271972.1	1004017	gene-CCM_05345(dist=1597),gene-CCM_05346(dist=7351)	intergenic	A	G	199.77	AC=1;AF=0.500;AN=2;BaseQRankSum=1.614;DP=101;Dels=0.00;ExcessHet=3.0103;FS=0.820;HaplotypeScore=9.9132;MLEAC=1;MLEAF=0.500;MQ=42.88;MQ0=13;MQRankSum=-6.472;QD=2.02;ReadPosRankSum=-6.864;SOR=0.843;set=variant4	./.	./.	./.	0/1:52,47:101:99:228,0,1277	./.	./.
NW_006271972.1	1004074	gene-CCM_05345(dist=1654),gene-CCM_05346(dist=7294)	intergenic	A	T	308.77	AC=1;AF=0.500;AN=2;BaseQRankSum=2.314;DP=111;Dels=0.00;ExcessHet=3.0103;FS=4.589;HaplotypeScore=7.4821;MLEAC=1;MLEAF=0.500;MQ=40.07;MQ0=9;MQRankSum=2.612;QD=2.81;ReadPosRankSum=-4.078;SOR=1.029;set=variant	0/1:89,21:111:99:337,0,1360	./.	./.	./.	./.	./.
NW_006271972.1	1076535	gene-CCM_05371	exonic	G	A	185.77	AC=1;AF=0.500;AN=2;BaseQRankSum=-1.539;DP=55;Dels=0.00;ExcessHet=3.0103;FS=2.912;HaplotypeScore=5.8816;MLEAC=1;MLEAF=0.500;MQ=54.92;MQ0=0;MQRankSum=-5.268;QD=3.38;ReadPosRankSum=-4.799;SOR=1.195;set=variant2	./.	0/1:43,12:55:99:214,0,1523	./.	./.	./.	./.
NW_006271972.1	1076552	gene-CCM_05371	exonic	T	C	166.77	AC=1;AF=0.500;AN=2;BaseQRankSum=-0.243;DP=61;Dels=0.00;ExcessHet=3.0103;FS=1.331;HaplotypeScore=2.7868;MLEAC=1;MLEAF=0.500;MQ=54.09;MQ0=0;MQRankSum=-5.787;QD=2.73;ReadPosRankSum=-2.487;SOR=1.292;set=variant2	./.	0/1:46,15:61:99:195,0,1634	./.	./.	./.	./.
NW_006271972.1	1076561	gene-CCM_05371	exonic	A	G	170.77	AC=1;AF=0.500;AN=2;BaseQRankSum=-0.382;DP=64;Dels=0.00;ExcessHet=3.0103;FS=5.138;HaplotypeScore=4.7824;MLEAC=1;MLEAF=0.500;MQ=54.38;MQ0=0;MQRankSum=-5.595;QD=2.67;ReadPosRankSum=-0.365;SOR=1.978;set=variant2	./.	0/1:50,14:64:99:199,0,1714	./.	./.	./.	./.
NW_006271972.1	1077029	gene-CCM_05371	exonic	G	C	132.77	AC=1;AF=0.500;AN=2;BaseQRankSum=0.721;DP=42;Dels=0.00;ExcessHet=3.0103;FS=3.577;HaplotypeScore=0.8941;MLEAC=1;MLEAF=0.500;MQ=60.00;MQ0=0;MQRankSum=0.240;QD=3.16;ReadPosRankSum=-4.116;SOR=1.501;set=variant2	./.	0/1:34,8:42:99:161,0,1206	./.	./.	./.	./.
NW_006271972.1	1077044	gene-CCM_05371	exonic	T	C	129.77	AC=1;AF=0.500;AN=2;BaseQRankSum=1.351;DP=45;Dels=0.00;ExcessHet=3.0103;FS=3.505;HaplotypeScore=1.9955;MLEAC=1;MLEAF=0.500;MQ=60.00;MQ0=0;MQRankSum=-0.757;QD=2.88;ReadPosRankSum=-2.746;SOR=1.447;set=variant2	./.	0/1:37,8:45:99:158,0,1243	./.	./.	./.	./.
NW_006271972.1	1077047	gene-CCM_05371	exonic	G	A	132.77	AC=1;AF=0.500;AN=2;BaseQRankSum=1.567;DP=46;Dels=0.00;ExcessHet=3.0103;FS=3.575;HaplotypeScore=1.9955;MLEAC=1;MLEAF=0.500;MQ=60.00;MQ0=0;MQRankSum=-1.080;QD=3.02;ReadPosRankSum=-2.693;SOR=1.519;set=variant2	./.	0/1:36,8:46:99:161,0,1231	./.	./.	./.	./.
NW_006271972.1	1139294	gene-CCM_05394(dist=1089),gene-CCM_05395(dist=10268)	intergenic	T	C,G	172.77	AC=5,3;AF=0.625,0.375;AN=8;DP=57;Dels=0.00;ExcessHet=3.0103;FS=0.000;MQ0=0;set=variant-variant2-variant3-variant4	1/1:12:15	2/2:14:18	1/2:21:99	1/1:10:18	./.	./.
NW_006271972.1	1139295	gene-CCM_05394(dist=1090),gene-CCM_05395(dist=10267)	intergenic	C	G	216.77	AC=5;AF=0.625;AN=8;DP=57;Dels=0.00;ExcessHet=3.0103;MQ0=0;set=variant-variant2-variant3-variant4	0/1:4,8:12:77:245,0,77	0/1:10,4:14:99:103,0,274	0/1:10,11:21:34:343,0,34	1/1:1,9:10:27:350,27,0	./.	./.
NW_006271972.1	1265004	gene-CCM_05430	intronic	T	G	73.77	AC=1;AF=0.500;AN=2;BaseQRankSum=1.032;DP=21;Dels=0.00;ExcessHet=3.0103;FS=19.071;HaplotypeScore=7.3640;MLEAC=1;MLEAF=0.500;MQ=60.00;MQ0=0;MQRankSum=1.445;QD=3.51;ReadPosRankSum=-2.023;SOR=3.590;set=variant2	./.	0/1:16,5:21:99:102,0,380	./.	./.	./.	./.
NW_006271972.1	1279528	gene-CCM_05436	exonic	G	C	1646.77	AC=4;AF=1.00;AN=4;DP=80;Dels=0.00;ExcessHet=3.0103;FS=0.000;MLEAC=2;MLEAF=1.00;MQ0=0;set=variant4-variant5	./.	./.	./.	1/1:1,43:44:99:1675,126,0	1/1:0,36:36:99:1325,99,0	./.
NW_006271972.1	1321301	gene-CCM_05447(dist=438)	upstream	C	A	985.77	AC=12;AF=1.00;AN=12;DP=220;Dels=0.00;ExcessHet=3.0103;FS=0.000;MLEAC=2;MLEAF=1.00;MQ0=0;set=Intersection	1/1:0,28:28:75:1014,75,0	1/1:0,31:31:87:1155,87,0	1/1:0,45:45:99:1683,129,0	1/1:0,36:36:99:1409,108,0	1/1:0,39:39:99:1504,114,0	1/1:0,41:41:99:1539,117,0
NW_006271972.1	1358310	gene-CCM_05455(dist=710)	upstream	T	C	218.77	AC=2;AF=0.500;AN=4;DP=94;Dels=0.00;ExcessHet=3.0103;MLEAC=1;MLEAF=0.500;MQ0=0;set=variant-variant2	0/1:39,10:50:99:247,0,1349	0/1:34,9:44:99:182,0,1213	./.	./.	./.	./.
NW_006271972.1	1358414	gene-CCM_05455(dist=814)	upstream	G	T	121.77	AC=3;AF=0.500;AN=6;DP=170;Dels=0.00;ExcessHet=3.0103;MLEAC=1;MLEAF=0.500;MQ0=0;set=variant-variant2-variant3	0/1:43,9:52:99:150,0,1487	0/1:37,13:50:99:290,0,1288	0/1:54,14:68:99:287,0,1823	./.	./.	./.
NW_006271972.1	1358436	gene-CCM_05455(dist=836)	upstream	A	G	361.77	AC=2;AF=0.500;AN=4;DP=116;Dels=0.00;ExcessHet=3.0103;MLEAC=1;MLEAF=0.500;MQ0=0;set=variant2-variant3	./.	0/1:38,14:52:99:390,0,1284	0/1:51,13:64:99:325,0,1663	./.	./.	./.
NW_006271972.1	1358438	gene-CCM_05455(dist=838)	upstream	G	A	278.77	AC=2;AF=0.500;AN=4;DP=118;Dels=0.00;ExcessHet=3.0103;MLEAC=1;MLEAF=0.500;MQ0=0;set=variant2-variant3	./.	0/1:40,14:54:99:307,0,1391	0/1:51,13:64:99:298,0,1762	./.	./.	./.
NW_006271972.1	1358439	gene-CCM_05455(dist=839)	upstream	C	G	358.77	AC=2;AF=0.500;AN=4;DP=119;Dels=0.00;ExcessHet=3.0103;MLEAC=1;MLEAF=0.500;MQ0=0;set=variant2-variant3	./.	0/1:40,14:54:99:387,0,1300	0/1:52,13:65:99:316,0,1820	./.	./.	./.
NW_006271972.1	1358514	gene-CCM_05455(dist=914)	upstream	C	T	318.77	AC=2;AF=0.500;AN=4;DP=118;Dels=0.00;ExcessHet=3.0103;MLEAC=1;MLEAF=0.500;MQ0=1;set=variant2-variant3	./.	0/1:34,16:50:99:347,0,1161	0/1:48,20:68:99:365,0,1526	./.	./.	./.
NW_006271972.1	1358601	gene-CCM_05455(dist=1001),gene-CCM_05456(dist=16732)	intergenic	C	T	86.77	AC=1;AF=0.500;AN=2;BaseQRankSum=0.583;DP=39;Dels=0.00;ExcessHet=3.0103;FS=25.668;HaplotypeScore=11.6232;MLEAC=1;MLEAF=0.500;MQ=52.32;MQ0=0;MQRankSum=-4.183;QD=2.22;ReadPosRankSum=-2.050;SOR=4.609;set=variant2	./.	0/1:30,9:39:99:115,0,960	./.	./.	./.	./.
NW_006271972.1	1374172	gene-CCM_05455(dist=16572),gene-CCM_05456(dist=1161)	intergenic	A	G	126.77	AC=3;AF=0.500;AN=6;DP=169;Dels=0.00;ExcessHet=3.0103;MLEAC=1;MLEAF=0.500;set=variant3-variant5-variant6	./.	./.	0/1:43,13:57:99:155,0,1445	./.	0/1:34,11:45:99:152,0,1157	0/1:48,19:67:99:364,0,1477
NW_006271972.1	1374181	gene-CCM_05455(dist=16581),gene-CCM_05456(dist=1152)	intergenic	T	A	172.77	AC=3;AF=0.500;AN=6;DP=167;Dels=0.00;ExcessHet=3.0103;MLEAC=1;MLEAF=0.500;set=variant-variant2-variant5	0/1:50,13:63:99:201,0,1591	0/1:32,16:48:99:238,0,861	./.	./.	0/1:39,17:56:99:244,0,1270	./.
NW_006271972.1	1374185	gene-CCM_05455(dist=16585),gene-CCM_05456(dist=1148)	intergenic	T	A	275.77	AC=3;AF=0.500;AN=6;DP=178;Dels=0.00;ExcessHet=3.0103;MLEAC=1;MLEAF=0.500;set=variant-variant2-variant5	0/1:51,17:68:99:304,0,1619	0/1:35,17:52:99:269,0,1030	./.	./.	0/1:39,19:58:99:318,0,1298	./.
NW_006271972.1	1477552	gene-CCM_05486(dist=803)	downstream	T	G	1252.77	AC=6;AF=0.500;AN=12;DP=629;Dels=0.00;ExcessHet=3.0103;MLEAC=1;MLEAF=0.500;MQ0=0;set=Intersection	0/1:63,50:114:99:1281,0,1979	0/1:43,42:85:99:1111,0,1239	0/1:48,50:98:99:1236,0,1263	0/1:65,38:103:99:824,0,1999	0/1:67,51:118:99:1246,0,2035	0/1:55,56:111:99:1340,0,1475
NW_006271972.1	1477558	gene-CCM_05486(dist=809)	downstream	A	G	1193.77	AC=5;AF=0.500;AN=10;DP=502;Dels=0.00;ExcessHet=3.0103;MLEAC=1;MLEAF=0.500;MQ0=0;set=variant-variant2-variant3-variant4-variant6	0/1:66,47:113:99:1222,0,1933	0/1:41,43:84:99:1054,0,1158	0/1:49,47:96:99:1073,0,1359	0/1:62,37:99:99:881,0,1848	./.	0/1:53,55:110:99:1319,0,1447
NW_006271972.1	1477564	gene-CCM_05486(dist=815)	downstream	G	A	932.77	AC=6;AF=0.500;AN=12;DP=593;Dels=0.00;ExcessHet=3.0103;MLEAC=1;MLEAF=0.500;MQ0=0;set=Intersection	0/1:65,43:108:99:961,0,1877	0/1:42,31:78:99:797,0,1299	0/1:49,44:93:99:1032,0,1368	0/1:60,34:94:99:712,0,1800	0/1:65,46:113:99:896,0,1913	0/1:55,49:107:99:1059,0,1334
NW_006271972.1	1477565	gene-CCM_05486(dist=816)	downstream	A	G	989.77	AC=6;AF=0.500;AN=12;DP=592;Dels=0.00;ExcessHet=3.0103;MLEAC=1;MLEAF=0.500;MQ0=0;set=Intersection	0/1:65,41:108:99:1018,0,1811	0/1:42,35:78:99:998,0,1163	0/1:50,42:93:99:897,0,1323	0/1:59,34:93:99:771,0,1838	0/1:65,45:113:99:985,0,1911	0/1:56,48:107:99:1001,0,1497
NW_006271972.1	1477572	gene-CCM_05486(dist=823)	downstream	G	T	1002.77	AC=6;AF=0.500;AN=12;DP=594;Dels=0.00;ExcessHet=3.0103;MLEAC=1;MLEAF=0.500;MQ0=0;set=Intersection	0/1:68,43:111:99:1031,0,1968	0/1:40,34:74:99:912,0,1219	0/1:50,44:94:99:1135,0,1359	0/1:59,34:93:99:726,0,1875	0/1:70,47:117:99:939,0,1988	0/1:54,51:105:99:1066,0,1343
NW_006271972.1	1477576	gene-CCM_05486(dist=827)	downstream	A	C	982.77	AC=6;AF=0.500;AN=12;DP=585;Dels=0.00;ExcessHet=3.0103;MLEAC=1;MLEAF=0.500;MQ0=0;set=Intersection	0/1:67,43:110:99:1011,0,1976	0/1:39,33:72:99:936,0,1017	0/1:52,41:93:99:979,0,1412	0/1:61,32:93:99:756,0,1980	0/1:68,45:113:99:972,0,1997	0/1:56,48:104:99:1039,0,1390
NW_006271972.1	1481156	gene-CCM_05486(dist=4407),gene-CCM_05487(dist=1286)	intergenic	G	A	78.77	AC=1;AF=0.500;AN=2;BaseQRankSum=2.910;DP=37;Dels=0.00;ExcessHet=3.0103;FS=13.627;HaplotypeScore=3.8933;MLEAC=1;MLEAF=0.500;MQ=60.00;MQ0=0;MQRankSum=1.355;QD=2.13;ReadPosRankSum=-0.422;SOR=3.594;set=variant2	./.	0/1:32,5:37:99:107,0,843	./.	./.	./.	./.
NW_006271972.1	1512389	gene-CCM_05498	exonic	G	A	2255.77	AC=6;AF=1.00;AN=6;DP=192;Dels=0.00;ExcessHet=3.0103;FS=0.000;MLEAC=2;MLEAF=1.00;MQ=60.00;MQ0=0;set=variant4-variant5-variant6	./.	./.	./.	1/1:0,63:63:99:2284,175,0	1/1:0,55:55:99:2023,156,0	1/1:0,74:74:99:2603,196,0
NW_006271972.1	1512977	gene-CCM_05498	exonic	T	G	80.77	AC=1;AF=0.500;AN=2;BaseQRankSum=-0.994;DP=29;Dels=0.00;ExcessHet=3.0103;FS=5.379;HaplotypeScore=9.8350;MLEAC=1;MLEAF=0.500;MQ=60.00;MQ0=0;MQRankSum=-1.198;QD=2.79;ReadPosRankSum=0.127;SOR=1.447;set=variant2	./.	0/1:22,7:29:99:109,0,509	./.	./.	./.	./.
NW_006271972.1	1546134	gene-CCM_05509,gene-CCM_05510(dist=781)	downstream	A	G	139.77	AC=2;AF=0.500;AN=4;DP=135;Dels=0.00;ExcessHet=3.0103;FS=0.000;MLEAC=1;MLEAF=0.500;MQ0=0;set=variant2-variant5	./.	0/1:42,12:55:99:168,0,1403	./.	./.	0/1:63,16:80:99:201,0,1964	./.
NW_006271972.1	1546141	gene-CCM_05509,gene-CCM_05510(dist=774)	downstream	A	G	185.77	AC=2;AF=0.500;AN=4;DP=128;Dels=0.00;ExcessHet=3.0103;MLEAC=1;MLEAF=0.500;MQ0=0;set=variant2-variant6	./.	0/1:40,13:55:99:214,0,1271	./.	./.	./.	0/1:58,13:73:99:181,0,1847
NW_006271972.1	1546175	gene-CCM_05509,gene-CCM_05510(dist=740)	downstream	T	C	419.77	AC=2;AF=0.500;AN=4;DP=152;Dels=0.00;ExcessHet=3.0103;MLEAC=1;MLEAF=0.500;MQ0=0;set=variant3-variant6	./.	./.	0/1:49,19:73:99:448,0,1457	./.	./.	0/1:51,27:79:99:501,0,1452
NW_006271972.1	1546204	gene-CCM_05509,gene-CCM_05510(dist=711)	downstream	G	T	1357.77	AC=5;AF=0.500;AN=10;DP=376;Dels=0.00;ExcessHet=3.0103;MLEAC=1;MLEAF=0.500;set=variant-variant2-variant3-variant4-variant6	0/1:30,50:80:99:1386,0,602	0/1:32,37:69:99:1066,0,727	0/1:33,45:78:99:1279,0,705	0/1:27,39:66:99:809,0,587	./.	0/1:39,44:83:99:1097,0,971
NW_006271972.1	1546284	gene-CCM_05509,gene-CCM_05510(dist=631)	downstream	A	G	392.77	AC=2;AF=0.500;AN=4;DP=96;Dels=0.00;ExcessHet=3.0103;MLEAC=1;MLEAF=0.500;MQ0=0;set=variant-variant3	0/1:26,15:44:99:421,0,658	./.	0/1:36,15:52:99:314,0,1056	./.	./.	./.
NW_006271972.1	1546287	gene-CCM_05509,gene-CCM_05510(dist=628)	downstream	G	A	266.77	AC=3;AF=0.500;AN=6;DP=166;Dels=0.00;ExcessHet=3.0103;MLEAC=1;MLEAF=0.500;set=variant-variant3-variant5	0/1:32,12:44:99:295,0,831	./.	0/1:37,15:52:99:284,0,1143	./.	0/1:54,16:70:99:207,0,1625	./.
NW_006271972.1	1546288	gene-CCM_05509,gene-CCM_05510(dist=627)	downstream	C	A	309.77	AC=2;AF=0.500;AN=4;DP=97;Dels=0.00;ExcessHet=3.0103;MLEAC=1;MLEAF=0.500;MQ0=0;set=variant-variant3	0/1:29,15:44:99:338,0,759	./.	0/1:39,14:53:99:154,0,1171	./.	./.	./.
NW_006271972.1	1546293	gene-CCM_05509,gene-CCM_05510(dist=622)	downstream	T	C	312.77	AC=2;AF=0.500;AN=4;DP=96;Dels=0.00;ExcessHet=3.0103;MLEAC=1;MLEAF=0.500;MQ0=0;set=variant-variant3	0/1:28,15:44:99:341,0,728	./.	0/1:33,17:52:99:317,0,740	./.	./.	./.
NW_006271972.1	1596827	gene-CCM_05522	exonic	G	T	1038.77	AC=1;AF=0.500;AN=2;BaseQRankSum=-0.083;DP=66;Dels=0.00;ExcessHet=3.0103;FS=54.842;HaplotypeScore=0.0000;MLEAC=1;MLEAF=0.500;MQ=51.29;MQ0=0;MQRankSum=-6.986;QD=15.74;ReadPosRankSum=-5.344;SOR=6.772;set=variant2	./.	0/1:34,32:66:99:1067,0,1072	./.	./.	./.	./.
NW_006271972.1	1596829	gene-CCM_05522	exonic	G	T	1045.77	AC=1;AF=0.500;AN=2;BaseQRankSum=-1.892;DP=66;Dels=0.00;ExcessHet=3.0103;FS=54.842;HaplotypeScore=0.0000;MLEAC=1;MLEAF=0.500;MQ=51.29;MQ0=0;MQRankSum=-6.986;QD=15.84;ReadPosRankSum=-5.344;SOR=6.772;set=variant2	./.	0/1:34,32:66:99:1074,0,1129	./.	./.	./.	./.
NW_006271972.1	1596833	gene-CCM_05522	exonic	G	C	1059.77	AC=1;AF=0.500;AN=2;BaseQRankSum=2.067;DP=65;Dels=0.00;ExcessHet=3.0103;FS=55.642;HaplotypeScore=0.0000;MLEAC=1;MLEAF=0.500;MQ=51.14;MQ0=0;MQRankSum=-6.935;QD=16.30;ReadPosRankSum=-4.835;SOR=6.880;set=variant2	./.	0/1:33,32:65:99:1088,0,1072	./.	./.	./.	./.
NW_006271972.1	1596841	gene-CCM_05522	exonic	T	C	1059.77	AC=1;AF=0.500;AN=2;BaseQRankSum=1.384;DP=65;Dels=0.00;ExcessHet=3.0103;FS=55.642;HaplotypeScore=0.8941;MLEAC=1;MLEAF=0.500;MQ=51.14;MQ0=0;MQRankSum=-6.935;QD=16.30;ReadPosRankSum=-2.316;SOR=6.880;set=variant2	./.	0/1:33,32:65:99:1088,0,1056	./.	./.	./.	./.
NW_006271972.1	1596844	gene-CCM_05522	exonic	C	T	950.77	AC=1;AF=0.500;AN=2;BaseQRankSum=-0.244;DP=67;Dels=0.00;ExcessHet=3.0103;FS=57.192;HaplotypeScore=0.8941;MLEAC=1;MLEAF=0.500;MQ=51.43;MQ0=0;MQRankSum=-6.977;QD=14.41;ReadPosRankSum=-0.604;SOR=6.824;set=variant2	./.	0/1:35,31:67:99:979,0,1202	./.	./.	./.	./.
NW_006271972.1	1596857	gene-CCM_05522	exonic	G	C	1062.77	AC=1;AF=0.500;AN=2;BaseQRankSum=0.624;DP=64;Dels=0.00;ExcessHet=3.0103;FS=51.492;HaplotypeScore=0.0000;MLEAC=1;MLEAF=0.500;MQ=50.99;MQ0=0;MQRankSum=-6.881;QD=16.61;ReadPosRankSum=-0.007;SOR=6.759;set=variant2	./.	0/1:32,32:64:99:1091,0,1051	./.	./.	./.	./.
NW_006271972.1	1596859	gene-CCM_05522	exonic	T	G	1051.77	AC=1;AF=0.500;AN=2;BaseQRankSum=-1.000;DP=64;Dels=0.00;ExcessHet=3.0103;FS=51.492;HaplotypeScore=0.0000;MLEAC=1;MLEAF=0.500;MQ=50.99;MQ0=0;MQRankSum=-6.881;QD=16.43;ReadPosRankSum=0.960;SOR=6.759;set=variant2	./.	0/1:32,32:64:99:1080,0,1040	./.	./.	./.	./.
NW_006271972.1	1596971	gene-CCM_05522	exonic	A	G	1429.77	AC=1;AF=0.500;AN=2;BaseQRankSum=2.245;DP=88;Dels=0.00;ExcessHet=3.0103;FS=38.879;HaplotypeScore=1.8938;MLEAC=1;MLEAF=0.500;MQ=55.17;MQ0=0;MQRankSum=-8.080;QD=16.25;ReadPosRankSum=-7.730;SOR=2.058;set=variant2	./.	0/1:45,43:88:99:1458,0,1441	./.	./.	./.	./.
NW_006271972.1	1597327	gene-CCM_05522	exonic	T	A	224.77	AC=1;AF=0.500;AN=2;BaseQRankSum=-0.198;DP=64;Dels=0.00;ExcessHet=3.0103;FS=27.027;HaplotypeScore=0.8941;MLEAC=1;MLEAF=0.500;MQ=57.57;MQ0=0;MQRankSum=-4.567;QD=3.51;ReadPosRankSum=-3.259;SOR=4.989;set=variant2	./.	0/1:52,12:64:99:253,0,1843	./.	./.	./.	./.
NW_006271972.1	1597328	gene-CCM_05522	exonic	G	T	218.77	AC=1;AF=0.500;AN=2;BaseQRankSum=0.107;DP=64;Dels=0.00;ExcessHet=3.0103;FS=23.500;HaplotypeScore=0.8941;MLEAC=1;MLEAF=0.500;MQ=57.57;MQ0=0;MQRankSum=-5.196;QD=3.42;ReadPosRankSum=-3.630;SOR=4.760;set=variant2	./.	0/1:53,11:64:99:247,0,1917	./.	./.	./.	./.
NW_006271972.1	1597338	gene-CCM_05522	exonic	C	A	161.77	AC=1;AF=0.500;AN=2;BaseQRankSum=-0.224;DP=66;Dels=0.00;ExcessHet=3.0103;FS=23.704;HaplotypeScore=0.9997;MLEAC=1;MLEAF=0.500;MQ=57.64;MQ0=0;MQRankSum=-5.213;QD=2.45;ReadPosRankSum=-1.428;SOR=4.768;set=variant2	./.	0/1:55,11:66:99:190,0,1930	./.	./.	./.	./.
NW_006271972.1	1597345	gene-CCM_05522	exonic	C	G	224.77	AC=1;AF=0.500;AN=2;BaseQRankSum=0.498;DP=64;Dels=0.00;ExcessHet=3.0103;FS=27.212;HaplotypeScore=0.9997;MLEAC=1;MLEAF=0.500;MQ=57.57;MQ0=0;MQRankSum=-5.196;QD=3.51;ReadPosRankSum=-0.801;SOR=4.905;set=variant2	./.	0/1:53,11:64:99:253,0,1853	./.	./.	./.	./.
NW_006271972.1	1597353	gene-CCM_05522	exonic	G	T	217.77	AC=1;AF=0.500;AN=2;BaseQRankSum=1.313;DP=63;Dels=0.00;ExcessHet=3.0103;FS=23.542;HaplotypeScore=0.9997;MLEAC=1;MLEAF=0.500;MQ=57.53;MQ0=0;MQRankSum=-5.187;QD=3.46;ReadPosRankSum=0.588;SOR=4.682;set=variant2	./.	0/1:52,11:63:99:246,0,1816	./.	./.	./.	./.
NW_006271972.1	1748258	gene-CCM_05567(dist=21623),gene-CCM_05568(dist=2727)	intergenic	C	T	748.77	AC=6;AF=0.500;AN=12;DP=636;Dels=0.00;ExcessHet=3.0103;MLEAC=1;MLEAF=0.500;MQ0=0;set=Intersection	0/1:73,31:108:99:777,0,1877	0/1:51,28:81:99:639,0,1404	0/1:58,24:84:99:504,0,1734	0/1:73,42:120:99:874,0,1883	0/1:80,36:120:99:881,0,2389	0/1:83,37:123:99:866,0,2235
NW_006271972.1	1947852	gene-CCM_05617(dist=3871),gene-CCM_05618(dist=11997)	intergenic	C	T	152.77	AC=1;AF=0.500;AN=2;BaseQRankSum=1.232;DP=48;Dels=0.00;ExcessHet=3.0103;FS=11.339;HaplotypeScore=7.3308;MLEAC=1;MLEAF=0.500;MQ=55.33;MQ0=1;MQRankSum=0.594;QD=3.25;ReadPosRankSum=-3.724;SOR=4.209;set=variant2	./.	0/1:39,8:48:99:181,0,917	./.	./.	./.	./.
NW_006271972.1	1975962	gene-CCM_05623(dist=254);gene-CCM_05624(dist=623)	upstream;downstream	T	G	132.03	AC=6;AF=1.00;AN=6;DP=13;Dels=0.00;ExcessHet=3.0103;FS=0.000;MLEAC=2;MLEAF=1.00;MQ=60.00;MQ0=0;set=variant2-variant4-variant5	./.	1/1:0,4:4:12:160,12,0	./.	1/1:0,5:5:15:190,15,0	1/1:0,4:4:12:160,12,0	./.
NW_006271972.1	2028246	gene-CCM_05636,gene-CCM_05637(dist=272)	downstream	T	G	1448.77	AC=5;AF=0.500;AN=10;DP=551;Dels=0.00;ExcessHet=3.0103;MLEAC=1;MLEAF=0.500;MQ0=0;set=variant-variant2-variant4-variant5-variant6	0/1:49,54:103:99:1477,0,1232	0/1:60,36:96:99:936,0,1716	./.	0/1:74,47:122:99:914,0,1820	0/1:57,41:98:99:953,0,1457	0/1:74,58:132:99:1442,0,1791
NW_006271972.1	2028282	gene-CCM_05636,gene-CCM_05637(dist=236)	downstream	A	G	375.77	AC=1;AF=0.500;AN=2;BaseQRankSum=1.588;DP=134;Dels=0.00;ExcessHet=3.0103;FS=0.000;HaplotypeScore=10.8308;MLEAC=1;MLEAF=0.500;MQ=60.33;MQ0=0;MQRankSum=-0.727;QD=2.89;ReadPosRankSum=-2.723;SOR=0.739;set=variant2	./.	0/1:101,29:134:99:404,0,2666	./.	./.	./.	./.
NW_006271972.1	2028365	gene-CCM_05636,gene-CCM_05637(dist=153)	downstream	C	T	574.77	AC=5;AF=0.500;AN=10;DP=430;Dels=0.00;ExcessHet=3.0103;MLEAC=1;MLEAF=0.500;MQ0=0;set=variant-variant2-variant3-variant5-variant6	0/1:61,30:94:99:603,0,1916	0/1:60,25:88:99:430,0,1730	0/1:53,35:91:99:807,0,1196	./.	0/1:36,27:64:99:623,0,1096	0/1:59,30:93:99:730,0,1790
NW_006271972.1	2028369	gene-CCM_05636,gene-CCM_05637(dist=149)	downstream	T	C	493.77	AC=5;AF=0.500;AN=10;DP=422;Dels=0.00;ExcessHet=3.0103;MLEAC=1;MLEAF=0.500;MQ0=0;set=variant-variant2-variant3-variant5-variant6	0/1:61,29:92:99:522,0,1925	0/1:60,24:87:99:482,0,1852	0/1:50,36:88:99:757,0,1430	./.	0/1:36,23:63:99:569,0,1190	0/1:57,35:92:99:802,0,1720
NW_006271972.1	2028380	gene-CCM_05636,gene-CCM_05637(dist=138)	downstream	C	T	335.77	AC=5;AF=0.500;AN=10;DP=393;Dels=0.00;ExcessHet=3.0103;MLEAC=1;MLEAF=0.500;MQ0=0;set=variant-variant2-variant3-variant5-variant6	0/1:62,19:87:99:364,0,2116	0/1:63,19:88:99:325,0,2011	0/1:48,27:79:99:513,0,1420	./.	0/1:35,18:57:99:446,0,1138	0/1:50,31:82:99:695,0,1605
NW_006271972.1	2028387	gene-CCM_05636,gene-CCM_05637(dist=131)	downstream	C	G	305.77	AC=5;AF=0.500;AN=10;DP=376;Dels=0.00;ExcessHet=3.0103;MLEAC=1;MLEAF=0.500;MQ0=0;set=variant-variant2-variant3-variant5-variant6	0/1:61,21:82:99:334,0,2017	0/1:64,24:88:99:396,0,2031	0/1:44,25:69:99:413,0,1359	./.	0/1:40,20:60:99:420,0,1307	0/1:50,27:77:99:661,0,1572
NW_006271972.1	2028396	gene-CCM_05636,gene-CCM_05637(dist=122)	downstream	T	G	216.77	AC=5;AF=0.500;AN=10;DP=361;Dels=0.00;ExcessHet=3.0103;MLEAC=1;MLEAF=0.500;MQ0=0;set=variant-variant2-variant3-variant5-variant6	0/1:58,16:74:99:245,0,1893	0/1:68,20:88:99:400,0,2079	0/1:45,21:66:99:426,0,1468	./.	0/1:43,17:60:99:387,0,1401	0/1:51,22:73:99:528,0,1685
NW_006271972.1	2028401	gene-CCM_05636,gene-CCM_05637(dist=117)	downstream	T	C	225.77	AC=5;AF=0.500;AN=10;DP=367;Dels=0.00;ExcessHet=3.0103;MLEAC=1;MLEAF=0.500;MQ0=0;set=variant2-variant3-variant4-variant5-variant6	./.	0/1:66,19:88:99:254,0,2116	0/1:45,16:63:99:226,0,1555	0/1:59,22:86:99:315,0,1938	0/1:43,14:58:99:278,0,1293	0/1:51,21:72:99:403,0,1728
NW_006271972.1	2131985	gene-CCM_05665(dist=35)	upstream	A	C	84.77	AC=1;AF=0.500;AN=2;BaseQRankSum=-1.942;DP=31;Dels=0.00;ExcessHet=3.0103;FS=1.412;HaplotypeScore=7.1527;MLEAC=1;MLEAF=0.500;MQ=59.38;MQ0=0;MQRankSum=0.981;QD=2.73;ReadPosRankSum=0.020;SOR=0.681;set=variant2	./.	0/1:18,13:31:99:113,0,313	./.	./.	./.	./.
NW_006271972.1	2177128	gene-CCM_05678	intronic	G	C	190.82	AC=4;AF=0.500;AN=8;DP=28;Dels=0.00;ExcessHet=3.0103;MLEAC=1;MLEAF=0.500;MQ0=0;set=variant-variant2-variant4-variant5	0/1:1,6:7:19:219,0,19	0/1:2,3:5:28:108,0,28	./.	0/1:3,4:7:99:139,0,99	0/1:4,5:9:99:173,0,123	./.
NW_006271972.1	2203452	gene-CCM_05688(dist=406)	upstream	A	C	251.8	AC=6;AF=1.00;AN=6;DP=42;Dels=0.00;ExcessHet=3.0103;FS=0.000;MLEAC=2;MLEAF=1.00;MQ0=0;set=variant-variant5-variant6	1/1:0,7:7:21:280,21,0	./.	./.	./.	1/1:0,17:17:51:680,51,0	1/1:0,18:18:54:710,54,0
NW_006271972.1	2309348	gene-CCM_05724(dist=850)	downstream	C	T	136.77	AC=2;AF=0.500;AN=4;DP=59;Dels=0.00;ExcessHet=3.0103;MLEAC=1;MLEAF=0.500;set=variant-variant2	0/1:19,11:32:99:165,0,397	0/1:15,9:27:99:101,0,403	./.	./.	./.	./.
NW_006271972.1	2840991	gene-CCM_05918(dist=1764),gene-CCM_05919(dist=27302)	intergenic	A	G	585.77	AC=1;AF=0.500;AN=2;BaseQRankSum=1.725;DP=129;Dels=0.00;ExcessHet=3.0103;FS=0.926;HaplotypeScore=0.0000;MLEAC=1;MLEAF=0.500;MQ=40.10;MQ0=3;MQRankSum=-8.843;QD=4.54;ReadPosRankSum=-5.428;SOR=0.974;set=variant6	./.	./.	./.	./.	./.	0/1:48,81:129:99:614,0,1608
NW_006271972.1	2841103	gene-CCM_05918(dist=1876),gene-CCM_05919(dist=27190)	intergenic	T	C	4645.77	AC=6;AF=0.500;AN=12;DP=957;Dels=0.00;ExcessHet=3.0103;MLEAC=1;MLEAF=0.500;set=Intersection	0/1:29,135:164:99:4674,0,558	0/1:27,122:149:99:4193,0,502	0/1:31,114:145:99:3920,0,689	0/1:33,124:157:99:4291,0,727	0/1:42,120:162:99:4169,0,1014	0/1:39,141:180:99:4906,0,766
NW_006271972.1	2841124	gene-CCM_05918(dist=1897),gene-CCM_05919(dist=27169)	intergenic	A	G	7680.77	AC=9;AF=0.750;AN=12;DP=1348;Dels=0.00;ExcessHet=3.0103;set=Intersection	1/1:7,221:228:99:7709,417,0	1/1:4,221:227:99:8209,496,0	1/1:3,213:217:99:7785,528,0	0/1:38,183:222:99:5910,0,486	0/1:33,199:232:99:6808,0,154	0/1:25,197:222:99:6692,0,129
NW_006271972.1	2841144	gene-CCM_05918(dist=1917),gene-CCM_05919(dist=27149)	intergenic	A	G	7955.77	AC=8;AF=1.00;AN=8;DP=907;Dels=0.00;ExcessHet=3.0103;MLEAC=2;MLEAF=1.00;set=variant-variant2-variant3-variant6	1/1:6,221:227:99:7984,469,0	1/1:4,225:230:99:8005,506,0	1/1:4,217:223:99:7869,463,0	./.	./.	1/1:4,223:227:99:7848,491,0
NW_006271972.1	2841159	gene-CCM_05918(dist=1932),gene-CCM_05919(dist=27134)	intergenic	C	T	3664.77	AC=4;AF=0.500;AN=8;DP=968;Dels=0.00;ExcessHet=3.0103;MLEAC=1;MLEAF=0.500;set=variant-variant2-variant3-variant6	0/1:112,130:242:99:3693,0,3425	0/1:116,126:242:99:3824,0,3769	0/1:104,141:245:99:4345,0,3025	./.	./.	0/1:120,118:239:99:3488,0,3720
NW_006271972.1	2841182	gene-CCM_05918(dist=1955),gene-CCM_05919(dist=27111)	intergenic	T	C	8590.77	AC=10;AF=1.00;AN=10;DP=1221;Dels=0.00;ExcessHet=3.0103;MLEAC=2;MLEAF=1.00;set=variant2-variant3-variant4-variant5-variant6	./.	1/1:1,242:243:99:8619,625,0	1/1:1,244:245:99:8878,640,0	1/1:4,238:242:99:8685,571,0	1/1:2,244:248:99:8603,597,0	1/1:1,242:243:99:8751,631,0
NW_006271972.1	2841189	gene-CCM_05918(dist=1962),gene-CCM_05919(dist=27104)	intergenic	A	G	3185.74	AC=3;AF=0.500;AN=6;DP=721;Dels=0.00;ExcessHet=3.0103;MLEAC=1;MLEAF=0.500;set=variant2-variant4-variant6	./.	0/1:121,120:241:99:3214,0,3942	./.	0/1:99,139:239:99:4032,0,3078	./.	0/1:123,118:241:99:3208,0,4014
NW_006271972.1	2841207	gene-CCM_05918(dist=1980),gene-CCM_05919(dist=27086)	intergenic	A	G	2793.77	AC=1;AF=0.500;AN=2;BaseQRankSum=1.253;DP=238;Dels=0.00;ExcessHet=3.0103;FS=0.000;HaplotypeScore=11.7249;MLEAC=1;MLEAF=0.500;MQ=50.30;MQ0=0;MQRankSum=-10.915;QD=11.79;ReadPosRankSum=-5.575;SOR=0.722;set=variant2	./.	0/1:125,112:238:99:2822,0,3985	./.	./.	./.	./.
NW_006271972.1	2841347	gene-CCM_05918(dist=2120),gene-CCM_05919(dist=26946)	intergenic	T	C	9100.77	AC=2;AF=1.00;AN=2;BaseQRankSum=-0.464;DP=250;Dels=0.00;ExcessHet=3.0103;FS=0.000;HaplotypeScore=12.5740;MLEAC=2;MLEAF=1.00;MQ=58.49;MQ0=1;MQRankSum=1.714;QD=33.81;ReadPosRankSum=1.415;SOR=0.409;set=variant5	./.	./.	./.	./.	1/1:3,247:250:99:9129,593,0	./.
NW_006271972.1	2841360	gene-CCM_05918(dist=2133),gene-CCM_05919(dist=26933)	intergenic	T	C	9466.77	AC=2;AF=1.00;AN=2;BaseQRankSum=1.634;DP=250;Dels=0.00;ExcessHet=3.0103;FS=3.452;HaplotypeScore=10.3632;MLEAC=2;MLEAF=1.00;MQ=58.53;MQ0=2;MQRankSum=1.550;QD=27.70;ReadPosRankSum=-1.006;SOR=0.557;set=variant4	./.	./.	./.	1/1:1,249:250:99:9495,688,0	./.	./.
NW_006271972.1	2841463	gene-CCM_05918(dist=2236),gene-CCM_05919(dist=26830)	intergenic	A	G	9672.77	AC=6;AF=1.00;AN=6;DP=750;Dels=0.00;ExcessHet=3.0103;FS=0.000;MLEAC=2;MLEAF=1.00;MQ0=0;set=variant3-variant4-variant6	./.	./.	1/1:1,248:250:99:9701,708,0	1/1:1,249:250:99:9770,703,0	./.	1/1:4,246:250:99:9575,620,0
NW_006271972.1	2841479	gene-CCM_05918(dist=2252),gene-CCM_05919(dist=26814)	intergenic	A	G	9340.77	AC=10;AF=1.00;AN=10;DP=1250;Dels=0.00;ExcessHet=3.0103;MLEAC=2;MLEAF=1.00;MQ0=0;set=variant-variant3-variant4-variant5-variant6	1/1:6,244:250:99:9369,506,0	./.	1/1:11,238:250:99:8939,314,0	1/1:10,240:250:99:8978,343,0	1/1:5,245:250:99:9560,552,0	1/1:8,239:250:99:9083,428,0
NW_006271972.1	2841495	gene-CCM_05918(dist=2268),gene-CCM_05919(dist=26798)	intergenic	T	C	9439.77	AC=10;AF=1.00;AN=10;DP=1250;Dels=0.00;ExcessHet=3.0103;MLEAC=2;MLEAF=1.00;MQ0=0;set=variant-variant3-variant4-variant5-variant6	1/1:4,246:250:99:9468,594,0	./.	1/1:3,247:250:99:9538,657,0	1/1:6,244:250:99:9287,503,0	1/1:9,241:250:99:9179,400,0	1/1:8,242:250:99:9123,420,0
NW_006271972.1	2841507	gene-CCM_05918(dist=2280),gene-CCM_05919(dist=26786)	intergenic	T	C	9420.77	AC=12;AF=1.00;AN=12;DP=1500;Dels=0.00;ExcessHet=3.0103;MLEAC=2;MLEAF=1.00;MQ0=0;set=Intersection	1/1:5,245:250:99:9449,546,0	1/1:1,248:249:99:9809,709,0	1/1:6,244:250:99:9429,520,0	1/1:5,245:250:99:9478,549,0	1/1:7,243:250:99:9273,466,0	1/1:3,247:250:99:9640,637,0
NW_006271972.1	2841523	gene-CCM_05918(dist=2296),gene-CCM_05919(dist=26770)	intergenic	T	C	8896.77	AC=10;AF=1.00;AN=10;DP=1178;Dels=0.00;ExcessHet=3.0103;MLEAC=2;MLEAF=1.00;MQ0=0;set=variant-variant2-variant3-variant4-variant6	1/1:4,231:235:99:8925,538,0	1/1:6,230:236:99:8855,464,0	1/1:3,234:237:99:9089,587,0	1/1:3,232:235:99:8989,578,0	./.	1/1:7,228:235:99:8789,448,0
NW_006271972.1	2841524	gene-CCM_05918(dist=2297),gene-CCM_05919(dist=26769)	intergenic	A	G	8835.77	AC=10;AF=1.00;AN=10;DP=1177;Dels=0.00;ExcessHet=3.0103;MLEAC=2;MLEAF=1.00;MQ0=0;set=variant-variant2-variant3-variant4-variant6	1/1:5,229:235:99:8864,535,0	1/1:8,229:237:99:8765,390,0	1/1:3,232:236:99:9080,584,0	1/1:3,231:234:99:8939,575,0	./.	1/1:7,228:235:99:8720,421,0
NW_006271972.1	2841526	gene-CCM_05918(dist=2299),gene-CCM_05919(dist=26767)	intergenic	T	C	9032.77	AC=12;AF=1.00;AN=12;DP=1500;Dels=0.00;ExcessHet=3.0103;MLEAC=2;MLEAF=1.00;MQ0=0;set=Intersection	1/1:12,238:250:99:9061,330,0	1/1:10,240:250:99:9170,352,0	1/1:9,240:250:99:9170,420,0	1/1:8,242:250:99:9092,420,0	1/1:13,236:250:99:8909,277,0	1/1:17,233:250:99:8633,176,0
NW_006271972.1	2841538	gene-CCM_05918(dist=2311),gene-CCM_05919(dist=26755)	intergenic	A	G	9136.77	AC=8;AF=1.00;AN=8;DP=1000;Dels=0.00;ExcessHet=3.0103;MLEAC=2;MLEAF=1.00;MQ0=0;set=variant2-variant3-variant5-variant6	./.	1/1:7,243:250:99:9165,465,0	1/1:7,243:250:99:9309,466,0	./.	1/1:12,238:250:99:8949,269,0	1/1:9,241:250:99:9120,394,0
NW_006271972.1	2841568	gene-CCM_05918(dist=2341),gene-CCM_05919(dist=26725)	intergenic	A	G	8980.77	AC=12;AF=1.00;AN=12;DP=1489;Dels=0.00;ExcessHet=3.0103;MLEAC=2;MLEAF=1.00;MQ0=0;set=Intersection	1/1:9,240:249:99:9009,374,0	1/1:14,235:249:99:8789,223,0	1/1:11,236:247:99:8911,318,0	1/1:12,237:249:99:8748,257,0	1/1:9,238:247:99:9130,383,0	1/1:11,237:248:99:8820,302,0
NW_006271972.1	2841572	gene-CCM_05918(dist=2345),gene-CCM_05919(dist=26721)	intergenic	A	G	9200.77	AC=12;AF=1.00;AN=12;DP=1500;Dels=0.00;ExcessHet=3.0103;MLEAC=2;MLEAF=1.00;MQ0=0;set=Intersection	1/1:8,242:250:99:9229,437,0	1/1:12,238:250:99:8920,287,0	1/1:8,242:250:99:9309,443,0	1/1:9,241:250:99:9084,380,0	1/1:9,240:250:99:9078,417,0	1/1:14,236:250:99:8634,177,0
NW_006271972.1	2841577	gene-CCM_05918(dist=2350),gene-CCM_05919(dist=26716)	intergenic	A	G	9026.77	AC=12;AF=1.00;AN=12;DP=1500;Dels=0.00;ExcessHet=3.0103;MLEAC=2;MLEAF=1.00;MQ0=0;set=Intersection	1/1:7,243:250:99:9055,454,0	1/1:14,235:250:99:8633,180,0	1/1:10,240:250:99:9067,349,0	1/1:6,242:250:99:9234,494,0	1/1:9,241:250:99:9154,407,0	1/1:9,241:250:99:9158,389,0
NW_006271972.1	2841590	gene-CCM_05918(dist=2363),gene-CCM_05919(dist=26703)	intergenic	T	C	9168.77	AC=12;AF=1.00;AN=12;DP=1500;Dels=0.00;ExcessHet=3.0103;MLEAC=2;MLEAF=1.00;MQ0=0;set=Intersection	1/1:6,244:250:99:9197,497,0	1/1:14,236:250:99:8687,186,0	1/1:6,244:250:99:9292,503,0	1/1:8,241:250:99:9207,440,0	1/1:8,242:250:99:9157,426,0	1/1:13,236:250:99:8634,211,0
NW_006271972.1	2841609	gene-CCM_05918(dist=2382),gene-CCM_05919(dist=26684)	intergenic	T	C	9147.77	AC=12;AF=1.00;AN=12;DP=1500;Dels=0.00;ExcessHet=3.0103;MLEAC=2;MLEAF=1.00;MQ0=0;set=Intersection	1/1:8,242:250:99:9176,429,0	1/1:15,235:250:99:8649,157,0	1/1:6,244:250:99:9369,506,0	1/1:8,242:250:99:9221,423,0	1/1:9,241:250:99:9118,386,0	1/1:13,236:250:99:8693,238,0
NW_006271972.1	2841628	gene-CCM_05918(dist=2401),gene-CCM_05919(dist=26665)	intergenic	T	C	8799.77	AC=12;AF=1.00;AN=12;DP=1468;Dels=0.00;ExcessHet=3.0103;MLEAC=2;MLEAF=1.00;MQ0=0;set=Intersection	1/1:10,235:246:99:8828,331,0	1/1:14,232:246:99:8481,171,0	1/1:8,235:245:99:8777,396,0	1/1:6,238:245:99:8807,473,0	1/1:7,235:242:99:8798,430,0	1/1:7,237:244:99:9118,454,0
NW_006271972.1	2841629	gene-CCM_05918(dist=2402),gene-CCM_05919(dist=26664)	intergenic	A	G	9129.77	AC=12;AF=1.00;AN=12;DP=1500;Dels=0.00;ExcessHet=3.0103;MLEAC=2;MLEAF=1.00;MQ0=0;set=Intersection	1/1:8,242:250:99:9158,423,0	1/1:13,237:250:99:8843,229,0	1/1:7,243:250:99:9299,466,0	1/1:5,244:250:99:9474,591,0	1/1:7,243:250:99:9250,460,0	1/1:7,243:250:99:9299,466,0
NW_006271972.1	2841639	gene-CCM_05918(dist=2412),gene-CCM_05919(dist=26654)	intergenic	T	C	8788.77	AC=12;AF=1.00;AN=12;DP=1469;Dels=0.00;ExcessHet=3.0103;MLEAC=2;MLEAF=1.00;MQ0=0;set=Intersection	1/1:6,236:242:99:8817,467,0	1/1:15,231:246:99:8321,159,0	1/1:8,235:244:99:8902,416,0	1/1:10,237:247:99:8666,328,0	1/1:10,235:245:99:8798,328,0	1/1:10,235:245:99:8720,328,0
NW_006271972.1	2841640	gene-CCM_05918(dist=2413),gene-CCM_05919(dist=26653)	intergenic	A	G	8877.77	AC=8;AF=1.00;AN=8;DP=1000;Dels=0.00;ExcessHet=3.0103;MLEAC=2;MLEAF=1.00;MQ0=0;set=variant-variant3-variant4-variant5	1/1:11,239:250:99:8906,306,0	./.	1/1:13,237:250:99:8841,309,0	1/1:11,239:250:99:8968,340,0	1/1:10,240:250:99:8989,351,0	./.
NW_006271972.1	2841652	gene-CCM_05918(dist=2425),gene-CCM_05919(dist=26641)	intergenic	T	C	9093.77	AC=12;AF=1.00;AN=12;DP=1500;Dels=0.00;ExcessHet=3.0103;MLEAC=2;MLEAF=1.00;MQ0=0;set=Intersection	1/1:8,242:250:99:9122,423,0	1/1:13,237:250:99:8708,220,0	1/1:10,238:250:99:8716,336,0	1/1:6,243:250:99:9238,503,0	1/1:9,240:250:99:9007,380,0	1/1:8,241:250:99:9108,420,0
NW_006271972.1	2841671	gene-CCM_05918(dist=2444),gene-CCM_05919(dist=26622)	intergenic	A	G	9023.77	AC=12;AF=1.00;AN=12;DP=1500;Dels=0.00;ExcessHet=3.0103;MLEAC=2;MLEAF=1.00;MQ0=0;set=Intersection	1/1:8,241:250:99:9052,451,0	1/1:16,234:250:91:8244,91,0	1/1:9,239:250:99:8766,365,0	1/1:9,241:250:99:8694,378,0	1/1:9,239:250:99:8665,370,0	1/1:15,233:250:99:8176,127,0
NW_006271972.1	2841702	gene-CCM_05918(dist=2475),gene-CCM_05919(dist=26591)	intergenic	A	G	9349.77	AC=10;AF=1.00;AN=10;DP=1250;Dels=0.00;ExcessHet=3.0103;MLEAC=2;MLEAF=1.00;MQ0=0;set=variant-variant2-variant3-variant5-variant6	1/1:6,244:250:99:9378,506,0	1/1:12,238:250:99:8965,303,0	1/1:13,236:250:99:8713,231,0	./.	1/1:8,242:250:99:9169,423,0	1/1:12,237:250:99:8920,277,0
NW_006271972.1	2841707	gene-CCM_05918(dist=2480),gene-CCM_05919(dist=26586)	intergenic	T	C	8868.77	AC=10;AF=1.00;AN=10;DP=1250;Dels=0.00;ExcessHet=3.0103;MLEAC=2;MLEAF=1.00;MQ0=0;set=variant-variant2-variant3-variant5-variant6	1/1:8,240:250:99:8897,405,0	1/1:13,237:250:99:8633,248,0	1/1:10,240:250:99:8962,340,0	./.	1/1:9,241:250:99:8982,377,0	1/1:12,237:250:99:8557,242,0
NW_006271972.1	2841717	gene-CCM_05918(dist=2490),gene-CCM_05919(dist=26576)	intergenic	T	C	9080.77	AC=10;AF=1.00;AN=10;DP=1250;Dels=0.00;ExcessHet=3.0103;MLEAC=2;MLEAF=1.00;MQ0=0;set=variant-variant2-variant3-variant5-variant6	1/1:7,243:250:99:9109,485,0	1/1:15,235:250:99:8316,125,0	1/1:11,239:250:99:8707,343,0	./.	1/1:8,240:250:99:8979,429,0	1/1:11,239:250:99:8898,321,0
NW_006271972.1	2841732	gene-CCM_05918(dist=2505),gene-CCM_05919(dist=26561)	intergenic	T	C	9016.77	AC=4;AF=1.00;AN=4;DP=500;Dels=0.00;ExcessHet=3.0103;MLEAC=2;MLEAF=1.00;set=variant3-variant5	./.	./.	1/1:9,241:250:99:9045,380,0	./.	1/1:5,245:250:99:9280,531,0	./.
NW_006271972.1	2841758	gene-CCM_05918(dist=2531),gene-CCM_05919(dist=26535)	intergenic	A	G	5320.77	AC=12;AF=1.00;AN=12;DP=1500;Dels=0.00;ExcessHet=3.0103;MLEAC=2;MLEAF=1.00;set=Intersection	1/1:5,245:250:99:5349,236,0	1/1:9,240:250:73:4983,73,0	1/1:8,242:250:99:4762,107,0	1/1:7,243:250:99:5460,208,0	1/1:4,246:250:99:5477,279,0	1/1:9,241:250:58:4810,58,0
NW_006271972.1	2841774	gene-CCM_05918(dist=2547),gene-CCM_05919(dist=26519)	intergenic	T	C	4958.89	AC=9;AF=0.750;AN=12;DP=1490;Dels=0.00;ExcessHet=3.0103;set=Intersection	1/1:11,237:248:2:4985,2,0	0/1:13,234:247:79:4734,0,79	0/1:13,232:245:47:4762,0,47	1/1:10,240:250:75:5394,75,0	1/1:9,241:250:99:5371,103,0	0/1:21,229:250:99:4771,0,343
NW_006271972.1	2841811	gene-CCM_05918(dist=2584),gene-CCM_05919(dist=26482)	intergenic	C	T	437.77	AC=1;AF=0.500;AN=2;BaseQRankSum=0.717;DP=36;Dels=0.00;ExcessHet=3.0103;FS=0.000;HaplotypeScore=9.9810;MLEAC=1;MLEAF=0.500;MQ=57.17;MQ0=1;MQRankSum=0.817;QD=12.16;ReadPosRankSum=-0.517;SOR=0.818;set=variant3	./.	./.	0/1:21,15:36:99:466,0,648	./.	./.	./.
NW_006271972.1	2842128	gene-CCM_05918(dist=2901),gene-CCM_05919(dist=26165)	intergenic	G	A	642.77	AC=3;AF=0.500;AN=6;DP=389;Dels=0.00;ExcessHet=3.0103;MLEAC=1;MLEAF=0.500;set=variant-variant2-variant3	0/1:95,29:125:99:671,0,2443	0/1:99,31:130:99:690,0,2474	0/1:99,33:134:99:777,0,2511	./.	./.	./.
NW_006271972.1	2842387	gene-CCM_05918(dist=3160),gene-CCM_05919(dist=25906)	intergenic	T	C	456.77	AC=6;AF=0.500;AN=12;DP=447;Dels=0.00;ExcessHet=3.0103;MLEAC=1;MLEAF=0.500;set=Intersection	0/1:50,24:74:99:485,0,1589	0/1:56,17:73:99:338,0,1971	0/1:59,26:86:99:567,0,1950	0/1:58,15:73:99:309,0,1926	0/1:56,17:73:99:319,0,1809	0/1:50,18:68:99:213,0,1637
NW_006271972.1	2842389	gene-CCM_05918(dist=3162),gene-CCM_05919(dist=25904)	intergenic	T	G	431.77	AC=6;AF=0.500;AN=12;DP=444;Dels=0.00;ExcessHet=3.0103;MLEAC=1;MLEAF=0.500;set=Intersection	0/1:48,25:73:99:460,0,1629	0/1:55,20:75:99:401,0,1966	0/1:55,30:85:99:674,0,1762	0/1:56,16:72:99:346,0,1870	0/1:52,19:71:99:345,0,1805	0/1:48,20:68:99:249,0,1656
NW_006271972.1	2842392	gene-CCM_05918(dist=3165),gene-CCM_05919(dist=25901)	intergenic	G	A	434.77	AC=6;AF=0.500;AN=12;DP=446;Dels=0.00;ExcessHet=3.0103;MLEAC=1;MLEAF=0.500;set=Intersection	0/1:46,25:72:99:463,0,1608	0/1:56,20:76:99:370,0,1920	0/1:55,30:85:99:675,0,1852	0/1:54,16:71:99:342,0,1760	0/1:53,19:72:99:345,0,1815	0/1:50,20:70:99:212,0,1638
NW_006271972.1	2842401	gene-CCM_05918(dist=3174),gene-CCM_05919(dist=25892)	intergenic	C	T	403.77	AC=6;AF=0.500;AN=12;DP=443;ExcessHet=3.0103;MLEAC=1;MLEAF=0.500;set=Intersection	0/1:48,24:72:99:432,0,1596	0/1:58,20:78:99:404,0,1949	0/1:54,27:81:99:646,0,1834	0/1:50,16:66:99:360,0,1605	0/1:56,19:75:99:333,0,1974	0/1:52,18:70:99:177,0,1742
NW_006271972.1	2842402	gene-CCM_05918(dist=3175),gene-CCM_05919(dist=25891)	intergenic	G	A	416.77	AC=6;AF=0.500;AN=12;DP=447;ExcessHet=3.0103;MLEAC=1;MLEAF=0.500;set=Intersection	0/1:49,24:74:99:445,0,1611	0/1:58,20:78:99:404,0,1934	0/1:55,27:82:99:626,0,1825	0/1:51,16:67:99:351,0,1705	0/1:55,19:75:99:334,0,1937	0/1:52,18:70:99:177,0,1722
NW_006271972.1	2842405	gene-CCM_05918(dist=3178),gene-CCM_05919(dist=25888)	intergenic	T	C	358.77	AC=5;AF=0.500;AN=10;DP=376;Dels=0.00;ExcessHet=3.0103;MLEAC=1;MLEAF=0.500;set=variant-variant2-variant3-variant4-variant5	0/1:53,21:74:99:387,0,1766	0/1:63,17:80:99:313,0,2155	0/1:59,23:82:99:508,0,2045	0/1:51,15:66:99:336,0,1629	0/1:59,15:74:99:232,0,2069	./.
NW_006271972.1	2842406	gene-CCM_05918(dist=3179),gene-CCM_05919(dist=25887)	intergenic	A	G	410.77	AC=5;AF=0.500;AN=10;DP=378;Dels=0.00;ExcessHet=3.0103;MLEAC=1;MLEAF=0.500;set=variant-variant2-variant3-variant4-variant5	0/1:49,24:73:99:439,0,1690	0/1:59,23:82:99:458,0,2064	0/1:54,28:83:99:686,0,1846	0/1:50,16:66:99:367,0,1642	0/1:55,19:74:99:339,0,1885	./.
NW_006271972.1	2842422	gene-CCM_05918(dist=3195),gene-CCM_05919(dist=25871)	intergenic	A	G	695.77	AC=6;AF=0.500;AN=12;DP=557;Dels=0.00;ExcessHet=3.0103;MLEAC=1;MLEAF=0.500;set=Intersection	0/1:49,46:95:99:724,0,1594	0/1:64,37:102:99:665,0,2176	0/1:57,42:100:99:817,0,2004	0/1:46,36:82:99:550,0,1439	0/1:54,34:88:99:502,0,1874	0/1:53,37:90:99:402,0,1770
NW_006271972.1	2842426	gene-CCM_05918(dist=3199),gene-CCM_05919(dist=25867)	intergenic	A	G	576.77	AC=6;AF=0.500;AN=12;DP=567;Dels=0.00;ExcessHet=3.0103;MLEAC=1;MLEAF=0.500;set=Intersection	0/1:58,39:97:99:605,0,1737	0/1:75,31:107:99:484,0,2537	0/1:65,35:101:99:627,0,2144	0/1:49,33:83:99:403,0,1617	0/1:59,30:89:99:375,0,1998	0/1:57,33:90:99:312,0,1831
NW_006271972.1	2842459	gene-CCM_05918(dist=3232),gene-CCM_05919(dist=25834)	intergenic	A	G	263.77	AC=2;AF=0.500;AN=4;DP=192;Dels=0.00;ExcessHet=3.0103;MLEAC=1;MLEAF=0.500;MQ0=6;set=variant3-variant6	./.	./.	0/1:66,30:96:99:292,0,2272	./.	./.	0/1:59,35:96:99:312,0,2012
NW_006271972.1	2842496	gene-CCM_05918(dist=3269),gene-CCM_05919(dist=25797)	intergenic	A	G	206.77	AC=3;AF=0.500;AN=6;DP=240;Dels=0.00;ExcessHet=3.0103;MLEAC=1;MLEAF=0.500;set=variant2-variant3-variant4	./.	0/1:64,22:86:99:235,0,2182	0/1:53,24:77:99:222,0,1907	0/1:48,29:77:99:227,0,1621	./.	./.
NW_006271972.1	2842506	gene-CCM_05918(dist=3279),gene-CCM_05919(dist=25787)	intergenic	A	G	252.77	AC=3;AF=0.500;AN=6;DP=232;Dels=0.00;ExcessHet=3.0103;MLEAC=1;MLEAF=0.500;set=variant-variant3-variant4	0/1:57,27:84:99:281,0,1962	./.	0/1:54,21:75:99:182,0,1947	0/1:46,26:73:99:172,0,1520	./.	./.
NW_006271972.1	2842520	gene-CCM_05918(dist=3293),gene-CCM_05919(dist=25773)	intergenic	G	A	117.77	AC=1;AF=0.500;AN=2;BaseQRankSum=1.266;DP=57;Dels=0.00;ExcessHet=3.0103;FS=8.855;HaplotypeScore=5.8916;MLEAC=1;MLEAF=0.500;MQ=53.74;MQ0=2;MQRankSum=-5.555;QD=2.07;ReadPosRankSum=0.976;SOR=1.722;set=variant4	./.	./.	./.	0/1:41,16:57:99:146,0,1408	./.	./.
NW_006271972.1	2842525	gene-CCM_05918(dist=3298),gene-CCM_05919(dist=25768)	intergenic	T	C	164.77	AC=1;AF=0.500;AN=2;BaseQRankSum=-1.535;DP=57;Dels=0.00;ExcessHet=3.0103;FS=6.682;HaplotypeScore=5.8916;MLEAC=1;MLEAF=0.500;MQ=54.32;MQ0=2;MQRankSum=-5.418;QD=2.89;ReadPosRankSum=0.168;SOR=1.576;set=variant4	./.	./.	./.	0/1:42,15:57:99:193,0,1452	./.	./.
NW_006271972.1	2842544	gene-CCM_05918(dist=3317),gene-CCM_05919(dist=25749)	intergenic	G	A	127.77	AC=1;AF=0.500;AN=2;BaseQRankSum=-0.260;DP=56;Dels=0.00;ExcessHet=3.0103;FS=4.794;HaplotypeScore=2.9988;MLEAC=1;MLEAF=0.500;MQ=54.47;MQ0=2;MQRankSum=-5.254;QD=2.28;ReadPosRankSum=-2.237;SOR=1.405;set=variant4	./.	./.	./.	0/1:42,14:56:99:156,0,1450	./.	./.
NW_006271972.1	2842604	gene-CCM_05918(dist=3377),gene-CCM_05919(dist=25689)	intergenic	A	G	5599.77	AC=1;AF=0.500;AN=2;BaseQRankSum=1.580;DP=249;Dels=0.00;ExcessHet=3.0103;FS=0.590;HaplotypeScore=0.8941;MLEAC=1;MLEAF=0.500;MQ=40.07;MQ0=0;MQRankSum=-10.761;QD=22.49;ReadPosRankSum=-7.563;SOR=0.763;set=variant3	./.	./.	0/1:48,201:249:99:5628,0,1194	./.	./.	./.
NW_006271972.1	2842610	gene-CCM_05918(dist=3383),gene-CCM_05919(dist=25683)	intergenic	T	C	5652.77	AC=3;AF=0.500;AN=6;DP=749;Dels=0.00;ExcessHet=3.0103;MLEAC=1;MLEAF=0.500;MQ0=0;set=variant-variant4-variant6	0/1:48,201:250:99:5681,0,1164	./.	./.	0/1:41,208:249:99:6149,0,975	./.	0/1:52,198:250:99:5659,0,1329
NW_006271972.1	2842631	gene-CCM_05918(dist=3404),gene-CCM_05919(dist=25662)	intergenic	T	C	2130.77	AC=6;AF=0.500;AN=12;DP=688;ExcessHet=3.0103;MLEAC=1;MLEAF=0.500;MQ0=0;set=Intersection	0/1:45,67:112:99:2159,0,1378	0/1:37,75:112:99:2373,0,1146	0/1:45,67:112:99:2132,0,1443	0/1:41,73:114:99:2357,0,1271	0/1:41,77:118:99:2578,0,1210	0/1:53,66:119:99:2038,0,1591
NW_006271972.1	2842633	gene-CCM_05918(dist=3406),gene-CCM_05919(dist=25660)	intergenic	T	C	2137.77	AC=6;AF=0.500;AN=12;DP=689;Dels=0.00;ExcessHet=3.0103;MLEAC=1;MLEAF=0.500;MQ0=0;set=Intersection	0/1:46,67:113:99:2166,0,1415	0/1:39,75:114:99:2368,0,1220	0/1:44,67:111:99:2135,0,1426	0/1:39,73:112:99:2385,0,1187	0/1:42,77:119:99:2562,0,1203	0/1:54,66:120:99:2023,0,1650
NW_006271972.1	2842639	gene-CCM_05918(dist=3412),gene-CCM_05919(dist=25654)	intergenic	A	G	134.77	AC=2;AF=0.500;AN=4;DP=113;Dels=0.00;ExcessHet=3.0103;HaplotypeScore=0.0000;MLEAC=1;MLEAF=0.500;MQ0=0;set=variant-variant2	0/1:45,12:57:99:163,0,1517	0/1:39,17:56:99:275,0,1300	./.	./.	./.	./.
NW_006271972.1	2842729	gene-CCM_05918(dist=3502),gene-CCM_05919(dist=25564)	intergenic	A	G	5083.77	AC=2;AF=0.500;AN=4;DP=498;Dels=0.00;ExcessHet=3.0103;MLEAC=1;MLEAF=0.500;set=variant5-variant6	./.	./.	./.	./.	0/1:43,204:248:99:5112,0,1062	0/1:49,199:250:99:5574,0,1153
NW_006271972.1	2842731	gene-CCM_05918(dist=3504),gene-CCM_05919(dist=25562)	intergenic	T	C	5798.77	AC=1;AF=0.500;AN=2;BaseQRankSum=3.815;DP=248;Dels=0.00;ExcessHet=3.0103;FS=14.393;HaplotypeScore=11.4131;MLEAC=1;MLEAF=0.500;MQ=47.54;MQ0=3;MQRankSum=-8.374;QD=23.38;ReadPosRankSum=-4.912;SOR=0.736;set=variant6	./.	./.	./.	./.	./.	0/1:47,201:248:99:5827,0,884
NW_006271972.1	2842741	gene-CCM_05918(dist=3514),gene-CCM_05919(dist=25552)	intergenic	T	C	5640.77	AC=3;AF=0.500;AN=6;DP=745;Dels=0.00;ExcessHet=3.0103;MLEAC=1;MLEAF=0.500;set=variant3-variant5-variant6	./.	./.	0/1:53,193:247:99:5669,0,1423	./.	0/1:43,207:250:99:5473,0,1096	0/1:44,204:248:99:5732,0,999
NW_006271972.1	2842742	gene-CCM_05918(dist=3515),gene-CCM_05919(dist=25551)	intergenic	A	G	5743.77	AC=3;AF=0.500;AN=6;DP=746;Dels=0.00;ExcessHet=3.0103;MLEAC=1;MLEAF=0.500;set=variant3-variant5-variant6	./.	./.	0/1:54,194:248:99:5772,0,1297	./.	0/1:42,207:250:99:5471,0,874	0/1:43,204:248:99:5822,0,921
NW_006271972.1	2842751	gene-CCM_05918(dist=3524),gene-CCM_05919(dist=25542)	intergenic	A	G	6015.77	AC=3;AF=0.500;AN=6;DP=747;Dels=0.00;ExcessHet=3.0103;MLEAC=1;MLEAF=0.500;set=variant3-variant4-variant6	./.	./.	0/1:51,196:249:99:6044,0,1177	0/1:40,208:249:99:6514,0,746	./.	0/1:46,203:249:99:6130,0,925
NW_006271972.1	2842764	gene-CCM_05918(dist=3537),gene-CCM_05919(dist=25529)	intergenic	A	G	6328.77	AC=1;AF=0.500;AN=2;BaseQRankSum=1.407;DP=249;Dels=0.00;ExcessHet=3.0103;FS=35.146;HaplotypeScore=10.7291;MLEAC=1;MLEAF=0.500;MQ=51.13;MQ0=2;MQRankSum=-4.477;QD=25.42;ReadPosRankSum=-1.756;SOR=1.890;set=variant6	./.	./.	./.	./.	./.	0/1:44,205:249:99:6357,0,946
NW_006271972.1	2842771	gene-CCM_05918(dist=3544),gene-CCM_05919(dist=25522)	intergenic	A	G	6387.77	AC=3;AF=0.500;AN=6;DP=748;Dels=0.00;ExcessHet=3.0103;MLEAC=1;MLEAF=0.500;set=variant-variant3-variant6	0/1:48,202:250:99:6416,0,1168	./.	0/1:56,194:250:99:6298,0,1454	./.	./.	0/1:44,203:248:99:6528,0,977
NW_006271972.1	2842781	gene-CCM_05918(dist=3554),gene-CCM_05919(dist=25512)	intergenic	A	G	6530.77	AC=3;AF=0.500;AN=6;DP=745;Dels=0.00;ExcessHet=3.0103;MLEAC=1;MLEAF=0.500;set=variant2-variant4-variant6	./.	0/1:41,209:250:99:6559,0,819	./.	0/1:41,206:247:99:6592,0,873	./.	0/1:43,204:248:99:6500,0,996
NW_006271972.1	2842788	gene-CCM_05918(dist=3561),gene-CCM_05919(dist=25505)	intergenic	A	G	6586.77	AC=3;AF=0.500;AN=6;DP=743;Dels=0.00;ExcessHet=3.0103;MLEAC=1;MLEAF=0.500;set=variant2-variant4-variant6	./.	0/1:38,209:248:99:6615,0,784	./.	0/1:38,209:247:99:6918,0,736	./.	0/1:40,207:248:99:6748,0,745
NW_006271972.1	2842809	gene-CCM_05918(dist=3582),gene-CCM_05919(dist=25484)	intergenic	T	C	6644.77	AC=1;AF=0.500;AN=2;BaseQRankSum=1.662;DP=245;Dels=0.00;ExcessHet=3.0103;FS=53.260;HaplotypeScore=5.3645;MLEAC=1;MLEAF=0.500;MQ=47.97;MQ0=0;MQRankSum=-9.158;QD=27.23;ReadPosRankSum=1.455;SOR=3.510;set=variant4	./.	./.	./.	0/1:43,201:245:99:6673,0,849	./.	./.
NW_006271972.1	2842817	gene-CCM_05918(dist=3590),gene-CCM_05919(dist=25476)	intergenic	T	C	6448.77	AC=1;AF=0.500;AN=2;BaseQRankSum=-0.505;DP=240;Dels=0.00;ExcessHet=3.0103;FS=56.562;HaplotypeScore=4.4704;MLEAC=1;MLEAF=0.500;MQ=47.96;MQ0=0;MQRankSum=-8.884;QD=26.87;ReadPosRankSum=2.181;SOR=3.760;set=variant	0/1:42,198:240:99:6477,0,942	./.	./.	./.	./.	./.
NW_006271972.1	2842820	gene-CCM_05918(dist=3593),gene-CCM_05919(dist=25473)	intergenic	T	C	6408.77	AC=2;AF=0.500;AN=4;DP=485;Dels=0.00;ExcessHet=3.0103;MLEAC=1;MLEAF=0.500;MQ0=0;set=variant-variant4	0/1:44,198:242:99:6437,0,982	./.	./.	0/1:47,196:243:99:6573,0,1095	./.	./.
NW_006271972.1	2842937	gene-CCM_05918(dist=3710),gene-CCM_05919(dist=25356)	intergenic	T	C	5567.77	AC=1;AF=0.500;AN=2;BaseQRankSum=1.886;DP=250;Dels=0.00;ExcessHet=3.0103;FS=45.352;HaplotypeScore=3.6796;MLEAC=1;MLEAF=0.500;MQ=43.55;MQ0=2;MQRankSum=-9.807;QD=22.27;ReadPosRankSum=-5.644;SOR=4.823;set=variant2	./.	0/1:38,212:250:99:5596,0,797	./.	./.	./.	./.
NW_006271972.1	2842942	gene-CCM_05918(dist=3715),gene-CCM_05919(dist=25351)	intergenic	A	G	5449.77	AC=1;AF=0.500;AN=2;BaseQRankSum=-0.155;DP=250;Dels=0.00;ExcessHet=3.0103;FS=53.718;HaplotypeScore=4.6783;MLEAC=1;MLEAF=0.500;MQ=43.85;MQ0=2;MQRankSum=-10.113;QD=21.80;ReadPosRankSum=-3.184;SOR=4.835;set=variant2	./.	0/1:41,209:250:99:5478,0,848	./.	./.	./.	./.
NW_006271972.1	2843067	gene-CCM_05918(dist=3840),gene-CCM_05919(dist=25226)	intergenic	A	G	176.77	AC=4;AF=0.500;AN=8;DP=222;Dels=0.00;ExcessHet=3.0103;MLEAC=1;MLEAF=0.500;MQ0=0;set=variant2-variant4-variant5-variant6	./.	0/1:36,10:46:99:205,0,1273	./.	0/1:49,12:61:99:206,0,1690	0/1:46,8:54:99:154,0,1657	0/1:46,15:61:99:242,0,1613
NW_006271972.1	2843078	gene-CCM_05918(dist=3851),gene-CCM_05919(dist=25215)	intergenic	A	G	5504.77	AC=4;AF=0.500;AN=8;DP=996;Dels=0.00;ExcessHet=3.0103;MLEAC=1;MLEAF=0.500;set=variant-variant2-variant3-variant5	0/1:45,204:249:99:5533,0,1137	0/1:28,221:249:99:6390,0,419	0/1:46,201:248:99:5422,0,1143	./.	0/1:43,207:250:99:5681,0,1034	./.
NW_006271972.1	2843082	gene-CCM_05918(dist=3855),gene-CCM_05919(dist=25211)	intergenic	A	G	5320.77	AC=4;AF=0.500;AN=8;DP=999;Dels=0.00;ExcessHet=3.0103;MLEAC=1;MLEAF=0.500;set=variant-variant2-variant3-variant5	0/1:45,205:250:99:5349,0,1166	0/1:28,222:250:99:6387,0,435	0/1:45,205:250:99:5452,0,1082	./.	0/1:40,209:249:99:5484,0,988	./.
NW_006271972.1	2843088	gene-CCM_05918(dist=3861),gene-CCM_05919(dist=25205)	intergenic	A	G	5024.77	AC=6;AF=0.500;AN=12;DP=1495;Dels=0.00;ExcessHet=3.0103;MLEAC=1;MLEAF=0.500;set=Intersection	0/1:46,204:250:99:5053,0,1187	0/1:26,222:248:99:6652,0,315	0/1:41,207:248:99:5487,0,966	0/1:43,207:250:99:5609,0,1031	0/1:38,212:250:99:5524,0,850	0/1:40,209:249:99:6083,0,902
NW_006271972.1	2843090	gene-CCM_05918(dist=3863),gene-CCM_05919(dist=25203)	intergenic	T	C	5057.77	AC=6;AF=0.500;AN=12;DP=1500;Dels=0.00;ExcessHet=3.0103;MLEAC=1;MLEAF=0.500;set=Intersection	0/1:46,204:250:99:5086,0,1176	0/1:25,225:250:99:6645,0,362	0/1:42,208:250:99:5640,0,1022	0/1:42,207:250:99:5659,0,914	0/1:37,213:250:99:5548,0,824	0/1:40,210:250:99:6141,0,909
NW_006271972.1	2843097	gene-CCM_05918(dist=3870),gene-CCM_05919(dist=25196)	intergenic	T	C	5149.77	AC=6;AF=0.500;AN=12;DP=1500;Dels=0.00;ExcessHet=3.0103;MLEAC=1;MLEAF=0.500;set=Intersection	0/1:44,205:250:99:5178,0,1157	0/1:25,225:250:99:6490,0,364	0/1:42,208:250:99:5321,0,1011	0/1:45,205:250:99:5373,0,1157	0/1:39,211:250:99:5423,0,957	0/1:42,208:250:99:5870,0,976
NW_006271972.1	2843102	gene-CCM_05918(dist=3875),gene-CCM_05919(dist=25191)	intergenic	A	G	5176.77	AC=6;AF=0.500;AN=12;DP=1494;Dels=0.00;ExcessHet=3.0103;MLEAC=1;MLEAF=0.500;set=Intersection	0/1:43,205:248:99:5205,0,1117	0/1:26,224:250:99:6370,0,414	0/1:39,209:248:99:5434,0,891	0/1:44,205:249:99:5335,0,1123	0/1:38,211:249:99:5425,0,838	0/1:42,208:250:99:5764,0,989
NW_006271972.1	2843106	gene-CCM_05918(dist=3879),gene-CCM_05919(dist=25187)	intergenic	A	G	5292.77	AC=6;AF=0.500;AN=12;DP=1500;Dels=0.00;ExcessHet=3.0103;MLEAC=1;MLEAF=0.500;set=Intersection	0/1:42,208:250:99:5321,0,1079	0/1:27,223:250:99:6252,0,463	0/1:37,213:250:99:5415,0,774	0/1:43,207:250:99:5372,0,1118	0/1:36,214:250:99:5351,0,828	0/1:44,206:250:99:5690,0,1075
NW_006271972.1	2843110	gene-CCM_05918(dist=3883),gene-CCM_05919(dist=25183)	intergenic	T	C	5353.77	AC=6;AF=0.500;AN=12;DP=1500;Dels=0.00;ExcessHet=3.0103;MLEAC=1;MLEAF=0.500;set=Intersection	0/1:42,208:250:99:5382,0,1022	0/1:26,224:250:99:6254,0,426	0/1:37,213:250:99:5326,0,783	0/1:43,207:250:99:5192,0,1128	0/1:37,213:250:99:5086,0,910	0/1:42,208:250:99:5577,0,1007
NW_006271972.1	2843212	gene-CCM_05918(dist=3985),gene-CCM_05919(dist=25081)	intergenic	A	G	6488.77	AC=1;AF=0.500;AN=2;BaseQRankSum=-1.094;DP=250;Dels=0.00;ExcessHet=3.0103;FS=36.167;HaplotypeScore=4.5761;MLEAC=1;MLEAF=0.500;MQ=40.01;MQ0=4;MQRankSum=-7.061;QD=26.06;ReadPosRankSum=-2.358;SOR=4.942;set=variant3	./.	./.	0/1:18,231:250:99:6517,0,112	./.	./.	./.
NW_006271972.1	2843219	gene-CCM_05918(dist=3992),gene-CCM_05919(dist=25074)	intergenic	T	C	6451.77	AC=1;AF=0.500;AN=2;BaseQRankSum=-0.239;DP=241;Dels=0.00;ExcessHet=3.0103;FS=47.085;HaplotypeScore=3.6820;MLEAC=1;MLEAF=0.500;MQ=40.47;MQ0=4;MQRankSum=-7.050;QD=26.88;ReadPosRankSum=-1.327;SOR=5.502;set=variant3	./.	./.	0/1:18,222:241:99:6480,0,115	./.	./.	./.
NW_006271972.1	2843220	gene-CCM_05918(dist=3993),gene-CCM_05919(dist=25073)	intergenic	A	G	6528.77	AC=1;AF=0.500;AN=2;BaseQRankSum=-0.182;DP=240;Dels=0.00;ExcessHet=3.0103;FS=46.961;HaplotypeScore=4.5761;MLEAC=1;MLEAF=0.500;MQ=40.55;MQ0=4;MQRankSum=-7.048;QD=27.32;ReadPosRankSum=-1.109;SOR=5.493;set=variant3	./.	./.	0/1:18,221:240:99:6557,0,118	./.	./.	./.
NW_006271972.1	2843222	gene-CCM_05918(dist=3995),gene-CCM_05919(dist=25071)	intergenic	A	G	6363.77	AC=2;AF=0.500;AN=4;DP=500;Dels=0.00;ExcessHet=3.0103;MLEAC=1;MLEAF=0.500;set=variant2-variant3	./.	0/1:20,229:250:99:6392,0,195	0/1:18,232:250:99:6661,0,100	./.	./.	./.
NW_006271972.1	2843241	gene-CCM_05918(dist=4014),gene-CCM_05919(dist=25052)	intergenic	T	C	6612.77	AC=1;AF=0.500;AN=2;BaseQRankSum=0.456;DP=246;Dels=0.00;ExcessHet=3.0103;FS=46.426;HaplotypeScore=12.6189;MLEAC=1;MLEAF=0.500;MQ=40.13;MQ0=0;MQRankSum=-7.062;QD=26.88;ReadPosRankSum=-2.403;SOR=6.959;set=variant3	./.	./.	0/1:18,228:246:97:6641,0,97	./.	./.	./.
NW_006271972.1	2843244	gene-CCM_05918(dist=4017),gene-CCM_05919(dist=25049)	intergenic	A	G	6242.77	AC=1;AF=0.500;AN=2;BaseQRankSum=-0.420;DP=243;Dels=0.00;ExcessHet=3.0103;FS=45.985;HaplotypeScore=12.6189;MLEAC=1;MLEAF=0.500;MQ=40.22;MQ0=0;MQRankSum=-7.056;QD=25.90;ReadPosRankSum=-2.251;SOR=6.915;set=variant3	./.	./.	0/1:18,223:243:99:6271,0,118	./.	./.	./.
NW_006271972.1	2843255	gene-CCM_05918(dist=4028),gene-CCM_05919(dist=25038)	intergenic	T	C	6338.77	AC=1;AF=0.500;AN=2;BaseQRankSum=-0.672;DP=228;Dels=0.00;ExcessHet=3.0103;FS=44.795;HaplotypeScore=7.2544;MLEAC=1;MLEAF=0.500;MQ=41.24;MQ0=0;MQRankSum=-7.039;QD=27.80;ReadPosRankSum=0.560;SOR=6.794;set=variant3	./.	./.	0/1:18,210:228:99:6367,0,114	./.	./.	./.
NW_006271972.1	2843256	gene-CCM_05918(dist=4029),gene-CCM_05919(dist=25037)	intergenic	A	G	6369.77	AC=1;AF=0.500;AN=2;BaseQRankSum=1.297;DP=228;Dels=0.00;ExcessHet=3.0103;FS=54.256;HaplotypeScore=7.2544;MLEAC=1;MLEAF=0.500;MQ=41.38;MQ0=0;MQRankSum=-7.214;QD=27.94;ReadPosRankSum=1.017;SOR=7.092;set=variant3	./.	./.	0/1:19,209:228:99:6398,0,148	./.	./.	./.
NW_006271972.1	2843311	gene-CCM_05918(dist=4084),gene-CCM_05919(dist=24982)	intergenic	A	G	5515.77	AC=1;AF=0.500;AN=2;BaseQRankSum=0.214;DP=207;Dels=0.00;ExcessHet=3.0103;FS=55.400;HaplotypeScore=1.9955;MLEAC=1;MLEAF=0.500;MQ=41.89;MQ0=2;MQRankSum=-8.097;QD=26.65;ReadPosRankSum=3.977;SOR=7.270;set=variant2	./.	0/1:25,182:207:99:5544,0,449	./.	./.	./.	./.
NW_006271972.1	2843314	gene-CCM_05918(dist=4087),gene-CCM_05919(dist=24979)	intergenic	A	G	5333.77	AC=1;AF=0.500;AN=2;BaseQRankSum=-0.380;DP=202;Dels=0.00;ExcessHet=3.0103;FS=55.787;HaplotypeScore=1.9955;MLEAC=1;MLEAF=0.500;MQ=41.78;MQ0=2;MQRankSum=-7.939;QD=26.54;ReadPosRankSum=3.022;SOR=7.322;set=variant2	./.	0/1:24,177:202:99:5362,0,428	./.	./.	./.	./.
NW_006271972.1	2847104	gene-CCM_05918(dist=7877),gene-CCM_05919(dist=21189)	intergenic	A	G	6678.77	AC=1;AF=0.500;AN=2;BaseQRankSum=0.510;DP=250;Dels=0.00;ExcessHet=3.0103;FS=59.339;HaplotypeScore=4.4704;MLEAC=1;MLEAF=0.500;MQ=56.43;MQ0=0;MQRankSum=-1.562;QD=26.72;ReadPosRankSum=-4.308;SOR=4.157;set=variant	0/1:37,213:250:99:6707,0,791	./.	./.	./.	./.	./.
NW_006271972.1	2847118	gene-CCM_05918(dist=7891),gene-CCM_05919(dist=21175)	intergenic	A	G	6675.77	AC=3;AF=0.500;AN=6;DP=750;Dels=0.00;ExcessHet=3.0103;MLEAC=1;MLEAF=0.500;MQ0=0;set=variant2-variant4-variant6	./.	0/1:29,221:250:99:6704,0,484	./.	0/1:21,228:250:99:7752,0,136	./.	0/1:30,220:250:99:7724,0,421
NW_006271972.1	2847129	gene-CCM_05918(dist=7902),gene-CCM_05919(dist=21164)	intergenic	T	C	7738.77	AC=6;AF=0.600;AN=10;DP=1227;Dels=0.00;ExcessHet=3.0103;MQ0=0;set=variant-variant2-variant3-variant4-variant6	0/1:34,215:249:99:7767,0,583	0/1:25,212:238:99:7233,0,286	0/1:21,226:247:52:8269,0,52	1/1:17,227:244:21:7966,21,0	./.	0/1:28,221:249:99:7911,0,301
NW_006271972.1	2847130	gene-CCM_05918(dist=7903),gene-CCM_05919(dist=21163)	intergenic	A	G	7768.77	AC=4;AF=0.500;AN=8;DP=1000;Dels=0.00;ExcessHet=3.0103;MLEAC=1;MLEAF=0.500;MQ0=0;set=variant-variant3-variant4-variant6	0/1:33,216:250:99:7797,0,563	./.	0/1:22,228:250:99:8258,0,134	0/1:19,231:250:3:8107,0,3	./.	0/1:27,223:250:99:7961,0,332
NW_006271972.1	2847149	gene-CCM_05918(dist=7922),gene-CCM_05919(dist=21144)	intergenic	T	C	7932.77	AC=7;AF=0.583;AN=12;DP=1498;Dels=0.00;ExcessHet=3.0103;MQ0=0;set=Intersection	0/1:29,221:250:99:7961,0,406	0/1:21,229:250:55:8307,0,55	0/1:21,229:250:91:8350,0,91	1/1:14,236:250:99:8774,197,0	0/1:22,228:250:99:8141,0,132	0/1:22,226:248:99:8188,0,140
NW_006271972.1	2847153	gene-CCM_05918(dist=7926),gene-CCM_05919(dist=21140)	intergenic	T	C	8018.77	AC=11;AF=0.917;AN=12;DP=1500;Dels=0.00;ExcessHet=3.0103;MQ0=0;set=Intersection	0/1:26,224:250:99:8047,0,263	1/1:19,230:250:16:8349,16,0	1/1:15,235:250:99:8682,149,0	1/1:11,239:250:99:8845,294,0	1/1:17,233:250:69:8570,69,0	1/1:19,231:250:1:8320,1,0
NW_006271972.1	2847159	gene-CCM_05918(dist=7932),gene-CCM_05919(dist=21134)	intergenic	T	C	7936.77	AC=10;AF=0.833;AN=12;DP=1500;Dels=0.00;ExcessHet=3.0103;MQ0=0;set=Intersection	0/1:27,223:250:99:7965,0,300	0/1:21,229:250:44:8268,0,44	1/1:16,234:250:97:8482,97,0	1/1:10,240:250:99:9054,343,0	1/1:18,231:250:23:8400,23,0	1/1:14,236:250:99:8745,183,0
NW_006271972.1	2847186	gene-CCM_05918(dist=7959),gene-CCM_05919(dist=21107)	intergenic	A	G	7789.77	AC=10;AF=0.833;AN=12;DP=1462;Dels=0.00;ExcessHet=3.0103;set=Intersection	0/1:23,220:244:99:7818,0,163	1/1:16,225:242:83:8086,83,0	0/1:21,222:243:94:7918,0,94	1/1:16,228:244:76:7970,76,0	1/1:16,226:242:82:8055,82,0	1/1:15,232:247:99:8409,158,0
NW_006271972.1	2847193	gene-CCM_05918(dist=7966),gene-CCM_05919(dist=21100)	intergenic	A	G	6895.77	AC=7;AF=0.583;AN=12;DP=1311;Dels=0.00;ExcessHet=3.0103;MQ0=0;set=Intersection	0/1:25,197:222:99:6924,0,309	0/1:17,199:216:33:7080,0,33	0/1:26,195:221:99:6806,0,348	0/1:19,195:214:99:6803,0,125	0/1:20,198:218:99:6993,0,147	1/1:15,205:220:56:7293,56,0
NW_006271972.1	2847197	gene-CCM_05918(dist=7970),gene-CCM_05919(dist=21096)	intergenic	A	G	6940.77	AC=6;AF=0.500;AN=12;DP=1309;Dels=0.00;ExcessHet=3.0103;MLEAC=1;MLEAF=0.500;MQ0=0;set=Intersection	0/1:26,196:222:99:6969,0,343	0/1:17,198:215:15:7116,0,15	0/1:27,193:220:99:6830,0,392	0/1:19,194:213:99:6734,0,118	0/1:21,197:218:99:6879,0,183	0/1:18,203:221:27:7058,0,27
NW_006271972.1	2847203	gene-CCM_05918(dist=7976),gene-CCM_05919(dist=21090)	intergenic	A	G	6846.77	AC=7;AF=0.583;AN=12;DP=1313;Dels=0.00;ExcessHet=3.0103;MQ0=0;set=Intersection	0/1:29,195:224:99:6875,0,460	1/1:15,197:212:32:7059,32,0	0/1:28,192:220:99:6811,0,422	0/1:19,194:213:99:6866,0,109	0/1:23,197:220:99:6924,0,207	0/1:22,202:224:99:7145,0,146
NW_006271972.1	2847206	gene-CCM_05918(dist=7979),gene-CCM_05919(dist=21087)	intergenic	T	C	6914.77	AC=7;AF=0.583;AN=12;DP=1312;Dels=0.00;ExcessHet=3.0103;MQ0=0;set=Intersection	0/1:28,195:223:99:6943,0,442	1/1:16,197:213:8:7111,8,0	0/1:27,192:219:99:6824,0,395	0/1:20,194:214:99:6845,0,109	0/1:23,197:220:99:6910,0,254	0/1:21,202:223:99:7064,0,136
NW_006271972.1	2847210	gene-CCM_05918(dist=7983),gene-CCM_05919(dist=21083)	intergenic	T	C	6926.77	AC=6;AF=0.500;AN=12;DP=1315;Dels=0.00;ExcessHet=3.0103;MLEAC=1;MLEAF=0.500;MQ0=0;set=Intersection	0/1:26,196:222:99:6955,0,365	0/1:16,197:213:5:7034,0,5	0/1:27,192:219:99:6827,0,424	0/1:22,194:216:99:6746,0,239	0/1:25,197:222:99:6894,0,318	0/1:21,202:223:99:7148,0,140
NW_006271972.1	2847211	gene-CCM_05918(dist=7984),gene-CCM_05919(dist=21082)	intergenic	A	G	6778.77	AC=6;AF=0.500;AN=12;DP=1319;Dels=0.00;ExcessHet=3.0103;MLEAC=1;MLEAF=0.500;MQ0=0;set=Intersection	0/1:28,195:223:99:6807,0,458	0/1:16,197:213:2:7061,0,2	0/1:29,192:221:99:6756,0,454	0/1:23,193:216:99:6691,0,205	0/1:26,197:223:99:6891,0,365	0/1:21,201:223:99:7053,0,146
NW_006271972.1	2847215	gene-CCM_05918(dist=7988),gene-CCM_05919(dist=21078)	intergenic	A	G	6812.77	AC=6;AF=0.500;AN=12;DP=1326;Dels=0.00;ExcessHet=3.0103;MLEAC=1;MLEAF=0.500;MQ0=0;set=Intersection	0/1:29,195:224:99:6841,0,492	0/1:17,197:214:39:7079,0,39	0/1:31,192:223:99:6788,0,575	0/1:23,194:217:99:6786,0,270	0/1:25,197:222:99:6907,0,291	0/1:24,202:226:99:7118,0,251
NW_006271972.1	2847219	gene-CCM_05918(dist=7992),gene-CCM_05919(dist=21074)	intergenic	T	C	6879.77	AC=6;AF=0.500;AN=12;DP=1333;Dels=0.00;ExcessHet=3.0103;MLEAC=1;MLEAF=0.500;MQ0=0;set=Intersection	0/1:33,195:228:99:6908,0,637	0/1:18,197:215:69:7018,0,69	0/1:32,192:224:99:6802,0,578	0/1:23,194:217:99:6762,0,216	0/1:25,197:222:99:6941,0,314	0/1:25,202:227:99:7120,0,291
NW_006271972.1	2847229	gene-CCM_05918(dist=8002),gene-CCM_05919(dist=21064)	intergenic	A	G	6852.77	AC=6;AF=0.500;AN=12;DP=1350;Dels=0.00;ExcessHet=3.0103;MLEAC=1;MLEAF=0.500;MQ0=0;set=Intersection	0/1:35,195:230:99:6881,0,690	0/1:19,195:214:85:6965,0,85	0/1:37,191:228:99:6702,0,708	0/1:26,193:219:99:6764,0,337	0/1:30,196:226:99:6837,0,506	0/1:31,201:232:99:7034,0,495
NW_006271972.1	2847240	gene-CCM_05918(dist=8013),gene-CCM_05919(dist=21053)	intergenic	A	G	6417.77	AC=6;AF=0.500;AN=12;DP=1324;Dels=0.00;ExcessHet=3.0103;MLEAC=1;MLEAF=0.500;MQ0=0;set=Intersection	0/1:36,187:224:99:6446,0,778	0/1:20,190:210:99:6733,0,171	0/1:38,186:224:99:6428,0,813	0/1:27,190:217:99:6552,0,426	0/1:31,191:222:99:6707,0,575	0/1:30,197:227:99:6785,0,532
NW_006271972.1	2847246	gene-CCM_05918(dist=8019),gene-CCM_05919(dist=21047)	intergenic	T	C	6418.77	AC=6;AF=0.500;AN=12;DP=1306;Dels=0.00;ExcessHet=3.0103;MLEAC=1;MLEAF=0.500;MQ0=0;set=Intersection	0/1:37,183:220:99:6447,0,752	0/1:21,185:206:99:6592,0,223	0/1:40,182:222:99:6415,0,875	0/1:29,185:214:99:6440,0,502	0/1:34,186:220:99:6479,0,672	0/1:32,192:224:99:6737,0,609
NW_006271972.1	2847253	gene-CCM_05918(dist=8026),gene-CCM_05919(dist=21040)	intergenic	A	G	133.77	AC=3;AF=0.500;AN=6;DP=111;Dels=0.00;ExcessHet=3.0103;MLEAC=1;MLEAF=0.500;MQ0=0;set=variant2-variant3-variant4	./.	0/1:20,6:26:99:162,0,722	0/1:41,8:49:99:133,0,1464	0/1:30,6:36:99:132,0,1081	./.	./.
NW_006271972.1	2847467	gene-CCM_05918(dist=8240),gene-CCM_05919(dist=20826)	intergenic	T	C	4813.77	AC=1;AF=0.500;AN=2;BaseQRankSum=0.713;DP=178;Dels=0.00;ExcessHet=3.0103;FS=40.843;HaplotypeScore=7.1527;MLEAC=1;MLEAF=0.500;MQ=52.89;MQ0=0;MQRankSum=-7.428;QD=27.04;ReadPosRankSum=0.033;SOR=3.638;set=variant2	./.	0/1:30,148:178:99:4842,0,698	./.	./.	./.	./.
NW_006271972.1	2847468	gene-CCM_05918(dist=8241),gene-CCM_05919(dist=20825)	intergenic	A	G	4955.77	AC=1;AF=0.500;AN=2;BaseQRankSum=0.235;DP=178;Dels=0.00;ExcessHet=3.0103;FS=40.843;HaplotypeScore=6.2586;MLEAC=1;MLEAF=0.500;MQ=52.89;MQ0=0;MQRankSum=-7.498;QD=27.84;ReadPosRankSum=-0.084;SOR=3.638;set=variant2	./.	0/1:30,148:178:99:4984,0,689	./.	./.	./.	./.
NW_006271972.1	2847474	gene-CCM_05918(dist=8247),gene-CCM_05919(dist=20819)	intergenic	T	C	5027.77	AC=3;AF=0.500;AN=6;DP=603;Dels=0.00;ExcessHet=3.0103;MLEAC=1;MLEAF=0.500;set=variant-variant2-variant5	0/1:48,156:204:99:5056,0,1251	0/1:31,148:179:99:4804,0,724	./.	./.	0/1:44,175:220:99:5742,0,1089	./.
NW_006271972.1	2847476	gene-CCM_05918(dist=8249),gene-CCM_05919(dist=20817)	intergenic	A	G	5129.77	AC=3;AF=0.500;AN=6;DP=602;Dels=0.00;ExcessHet=3.0103;MLEAC=1;MLEAF=0.500;set=variant-variant2-variant5	0/1:48,156:204:99:5158,0,1211	0/1:30,148:178:99:4889,0,695	./.	./.	0/1:44,176:220:99:5944,0,1037	./.
NW_006271972.1	2847487	gene-CCM_05918(dist=8260),gene-CCM_05919(dist=20806)	intergenic	A	G	7032.77	AC=5;AF=0.500;AN=10;DP=1249;Dels=0.00;ExcessHet=3.0103;MLEAC=1;MLEAF=0.500;set=variant-variant2-variant3-variant4-variant5	0/1:40,210:250:99:7061,0,844	0/1:28,222:250:99:7370,0,419	0/1:44,205:250:99:6556,0,1013	0/1:50,199:249:99:6352,0,1196	0/1:42,208:250:99:6835,0,958	./.
NW_006271972.1	2847491	gene-CCM_05918(dist=8264),gene-CCM_05919(dist=20802)	intergenic	A	G	7035.77	AC=4;AF=0.500;AN=8;DP=998;Dels=0.00;ExcessHet=3.0103;MLEAC=1;MLEAF=0.500;set=variant-variant2-variant3-variant5	0/1:39,210:249:99:7064,0,787	0/1:28,222:250:99:7396,0,406	0/1:43,206:249:99:6622,0,970	./.	0/1:45,205:250:99:6888,0,1080	./.
NW_006271972.1	2847493	gene-CCM_05918(dist=8266),gene-CCM_05919(dist=20800)	intergenic	A	G	6913.77	AC=5;AF=0.500;AN=10;DP=1247;Dels=0.00;ExcessHet=3.0103;MLEAC=1;MLEAF=0.500;set=variant-variant2-variant3-variant5-variant6	0/1:41,209:250:99:6942,0,877	0/1:29,221:250:99:7193,0,455	0/1:43,206:249:99:6562,0,928	./.	0/1:44,205:249:99:6816,0,1009	0/1:44,205:249:99:6539,0,1008
NW_006271972.1	2847499	gene-CCM_05918(dist=8272),gene-CCM_05919(dist=20794)	intergenic	T	C	6846.77	AC=6;AF=0.500;AN=12;DP=1497;Dels=0.00;ExcessHet=3.0103;MLEAC=1;MLEAF=0.500;set=Intersection	0/1:42,208:250:99:6875,0,930	0/1:30,220:250:99:7232,0,481	0/1:44,204:250:99:6532,0,1024	0/1:50,199:249:99:6403,0,1227	0/1:44,204:249:99:6837,0,1003	0/1:44,205:249:99:6531,0,966
NW_006271972.1	2847503	gene-CCM_05918(dist=8276),gene-CCM_05919(dist=20790)	intergenic	A	G	6830.77	AC=5;AF=0.500;AN=10;DP=1248;Dels=0.00;ExcessHet=3.0103;MLEAC=1;MLEAF=0.500;set=variant-variant2-variant3-variant5-variant6	0/1:44,206:250:99:6859,0,1003	0/1:30,219:249:99:7184,0,498	0/1:44,205:249:99:6556,0,1008	./.	0/1:45,204:250:99:6789,0,1032	0/1:47,203:250:99:6469,0,1144
NW_006271972.1	2847520	gene-CCM_05918(dist=8293),gene-CCM_05919(dist=20773)	intergenic	A	G	6550.77	AC=6;AF=0.500;AN=12;DP=1480;Dels=0.00;ExcessHet=3.0103;MLEAC=1;MLEAF=0.500;set=Intersection	0/1:43,206:250:99:6579,0,987	0/1:32,215:247:99:6910,0,574	0/1:47,200:248:99:6221,0,1200	0/1:48,201:250:99:6372,0,1203	0/1:46,201:247:99:6398,0,1088	0/1:41,197:238:99:6207,0,986
NW_006271972.1	2847526	gene-CCM_05918(dist=8299),gene-CCM_05919(dist=20767)	intergenic	A	G	6372.77	AC=6;AF=0.500;AN=12;DP=1467;Dels=0.00;ExcessHet=3.0103;MLEAC=1;MLEAF=0.500;set=Intersection	0/1:46,202:248:99:6401,0,1120	0/1:35,205:240:99:6425,0,721	0/1:49,199:248:99:6251,0,1226	0/1:51,197:249:99:6137,0,1288	0/1:46,200:246:99:6363,0,1091	0/1:44,192:236:99:5968,0,1057
NW_006271972.1	2847530	gene-CCM_05918(dist=8303),gene-CCM_05919(dist=20763)	intergenic	T	C	6320.77	AC=6;AF=0.500;AN=12;DP=1465;Dels=0.00;ExcessHet=3.0103;MLEAC=1;MLEAF=0.500;set=Intersection	0/1:44,202:246:99:6349,0,1039	0/1:33,205:238:99:6479,0,623	0/1:50,199:249:99:6156,0,1257	0/1:51,198:249:99:6106,0,1342	0/1:46,200:246:99:6316,0,1105	0/1:45,191:237:99:5906,0,1068
NW_006271972.1	2847531	gene-CCM_05918(dist=8304),gene-CCM_05919(dist=20762)	intergenic	A	G	6304.77	AC=6;AF=0.500;AN=12;DP=1467;Dels=0.00;ExcessHet=3.0103;MLEAC=1;MLEAF=0.500;set=Intersection	0/1:45,202:247:99:6333,0,1063	0/1:32,205:237:99:6608,0,601	0/1:51,199:250:99:6156,0,1257	0/1:51,198:249:99:6167,0,1339	0/1:46,200:246:99:6294,0,1097	0/1:46,192:238:99:6033,0,1162
NW_006271972.1	2847535	gene-CCM_05918(dist=8308),gene-CCM_05919(dist=20758)	intergenic	A	G	6189.77	AC=6;AF=0.500;AN=12;DP=1468;Dels=0.00;ExcessHet=3.0103;MLEAC=1;MLEAF=0.500;set=Intersection	0/1:43,201:246:99:6218,0,885	0/1:34,204:239:99:6513,0,678	0/1:50,199:249:99:6199,0,1241	0/1:51,198:249:99:6104,0,1325	0/1:46,200:246:99:6297,0,1050	0/1:47,192:239:99:6020,0,1138
NW_006271972.1	2847545	gene-CCM_05918(dist=8318),gene-CCM_05919(dist=20748)	intergenic	A	G	6075.77	AC=4;AF=0.500;AN=8;DP=994;Dels=0.00;ExcessHet=3.0103;MLEAC=1;MLEAF=0.500;set=variant3-variant4-variant5-variant6	./.	./.	0/1:42,206:248:99:6104,0,945	0/1:44,202:246:99:5766,0,1134	0/1:44,204:250:99:6037,0,1094	0/1:47,203:250:99:5656,0,1232
NW_006271972.1	2847554	gene-CCM_05918(dist=8327),gene-CCM_05919(dist=20739)	intergenic	A	G	6000.77	AC=3;AF=0.500;AN=6;DP=733;Dels=0.00;ExcessHet=3.0103;MLEAC=1;MLEAF=0.500;set=variant3-variant4-variant6	./.	./.	0/1:42,204:247:99:6029,0,1004	0/1:45,199:244:99:5843,0,1152	./.	0/1:46,196:242:99:5456,0,1171
NW_006271972.1	2847557	gene-CCM_05918(dist=8330),gene-CCM_05919(dist=20736)	intergenic	A	G	5962.77	AC=2;AF=0.500;AN=4;DP=487;Dels=0.00;ExcessHet=3.0103;MLEAC=1;MLEAF=0.500;set=variant5-variant6	./.	./.	./.	./.	0/1:44,200:244:99:5991,0,1064	0/1:48,195:243:99:5395,0,1221
NW_006271972.1	2847574	gene-CCM_05918(dist=8347),gene-CCM_05919(dist=20719)	intergenic	T	C	5666.77	AC=6;AF=0.500;AN=12;DP=1460;Dels=0.00;ExcessHet=3.0103;MLEAC=1;MLEAF=0.500;set=Intersection	0/1:43,201:244:99:5695,0,1072	0/1:32,214:246:99:5667,0,639	0/1:43,198:242:99:5281,0,1116	0/1:49,193:242:99:5105,0,1299	0/1:40,203:243:99:5850,0,934	0/1:42,201:243:99:5168,0,1073
NW_006271972.1	2847578	gene-CCM_05918(dist=8351),gene-CCM_05919(dist=20715)	intergenic	A	G	5755.77	AC=6;AF=0.500;AN=12;DP=1457;Dels=0.00;ExcessHet=3.0103;MLEAC=1;MLEAF=0.500;set=Intersection	0/1:42,201:243:99:5784,0,995	0/1:32,214:246:99:5893,0,631	0/1:43,199:242:99:5386,0,1099	0/1:49,193:242:99:5127,0,1326	0/1:40,202:243:99:5987,0,904	0/1:40,201:241:99:5451,0,950
NW_006271972.1	2847586	gene-CCM_05918(dist=8359),gene-CCM_05919(dist=20707)	intergenic	A	G	5704.77	AC=6;AF=0.500;AN=12;DP=1461;Dels=0.00;ExcessHet=3.0103;MLEAC=1;MLEAF=0.500;set=Intersection	0/1:44,198:242:99:5733,0,1046	0/1:33,212:245:99:5822,0,630	0/1:49,199:248:99:5317,0,1327	0/1:53,193:246:99:5216,0,1444	0/1:40,200:240:99:5924,0,934	0/1:42,198:240:99:5338,0,1030
NW_006271972.1	2847593	gene-CCM_05918(dist=8366),gene-CCM_05919(dist=20700)	intergenic	T	C	4695.77	AC=6;AF=0.500;AN=12;DP=1280;Dels=0.00;ExcessHet=3.0103;MLEAC=1;MLEAF=0.500;set=Intersection	0/1:44,172:216:99:4724,0,1187	0/1:33,181:214:99:4759,0,745	0/1:50,169:219:99:4290,0,1449	0/1:56,161:217:99:3968,0,1689	0/1:40,171:211:99:4828,0,1022	0/1:39,164:203:99:4218,0,1049
NW_006271972.1	2847594	gene-CCM_05918(dist=8367),gene-CCM_05919(dist=20699)	intergenic	A	G	4780.77	AC=6;AF=0.500;AN=12;DP=1282;Dels=0.00;ExcessHet=3.0103;MLEAC=1;MLEAF=0.500;set=Intersection	0/1:43,172:216:99:4809,0,1110	0/1:33,181:214:99:4980,0,649	0/1:51,169:220:99:4456,0,1463	0/1:57,161:218:99:4160,0,1626	0/1:40,171:211:99:4806,0,1007	0/1:39,164:203:99:4349,0,1033
NW_006271972.1	2847599	gene-CCM_05918(dist=8372),gene-CCM_05919(dist=20694)	intergenic	A	G	4831.77	AC=6;AF=0.500;AN=12;DP=1297;Dels=0.00;ExcessHet=3.0103;MLEAC=1;MLEAF=0.500;set=Intersection	0/1:44,172:216:99:4860,0,1181	0/1:33,181:214:99:4921,0,736	0/1:53,168:222:99:4299,0,1570	0/1:65,161:226:99:4161,0,1881	0/1:41,171:212:99:4946,0,1042	0/1:43,164:207:99:4316,0,1194
NW_006271972.1	2847611	gene-CCM_05918(dist=8384),gene-CCM_05919(dist=20682)	intergenic	T	C	1363.77	AC=6;AF=0.500;AN=12;DP=636;Dels=0.00;ExcessHet=3.0103;MLEAC=1;MLEAF=0.500;set=Intersection	0/1:45,60:105:99:1392,0,1501	0/1:36,50:86:99:1287,0,1161	0/1:61,60:121:99:1177,0,2017	0/1:68,55:123:99:1164,0,2310	0/1:43,57:100:99:1230,0,1444	0/1:42,59:101:99:1309,0,1407
NW_006271972.1	2847614	gene-CCM_05918(dist=8387),gene-CCM_05919(dist=20679)	intergenic	A	G	1387.77	AC=6;AF=0.500;AN=12;DP=635;Dels=0.00;ExcessHet=3.0103;MLEAC=1;MLEAF=0.500;set=Intersection	0/1:44,60:104:99:1416,0,1454	0/1:36,50:86:99:1282,0,1151	0/1:62,60:122:99:1114,0,2086	0/1:67,55:123:99:1185,0,2205	0/1:43,57:100:99:1244,0,1407	0/1:41,59:100:99:1315,0,1333
NW_006271972.1	2847616	gene-CCM_05918(dist=8389),gene-CCM_05919(dist=20677)	intergenic	A	G	1383.77	AC=6;AF=0.500;AN=12;DP=638;Dels=0.00;ExcessHet=3.0103;MLEAC=1;MLEAF=0.500;set=Intersection	0/1:42,60:102:99:1412,0,1390	0/1:36,50:86:99:1292,0,1161	0/1:63,60:123:99:1141,0,2178	0/1:69,55:124:99:1176,0,2322	0/1:43,57:100:99:1244,0,1401	0/1:44,59:103:99:1306,0,1423
NW_006271972.1	2847619	gene-CCM_05918(dist=8392),gene-CCM_05919(dist=20674)	intergenic	T	C	1378.77	AC=6;AF=0.500;AN=12;DP=637;Dels=0.00;ExcessHet=3.0103;MLEAC=1;MLEAF=0.500;set=Intersection	0/1:42,60:102:99:1407,0,1306	0/1:36,50:86:99:1298,0,1077	0/1:62,60:122:99:1124,0,2114	0/1:69,55:124:99:1179,0,2289	0/1:44,57:101:99:1244,0,1401	0/1:43,59:102:99:1295,0,1433
NW_006271972.1	2847622	gene-CCM_05918(dist=8395),gene-CCM_05919(dist=20671)	intergenic	T	C	1432.77	AC=6;AF=0.500;AN=12;DP=642;Dels=0.00;ExcessHet=3.0103;MLEAC=1;MLEAF=0.500;set=Intersection	0/1:42,61:103:99:1461,0,1250	0/1:35,50:85:99:1295,0,1114	0/1:65,60:125:99:1165,0,2169	0/1:69,55:124:99:1177,0,2189	0/1:46,57:103:99:1227,0,1480	0/1:43,59:102:99:1301,0,1433
NW_006271972.1	2847627	gene-CCM_05918(dist=8400),gene-CCM_05919(dist=20666)	intergenic	A	G	1388.77	AC=6;AF=0.500;AN=12;DP=644;Dels=0.00;ExcessHet=3.0103;MLEAC=1;MLEAF=0.500;set=Intersection	0/1:43,60:103:99:1417,0,1395	0/1:36,50:86:99:1280,0,1114	0/1:65,60:125:99:1165,0,2180	0/1:69,55:124:99:1174,0,2289	0/1:47,57:104:99:1235,0,1517	0/1:43,59:102:99:1306,0,1423
NW_006271972.1	2847630	gene-CCM_05918(dist=8403),gene-CCM_05919(dist=20663)	intergenic	T	C	1318.77	AC=6;AF=0.500;AN=12;DP=645;Dels=0.00;ExcessHet=3.0103;MLEAC=1;MLEAF=0.500;set=Intersection	0/1:43,60:103:99:1347,0,1374	0/1:38,50:88:99:1276,0,1235	0/1:65,60:125:99:1152,0,2237	0/1:68,55:123:99:1154,0,2288	0/1:46,57:103:99:1235,0,1512	0/1:44,59:103:99:1288,0,1481
NW_006271972.1	2847633	gene-CCM_05918(dist=8406),gene-CCM_05919(dist=20660)	intergenic	A	G	1393.77	AC=6;AF=0.500;AN=12;DP=652;Dels=0.00;ExcessHet=3.0103;MLEAC=1;MLEAF=0.500;set=Intersection	0/1:45,60:105:99:1422,0,1410	0/1:38,50:88:99:1286,0,1225	0/1:67,60:127:99:1159,0,2254	0/1:69,55:124:99:1173,0,2338	0/1:45,57:103:99:1238,0,1486	0/1:46,59:105:99:1297,0,1524
NW_006271972.1	2847641	gene-CCM_05918(dist=8414),gene-CCM_05919(dist=20652)	intergenic	T	C	1390.77	AC=6;AF=0.500;AN=12;DP=661;Dels=0.00;ExcessHet=3.0103;MLEAC=1;MLEAF=0.500;set=Intersection	0/1:46,60:106:99:1419,0,1426	0/1:38,50:89:99:1286,0,1235	0/1:69,60:129:99:1129,0,2375	0/1:71,55:126:99:1147,0,2436	0/1:45,57:102:99:1238,0,1475	0/1:50,59:109:99:1280,0,1692
NW_006271972.1	2847642	gene-CCM_05918(dist=8415),gene-CCM_05919(dist=20651)	intergenic	A	G	1380.77	AC=6;AF=0.500;AN=12;DP=662;Dels=0.00;ExcessHet=3.0103;MLEAC=1;MLEAF=0.500;set=Intersection	0/1:45,60:105:99:1409,0,1426	0/1:39,50:89:99:1243,0,1262	0/1:69,60:129:99:1124,0,2365	0/1:73,55:128:99:1104,0,2530	0/1:45,57:102:99:1198,0,1489	0/1:50,59:109:99:1266,0,1608
NW_006271972.1	2847652	gene-CCM_05918(dist=8425),gene-CCM_05919(dist=20641)	intergenic	T	C	5465.77	AC=2;AF=0.500;AN=4;DP=465;Dels=0.00;ExcessHet=3.0103;MLEAC=1;MLEAF=0.500;set=variant2-variant5	./.	0/1:35,181:216:99:5494,0,778	./.	./.	0/1:39,210:249:99:6698,0,818	./.
NW_006271972.1	2847656	gene-CCM_05918(dist=8429),gene-CCM_05919(dist=20637)	intergenic	A	G	5433.77	AC=2;AF=0.500;AN=4;DP=464;Dels=0.00;ExcessHet=3.0103;MLEAC=1;MLEAF=0.500;set=variant2-variant5	./.	0/1:34,181:215:99:5462,0,721	./.	./.	0/1:39,210:249:99:6655,0,811	./.
NW_006271972.1	2847665	gene-CCM_05918(dist=8438),gene-CCM_05919(dist=20628)	intergenic	T	C	5462.77	AC=2;AF=0.500;AN=4;DP=466;Dels=0.00;ExcessHet=3.0103;MLEAC=1;MLEAF=0.500;set=variant2-variant5	./.	0/1:36,181:217:99:5491,0,815	./.	./.	0/1:40,209:249:99:6655,0,880	./.
NW_006271972.1	2847670	gene-CCM_05918(dist=8443),gene-CCM_05919(dist=20623)	intergenic	T	C	5404.77	AC=2;AF=0.500;AN=4;DP=467;Dels=0.00;ExcessHet=3.0103;MLEAC=1;MLEAF=0.500;set=variant2-variant5	./.	0/1:36,181:217:99:5433,0,818	./.	./.	0/1:42,208:250:99:6664,0,954	./.
NW_006271972.1	2847782	gene-CCM_05918(dist=8555),gene-CCM_05919(dist=20511)	intergenic	T	C	1706.77	AC=5;AF=0.500;AN=10;DP=501;Dels=0.00;ExcessHet=3.0103;MLEAC=1;MLEAF=0.500;MQ0=0;set=variant-variant2-variant3-variant4-variant5	0/1:49,55:104:99:1735,0,1569	0/1:33,37:70:99:1261,0,1110	0/1:65,53:118:99:1732,0,2086	0/1:68,45:113:99:1444,0,2307	0/1:42,54:96:99:1804,0,1359	./.
NW_006271972.1	2847783	gene-CCM_05918(dist=8556),gene-CCM_05919(dist=20510)	intergenic	A	G	1651.77	AC=5;AF=0.500;AN=10;DP=501;Dels=0.00;ExcessHet=3.0103;MLEAC=1;MLEAF=0.500;MQ0=0;set=variant-variant2-variant3-variant4-variant5	0/1:49,54:103:99:1680,0,1444	0/1:32,37:69:99:1264,0,1073	0/1:65,53:118:99:1760,0,2102	0/1:71,45:116:99:1398,0,2452	0/1:41,54:95:99:1849,0,1322	./.
NW_006271972.1	2847786	gene-CCM_05918(dist=8559),gene-CCM_05919(dist=20507)	intergenic	T	C	5263.77	AC=1;AF=0.500;AN=2;BaseQRankSum=-1.205;DP=184;Dels=0.00;ExcessHet=3.0103;FS=0.716;HaplotypeScore=0.0000;MLEAC=1;MLEAF=0.500;MQ=51.37;MQ0=0;MQRankSum=-8.630;QD=28.61;ReadPosRankSum=-7.652;SOR=0.813;set=variant2	./.	0/1:33,151:184:99:5292,0,733	./.	./.	./.	./.
NW_006271972.1	2847853	gene-CCM_05918(dist=8626),gene-CCM_05919(dist=20440)	intergenic	A	G	1883.77	AC=3;AF=0.500;AN=6;DP=595;Dels=0.00;ExcessHet=3.0103;MLEAC=1;MLEAF=0.500;MQ0=0;set=variant3-variant4-variant6	./.	./.	0/1:50,143:193:99:1912,0,1646	0/1:66,136:202:99:1662,0,2187	./.	0/1:62,138:200:99:1771,0,2078
NW_006271972.1	2847856	gene-CCM_05918(dist=8629),gene-CCM_05919(dist=20437)	intergenic	T	C	1934.77	AC=4;AF=0.500;AN=8;DP=773;Dels=0.00;ExcessHet=3.0103;MLEAC=1;MLEAF=0.500;MQ0=0;set=variant-variant3-variant4-variant6	0/1:49,145:194:99:1963,0,1599	./.	0/1:51,135:186:99:1949,0,1633	0/1:67,131:198:99:1659,0,2213	./.	0/1:61,133:195:99:1761,0,2028
NW_006271972.1	2847857	gene-CCM_05918(dist=8630),gene-CCM_05919(dist=20436)	intergenic	A	G	1884.77	AC=4;AF=0.500;AN=8;DP=776;Dels=0.00;ExcessHet=3.0103;MLEAC=1;MLEAF=0.500;MQ0=0;set=variant-variant3-variant4-variant6	0/1:50,145:195:99:1913,0,1639	./.	0/1:51,135:186:99:1936,0,1659	0/1:66,131:197:99:1669,0,2203	./.	0/1:64,134:198:99:1786,0,2152
NW_006271972.1	2847866	gene-CCM_05918(dist=8639),gene-CCM_05919(dist=20427)	intergenic	T	C	1915.77	AC=4;AF=0.500;AN=8;DP=761;Dels=0.00;ExcessHet=3.0103;MLEAC=1;MLEAF=0.500;MQ0=0;set=variant-variant3-variant4-variant6	0/1:52,138:190:99:1944,0,1710	./.	0/1:54,126:180:99:1933,0,1696	0/1:70,126:196:99:1623,0,2301	./.	0/1:62,132:195:99:1787,0,1994
NW_006271972.1	2847876	gene-CCM_05918(dist=8649),gene-CCM_05919(dist=20417)	intergenic	A	G	1508.77	AC=6;AF=0.500;AN=12;DP=729;Dels=0.00;ExcessHet=3.0103;MLEAC=1;MLEAF=0.500;MQ0=0;set=Intersection	0/1:53,67:120:99:1537,0,1732	0/1:44,80:124:99:1780,0,1364	0/1:58,69:127:99:1868,0,1856	0/1:71,59:130:99:1429,0,2438	0/1:44,67:111:99:1758,0,1396	0/1:60,56:117:99:1441,0,1992
NW_006271972.1	2847879	gene-CCM_05918(dist=8652),gene-CCM_05919(dist=20414)	intergenic	A	G	1534.77	AC=6;AF=0.500;AN=12;DP=675;Dels=0.00;ExcessHet=3.0103;MLEAC=1;MLEAF=0.500;MQ0=0;set=Intersection	0/1:52,55:107:99:1563,0,1729	0/1:43,64:107:99:1752,0,1338	0/1:58,62:120:99:1871,0,1871	0/1:70,54:124:99:1381,0,2351	0/1:44,60:104:99:1758,0,1407	0/1:60,53:113:99:1444,0,1959
NW_006271972.1	2847884	gene-CCM_05918(dist=8657),gene-CCM_05919(dist=20409)	intergenic	T	C	1497.77	AC=6;AF=0.500;AN=12;DP=644;Dels=0.00;ExcessHet=3.0103;MLEAC=1;MLEAF=0.500;MQ0=0;set=Intersection	0/1:52,48:100:99:1526,0,1732	0/1:42,55:97:99:1779,0,1264	0/1:56,57:113:99:1868,0,1882	0/1:71,51:122:99:1429,0,2434	0/1:46,54:100:99:1779,0,1412	0/1:64,48:112:99:1435,0,2096
NW_006271972.1	2847885	gene-CCM_05918(dist=8658),gene-CCM_05919(dist=20408)	intergenic	A	G	1521.77	AC=6;AF=0.500;AN=12;DP=644;Dels=0.00;ExcessHet=3.0103;MLEAC=1;MLEAF=0.500;MQ0=0;set=Intersection	0/1:53,48:101:99:1550,0,1777	0/1:42,55:97:99:1718,0,1293	0/1:56,57:113:99:1858,0,1872	0/1:70,51:121:99:1367,0,2444	0/1:46,54:100:99:1745,0,1438	0/1:64,48:112:99:1435,0,2106
NW_006271972.1	2847888	gene-CCM_05918(dist=8661),gene-CCM_05919(dist=20405)	intergenic	A	G	1521.77	AC=6;AF=0.500;AN=12;DP=645;Dels=0.00;ExcessHet=3.0103;MLEAC=1;MLEAF=0.500;MQ0=0;set=Intersection	0/1:53,48:101:99:1550,0,1746	0/1:44,55:99:99:1759,0,1354	0/1:58,57:115:99:1852,0,1967	0/1:67,51:119:99:1438,0,2343	0/1:46,54:100:99:1755,0,1449	0/1:63,48:111:99:1418,0,2054
NW_006271972.1	2847890	gene-CCM_05918(dist=8663),gene-CCM_05919(dist=20403)	intergenic	A	G	1549.77	AC=6;AF=0.500;AN=12;DP=643;Dels=0.00;ExcessHet=3.0103;MLEAC=1;MLEAF=0.500;MQ0=0;set=Intersection	0/1:54,48:102:99:1578,0,1803	0/1:43,55:98:99:1728,0,1293	0/1:57,56:114:99:1784,0,1899	0/1:67,51:118:99:1421,0,2296	0/1:47,54:101:99:1763,0,1465	0/1:62,48:110:99:1431,0,2017
NW_006271972.1	2847895	gene-CCM_05918(dist=8668),gene-CCM_05919(dist=20398)	intergenic	T	C	1509.77	AC=6;AF=0.500;AN=12;DP=648;Dels=0.00;ExcessHet=3.0103;MLEAC=1;MLEAF=0.500;MQ0=0;set=Intersection	0/1:57,48:105:99:1538,0,1838	0/1:43,55:98:99:1782,0,1206	0/1:57,57:114:99:1865,0,1919	0/1:67,51:118:99:1441,0,2254	0/1:48,54:103:99:1749,0,1502	0/1:62,48:110:99:1444,0,1975
NW_006271972.1	2847896	gene-CCM_05918(dist=8669),gene-CCM_05919(dist=20397)	intergenic	A	G	1500.77	AC=6;AF=0.500;AN=12;DP=653;Dels=0.00;ExcessHet=3.0103;MLEAC=1;MLEAF=0.500;MQ0=0;set=Intersection	0/1:58,48:106:99:1529,0,1923	0/1:44,55:100:99:1770,0,1373	0/1:56,57:113:99:1864,0,1829	0/1:68,52:120:99:1441,0,2290	0/1:49,54:103:99:1760,0,1527	0/1:63,48:111:99:1444,0,2000
NW_006271972.1	2847906	gene-CCM_05918(dist=8679),gene-CCM_05919(dist=20387)	intergenic	A	G	4023.77	AC=6;AF=0.500;AN=12;DP=1224;Dels=0.00;ExcessHet=3.0103;MLEAC=1;MLEAF=0.500;set=Intersection	0/1:55,134:189:99:4052,0,1587	0/1:47,132:179:99:3991,0,1197	0/1:57,151:209:99:4437,0,1639	0/1:67,133:201:99:4015,0,2089	0/1:56,147:203:99:4238,0,1521	0/1:60,183:243:99:5180,0,1520
NW_006271972.1	2847916	gene-CCM_05918(dist=8689),gene-CCM_05919(dist=20377)	intergenic	A	G	4214.77	AC=5;AF=0.500;AN=10;DP=1087;Dels=0.00;ExcessHet=3.0103;MLEAC=1;MLEAF=0.500;set=variant2-variant3-variant4-variant5-variant6	./.	0/1:42,144:187:99:4243,0,1065	0/1:54,169:223:99:4766,0,1482	0/1:67,146:213:99:4247,0,1912	0/1:58,158:216:99:4405,0,1449	0/1:54,194:248:99:5332,0,1379
NW_006271972.1	2847932	gene-CCM_05918(dist=8705),gene-CCM_05919(dist=20361)	intergenic	T	C	2403.77	AC=5;AF=0.500;AN=10;DP=708;Dels=0.00;ExcessHet=3.0103;MLEAC=1;MLEAF=0.500;set=variant-variant2-variant3-variant4-variant5	0/1:54,94:148:99:2432,0,1713	0/1:41,76:117:99:2126,0,1315	0/1:56,95:151:99:2500,0,1762	0/1:65,82:147:99:2191,0,1919	0/1:59,86:145:99:2149,0,1802	./.
NW_006271972.1	2847935	gene-CCM_05918(dist=8708),gene-CCM_05919(dist=20358)	intergenic	A	G	2228.77	AC=5;AF=0.500;AN=10;DP=694;Dels=0.00;ExcessHet=3.0103;MLEAC=1;MLEAF=0.500;set=variant-variant2-variant3-variant4-variant5	0/1:55,90:145:99:2257,0,1733	0/1:41,73:114:99:1996,0,1317	0/1:56,90:146:99:2264,0,1716	0/1:67,79:146:99:2054,0,2123	0/1:60,83:143:99:2035,0,1848	./.
NW_006271972.1	2847937	gene-CCM_05918(dist=8710),gene-CCM_05919(dist=20356)	intergenic	T	C	2252.77	AC=5;AF=0.500;AN=10;DP=696;Dels=0.00;ExcessHet=3.0103;MLEAC=1;MLEAF=0.500;set=variant-variant2-variant3-variant4-variant5	0/1:56,90:146:99:2281,0,1736	0/1:41,73:114:99:1992,0,1270	0/1:57,90:147:99:2365,0,1737	0/1:67,79:146:99:2028,0,2074	0/1:60,83:143:99:2021,0,1885	./.
NW_006271972.1	2847942	gene-CCM_05918(dist=8715),gene-CCM_05919(dist=20351)	intergenic	T	C	2258.77	AC=6;AF=0.500;AN=12;DP=872;Dels=0.00;ExcessHet=3.0103;MLEAC=1;MLEAF=0.500;set=Intersection	0/1:56,90:146:99:2287,0,1708	0/1:43,73:116:99:1992,0,1300	0/1:56,90:146:99:2359,0,1852	0/1:66,79:146:99:2020,0,2089	0/1:58,83:141:99:2014,0,1843	0/1:55,121:177:99:3085,0,1704
NW_006271972.1	2847948	gene-CCM_05918(dist=8721),gene-CCM_05919(dist=20345)	intergenic	T	C	2246.77	AC=6;AF=0.500;AN=12;DP=865;Dels=0.00;ExcessHet=3.0103;MLEAC=1;MLEAF=0.500;set=Intersection	0/1:56,90:146:99:2275,0,1748	0/1:44,73:117:99:2002,0,1371	0/1:56,90:146:99:2349,0,1842	0/1:67,79:146:99:2028,0,2151	0/1:53,83:136:99:2047,0,1701	0/1:52,122:174:99:3133,0,1603
NW_006271972.1	2847954	gene-CCM_05918(dist=8727),gene-CCM_05919(dist=20339)	intergenic	T	C	2267.77	AC=6;AF=0.500;AN=12;DP=859;Dels=0.00;ExcessHet=3.0103;MLEAC=1;MLEAF=0.500;set=Intersection	0/1:52,90:142:99:2296,0,1593	0/1:44,73:117:99:1996,0,1374	0/1:54,90:144:99:2359,0,1721	0/1:67,79:146:99:2044,0,2138	0/1:51,83:134:99:2002,0,1662	0/1:54,122:176:99:3116,0,1709
NW_006271972.1	2847955	gene-CCM_05918(dist=8728),gene-CCM_05919(dist=20338)	intergenic	A	G	2264.77	AC=6;AF=0.500;AN=12;DP=863;Dels=0.00;ExcessHet=3.0103;MLEAC=1;MLEAF=0.500;set=Intersection	0/1:52,90:142:99:2293,0,1630	0/1:44,73:117:99:1982,0,1353	0/1:56,90:146:99:2349,0,1842	0/1:67,79:146:99:2047,0,2091	0/1:51,83:134:99:2005,0,1615	0/1:56,122:178:99:3155,0,1767
NW_006271972.1	2847956	gene-CCM_05918(dist=8729),gene-CCM_05919(dist=20337)	intergenic	T	C	2274.77	AC=6;AF=0.500;AN=12;DP=860;Dels=0.00;ExcessHet=3.0103;MLEAC=1;MLEAF=0.500;set=Intersection	0/1:52,90:142:99:2303,0,1598	0/1:40,73:113:99:2005,0,1258	0/1:57,90:147:99:2356,0,1879	0/1:67,79:146:99:2007,0,2060	0/1:51,83:134:99:2039,0,1659	0/1:56,122:178:99:3176,0,1777
NW_006271972.1	2847959	gene-CCM_05918(dist=8732),gene-CCM_05919(dist=20334)	intergenic	T	C	2238.77	AC=6;AF=0.500;AN=12;DP=858;Dels=0.00;ExcessHet=3.0103;MLEAC=1;MLEAF=0.500;set=Intersection	0/1:51,90:141:99:2267,0,1606	0/1:40,73:113:99:1995,0,1258	0/1:57,90:147:99:2346,0,1879	0/1:66,78:145:99:2068,0,2101	0/1:50,83:133:99:2032,0,1622	0/1:57,122:179:99:3132,0,1817
NW_006271972.1	2847967	gene-CCM_05918(dist=8740),gene-CCM_05919(dist=20326)	intergenic	T	C	5570.77	AC=6;AF=0.500;AN=12;DP=1493;Dels=0.00;ExcessHet=3.0103;MLEAC=1;MLEAF=0.500;set=Intersection	0/1:47,202:249:99:5599,0,1134	0/1:33,214:247:99:5886,0,683	0/1:46,202:248:99:5666,0,1120	0/1:58,192:250:99:5338,0,1561	0/1:44,206:250:99:5590,0,1093	0/1:42,207:249:99:5286,0,1091
NW_006271972.1	2847973	gene-CCM_05918(dist=8746),gene-CCM_05919(dist=20320)	intergenic	A	G	5537.77	AC=6;AF=0.500;AN=12;DP=1492;Dels=0.00;ExcessHet=3.0103;MLEAC=1;MLEAF=0.500;set=Intersection	0/1:50,200:250:99:5566,0,1226	0/1:35,213:248:99:5952,0,778	0/1:46,201:248:99:5660,0,1194	0/1:57,192:249:99:5436,0,1497	0/1:44,205:249:99:5577,0,1049	0/1:41,207:248:99:5326,0,1051
NW_006271972.1	2847976	gene-CCM_05918(dist=8749),gene-CCM_05919(dist=20317)	intergenic	T	C	5540.77	AC=6;AF=0.500;AN=12;DP=1490;Dels=0.00;ExcessHet=3.0103;MLEAC=1;MLEAF=0.500;set=Intersection	0/1:49,200:249:99:5569,0,1189	0/1:34,213:247:99:5975,0,717	0/1:47,202:249:99:5686,0,1204	0/1:57,192:249:99:5402,0,1484	0/1:42,206:248:99:5577,0,1059	0/1:41,207:248:99:5346,0,1040
NW_006271972.1	2847984	gene-CCM_05918(dist=8757),gene-CCM_05919(dist=20309)	intergenic	A	G	5872.77	AC=6;AF=0.500;AN=12;DP=1494;Dels=0.00;ExcessHet=3.0103;MLEAC=1;MLEAF=0.500;set=Intersection	0/1:49,200:249:99:5901,0,1191	0/1:35,215:250:99:5969,0,777	0/1:44,205:249:99:5894,0,1128	0/1:53,193:246:99:5380,0,1418	0/1:43,207:250:99:6055,0,1023	0/1:41,209:250:99:5914,0,1005
NW_006271972.1	2847988	gene-CCM_05918(dist=8761),gene-CCM_05919(dist=20305)	intergenic	A	G	5866.77	AC=6;AF=0.500;AN=12;DP=1499;Dels=0.00;ExcessHet=3.0103;MLEAC=1;MLEAF=0.500;set=Intersection	0/1:50,200:250:99:5895,0,1205	0/1:37,213:250:99:5974,0,817	0/1:44,205:250:99:5854,0,1084	0/1:57,193:250:99:5404,0,1553	0/1:45,205:250:99:5972,0,1130	0/1:42,207:249:99:5890,0,1008
NW_006271972.1	2847999	gene-CCM_05918(dist=8772),gene-CCM_05919(dist=20294)	intergenic	A	G	5896.77	AC=6;AF=0.500;AN=12;DP=1498;Dels=0.00;ExcessHet=3.0103;MLEAC=1;MLEAF=0.500;set=Intersection	0/1:48,202:250:99:5925,0,1176	0/1:39,211:250:99:6125,0,877	0/1:46,204:250:99:5923,0,1167	0/1:55,194:249:99:5625,0,1380	0/1:44,205:250:99:5975,0,1062	0/1:41,207:249:99:5784,0,966
NW_006271972.1	2848014	gene-CCM_05918(dist=8787),gene-CCM_05919(dist=20279)	intergenic	T	C	5723.77	AC=6;AF=0.500;AN=12;DP=1487;Dels=0.00;ExcessHet=3.0103;MLEAC=1;MLEAF=0.500;set=Intersection	0/1:42,204:247:99:5752,0,1004	0/1:39,208:247:99:5687,0,876	0/1:45,203:248:99:5483,0,1106	0/1:52,197:249:99:5332,0,1379	0/1:43,205:248:99:5766,0,1085	0/1:44,204:248:99:5537,0,1105
NW_006271972.1	2848015	gene-CCM_05918(dist=8788),gene-CCM_05919(dist=20278)	intergenic	A	G	5710.77	AC=6;AF=0.500;AN=12;DP=1487;Dels=0.00;ExcessHet=3.0103;MLEAC=1;MLEAF=0.500;set=Intersection	0/1:45,204:249:99:5739,0,1092	0/1:38,208:246:99:5560,0,830	0/1:45,203:248:99:5453,0,1160	0/1:51,196:248:99:5307,0,1379	0/1:43,205:248:99:5728,0,1038	0/1:44,204:248:99:5569,0,1081
NW_006271972.1	2848029	gene-CCM_05918(dist=8802),gene-CCM_05919(dist=20264)	intergenic	A	G	5537.77	AC=6;AF=0.500;AN=12;DP=1478;Dels=0.00;ExcessHet=3.0103;MLEAC=1;MLEAF=0.500;set=Intersection	0/1:45,201:246:99:5566,0,1146	0/1:40,207:247:99:5537,0,885	0/1:42,200:242:99:5331,0,1008	0/1:51,196:247:99:5145,0,1322	0/1:44,204:248:99:5611,0,1121	0/1:48,200:248:99:5499,0,1235
NW_006271972.1	2848036	gene-CCM_05918(dist=8809),gene-CCM_05919(dist=20257)	intergenic	T	C	5163.77	AC=6;AF=0.500;AN=12;DP=1398;Dels=0.00;ExcessHet=3.0103;MLEAC=1;MLEAF=0.500;set=Intersection	0/1:46,186:233:99:5192,0,1153	0/1:41,192:233:99:5296,0,940	0/1:41,189:230:99:5100,0,1023	0/1:52,175:227:99:4759,0,1436	0/1:45,198:243:99:5523,0,1145	0/1:48,184:232:99:5070,0,1251
NW_006271972.1	2848037	gene-CCM_05918(dist=8810),gene-CCM_05919(dist=20256)	intergenic	A	G	5143.77	AC=6;AF=0.500;AN=12;DP=1396;Dels=0.00;ExcessHet=3.0103;MLEAC=1;MLEAF=0.500;set=Intersection	0/1:45,186:232:99:5172,0,1196	0/1:40,192:232:99:5289,0,883	0/1:42,189:231:99:5253,0,1048	0/1:52,174:227:99:4748,0,1447	0/1:44,198:242:99:5546,0,1105	0/1:48,183:232:99:4996,0,1298
NW_006271972.1	2848038	gene-CCM_05918(dist=8811),gene-CCM_05919(dist=20255)	intergenic	A	G	5101.77	AC=6;AF=0.500;AN=12;DP=1397;Dels=0.00;ExcessHet=3.0103;MLEAC=1;MLEAF=0.500;set=Intersection	0/1:47,186:233:99:5130,0,1259	0/1:40,192:232:99:5315,0,883	0/1:41,189:230:99:5219,0,913	0/1:52,175:227:99:4789,0,1444	0/1:44,198:242:99:5507,0,1064	0/1:49,184:233:99:5090,0,1276
NW_006271972.1	2848039	gene-CCM_05918(dist=8812),gene-CCM_05919(dist=20254)	intergenic	A	G	5064.77	AC=6;AF=0.500;AN=12;DP=1398;Dels=0.00;ExcessHet=3.0103;MLEAC=1;MLEAF=0.500;set=Intersection	0/1:47,186:233:99:5093,0,1147	0/1:40,192:232:99:5252,0,875	0/1:42,189:231:99:5182,0,975	0/1:52,175:227:99:4773,0,1415	0/1:44,198:242:99:5619,0,1081	0/1:49,184:233:99:5059,0,1279
NW_006271972.1	2848049	gene-CCM_05918(dist=8822),gene-CCM_05919(dist=20244)	intergenic	A	G	6300.77	AC=6;AF=0.500;AN=12;DP=1499;Dels=0.00;ExcessHet=3.0103;MLEAC=1;MLEAF=0.500;set=Intersection	0/1:42,208:250:99:6329,0,991	0/1:37,213:250:99:6515,0,670	0/1:42,208:250:99:6123,0,943	0/1:50,200:250:99:5854,0,1296	0/1:40,210:250:99:6414,0,882	0/1:43,206:249:99:6374,0,992
NW_006271972.1	2848062	gene-CCM_05918(dist=8835),gene-CCM_05919(dist=20231)	intergenic	A	G	6401.77	AC=6;AF=0.500;AN=12;DP=1496;Dels=0.00;ExcessHet=3.0103;MLEAC=1;MLEAF=0.500;set=Intersection	0/1:48,202:250:99:6430,0,1171	0/1:33,216:249:99:6746,0,490	0/1:40,209:249:99:6281,0,860	0/1:53,195:248:99:5959,0,1382	0/1:37,211:250:99:6794,0,785	0/1:45,205:250:99:6336,0,1036
NW_006271972.1	2848071	gene-CCM_05918(dist=8844),gene-CCM_05919(dist=20222)	intergenic	A	G	6136.77	AC=5;AF=0.500;AN=10;DP=1239;Dels=0.00;ExcessHet=3.0103;MLEAC=1;MLEAF=0.500;set=variant-variant2-variant3-variant5-variant6	0/1:53,194:247:99:6165,0,1356	0/1:33,216:249:99:6823,0,527	0/1:42,206:248:99:6256,0,757	./.	0/1:37,212:249:99:6757,0,775	0/1:45,201:246:99:6192,0,1084
NW_006271972.1	2848078	gene-CCM_05918(dist=8851),gene-CCM_05919(dist=20215)	intergenic	A	G	6086.77	AC=5;AF=0.500;AN=10;DP=1235;Dels=0.00;ExcessHet=3.0103;MLEAC=1;MLEAF=0.500;set=variant-variant2-variant3-variant5-variant6	0/1:53,193:246:99:6115,0,1325	0/1:33,214:247:99:6731,0,509	0/1:42,204:246:99:6109,0,920	./.	0/1:39,210:250:99:6674,0,858	0/1:45,201:246:99:6194,0,1062
NW_006271972.1	2848387	gene-CCM_05918(dist=9160),gene-CCM_05919(dist=19906)	intergenic	A	G	492.77	AC=6;AF=0.500;AN=12;DP=448;Dels=0.00;ExcessHet=3.0103;MLEAC=1;MLEAF=0.500;set=Intersection	0/1:47,27:74:99:521,0,1654	0/1:41,21:62:99:392,0,1475	0/1:52,22:74:99:450,0,1787	0/1:62,20:82:99:223,0,2228	0/1:53,21:74:99:454,0,1826	0/1:50,32:82:99:570,0,1732
NW_006271972.1	2848409	gene-CCM_05918(dist=9182),gene-CCM_05919(dist=19884)	intergenic	A	G	6469.77	AC=6;AF=0.500;AN=12;DP=1419;Dels=0.00;ExcessHet=3.0103;MLEAC=1;MLEAF=0.500;set=Intersection	0/1:37,198:235:99:6498,0,818	0/1:30,206:236:99:6856,0,454	0/1:41,195:236:99:6361,0,791	0/1:48,184:232:99:5962,0,1127	0/1:43,194:237:99:6447,0,893	0/1:42,201:243:99:6627,0,892
NW_006271972.1	2848413	gene-CCM_05918(dist=9186),gene-CCM_05919(dist=19880)	intergenic	T	C	6107.77	AC=6;AF=0.500;AN=12;DP=1376;Dels=0.00;ExcessHet=3.0103;MLEAC=1;MLEAF=0.500;set=Intersection	0/1:39,187:226:99:6136,0,875	0/1:31,196:227:99:6354,0,595	0/1:40,186:226:99:6052,0,883	0/1:49,178:227:99:5731,0,1291	0/1:40,190:230:99:6269,0,878	0/1:42,198:240:99:6450,0,988
NW_006271972.1	2848418	gene-CCM_05918(dist=9191),gene-CCM_05919(dist=19875)	intergenic	A	G	5914.77	AC=6;AF=0.500;AN=12;DP=1344;Dels=0.00;ExcessHet=3.0103;MLEAC=1;MLEAF=0.500;set=Intersection	0/1:39,182:221:99:5943,0,883	0/1:31,191:222:99:6329,0,577	0/1:41,180:221:99:5876,0,922	0/1:52,173:225:99:5548,0,1341	0/1:40,183:223:99:5995,0,907	0/1:42,190:232:99:6228,0,1030
NW_006271972.1	2848427	gene-CCM_05918(dist=9200),gene-CCM_05919(dist=19866)	intergenic	A	G	3066.77	AC=6;AF=0.500;AN=12;DP=874;Dels=0.00;ExcessHet=3.0103;MLEAC=1;MLEAF=0.500;set=Intersection	0/1:40,103:143:99:3095,0,1188	0/1:29,107:137:99:3294,0,713	0/1:43,102:145:99:2965,0,1229	0/1:49,108:157:99:3174,0,1424	0/1:40,95:135:99:2842,0,1149	0/1:48,109:157:99:3392,0,1341
NW_006271972.1	2848430	gene-CCM_05918(dist=9203),gene-CCM_05919(dist=19863)	intergenic	A	G	2934.77	AC=6;AF=0.500;AN=12;DP=857;Dels=0.00;ExcessHet=3.0103;MLEAC=1;MLEAF=0.500;set=Intersection	0/1:40,100:140:99:2963,0,1208	0/1:32,103:136:99:3097,0,860	0/1:44,97:141:99:2810,0,1280	0/1:49,101:150:99:2887,0,1408	0/1:40,93:133:99:2715,0,1192	0/1:50,107:157:99:3218,0,1492
NW_006271972.1	2848433	gene-CCM_05918(dist=9206),gene-CCM_05919(dist=19860)	intergenic	T	C	2851.77	AC=6;AF=0.500;AN=12;DP=853;Dels=0.00;ExcessHet=3.0103;MLEAC=1;MLEAF=0.500;set=Intersection	0/1:41,98:139:99:2880,0,1254	0/1:33,103:136:99:3090,0,894	0/1:43,95:138:99:2733,0,1210	0/1:50,100:150:99:2867,0,1509	0/1:42,90:132:99:2635,0,1262	0/1:51,107:158:99:3264,0,1495
NW_006271972.1	2848434	gene-CCM_05918(dist=9207),gene-CCM_05919(dist=19859)	intergenic	A	G	2822.77	AC=6;AF=0.500;AN=12;DP=856;Dels=0.00;ExcessHet=3.0103;MLEAC=1;MLEAF=0.500;set=Intersection	0/1:44,97:141:99:2851,0,1375	0/1:33,103:136:99:3131,0,863	0/1:42,95:137:99:2794,0,1207	0/1:50,100:150:99:2912,0,1482	0/1:45,90:135:99:2674,0,1353	0/1:50,107:157:99:3334,0,1384
NW_006271972.1	2848441	gene-CCM_05918(dist=9214),gene-CCM_05919(dist=19852)	intergenic	A	G	2902.77	AC=6;AF=0.500;AN=12;DP=858;Dels=0.00;ExcessHet=3.0103;MLEAC=1;MLEAF=0.500;set=Intersection	0/1:42,98:140:99:2931,0,1193	0/1:36,104:140:99:3170,0,992	0/1:43,95:138:99:2783,0,1201	0/1:48,99:147:99:2873,0,1353	0/1:48,90:138:99:2654,0,1501	0/1:48,107:155:99:3334,0,1405
NW_006271972.1	2848449	gene-CCM_05918(dist=9222),gene-CCM_05919(dist=19844)	intergenic	T	C	2816.77	AC=6;AF=0.500;AN=12;DP=845;Dels=0.00;ExcessHet=3.0103;MLEAC=1;MLEAF=0.500;set=Intersection	0/1:38,96:135:99:2845,0,1146	0/1:34,102:136:99:2984,0,953	0/1:43,88:131:99:2511,0,1259	0/1:50,99:149:99:2864,0,1490	0/1:48,89:137:99:2606,0,1515	0/1:51,106:157:99:3206,0,1554
NW_006271972.1	2848451	gene-CCM_05918(dist=9224),gene-CCM_05919(dist=19842)	intergenic	T	C	2789.77	AC=6;AF=0.500;AN=12;DP=844;Dels=0.00;ExcessHet=3.0103;MLEAC=1;MLEAF=0.500;set=Intersection	0/1:39,96:135:99:2818,0,1116	0/1:35,101:136:99:3054,0,916	0/1:43,88:131:99:2530,0,1270	0/1:49,99:148:99:2790,0,1481	0/1:49,89:138:99:2549,0,1518	0/1:50,106:156:99:3220,0,1507
NW_006271972.1	2848452	gene-CCM_05918(dist=9225),gene-CCM_05919(dist=19841)	intergenic	A	G	2847.77	AC=6;AF=0.500;AN=12;DP=844;Dels=0.00;ExcessHet=3.0103;MLEAC=1;MLEAF=0.500;set=Intersection	0/1:38,96:134:99:2876,0,1124	0/1:34,102:136:99:3108,0,870	0/1:42,88:130:99:2484,0,1262	0/1:49,99:148:99:2867,0,1485	0/1:50,89:139:99:2580,0,1578	0/1:51,106:157:99:3278,0,1514
NW_006271972.1	2848459	gene-CCM_05918(dist=9232),gene-CCM_05919(dist=19834)	intergenic	A	G	2834.77	AC=6;AF=0.500;AN=12;DP=846;Dels=0.00;ExcessHet=3.0103;MLEAC=1;MLEAF=0.500;set=Intersection	0/1:40,96:136:99:2863,0,1161	0/1:31,102:133:99:3088,0,847	0/1:43,88:131:99:2508,0,1286	0/1:49,99:149:99:2857,0,1438	0/1:51,89:140:99:2618,0,1611	0/1:51,106:157:99:3298,0,1488
NW_006271972.1	2848460	gene-CCM_05918(dist=9233),gene-CCM_05919(dist=19833)	intergenic	T	C	2797.77	AC=6;AF=0.500;AN=12;DP=848;Dels=0.00;ExcessHet=3.0103;MLEAC=1;MLEAF=0.500;set=Intersection	0/1:41,96:137:99:2826,0,1164	0/1:32,101:133:99:3071,0,884	0/1:43,88:131:99:2479,0,1310	0/1:50,99:149:99:2841,0,1533	0/1:51,89:140:99:2550,0,1618	0/1:51,107:158:99:3282,0,1594
NW_006271972.1	2848461	gene-CCM_05918(dist=9234),gene-CCM_05919(dist=19832)	intergenic	A	G	4197.77	AC=6;AF=0.500;AN=12;DP=1039;Dels=0.00;ExcessHet=3.0103;MLEAC=1;MLEAF=0.500;set=Intersection	0/1:42,134:176:99:4226,0,1123	0/1:30,131:161:99:4179,0,683	0/1:42,124:166:99:3825,0,1151	0/1:51,125:176:99:3794,0,1474	0/1:51,117:168:99:3606,0,1537	0/1:52,140:192:99:4522,0,1518
NW_006271972.1	2848469	gene-CCM_05918(dist=9242),gene-CCM_05919(dist=19824)	intergenic	T	C	7226.77	AC=3;AF=0.500;AN=6;DP=748;Dels=0.00;ExcessHet=3.0103;MLEAC=1;MLEAF=0.500;set=variant-variant2-variant3	0/1:33,213:248:99:7255,0,563	0/1:31,219:250:99:7541,0,425	0/1:38,211:250:99:7354,0,653	./.	./.	./.
NW_006271972.1	2848476	gene-CCM_05918(dist=9249),gene-CCM_05919(dist=19817)	intergenic	T	C	7369.77	AC=6;AF=0.500;AN=12;DP=1498;Dels=0.00;ExcessHet=3.0103;MLEAC=1;MLEAF=0.500;set=Intersection	0/1:35,215:250:99:7398,0,646	0/1:31,217:248:99:7474,0,489	0/1:37,213:250:99:7338,0,723	0/1:47,203:250:99:6852,0,1154	0/1:44,206:250:99:7073,0,989	0/1:47,203:250:99:6877,0,1076
NW_006271972.1	2848477	gene-CCM_05918(dist=9250),gene-CCM_05919(dist=19816)	intergenic	A	G	7514.77	AC=6;AF=0.500;AN=12;DP=1500;Dels=0.00;ExcessHet=3.0103;MLEAC=1;MLEAF=0.500;set=Intersection	0/1:33,217:250:99:7543,0,394	0/1:30,220:250:99:7528,0,418	0/1:37,212:250:99:7348,0,694	0/1:48,202:250:99:6768,0,1176	0/1:44,206:250:99:7046,0,980	0/1:46,204:250:99:6990,0,909
NW_006271972.1	2848502	gene-CCM_05918(dist=9275),gene-CCM_05919(dist=19791)	intergenic	T	C	7575.77	AC=6;AF=0.500;AN=12;DP=1489;Dels=0.00;ExcessHet=3.0103;MLEAC=1;MLEAF=0.500;set=Intersection	0/1:35,215:250:99:7604,0,642	0/1:25,224:250:99:7766,0,235	0/1:33,217:250:99:7753,0,548	0/1:42,204:246:99:7230,0,921	0/1:33,211:244:99:7561,0,595	0/1:37,212:249:99:7390,0,690
NW_006271972.1	2848511	gene-CCM_05918(dist=9284),gene-CCM_05919(dist=19782)	intergenic	T	C	7304.77	AC=6;AF=0.500;AN=12;DP=1426;Dels=0.00;ExcessHet=3.0103;MLEAC=1;MLEAF=0.500;set=Intersection	0/1:37,203:240:99:7333,0,751	0/1:27,209:236:99:7469,0,355	0/1:34,202:237:99:7346,0,581	0/1:43,195:238:99:7052,0,994	0/1:36,201:237:99:7208,0,723	0/1:41,197:238:99:7072,0,862
NW_006271972.1	2848512	gene-CCM_05918(dist=9285),gene-CCM_05919(dist=19781)	intergenic	A	G	7307.77	AC=6;AF=0.500;AN=12;DP=1427;Dels=0.00;ExcessHet=3.0103;MLEAC=1;MLEAF=0.500;set=Intersection	0/1:37,203:240:99:7336,0,672	0/1:27,208:235:99:7482,0,329	0/1:34,203:237:99:7404,0,547	0/1:45,194:239:99:6863,0,939	0/1:36,201:237:99:7178,0,678	0/1:42,197:239:99:7067,0,852
[truncated: 1,469 more rows]
