# Supplementary material for: Genome resequencing and transcriptome analysis reveal the molecular mechanism of albinism in Cordyceps militaris
Source: Front Microbiol. 2023 Apr 11;14:1153153. doi: 10.3389/fmicb.2023.1153153 (PMC10126257; doi:10.3389/fmicb.2023.1153153)
Supplement: Supplementary file 4 [file Table_4.XLSX]

## Sheet: Sheet1
Table S4. Total Indel sites of WT and Alb compared with the reference genome in C. militaris.
Sample	Total Sites	Heter	Homo	Insertion	Deletion
WT1	3659	538	3121	2833	827
WT2	3679	547	3132	2871	811
WT3	3662	521	3141	2855	811
Alb1	3662	513	3149	2849	816
Alb2	3647	557	3090	2832	817
Alb3	3664	518	3146	2849	818
