# Supplementary material for: Genome resequencing and transcriptome analysis reveal the molecular mechanism of albinism in Cordyceps militaris
Source: Front Microbiol. 2023 Apr 11;14:1153153. doi: 10.3389/fmicb.2023.1153153 (PMC10126257; doi:10.3389/fmicb.2023.1153153)
Supplement: Supplementary file 5 [file Table_5.XLSX]

## Sheet: Sheet1
Table S5. Indel position and regions in WT and Alb compared with the reference genome in C. militaris.
Chrom	Position	ID	Region	Ref	Alt	Qual	Info	Variant
								Alb1	Alb2	Alb3	WT1	WT2	WT3
NW_006271969.1	252	NONE(dist=NONE),gene-CCM_00001(dist=22280)	intergenic	T	TA	642.73	AC=12;AF=1.00;AN=12;DP=112;ExcessHet=3.0103;FS=0.000;MLEAC=2;MLEAF=1.00;MQ0=0;RPA=7,8;RU=A;STR;set=Intersection	1/1:0,21:22:63:680,63,0	1/1:0,22:23:66:712,66,0	1/1:0,21:21:63:681,63,0	1/1:0,20:20:60:648,60,0	1/1:0,13:14:39:421,39,0	1/1:0,11:12:33:357,33,0
NW_006271969.1	2445	-	-	TA	T	209.77	AC=8;AF=1.00;AN=8;DP=40;ExcessHet=3.0103;FS=0.000;MLEAC=2;MLEAF=1.00;MQ0=0;RPA=7,6;RU=A;STR;set=variant-variant2-variant3-variant4	1/1:0,7:7:21:247,21,0	1/1:0,13:13:39:458,39,0	1/1:0,10:10:30:352,30,0	1/1:0,9:9:27:317,27,0	./.	./.
NW_006271969.1	2579	NONE(dist=NONE),gene-CCM_00001(dist=19953)	intergenic	T	TA	497.73	AC=10;AF=1.00;AN=10;DP=53;ExcessHet=3.0103;FS=0.000;MLEAC=2;MLEAF=1.00;MQ=60.00;MQ0=0;RPA=5,6;RU=A;STR;set=variant-variant2-variant3-variant4-variant5	1/1:0,15:15:45:535,45,0	1/1:0,11:12:33:392,33,0	1/1:0,8:9:24:283,24,0	1/1:0,6:10:18:214,18,0	1/1:0,7:7:21:249,21,0	./.
NW_006271969.1	2658	NONE(dist=NONE),gene-CCM_00001(dist=19874)	intergenic	T	TA	302.73	AC=10;AF=1.00;AN=10;DP=52;ExcessHet=3.0103;FS=0.000;MLEAC=2;MLEAF=1.00;MQ=60.00;MQ0=0;RPA=8,9;RU=A;STR;set=variant-variant2-variant3-variant4-variant5	1/1:0,11:12:33:340,33,0	1/1:0,13:14:39:402,39,0	1/1:0,10:10:30:306,30,0	1/1:0,7:9:21:216,21,0	1/1:0,7:7:21:216,21,0	./.
NW_006271969.1	2848	NONE(dist=NONE),gene-CCM_00001(dist=19684)	intergenic	T	TAA	255.74	AC=11;AF=0.917;AN=12;DP=73;ExcessHet=3.0103;MQ0=0;RPA=14,16;RU=A;STR;set=Intersection	1/1:0,10:11:30:293,30,0	1/1:0,12:14:36:367,36,0	1/1:1,11:14:10:324,10,0	1/1:1,12:16:3:338,3,0	1/1:0,6:7:18:189,18,0	0/1:1,9:11:4:233,0,4
NW_006271969.1	2941	-	-	CT	C	673.73	AC=12;AF=1.00;AN=12;DP=112;ExcessHet=3.0103;FS=0.000;MLEAC=2;MLEAF=1.00;MQ0=0;RPA=8,7;RU=T;STR;set=Intersection	1/1:0,21:22:63:711,63,0	1/1:0,20:21:60:674,60,0	1/1:0,16:19:48:539,48,0	1/1:0,20:20:60:674,60,0	1/1:0,9:9:27:303,27,0	1/1:0,19:21:57:640,57,0
NW_006271969.1	3225	NONE(dist=NONE),gene-CCM_00001(dist=19307)	intergenic	G	GT	920.73	AC=12;AF=1.00;AN=12;DP=142;ExcessHet=3.0103;FS=0.000;MLEAC=2;MLEAF=1.00;MQ0=0;RPA=8,9;RU=T;STR;set=Intersection	1/1:0,31:32:93:958,93,0	1/1:0,23:25:69:688,69,0	1/1:0,19:21:57:587,57,0	1/1:0,25:25:75:751,75,0	1/1:0,23:23:69:688,69,0	1/1:0,13:16:39:402,39,0
NW_006271969.1	14419	NONE(dist=NONE),gene-CCM_00001(dist=8113)	intergenic	T	TA	480.73	AC=8;AF=0.667;AN=12;DP=183;ExcessHet=3.0103;MQ0=0;RPA=13,14;RU=A;STR;set=Intersection	0/1:10,28:42:99:518,0,129	1/1:3,28:36:17:573,17,0	1/1:3,33:43:46:715,46,0	0/1:3,19:23:10:375,0,10	0/1:2,14:17:3:287,0,3	0/1:2,15:22:0:309,0,0
NW_006271969.1	14884	NONE(dist=NONE),gene-CCM_00001(dist=7648)	intergenic	T	TA	333.14	AC=12;AF=1.00;AN=12;DP=95;ExcessHet=3.0103;MLEAC=2;MLEAF=1.00;MQ0=0;RPA=8,9;RU=A;STR;set=Intersection	1/1:1,13:16:10:370,10,0	1/1:0,14:17:42:412,42,0	1/1:1,17:19:22:493,22,0	1/1:0,13:13:39:402,39,0	1/1:0,10:11:30:309,30,0	1/1:0,9:10:27:278,27,0
NW_006271969.1	15242	NONE(dist=NONE),gene-CCM_00001(dist=7290)	intergenic	T	TA	666.73	AC=12;AF=1.00;AN=12;DP=118;ExcessHet=3.0103;FS=0.000;MLEAC=2;MLEAF=1.00;MQ0=0;RPA=9,10;RU=A;STR;set=Intersection	1/1:0,24:25:72:704,72,0	1/1:0,14:15:42:412,42,0	1/1:0,21:24:63:599,63,0	1/1:0,18:18:54:530,54,0	1/1:1,20:21:32:541,32,0	1/1:0,12:15:36:353,36,0
NW_006271969.1	16951	NONE(dist=NONE),gene-CCM_00001(dist=5581)	intergenic	T	TA	1509.73	AC=12;AF=1.00;AN=12;DP=249;ExcessHet=3.0103;FS=0.000;MLEAC=2;MLEAF=1.00;MQ0=0;RPA=7,8;RU=A;STR;set=Intersection	1/1:1,49:55:99:1547,117,0	1/1:0,34:34:99:1101,102,0	1/1:0,36:39:99:1167,108,0	1/1:0,43:44:99:1393,129,0	1/1:0,41:43:99:1329,123,0	1/1:0,33:34:99:1069,99,0
NW_006271969.1	19350	NONE(dist=NONE),gene-CCM_00001(dist=3182)	intergenic	A	AT	1037.73	AC=12;AF=1.00;AN=12;DP=204;ExcessHet=3.0103;MLEAC=2;MLEAF=1.00;MQ0=0;RPA=8,9;RU=T;STR;set=Intersection	1/1:0,35:39:99:1075,105,0	1/1:1,27:32:52:780,52,0	1/1:0,29:32:87:870,87,0	1/1:0,37:39:99:1144,111,0	1/1:0,33:36:99:1015,99,0	1/1:0,22:26:66:680,66,0
NW_006271969.1	19829	NONE(dist=NONE),gene-CCM_00001(dist=2703)	intergenic	G	GA	868.73	AC=12;AF=1.00;AN=12;DP=128;ExcessHet=3.0103;FS=0.000;MLEAC=2;MLEAF=1.00;MQ0=0;RPA=6,7;RU=A;STR;set=Intersection	1/1:0,27:29:81:906,81,0	1/1:0,14:15:42:475,42,0	1/1:0,22:24:66:742,66,0	1/1:0,23:25:69:782,69,0	1/1:0,19:21:57:646,57,0	1/1:0,14:14:42:470,42,0
NW_006271969.1	19918	-	-	ACTTT	A	1451.73	AC=12;AF=1.00;AN=12;DP=141;ExcessHet=3.0103;FS=0.000;MLEAC=2;MLEAF=1.00;MQ0=0;set=Intersection	1/1:0,25:33:75:1489,75,0	1/1:0,7:14:21:424,21,0	1/1:0,17:21:51:1013,51,0	1/1:0,21:30:63:1269,63,0	1/1:0,14:18:42:855,42,0	1/1:0,12:16:36:727,36,0
NW_006271969.1	19934	-	-	TTA	T	1443.73	AC=12;AF=1.00;AN=12;DP=116;ExcessHet=3.0103;FS=0.000;MLEAC=2;MLEAF=1.00;MQ0=0;set=Intersection	1/1:0,29:29:87:1481,87,0	1/1:0,11:11:33:568,33,0	1/1:0,17:18:51:891,51,0	1/1:0,24:24:72:1259,72,0	1/1:0,15:15:45:799,45,0	1/1:0,14:14:42:746,42,0
NW_006271969.1	23569	gene-CCM_00001(dist=54)	downstream	C	CA	827.73	AC=12;AF=1.00;AN=12;DP=257;ExcessHet=3.0103;MLEAC=2;MLEAF=1.00;MQ0=0;RPA=10,11;RU=A;STR;set=Intersection	1/1:2,35:42:51:865,51,0	1/1:2,26:32:25:629,25,0	1/1:2,38:44:60:936,60,0	1/1:4,40:48:14:963,14,0	1/1:0,31:40:92:810,92,0	1/1:4,42:51:20:1006,20,0
NW_006271969.1	37350	gene-CCM_00005(dist=629);gene-CCM_00004(dist=886)	upstream;downstream	G	GT	868.73	AC=10;AF=0.833;AN=12;DP=299;ExcessHet=3.0103;MQ0=0;RPA=12,13;RU=T;STR;set=Intersection	1/1:5,41:52:37:906,37,0	1/1:1,33:40:75:777,75,0	0/1:7,37:52:22:668,0,22	0/1:4,31:41:3:643,0,3	1/1:7,42:55:5:857,5,0	1/1:2,48:59:95:1077,95,0
NW_006271969.1	70263	gene-CCM_00017	intronic	G	GT	1106.73	AC=12;AF=1.00;AN=12;DP=295;ExcessHet=3.0103;FS=0.000;MLEAC=2;MLEAF=1.00;MQ0=0;RPA=8,9;RU=T;STR;set=Intersection	1/1:0,39:47:99:1144,116,0	1/1:0,42:45:99:1257,126,0	1/1:0,49:50:99:1493,147,0	1/1:0,42:42:99:1297,126,0	1/1:0,57:63:99:1708,169,0	1/1:0,44:48:99:1276,131,0
NW_006271969.1	70304	gene-CCM_00017	intronic	C	CT	1346.73	AC=12;AF=1.00;AN=12;DP=288;ExcessHet=3.0103;MLEAC=2;MLEAF=1.00;MQ0=0;RPA=7,8;RU=T;STR;set=Intersection	1/1:0,43:44:99:1384,129,0	1/1:1,41:45:93:1284,93,0	1/1:0,40:47:99:1289,120,0	1/1:0,44:48:99:1426,132,0	1/1:1,57:60:99:1800,141,0	1/1:0,41:44:99:1318,123,0
NW_006271969.1	70333	gene-CCM_00017	intronic	C	CT	906.73	AC=11;AF=0.917;AN=12;DP=275;ExcessHet=3.0103;MQ=60.00;MQ0=0;RPA=10,11;RU=T;STR;set=Intersection	1/1:2,37:43:60:944,60,0	1/1:3,33:43:20:797,20,0	0/1:5,32:41:36:744,0,36	1/1:2,42:49:99:1089,99,0	1/1:3,45:58:56:1159,56,0	1/1:1,39:41:88:974,88,0
NW_006271969.1	87275	-	-	GC	G	54.73	AC=1;AF=0.500;AN=2;BaseQRankSum=1.093;DP=15;ExcessHet=3.0103;FS=0.000;MLEAC=1;MLEAF=0.500;MQ=60.00;MQ0=0;MQRankSum=0.101;QD=4.21;RPA=15,14;RU=C;ReadPosRankSum=0.101;SOR=0.569;STR;set=variant4	./.	./.	./.	0/1:7,6:15:92:92,0,108	./.	./.
NW_006271969.1	111369	gene-CCM_00034(dist=595)	upstream	C	CAA	885.73	AC=12;AF=1.00;AN=12;DP=288;ExcessHet=3.0103;MLEAC=2;MLEAF=1.00;MQ0=0;RPA=12,14;RU=A;STR;set=Intersection	1/1:0,28:38:84:923,84,0	1/1:0,31:45:93:992,93,0	1/1:2,39:51:67:1212,67,0	1/1:1,37:46:78:1193,78,0	1/1:0,38:47:99:1285,114,0	1/1:0,48:61:99:1600,144,0
NW_006271969.1	119592	-	-	AG	A	1319.73	AC=12;AF=1.00;AN=12;DP=259;ExcessHet=3.0103;MLEAC=2;MLEAF=1.00;MQ0=0;RPA=10,9;RU=G;STR;set=Intersection	1/1:0,44:45:99:1357,132,0	1/1:0,33:39:99:984,99,0	1/1:2,30:35:75:884,75,0	1/1:0,39:44:99:1182,117,0	1/1:0,48:49:99:1478,144,0	1/1:0,40:47:99:1229,120,0
NW_006271969.1	154330	gene-CCM_00048(dist=3489),gene-CCM_00049(dist=11859)	intergenic	C	CTT	1128.73	AC=11;AF=0.917;AN=12;DP=285;ExcessHet=3.0103;MQ0=0;RPA=14,16;RU=T;STR;set=Intersection	1/1:3,41:59:45:1162,45,0	1/1:1,30:38:59:889,59,0	0/1:4,34:50:22:909,0,22	1/1:2,24:39:24:679,24,0	1/1:3,44:63:68:1266,68,0	1/1:2,25:36:13:698,13,0
NW_006271969.1	156152	gene-CCM_00048(dist=5311),gene-CCM_00049(dist=10037)	intergenic	G	GA	1317.73	AC=12;AF=1.00;AN=12;DP=293;ExcessHet=3.0103;FS=0.000;MLEAC=2;MLEAF=1.00;MQ0=0;RPA=6,7;RU=A;STR;set=Intersection	1/1:0,40:45:99:1355,120,0	1/1:0,42:45:99:1423,126,0	1/1:0,43:45:99:1462,129,0	1/1:0,52:54:99:1750,156,0	1/1:0,47:50:99:1591,141,0	1/1:0,53:54:99:1800,159,0
NW_006271969.1	156980	-	-	TA	T	1916.73	AC=2;AF=1.00;AN=2;DP=47;ExcessHet=3.0103;FS=0.000;MLEAC=2;MLEAF=1.00;MQ=60.23;MQ0=0;QD=30.77;SOR=0.735;set=variant3	./.	./.	1/1:0,47:47:99:1954,141,0	./.	./.	./.
NW_006271969.1	157036	-	-	TA	T	1379.73	AC=12;AF=1.00;AN=12;DP=274;ExcessHet=3.0103;FS=0.000;MLEAC=2;MLEAF=1.00;MQ0=0;RPA=9,8;RU=A;STR;set=Intersection	1/1:0,44:45:99:1417,132,0	1/1:0,27:28:81:871,81,0	1/1:0,56:56:99:1803,168,0	1/1:0,36:45:99:1156,108,0	1/1:0,50:51:99:1609,150,0	1/1:0,47:49:99:1514,141,0
NW_006271969.1	160469	-	-	TTG	T	1428.73	AC=2;AF=1.00;AN=2;BaseQRankSum=0.106;DP=49;ExcessHet=3.0103;FS=0.000;MLEAC=2;MLEAF=1.00;MQ=60.00;MQ0=0;MQRankSum=1.308;QD=29.16;ReadPosRankSum=0.106;SOR=0.223;set=variant5	./.	./.	./.	./.	1/1:1,48:49:99:1466,140,0	./.
NW_006271969.1	161483	gene-CCM_00048(dist=10642),gene-CCM_00049(dist=4706)	intergenic	C	CT	695.73	AC=11;AF=0.917;AN=12;DP=207;ExcessHet=3.0103;MQ0=0;RPA=10,11;RU=T;STR;set=Intersection	1/1:1,28:30:57:733,57,0	1/1:1,43:46:99:1157,102,0	0/1:4,30:36:16:703,0,16	1/1:0,27:30:80:721,80,0	1/1:3,27:31:1:630,1,0	1/1:0,32:34:96:880,96,0
NW_006271969.1	164342	gene-CCM_00048(dist=13501),gene-CCM_00049(dist=1847)	intergenic	A	AT	1140.73	AC=12;AF=1.00;AN=12;DP=302;ExcessHet=3.0103;FS=0.000;MLEAC=2;MLEAF=1.00;MQ0=0;RPA=9,10;RU=T;STR;set=Intersection	1/1:0,42:47:99:1178,125,0	1/1:0,48:51:99:1393,144,0	1/1:2,42:52:96:1164,96,0	1/1:0,43:48:99:1246,129,0	1/1:0,48:51:99:1323,143,0	1/1:1,45:53:99:1292,107,0
NW_006271969.1	182817	gene-CCM_00050(dist=531)	upstream	C	CT	918.73	AC=12;AF=1.00;AN=12;DP=163;ExcessHet=3.0103;FS=0.000;MLEAC=2;MLEAF=1.00;MQ0=0;RPA=8,9;RU=T;STR;set=Intersection	1/1:0,31:32:93:956,93,0	1/1:0,25:27:75:773,75,0	1/1:0,31:34:93:953,93,0	1/1:0,27:32:81:835,81,0	1/1:0,25:26:74:745,74,0	1/1:0,11:12:33:340,33,0
NW_006271969.1	199223	gene-CCM_00055,gene-CCM_00056(dist=231)	upstream	T	TG	1475.73	AC=12;AF=1.00;AN=12;DP=314;ExcessHet=3.0103;FS=0.000;MLEAC=2;MLEAF=1.00;MQ0=0;RPA=6,7;RU=G;STR;set=Intersection	1/1:0,45:50:99:1513,135,0	1/1:0,50:52:99:1694,150,0	1/1:0,40:45:99:1349,120,0	1/1:0,41:47:99:1371,123,0	1/1:0,48:51:99:1625,144,0	1/1:0,63:69:99:2101,189,0
NW_006271969.1	207185	gene-CCM_00059(dist=1322),gene-CCM_00060(dist=1031)	intergenic	T	TCC	138.77	AC=6;AF=0.750;AN=8;DP=81;ExcessHet=3.0103;FS=0.000;MQ0=0;RPA=14,16;RU=C;STR;set=variant-variant2-variant3-variant6	0/1:2,8:16:20:176,0,20	0/1:3,7:14:58:191,0,58	1/1:0,10:27:30:315,30,0	./.	./.	1/1:1,12:24:4:317,4,0
NW_006271969.1	207717	gene-CCM_00060(dist=499)	downstream	C	CA	888.73	AC=12;AF=1.00;AN=12;DP=267;ExcessHet=3.0103;MLEAC=2;MLEAF=1.00;MQ0=0;RPA=10,11;RU=A;STR;set=Intersection	1/1:1,36:38:81:926,81,0	1/1:3,31:40:28:792,28,0	1/1:2,41:47:89:1091,89,0	1/1:2,31:36:59:812,59,0	1/1:3,54:62:82:1370,82,0	1/1:3,37:44:31:914,31,0
NW_006271969.1	215642	-	-	GA	G	1054.73	AC=12;AF=1.00;AN=12;DP=222;ExcessHet=3.0103;FS=0.000;MLEAC=2;MLEAF=1.00;MQ0=0;RPA=7,6;RU=A;STR;set=Intersection	1/1:0,31:33:93:1092,93,0	1/1:0,29:29:87:1022,87,0	1/1:0,35:35:99:1233,105,0	1/1:0,37:42:99:1301,111,0	1/1:0,35:37:99:1231,105,0	1/1:0,43:46:99:1499,129,0
NW_006271969.1	218038	gene-CCM_00061	intronic	C	CA	1727.73	AC=12;AF=1.00;AN=12;DP=312;ExcessHet=3.0103;FS=0.000;MLEAC=2;MLEAF=1.00;MQ0=0;RPA=4,5;RU=A;STR;set=Intersection	1/1:0,48:52:99:1765,144,0	1/1:0,42:45:99:1556,126,0	1/1:0,48:52:99:1774,144,0	1/1:0,44:45:99:1646,132,0	1/1:0,50:53:99:1871,150,0	1/1:0,65:65:99:2396,195,0
NW_006271969.1	218875	gene-CCM_00061,gene-CCM_00062(dist=575)	upstream	G	GGAAAAA,GAAAAA	1992.73	AC=7,4;AF=0.583,0.333;AN=12;DP=266;ExcessHet=3.0103;MQ0=0;STR;set=Intersection	1/1:41:87	1/1:29:47	2/2:43:99	2/2:57:99	1/1:41:67	0/1:55:18
NW_006271969.1	220993	-	-	TC	T	431.73	AC=12;AF=1.00;AN=12;DP=87;ExcessHet=3.0103;FS=0.000;MLEAC=2;MLEAF=1.00;MQ0=0;RPA=10,9;RU=C;STR;set=Intersection	1/1:0,16:17:48:469,48,0	1/1:0,13:14:39:370,39,0	1/1:1,9:10:1:247,1,0	1/1:0,14:17:42:431,42,0	1/1:0,12:13:36:369,36,0	1/1:0,16:16:48:471,48,0
NW_006271969.1	222206	-	-	AC	A	1990.73	AC=12;AF=1.00;AN=12;DP=297;ExcessHet=3.0103;MLEAC=2;MLEAF=1.00;MQ=60.00;MQ0=0;RPA=2,1;RU=C;STR;set=Intersection	1/1:0,53:55:99:2028,159,0	1/1:1,36:39:99:1375,100,0	1/1:0,45:47:99:1682,134,0	1/1:1,41:45:99:1626,115,0	1/1:2,50:53:99:1939,142,0	1/1:2,54:58:99:2046,146,0
NW_006271969.1	222207	gene-CCM_00062(dist=1807),gene-CCM_00063(dist=4327)	intergenic	C	CA	1171.73	AC=12;AF=1.00;AN=12;DP=297;ExcessHet=3.0103;MLEAC=2;MLEAF=1.00;MQ=60.00;MQ0=0;set=Intersection	1/1:2,52:55:99:1209,129,0	1/1:4,36:40:70:821,70,0	1/1:2,44:47:99:1123,112,0	1/1:0,40:44:99:866,100,0	1/1:5,48:53:99:1111,99,0	1/1:3,53:58:88:1093,88,0
NW_006271969.1	229219	gene-CCM_00063(dist=913)	upstream	A	AGG	295.73	AC=10;AF=0.833;AN=12;DP=131;ExcessHet=3.0103;FS=0.000;MQ0=0;RPA=13,15;RU=G;STR;set=Intersection	0/1:3,13:25:58:333,0,58	1/1:1,6:12:1:165,1,0	1/1:0,13:25:39:416,39,0	0/1:2,9:24:37:245,0,37	1/1:0,8:22:24:251,24,0	1/1:0,13:22:39:391,39,0
NW_006271969.1	235043	-	-	TA	T	636.73	AC=12;AF=1.00;AN=12;DP=119;ExcessHet=3.0103;FS=0.000;MLEAC=2;MLEAF=1.00;MQ0=0;RPA=8,7;RU=A;STR;set=Intersection	1/1:0,20:21:60:674,60,0	1/1:0,13:13:39:433,39,0	1/1:0,18:19:54:606,54,0	1/1:0,26:27:78:876,78,0	1/1:0,23:24:69:775,69,0	1/1:0,15:15:45:506,45,0
NW_006271969.1	236193	gene-CCM_00063(dist=7887),gene-CCM_00064(dist=4951)	intergenic	T	TA	483.73	AC=12;AF=1.00;AN=12;DP=144;ExcessHet=3.0103;MLEAC=2;MLEAF=1.00;MQ0=0;RPA=11,12;RU=A;STR;set=Intersection	1/1:1,23:25:43:521,43,0	1/1:0,24:29:71:607,71,0	1/1:0,20:20:60:522,60,0	1/1:2,28:32:34:691,34,0	1/1:1,20:22:34:470,34,0	1/1:1,13:16:14:319,14,0
NW_006271969.1	244167	gene-CCM_00065	intronic	A	AG	447.74	AC=11;AF=0.917;AN=12;DP=148;ExcessHet=3.0103;MQ0=0;RPA=10,11;RU=G;STR;set=Intersection	1/1:1,19:26:30:485,30,0	0/1:3,14:23:37:341,0,37	1/1:0,16:22:48:431,48,0	1/1:2,24:30:19:596,19,0	1/1:1,21:27:37:559,37,0	1/1:1,18:20:28:474,28,0
NW_006271969.1	280011	gene-CCM_00078(dist=699);gene-CCM_00077(dist=41)	upstream;downstream	G	GA	1452.73	AC=12;AF=1.00;AN=12;DP=320;ExcessHet=3.0103;MLEAC=2;MLEAF=1.00;MQ=60.00;MQ0=0;RPA=7,8;RU=A;STR;set=Intersection	1/1:1,47:54:99:1490,111,0	1/1:1,48:51:99:1521,114,0	1/1:0,53:58:99:1680,159,0	1/1:0,44:46:99:1425,132,0	1/1:0,56:61:99:1783,167,0	1/1:0,46:50:99:1486,138,0
NW_006271969.1	280023	gene-CCM_00078(dist=687);gene-CCM_00077(dist=53)	upstream;downstream	G	GA	1795.73	AC=12;AF=1.00;AN=12;DP=326;ExcessHet=3.0103;FS=0.000;MLEAC=2;MLEAF=1.00;MQ=60.00;MQ0=0;RPA=4,5;RU=A;STR;set=Intersection	1/1:0,49:50:99:1833,147,0	1/1:0,49:55:99:1824,147,0	1/1:0,49:56:99:1831,147,0	1/1:0,48:52:99:1789,144,0	1/1:0,56:61:99:2087,169,0	1/1:0,48:52:99:1795,144,0
NW_006271969.1	288959	gene-CCM_00080,gene-CCM_00081(dist=927)	downstream	C	CT	603.73	AC=12;AF=1.00;AN=12;DP=158;ExcessHet=3.0103;MLEAC=2;MLEAF=1.00;MQ0=0;set=Intersection	1/1:4,26:31:60:641,60,0	1/1:2,15:18:21:275,21,0	1/1:3,28:31:63:606,63,0	1/1:3,26:31:41:617,41,0	1/1:4,19:25:30:429,30,0	1/1:0,22:22:62:601,62,0
NW_006271969.1	289263	gene-CCM_00080,gene-CCM_00081(dist=623)	downstream	C	CTT	1410.73	AC=12;AF=1.00;AN=12;DP=291;ExcessHet=3.0103;MLEAC=2;MLEAF=1.00;MQ0=0;RPA=10,12;RU=T;STR;set=Intersection	1/1:0,40:49:99:1448,120,0	1/1:0,28:33:84:1019,84,0	1/1:1,43:51:99:1489,128,0	1/1:0,45:60:99:1571,135,0	1/1:0,38:43:99:1305,114,0	1/1:0,48:55:99:1692,144,0
NW_006271969.1	289757	gene-CCM_00080,gene-CCM_00081(dist=129)	downstream	G	GA	933.06	AC=11;AF=0.917;AN=12;DP=297;ExcessHet=3.0103;MQ0=0;RPA=10,11;RU=A;STR;set=Intersection	0/1:5,40:48:11:970,0,11	1/1:1,40:45:92:1021,92,0	1/1:3,51:58:74:1306,74,0	1/1:1,33:39:72:857,72,0	1/1:3,42:50:58:1094,58,0	1/1:0,53:57:99:1362,157,0
NW_006271969.1	299165	gene-CCM_00085	intronic	C	CT	1146.73	AC=12;AF=1.00;AN=12;DP=292;ExcessHet=3.0103;FS=0.000;MLEAC=2;MLEAF=1.00;MQ0=0;RPA=9,10;RU=T;STR;set=Intersection	1/1:1,43:50:99:1184,100,0	1/1:0,42:44:99:1217,126,0	1/1:0,44:44:99:1276,132,0	1/1:0,42:45:99:1176,125,0	1/1:0,49:53:99:1363,145,0	1/1:1,47:56:99:1324,112,0
NW_006271969.1	303496	gene-CCM_00085(dist=1410),gene-CCM_00086(dist=8750)	intergenic	G	GA	1340.73	AC=12;AF=1.00;AN=12;DP=306;ExcessHet=3.0103;MLEAC=2;MLEAF=1.00;MQ0=0;RPA=9,10;RU=A;STR;set=Intersection	1/1:1,50:53:99:1378,120,0	1/1:0,42:46:99:1197,125,0	1/1:2,45:52:79:1206,79,0	1/1:1,42:47:97:1180,97,0	1/1:2,44:52:76:1215,76,0	1/1:1,50:56:99:1379,121,0
NW_006271969.1	311149	gene-CCM_00085(dist=9063),gene-CCM_00086(dist=1097)	intergenic	G	GC	137.73	AC=6;AF=0.600;AN=10;DP=71;ExcessHet=3.0103;MQ=60.00;MQ0=0;RPA=12,13;RU=C;STR;set=variant2-variant3-variant4-variant5-variant6	./.	0/1:4,10:17:67:175,0,67	0/1:1,7:12:3:140,0,3	0/1:1,7:13:2:152,0,2	0/1:1,7:13:7:111,0,7	1/1:0,13:16:36:276,36,0
NW_006271969.1	316478	gene-CCM_00086(dist=1528),gene-CCM_00087(dist=7928)	intergenic	T	TCC	660.73	AC=10;AF=0.833;AN=12;DP=205;ExcessHet=3.0103;MQ0=0;RPA=11,13;RU=C;STR;set=Intersection	1/1:0,20:34:61:698,61,0	1/1:1,13:23:4:425,4,0	0/1:3,12:29:57:327,0,57	0/1:3,12:29:33:352,0,33	1/1:1,25:45:40:827,40,0	1/1:0,18:45:54:616,54,0
NW_006271969.1	316720	gene-CCM_00086(dist=1770),gene-CCM_00087(dist=7686)	intergenic	G	GA	968.73	AC=12;AF=1.00;AN=12;DP=218;ExcessHet=3.0103;FS=0.000;MLEAC=2;MLEAF=1.00;MQ0=0;RPA=7,8;RU=A;STR;set=Intersection	1/1:0,32:36:96:1006,96,0	1/1:0,32:32:96:1027,96,0	1/1:0,33:35:98:1041,98,0	1/1:0,30:32:90:962,90,0	1/1:0,35:42:99:1133,105,0	1/1:0,34:41:99:1084,102,0
NW_006271969.1	317439	gene-CCM_00086(dist=2489),gene-CCM_00087(dist=6967)	intergenic	A	AC	586.86	AC=10;AF=0.833;AN=12;DP=247;ExcessHet=3.0103;MQ0=0;RPA=9,10;RU=C;STR;set=Intersection	0/1:3,26:40:2:622,0,2	1/1:1,22:29:38:611,38,0	1/1:3,29:55:4:756,4,0	0/1:7,30:50:99:768,0,104	1/1:3,24:37:4:603,4,0	1/1:1,26:36:50:696,50,0
NW_006271969.1	318803	gene-CCM_00086(dist=3853),gene-CCM_00087(dist=5603)	intergenic	A	AC	486.5	AC=10;AF=0.833;AN=12;DP=159;ExcessHet=3.0103;MQ0=0;RPA=10,11;RU=C;STR;set=Intersection	0/1:3,22:25:3:522,0,3	1/1:1,17:21:25:444,25,0	1/1:1,16:21:21:401,21,0	1/1:2,26:32:25:634,25,0	0/1:4,19:26:35:464,0,35	1/1:1,27:34:55:726,55,0
NW_006271969.1	322303	gene-CCM_00086(dist=7353),gene-CCM_00087(dist=2103)	intergenic	G	GC	292.75	AC=6;AF=0.500;AN=12;DP=170;ExcessHet=3.0103;MLEAC=1;MLEAF=0.500;MQ0=0;RPA=12,13;RU=C;STR;set=Intersection	0/1:3,16:22:23:330,0,23	0/1:7,19:31:99:370,0,110	0/1:6,14:29:99:280,0,107	0/1:3,14:20:29:277,0,29	0/1:5,19:34:16:363,0,16	0/1:7,22:34:69:388,0,69
NW_006271969.1	329223	gene-CCM_00088	intronic	G	GA	735.73	AC=12;AF=1.00;AN=12;DP=244;ExcessHet=3.0103;FS=0.000;MLEAC=2;MLEAF=1.00;MQ0=0;RPA=9,10;RU=A;STR;set=Intersection	1/1:2,30:35:34:773,34,0	1/1:2,36:39:52:959,52,0	1/1:0,33:37:97:907,97,0	1/1:1,39:43:89:1079,89,0	1/1:1,47:53:99:1334,113,0	1/1:0,35:37:99:1009,105,0
NW_006271969.1	329484	gene-CCM_00088	exonic	G	GT	1157.73	AC=12;AF=1.00;AN=12;DP=222;ExcessHet=3.0103;FS=0.000;MLEAC=2;MLEAF=1.00;MQ0=0;RPA=7,8;RU=T;STR;set=Intersection	1/1:0,37:46:99:1195,111,0	1/1:0,29:32:87:940,87,0	1/1:0,32:32:96:1031,96,0	1/1:1,34:38:72:1068,72,0	1/1:0,37:41:99:1200,111,0	1/1:0,32:33:96:1033,96,0
NW_006271969.1	329786	gene-CCM_00088	intronic	A	AG	259.8	AC=8;AF=0.667;AN=12;DP=126;ExcessHet=3.0103;FS=0.000;MQ0=0;RPA=11,12;RU=G;STR;set=Intersection	0/1:3,13:18:18:297,0,18	1/1:1,11:15:8:249,8,0	1/1:1,15:23:20:352,20,0	0/1:3,10:17:43:219,0,43	0/1:4,19:31:27:400,0,27	0/1:5,13:22:86:276,0,86
NW_006271969.1	330779	gene-CCM_00088(dist=315)	upstream	C	CAA	929.73	AC=12;AF=1.00;AN=12;DP=280;ExcessHet=3.0103;MQ0=0;RPA=16,18;RU=A;STR;set=Intersection	1/1:2,36:46:74:967,74,0	1/1:2,28:43:39:713,39,0	1/1:0,31:43:93:858,93,0	1/1:1,32:50:79:869,79,0	1/1:2,33:46:43:830,43,0	1/1:1,37:52:83:971,83,0
NW_006271969.1	348088	gene-CCM_00094(dist=544)	downstream	G	GTT	1017.73	AC=12;AF=1.00;AN=12;DP=284;ExcessHet=3.0103;MQ0=0;RPA=12,14;RU=T;STR;set=Intersection	1/1:1,33:46:82:1025,82,0	1/1:2,33:47:32:1021,32,0	1/1:2,28:39:17:857,17,0	1/1:2,36:48:58:1090,58,0	1/1:0,41:53:99:1342,123,0	1/1:0,40:51:99:1310,120,0
NW_006271969.1	354596	gene-CCM_00094(dist=2896),gene-CCM_00095(dist=1393)	intergenic	A	AG	109.73	AC=6;AF=0.500;AN=12;DP=126;ExcessHet=3.0103;FS=0.000;MLEAC=1;MLEAF=0.500;MQ0=0;RPA=11,12;RU=G;STR;set=Intersection	0/1:6,7:16:99:147,0,129	0/1:3,11:17:24:248,0,24	0/1:7,20:33:99:448,0,115	0/1:3,10:19:45:209,0,45	0/1:4,10:19:52:224,0,52	0/1:5,14:22:83:301,0,83
NW_006271969.1	356407	gene-CCM_00095	intronic	C	CT	953.73	AC=12;AF=1.00;AN=12;DP=278;ExcessHet=3.0103;MLEAC=2;MLEAF=1.00;MQ0=0;RPA=9,10;RU=T;STR;set=Intersection	1/1:1,36:40:80:991,80,0	1/1:0,39:41:99:1144,117,0	1/1:1,29:38:59:823,59,0	1/1:1,42:47:98:1206,98,0	1/1:1,45:52:99:1257,107,0	1/1:2,51:60:97:1376,97,0
NW_006271969.1	358124	gene-CCM_00095,gene-CCM_00096(dist=106)	downstream	C	CT	1610.73	AC=12;AF=1.00;AN=12;DP=335;ExcessHet=3.0103;MLEAC=2;MLEAF=1.00;MQ0=0;RPA=7,8;RU=T;STR;set=Intersection	1/1:0,51:56:99:1648,153,0	1/1:0,46:50:99:1490,138,0	1/1:0,54:59:99:1731,162,0	1/1:1,50:55:99:1564,120,0	1/1:1,55:61:99:1722,134,0	1/1:0,52:54:99:1679,156,0
NW_006271969.1	363942	gene-CCM_00097(dist=27)	downstream	A	AC	322.94	AC=8;AF=0.667;AN=12;DP=130;ExcessHet=3.0103;FS=0.000;MQ0=0;RPA=11,12;RU=C;STR;set=Intersection	1/1:2,15:20:13:360,13,0	0/1:5,9:17:78:182,0,78	1/1:2,20:22:9:426,9,0	0/1:2,14:18:8:309,0,8	0/1:8,23:33:99:518,0,131	0/1:5,11:20:92:220,0,92
NW_006271969.1	426112	gene-CCM_00116(dist=655)	upstream	T	TA	704.73	AC=12;AF=1.00;AN=12;DP=128;ExcessHet=3.0103;FS=0.000;MLEAC=2;MLEAF=1.00;MQ0=0;RPA=8,9;RU=A;STR;set=Intersection	1/1:0,24:25:72:742,72,0	1/1:0,18:19:54:556,54,0	1/1:0,28:30:84:865,84,0	1/1:0,26:26:77:780,77,0	1/1:0,15:16:45:464,45,0	1/1:0,11:12:33:336,33,0
NW_006271969.1	432662	gene-CCM_00118(rna-XM_006665278.1#NW_006271969.1#430871:exon5:c.279-2->C)	splicing	T	TGG,TG	153.76	AC=2,2;AF=0.333,0.333;AN=6;DP=57;ExcessHet=3.0103;FS=0.000;MLEAC=1;MLEAF=0.500;MQ=60.00;MQ0=0;RU=G;STR;set=variant2-variant5-variant6	./.	0/1:22:22	./.	./.	2/2:20:36	0/1:15:41
NW_006271969.1	432699	gene-CCM_00118	intronic	C	CA	685.73	AC=12;AF=1.00;AN=12;DP=176;ExcessHet=3.0103;MLEAC=2;MLEAF=1.00;MQ0=0;RPA=9,10;RU=A;STR;set=Intersection	1/1:0,26:27:77:723,77,0	1/1:0,35:36:99:961,104,0	1/1:0,24:24:72:688,72,0	1/1:0,24:24:72:663,72,0	1/1:0,32:35:95:884,95,0	1/1:1,29:30:57:714,57,0
NW_006271969.1	433150	gene-CCM_00118	intronic	T	TA	1274.73	AC=12;AF=1.00;AN=12;DP=288;ExcessHet=3.0103;MLEAC=2;MLEAF=1.00;MQ0=0;RPA=9,10;RU=A;STR;set=Intersection	1/1:2,48:53:88:1312,88,0	1/1:2,20:29:5:525,5,0	1/1:2,45:49:80:1264,80,0	1/1:2,36:40:52:960,52,0	1/1:0,44:44:99:1254,131,0	1/1:3,64:73:99:1794,129,0
NW_006271969.1	445996	gene-CCM_00122(dist=892);gene-CCM_00123(dist=405)	upstream;downstream	T	TA	1512.73	AC=12;AF=1.00;AN=12;DP=281;ExcessHet=3.0103;FS=0.000;MLEAC=2;MLEAF=1.00;MQ0=0;RPA=7,8;RU=A;STR;set=Intersection	1/1:2,50:55:89:1550,89,0	1/1:0,36:41:99:1166,108,0	1/1:0,40:41:99:1296,120,0	1/1:1,36:37:78:1133,78,0	1/1:0,48:51:99:1556,144,0	1/1:0,49:56:99:1560,146,0
NW_006271969.1	471002	gene-CCM_00134	intronic	A	AG	1287.73	AC=12;AF=1.00;AN=12;DP=312;ExcessHet=3.0103;FS=0.000;MLEAC=2;MLEAF=1.00;MQ0=0;RPA=6,7;RU=G;STR;set=Intersection	1/1:0,39:39:99:1325,117,0	1/1:0,50:52:99:1700,150,0	1/1:0,47:50:99:1598,141,0	1/1:0,42:47:99:1427,126,0	1/1:0,53:56:99:1800,159,0	1/1:0,60:68:99:2038,180,0
NW_006271969.1	478927	gene-CCM_00136(dist=89)	upstream	A	AG	459.73	AC=9;AF=0.750;AN=12;DP=135;ExcessHet=3.0103;FS=0.000;MQ0=0;RPA=10,11;RU=G;STR;set=Intersection	1/1:0,19:21:56:497,56,0	0/1:3,16:21:31:391,0,31	0/1:2,17:22:2:402,0,2	1/1:0,19:25:57:532,57,0	1/1:1,20:25:34:532,34,0	0/1:3,11:21:48:243,0,48
NW_006271969.1	508658	gene-CCM_00147(dist=249)	upstream	C	CG	390.75	AC=8;AF=0.667;AN=12;DP=143;ExcessHet=3.0103;FS=0.000;MQ0=0;RPA=10,11;RU=G;STR;set=Intersection	1/1:1,17:23:24:428,24,0	0/1:2,13:16:14:302,0,14	0/1:3,16:25:31:356,0,31	0/1:3,14:23:37:324,0,37	0/1:3,21:28:17:480,0,17	1/1:0,22:28:65:581,65,0
NW_006271969.1	521982	gene-CCM_00153(dist=608)	downstream	C	CT	920.73	AC=12;AF=1.00;AN=12;DP=270;ExcessHet=3.0103;FS=0.000;MLEAC=2;MLEAF=1.00;MQ0=0;RPA=8,9;RU=T;STR;set=Intersection	1/1:0,31:33:93:958,93,0	1/1:0,39:40:99:1205,117,0	1/1:0,43:50:99:1329,129,0	1/1:0,48:49:99:1422,143,0	1/1:0,52:58:99:1581,156,0	1/1:0,38:40:99:1174,114,0
NW_006271969.1	522951	-	-	AG	A	270.73	AC=10;AF=0.833;AN=12;DP=173;ExcessHet=3.0103;MQ0=0;RPA=9,8;RU=G;STR;set=Intersection	0/1:14,13:32:99:308,0,109	1/1:2,13:20:10:313,10,0	0/1:5,15:24:3:425,0,3	1/1:2,18:28:23:541,23,0	1/1:6,20:32:6:575,6,0	1/1:5,22:37:17:645,17,0
NW_006271969.1	523329	gene-CCM_00153(dist=1955),gene-CCM_00154(dist=3409)	intergenic	G	GAAAAAAAA	626.74	AC=9;AF=0.900;AN=10;DP=101;ExcessHet=3.0103;MQ0=0;RPA=18,26;RU=A;STR;set=variant-variant2-variant4-variant5-variant6	1/1:0,9:15:27:664,27,0	1/1:1,14:22:26:995,26,0	./.	1/1:0,8:18:24:670,24,0	1/1:0,12:22:36:936,36,0	0/1:1,9:23:49:692,0,49
NW_006271969.1	523834	gene-CCM_00153(dist=2460),gene-CCM_00154(dist=2904)	intergenic	C	CA	1371.73	AC=12;AF=1.00;AN=12;DP=292;ExcessHet=3.0103;MLEAC=2;MLEAF=1.00;MQ0=0;RPA=6,7;RU=A;STR;set=Intersection	1/1:0,42:44:99:1409,126,0	1/1:0,38:40:99:1283,114,0	1/1:1,42:44:98:1366,98,0	1/1:0,48:52:99:1623,144,0	1/1:0,45:48:99:1526,135,0	1/1:0,62:64:99:2097,187,0
NW_006271969.1	523863	gene-CCM_00153(dist=2489),gene-CCM_00154(dist=2875)	intergenic	C	CTTTT,CTT	1153.73	AC=11,1;AF=0.917,0.083;AN=12;DP=262;ExcessHet=3.0103;FS=0.000;MQ0=0;RU=T;STR;set=Intersection	1/1:43:34	1/1:39:68	2/1:41:99	1/1:41:26	1/1:39:71	1/1:59:99
NW_006271969.1	526303	gene-CCM_00154(dist=435)	downstream	G	GAA	1008.73	AC=11;AF=0.917;AN=12;DP=237;ExcessHet=3.0103;MQ0=0;RPA=13,15;RU=A;STR;set=Intersection	1/1:2,36:40:58:1046,58,0	1/1:0,26:31:78:796,78,0	0/1:3,25:40:21:715,0,21	1/1:1,30:37:73:937,73,0	1/1:4,34:47:4:928,4,0	1/1:0,32:42:96:1011,96,0
NW_006271969.1	526713	gene-CCM_00154(dist=25)	downstream	C	CAAAAAA	538.76	AC=4;AF=1.00;AN=4;DP=45;ExcessHet=3.0103;MQ0=0;RPA=19,25;RU=A;STR;set=variant4-variant6	./.	./.	./.	1/1:1,11:21:22:576,22,0	./.	1/1:1,13:23:4:743,4,0
NW_006271969.1	526734	-	-	GA	G	1670.73	AC=12;AF=1.00;AN=12;DP=172;ExcessHet=3.0103;FS=0.000;MLEAC=2;MLEAF=1.00;MQ0=0;set=Intersection	1/1:0,40:40:99:1708,120,0	1/1:0,26:26:78:1107,78,0	1/1:0,21:21:63:822,63,0	1/1:0,33:33:99:1362,99,0	1/1:0,21:21:63:913,63,0	1/1:0,31:31:93:1372,93,0
NW_006271969.1	528888	-	-	AG	A	1048.73	AC=12;AF=1.00;AN=12;DP=166;ExcessHet=3.0103;FS=0.000;MLEAC=2;MLEAF=1.00;MQ0=0;RPA=4,3;RU=G;STR;set=Intersection	1/1:0,28:28:84:1086,84,0	1/1:0,22:23:66:863,66,0	1/1:0,30:31:90:1164,90,0	1/1:0,39:39:99:1516,117,0	1/1:0,24:25:72:938,72,0	1/1:0,20:20:60:782,60,0
NW_006271969.1	529962	-	-	TC	T	1689.73	AC=12;AF=1.00;AN=12;DP=296;ExcessHet=3.0103;FS=0.000;MLEAC=2;MLEAF=1.00;MQ0=0;RPA=6,5;RU=C;STR;set=Intersection	1/1:0,47:50:99:1727,141,0	1/1:0,34:39:99:1253,102,0	1/1:0,46:46:99:1694,138,0	1/1:0,57:57:99:2097,172,0	1/1:0,54:54:99:1985,163,0	1/1:0,46:50:99:1683,138,0
NW_006271969.1	563587	-	-	GA	G	403.73	AC=2;AF=1.00;AN=2;BaseQRankSum=-0.478;DP=24;ExcessHet=3.0103;FS=0.000;MLEAC=2;MLEAF=1.00;MQ=60.00;MQ0=0;MQRankSum=-0.287;QD=18.35;RPA=4,3;RU=A;ReadPosRankSum=-1.913;SOR=0.582;STR;set=variant5	./.	./.	./.	./.	1/1:3,19:24:42:441,42,0	./.
NW_006271969.1	563588	gene-CCM_00164	intronic	A	AAAAT	388.73	AC=1;AF=0.500;AN=2;BaseQRankSum=1.804;DP=37;ExcessHet=3.0103;FS=28.452;MLEAC=1;MLEAF=0.500;MQ=59.55;MQ0=0;MQRankSum=0.902;QD=8.57;ReadPosRankSum=2.636;SOR=2.336;set=variant4	./.	./.	./.	0/1:15,19:37:73:426,0,73	./.	./.
NW_006271969.1	563590	gene-CCM_00164	intronic	A	ACAC	305.73	AC=1;AF=0.500;AN=2;BaseQRankSum=-2.185;DP=24;ExcessHet=3.0103;FS=34.730;MLEAC=1;MLEAF=0.500;MQ=60.00;MQ0=0;MQRankSum=0.523;QD=13.29;ReadPosRankSum=1.262;SOR=5.131;set=variant6	./.	./.	./.	./.	./.	0/1:11,12:24:99:343,0,250
NW_006271969.1	564868	gene-CCM_00164	exonic	G	GC	867.73	AC=12;AF=1.00;AN=12;DP=262;ExcessHet=3.0103;MLEAC=2;MLEAF=1.00;MQ0=0;RPA=9,10;RU=C;STR;set=Intersection	1/1:2,32:38:65:905,65,0	1/1:0,28:37:84:804,84,0	1/1:0,29:42:87:802,87,0	1/1:1,21:32:34:540,34,0	1/1:4,42:57:26:1103,26,0	1/1:1,47:56:99:1261,112,0
NW_006271969.1	572547	gene-CCM_00165(dist=408)	upstream	A	AT	940.73	AC=12;AF=1.00;AN=12;DP=205;ExcessHet=3.0103;MLEAC=2;MLEAF=1.00;MQ0=0;RPA=10,11;RU=T;STR;set=Intersection	1/1:1,36:38:82:978,82,0	1/1:2,31:37:59:811,59,0	1/1:1,36:37:81:961,81,0	1/1:0,28:29:84:785,84,0	1/1:0,27:30:81:754,81,0	1/1:0,33:34:99:910,99,0
NW_006271969.1	573702	gene-CCM_00165(dist=1563),gene-CCM_00166(dist=11327)	intergenic	T	TA	1045.73	AC=12;AF=1.00;AN=12;DP=168;ExcessHet=3.0103;FS=0.000;MLEAC=2;MLEAF=1.00;MQ=60.00;MQ0=0;RPA=6,7;RU=A;STR;set=Intersection	1/1:0,32:35:96:1083,96,0	1/1:0,36:36:99:1219,108,0	1/1:0,20:20:60:674,60,0	1/1:0,21:22:63:708,63,0	1/1:0,33:36:99:1106,99,0	1/1:0,17:19:51:578,51,0
NW_006271969.1	573956	gene-CCM_00165(dist=1817),gene-CCM_00166(dist=11073)	intergenic	A	AAG	839.73	AC=12;AF=1.00;AN=12;DP=212;ExcessHet=3.0103;MLEAC=2;MLEAF=1.00;MQ0=0;set=Intersection	1/1:2,36:38:97:877,97,0	1/1:3,31:35:79:733,79,0	1/1:8,32:40:40:685,40,0	1/1:3,30:33:37:656,37,0	1/1:3,20:24:41:480,41,0	1/1:3,39:42:99:1024,110,0
NW_006271969.1	585812	-	-	CT	C	1478.73	AC=12;AF=1.00;AN=12;DP=261;ExcessHet=3.0103;FS=0.000;MLEAC=2;MLEAF=1.00;MQ0=0;RPA=7,6;RU=T;STR;set=Intersection	1/1:0,44:46:99:1516,132,0	1/1:0,36:39:99:1226,107,0	1/1:0,48:54:99:1630,143,0	1/1:0,36:40:99:1241,108,0	1/1:0,32:40:95:1070,95,0	1/1:0,40:42:99:1351,119,0
NW_006271969.1	585821	gene-CCM_00166	intronic	C	CTTTTTT	1611.73	AC=12;AF=1.00;AN=12;DP=240;ExcessHet=3.0103;MQ0=0;RPA=12,18;RU=T;STR;set=Intersection	1/1:0,27:43:82:1649,82,0	1/1:1,22:34:50:1418,50,0	1/1:0,44:52:99:2608,133,0	1/1:0,29:37:88:1668,88,0	1/1:0,24:33:73:1489,73,0	1/1:1,32:41:22:1815,22,0
NW_006271969.1	590143	gene-CCM_00167(dist=155)	downstream	T	TTTTTTTTTAA	4606.73	AC=12;AF=1.00;AN=12;DP=231;ExcessHet=3.0103;FS=0.000;MQ0=0;set=Intersection	1/1:0,43:43:99:4644,129,0	1/1:0,24:24:72:2665,72,0	1/1:0,32:33:96:3223,96,0	1/1:0,42:42:99:4425,127,0	1/1:0,38:41:99:3813,114,0	1/1:0,48:48:99:5263,144,0
NW_006271969.1	593505	gene-CCM_00167(dist=3517),gene-CCM_00168(dist=38024)	intergenic	C	CT	1281.73	AC=12;AF=1.00;AN=12;DP=254;ExcessHet=3.0103;MLEAC=2;MLEAF=1.00;MQ0=0;RPA=9,10;RU=T;STR;set=Intersection	1/1:1,47:51:99:1319,113,0	1/1:0,31:35:93:913,93,0	1/1:2,40:43:65:1115,65,0	1/1:0,37:41:99:1070,111,0	1/1:1,39:44:99:1116,108,0	1/1:0,38:40:99:1081,113,0
NW_006271969.1	594830	-	-	TA	T	180.77	AC=2;AF=1.00;AN=2;DP=7;ExcessHet=3.0103;FS=0.000;MLEAC=2;MLEAF=1.00;MQ=68.66;MQ0=0;QD=25.82;SOR=1.609;set=variant4	./.	./.	./.	1/1:0,7:7:21:218,21,0	./.	./.
NW_006271969.1	595006	gene-CCM_00167(dist=5018),gene-CCM_00168(dist=36523)	intergenic	A	AT	469.27	AC=6;AF=0.500;AN=12;DP=180;ExcessHet=3.0103;MLEAC=1;MLEAF=0.500;MQ0=0;RPA=17,18;RU=T;STR;set=Intersection	0/1:7,34:41:1:504,0,1	0/1:4,14:18:25:202,0,25	0/1:5,20:25:27:292,0,27	0/1:7,19:26:64:282,0,64	0/1:8,21:31:66:289,0,66	0/1:7,24:31:23:369,0,23
NW_006271969.1	615298	-	-	AG	A	120.73	AC=1;AF=0.500;AN=2;BaseQRankSum=0.493;DP=26;ExcessHet=3.0103;FS=6.039;MLEAC=1;MLEAF=0.500;MQ=32.00;MQ0=0;MQRankSum=0.394;QD=6.71;RPA=2,1;RU=G;ReadPosRankSum=-0.690;SOR=2.833;STR;set=variant4	./.	./.	./.	0/1:13,5:18:99:158,0,497	./.	./.
NW_006271969.1	621997	gene-CCM_00167(dist=32009),gene-CCM_00168(dist=9532)	intergenic	T	TAA	1514.73	AC=12;AF=1.00;AN=12;DP=263;ExcessHet=3.0103;MQ0=0;RPA=10,12;RU=A;STR;set=Intersection	1/1:0,44:51:99:1552,132,0	1/1:1,38:46:78:1347,78,0	1/1:0,36:41:99:1313,109,0	1/1:1,35:44:69:1239,69,0	1/1:2,34:42:64:1168,64,0	1/1:0,32:34:96:1164,96,0
NW_006271969.1	632565	gene-CCM_00169	intronic	C	CT	573.94	AC=11;AF=0.917;AN=12;DP=258;ExcessHet=3.0103;MQ0=0;RPA=14,15;RU=T;STR;set=Intersection	1/1:6,33:47:13:611,13,0	1/1:2,30:43:73:607,73,0	1/1:4,31:44:21:570,21,0	0/1:6,29:41:41:503,0,41	1/1:4,32:44:23:582,23,0	1/1:2,28:39:53:541,53,0
NW_006271969.1	633922	-	-	CA	C	822.73	AC=12;AF=1.00;AN=12;DP=112;ExcessHet=3.0103;FS=0.000;MLEAC=2;MLEAF=1.00;MQ0=0;RPA=5,4;RU=A;STR;set=Intersection	1/1:0,23:23:69:860,69,0	1/1:0,14:15:42:513,42,0	1/1:0,21:22:63:785,63,0	1/1:0,18:20:54:674,54,0	1/1:0,15:15:45:564,45,0	1/1:0,16:17:48:602,48,0
NW_006271969.1	642568	gene-CCM_00171(dist=295);gene-CCM_00172(dist=397)	upstream;downstream	T	TA	838.92	AC=10;AF=0.833;AN=12;DP=272;ExcessHet=3.0103;MQ0=0;RPA=12,13;RU=A;STR;set=Intersection	0/1:7,43:55:5:875,0,5	1/1:1,33:34:74:745,74,0	1/1:3,30:38:34:643,34,0	1/1:5,36:47:24:770,24,0	1/1:4,41:48:42:857,42,0	0/1:8,39:50:41:788,0,41
NW_006271969.1	659100	gene-CCM_00177(dist=707);gene-CCM_00176(dist=770)	upstream;downstream	C	CT	1629.73	AC=12;AF=1.00;AN=12;DP=292;ExcessHet=3.0103;MLEAC=2;MLEAF=1.00;MQ=60.00;MQ0=0;RPA=8,9;RU=T;STR;set=Intersection	1/1:0,54:59:99:1667,162,0	1/1:0,32:36:96:975,96,0	1/1:0,54:59:99:1665,162,0	1/1:0,47:51:99:1446,141,0	1/1:1,39:45:88:1148,88,0	1/1:0,38:42:99:1170,114,0
NW_006271969.1	659220	gene-CCM_00177(dist=587);gene-CCM_00176(dist=890)	upstream;downstream	A	AT	1109.73	AC=12;AF=1.00;AN=12;DP=275;ExcessHet=3.0103;MQ=60.00;MQ0=0;RPA=10,11;RU=T;STR;set=Intersection	1/1:1,43:48:99:1147,112,0	1/1:3,37:43:31:849,31,0	1/1:0,49:51:99:1373,147,0	1/1:2,42:45:73:1101,73,0	1/1:1,33:38:73:896,73,0	1/1:3,43:50:50:1117,50,0
NW_006271969.1	686934	gene-CCM_00184(dist=270)	downstream	C	CA	953.73	AC=12;AF=1.00;AN=12;DP=287;ExcessHet=3.0103;MLEAC=2;MLEAF=1.00;MQ0=0;RPA=9,10;RU=A;STR;set=Intersection	1/1:1,36:43:80:991,80,0	1/1:1,35:36:77:981,77,0	1/1:3,31:40:10:820,10,0	1/1:0,49:55:99:1402,147,0	1/1:0,59:64:99:1711,177,0	1/1:2,40:49:64:1096,64,0
NW_006271969.1	697141	-	-	TC	T	70.73	AC=2;AF=0.500;AN=4;DP=46;ExcessHet=3.0103;FS=0.000;MLEAC=1;MLEAF=0.500;MQ0=0;RPA=12,11;RU=C;STR;set=variant2-variant6	./.	0/1:14,6:23:99:108,0,295	./.	./.	./.	0/1:15,6:23:99:105,0,323
NW_006271969.1	708795	gene-CCM_00188(dist=476)	upstream	T	TTTTTG,TTTTTTG	2225.73	AC=8,4;AF=0.667,0.333;AN=12;DP=213;ExcessHet=3.0103;MLEAC=2;MLEAF=1.00;MQ0=0;set=Intersection	1/1:38:99	1/1:26:60	2/2:34:99	2/2:27:81	1/1:38:99	1/1:50:99
NW_006271969.1	712785	gene-CCM_00189(dist=1051),gene-CCM_00190(dist=1218)	intergenic	C	CA	373.79	AC=12;AF=1.00;AN=12;DP=186;ExcessHet=3.0103;MLEAC=2;MLEAF=1.00;MQ0=0;RPA=10,11;RU=A;STR;set=Intersection	1/1:2,18:21:19:411,19,0	1/1:1,21:26:36:518,36,0	1/1:1,26:32:51:678,51,0	1/1:1,20:25:33:509,33,0	1/1:2,32:40:54:753,54,0	1/1:1,38:42:86:972,86,0
NW_006271969.1	712822	gene-CCM_00189(dist=1088),gene-CCM_00190(dist=1181)	intergenic	C	CA	104.74	AC=6;AF=0.600;AN=10;DP=117;ExcessHet=3.0103;MQ0=0;RPA=20,21;RU=A;STR;set=variant-variant2-variant3-variant4-variant6	0/1:5,11:21:25:142,0,25	0/1:5,10:20:36:114,0,36	0/1:5,13:24:34:163,0,34	1/1:1,13:18:24:218,24,0	./.	0/1:9,17:34:67:200,0,67
NW_006271969.1	713434	-	-	CA	C	1041.73	AC=12;AF=1.00;AN=12;DP=264;ExcessHet=3.0103;MLEAC=2;MLEAF=1.00;MQ0=0;RPA=10,9;RU=A;STR;set=Intersection	1/1:2,37:44:59:1079,59,0	1/1:0,39:44:99:1209,117,0	1/1:0,35:37:99:1080,105,0	1/1:0,50:54:99:1538,150,0	1/1:0,39:42:99:1200,117,0	1/1:0,40:43:99:1228,120,0
NW_006271969.1	720347	gene-CCM_00190(dist=1342),gene-CCM_00191(dist=1314)	intergenic	G	GTTT	962.73	AC=12;AF=1.00;AN=12;DP=257;ExcessHet=3.0103;MQ0=0;RPA=14,17;RU=T;STR;set=Intersection	1/1:0,29:38:86:978,86,0	1/1:2,25:33:60:917,60,0	1/1:1,25:33:47:820,47,0	1/1:0,37:49:99:1352,111,0	1/1:1,35:43:63:1214,63,0	1/1:0,49:61:99:1746,146,0
NW_006271969.1	723686	gene-CCM_00191(dist=538)	upstream	C	CA	855.73	AC=11;AF=0.917;AN=12;DP=247;ExcessHet=3.0103;MQ0=0;RPA=10,11;RU=A;STR;set=Intersection	1/1:2,35:40:71:893,71,0	0/1:5,32:39:36:747,0,36	1/1:1,39:42:89:991,89,0	1/1:2,38:43:61:971,61,0	1/1:1,34:40:75:871,75,0	1/1:1,38:43:87:1000,87,0
NW_006271969.1	727197	gene-CCM_00191(dist=4049),gene-CCM_00192(dist=50720)	intergenic	C	CTTT	614.73	AC=12;AF=1.00;AN=12;DP=119;ExcessHet=3.0103;MLEAC=2;MLEAF=1.00;MQ0=0;RPA=13,16;RU=T;STR;set=Intersection	1/1:0,19:21:56:652,56,0	1/1:1,14:20:35:571,35,0	1/1:1,26:27:70:967,70,0	1/1:0,18:19:53:673,53,0	1/1:0,17:19:50:615,50,0	1/1:0,12:13:35:391,35,0
NW_006271969.1	730937	gene-CCM_00191(dist=7789),gene-CCM_00192(dist=46980)	intergenic	T	TA	891.73	AC=12;AF=1.00;AN=12;DP=236;ExcessHet=3.0103;MLEAC=2;MLEAF=1.00;MQ0=0;RPA=9,10;RU=A;STR;set=Intersection	1/1:1,34:36:70:929,70,0	1/1:2,38:45:58:1038,58,0	1/1:1,41:45:95:1157,95,0	1/1:0,33:35:99:971,99,0	1/1:1,33:36:71:927,71,0	1/1:0,39:39:99:1148,117,0
NW_006271969.1	734859	gene-CCM_00191(dist=11711),gene-CCM_00192(dist=43058)	intergenic	T	TA	1323.73	AC=12;AF=1.00;AN=12;DP=242;ExcessHet=3.0103;FS=0.000;MLEAC=2;MLEAF=1.00;MQ0=0;RPA=7,8;RU=A;STR;set=Intersection	1/1:0,42:43:99:1361,126,0	1/1:0,40:42:99:1291,120,0	1/1:0,39:42:99:1251,117,0	1/1:0,33:34:99:1048,99,0	1/1:0,32:33:96:1015,96,0	1/1:0,46:48:99:1473,138,0
NW_006271969.1	742239	gene-CCM_00191(dist=19091),gene-CCM_00192(dist=35678)	intergenic	T	TAAA	1059.73	AC=12;AF=1.00;AN=12;DP=212;ExcessHet=3.0103;MQ0=0;RPA=13,16;RU=A;STR;set=Intersection	1/1:1,28:31:77:1097,77,0	1/1:0,23:27:68:807,68,0	1/1:0,31:33:90:1044,90,0	1/1:1,41:46:99:1450,113,0	1/1:0,31:35:93:1192,93,0	1/1:1,36:40:99:1343,99,0
NW_006271969.1	752301	gene-CCM_00191(dist=29153),gene-CCM_00192(dist=25616)	intergenic	A	AT	1010.73	AC=12;AF=1.00;AN=12;DP=255;ExcessHet=3.0103;MLEAC=2;MLEAF=1.00;MQ0=0;RPA=10,11;RU=T;STR;set=Intersection	1/1:1,41:50:95:1048,95,0	1/1:1,32:36:69:831,69,0	1/1:3,37:43:32:931,32,0	1/1:2,38:44:61:989,61,0	1/1:0,45:46:99:1244,135,0	1/1:0,33:36:98:890,98,0
NW_006271969.1	772159	gene-CCM_00191(dist=49011),gene-CCM_00192(dist=5758)	intergenic	C	CT	606.92	AC=8;AF=0.667;AN=12;DP=158;ExcessHet=3.0103;MQ0=0;RPA=12,13;RU=T;STR;set=Intersection	0/1:4,30:37:5:643,0,5	1/1:4,28:36:6:590,6,0	0/1:4,19:26:38:397,0,38	1/1:1,19:22:33:454,33,0	0/1:2,13:20:8:280,0,8	0/1:2,14:17:6:292,0,6
NW_006271969.1	794435	gene-CCM_00196(dist=1148),gene-CCM_00197(dist=3803)	intergenic	G	GC	98.73	AC=2;AF=0.500;AN=4;DP=60;ExcessHet=3.0103;MLEAC=1;MLEAF=0.500;MQ=60.00;MQ0=0;RPA=15,16;RU=C;STR;set=variant-variant4	0/1:6,9:36:59:136,0,59	./.	./.	0/1:5,6:24:65:96,0,65	./.	./.
NW_006271969.1	794454	-	-	TC	T	625.73	AC=12;AF=1.00;AN=12;DP=99;ExcessHet=3.0103;FS=0.000;MLEAC=2;MLEAF=1.00;MQ0=0;RPA=6,5;RU=C;STR;set=Intersection	1/1:0,18:19:54:663,54,0	1/1:0,16:17:48:589,48,0	1/1:0,15:15:45:523,45,0	1/1:0,14:15:42:506,42,0	1/1:0,14:16:42:507,42,0	1/1:0,14:17:42:475,42,0
NW_006271969.1	794584	gene-CCM_00196(dist=1297),gene-CCM_00197(dist=3654)	intergenic	A	AG	632.76	AC=8;AF=0.667;AN=12;DP=143;ExcessHet=3.0103;MQ0=0;RPA=10,11;RU=G;STR;set=Intersection	0/1:4,28:33:22:670,0,22	0/1:5,13:21:93:292,0,93	0/1:2,16:21:7:371,0,7	1/1:1,15:21:19:391,19,0	1/1:1,17:18:24:412,24,0	0/1:3,23:29:10:532,0,10
NW_006271969.1	794856	gene-CCM_00196(dist=1569),gene-CCM_00197(dist=3382)	intergenic	G	GA	1112.73	AC=12;AF=1.00;AN=12;DP=228;ExcessHet=3.0103;FS=0.000;MLEAC=2;MLEAF=1.00;MQ0=0;RPA=6,7;RU=A;STR;set=Intersection	1/1:0,34:36:99:1150,102,0	1/1:0,30:33:90:1000,90,0	1/1:0,34:36:99:1146,102,0	1/1:0,37:38:99:1256,111,0	1/1:0,45:50:99:1524,135,0	1/1:0,35:35:99:1168,105,0
NW_006271969.1	795386	gene-CCM_00196(dist=2099),gene-CCM_00197(dist=2852)	intergenic	C	CA	1057.73	AC=11;AF=0.917;AN=12;DP=235;ExcessHet=3.0103;MQ0=0;RPA=9,10;RU=A;STR;set=Intersection	1/1:0,38:43:99:1095,114,0	1/1:1,24:25:44:673,44,0	1/1:1,30:36:63:849,63,0	1/1:0,37:41:99:1009,110,0	0/1:5,38:47:4:958,0,4	1/1:0,39:43:99:1105,116,0
NW_006271969.1	795914	gene-CCM_00196(dist=2627),gene-CCM_00197(dist=2324)	intergenic	G	GA	349.73	AC=12;AF=1.00;AN=12;DP=109;ExcessHet=3.0103;FS=0.000;MLEAC=2;MLEAF=1.00;MQ0=0;RPA=9,10;RU=A;STR;set=Intersection	1/1:0,16:16:46:387,46,0	1/1:0,14:14:41:355,41,0	1/1:1,20:22:32:537,32,0	1/1:1,11:12:5:291,5,0	1/1:0,22:23:66:629,66,0	1/1:1,18:22:47:520,47,0
NW_006271969.1	797390	gene-CCM_00197(dist=848)	downstream	A	ACC	199.73	AC=4;AF=0.500;AN=8;DP=56;ExcessHet=3.0103;MLEAC=1;MLEAF=0.500;MQ=60.00;MQ0=0;RPA=14,16;RU=C;STR;set=variant-variant4-variant5-variant6	0/1:3,9:15:52:237,0,52	./.	./.	0/1:1,7:13:9:197,0,9	0/1:2,5:14:19:137,0,19	0/1:2,8:14:25:186,0,25
NW_006271969.1	797581	gene-CCM_00197(dist=657)	downstream	C	CA	529.73	AC=10;AF=0.833;AN=12;DP=194;ExcessHet=3.0103;MQ0=0;RPA=13,14;RU=A;STR;set=Intersection	1/1:2,27:33:50:567,50,0	0/1:3,20:24:0:356,0,0	0/1:6,21:30:60:381,0,60	1/1:2,25:32:30:538,30,0	1/1:2,30:39:42:572,42,0	1/1:3,30:36:51:622,51,0
NW_006271969.1	797699	gene-CCM_00197(dist=539)	downstream	A	AG	404.75	AC=7;AF=0.583;AN=12;DP=163;ExcessHet=3.0103;MQ=60.00;MQ0=0;RPA=11,12;RU=G;STR;set=Intersection	0/1:4,20:29:23:442,0,23	0/1:3,20:27:15:448,0,15	0/1:6,16:24:85:345,0,85	0/1:3,18:24:14:401,0,14	0/1:10,19:32:99:419,0,192	1/1:2,19:27:7:434,7,0
NW_006271969.1	798104	gene-CCM_00197(dist=134)	downstream	C	CA	733.52	AC=12;AF=1.00;AN=12;DP=292;ExcessHet=3.0103;MLEAC=2;MLEAF=1.00;MQ0=0;RPA=11,12;RU=A;STR;set=Intersection	1/1:6,35:44:7:770,7,0	1/1:3,28:35:9:631,9,0	1/1:0,48:53:99:1230,143,0	1/1:3,35:45:30:834,30,0	1/1:4,50:60:49:1187,49,0	1/1:2,48:55:93:1170,93,0
NW_006271969.1	819046	gene-CCM_00203	exonic	T	TG	1865.73	AC=12;AF=1.00;AN=12;DP=295;ExcessHet=3.0103;FS=0.000;MLEAC=2;MLEAF=1.00;MQ0=0;RPA=6,7;RU=G;STR;set=Intersection	1/1:0,56:63:99:1903,168,0	1/1:0,42:46:99:1425,126,0	1/1:0,39:41:99:1323,117,0	1/1:0,42:42:99:1428,126,0	1/1:0,49:52:99:1666,147,0	1/1:0,47:51:99:1542,139,0
NW_006271969.1	831626	gene-CCM_00207,gene-CCM_00208(dist=384)	downstream	T	TG	335.73	AC=7;AF=0.583;AN=12;DP=189;ExcessHet=3.0103;MQ0=0;RPA=12,13;RU=G;STR;set=Intersection	0/1:4,20:28:36:373,0,36	0/1:4,20:28:19:421,0,19	0/1:12,25:41:99:476,0,190	0/1:4,24:36:23:489,0,23	0/1:7,18:32:84:364,0,84	1/1:1,18:24:30:399,30,0
NW_006271969.1	832392	gene-CCM_00208(dist=95);gene-CCM_00207,gene-CCM_00209(dist=730)	upstream;downstream	T	TGG	517.73	AC=11;AF=0.917;AN=12;DP=128;ExcessHet=3.0103;MQ=60.00;MQ0=0;RPA=10,12;RU=G;STR;set=Intersection	1/1:0,16:17:48:555,48,0	1/1:0,16:19:48:569,48,0	1/1:0,17:22:49:545,49,0	0/1:1,10:16:6:327,0,6	1/1:1,20:28:22:698,22,0	1/1:3,17:26:10:565,10,0
NW_006271969.1	848735	gene-CCM_00213	intronic	C	CA	1059.73	AC=11;AF=0.917;AN=12;DP=287;ExcessHet=3.0103;MQ0=0;RPA=11,12;RU=A;STR;set=Intersection	1/1:1,44:48:99:1097,106,0	0/1:4,30:39:12:659,0,12	1/1:4,39:45:16:877,16,0	1/1:4,45:57:34:1050,34,0	1/1:4,38:44:12:830,12,0	1/1:3,46:54:62:1108,62,0
NW_006271969.1	849084	gene-CCM_00213	intronic	G	GA	1038.73	AC=12;AF=1.00;AN=12;DP=292;ExcessHet=3.0103;FS=0.000;MLEAC=2;MLEAF=1.00;MQ0=0;RPA=8,9;RU=A;STR;set=Intersection	1/1:0,36:37:99:1076,108,0	1/1:0,40:45:99:1236,120,0	1/1:1,40:51:90:1159,90,0	1/1:0,45:49:99:1366,135,0	1/1:0,48:53:99:1480,144,0	1/1:0,50:57:99:1514,149,0
NW_006271969.1	849094	gene-CCM_00213	intronic	G	GA	1243.73	AC=12;AF=1.00;AN=12;DP=292;ExcessHet=3.0103;FS=0.000;MLEAC=2;MLEAF=1.00;MQ0=0;RPA=8,9;RU=A;STR;set=Intersection	1/1:0,43:45:99:1281,128,0	1/1:0,44:46:99:1337,132,0	1/1:0,40:45:99:1233,120,0	1/1:0,46:47:99:1411,138,0	1/1:0,48:53:99:1439,144,0	1/1:0,54:56:99:1620,162,0
NW_006271969.1	852590	gene-CCM_00214(dist=1173),gene-CCM_00215(dist=1990)	intergenic	C	CT	927.73	AC=11;AF=0.917;AN=12;DP=286;ExcessHet=3.0103;MQ=60.00;MQ0=0;RPA=11,12;RU=T;STR;set=Intersection	1/1:4,42:53:43:965,43,0	1/1:1,31:36:85:784,85,0	1/1:6,35:41:8:803,8,0	0/1:5,40:54:5:904,0,5	1/1:3,37:45:35:852,35,0	1/1:3,45:57:58:1048,58,0
NW_006271969.1	853072	gene-CCM_00214(dist=1655),gene-CCM_00215(dist=1508)	intergenic	G	GA	689.73	AC=12;AF=1.00;AN=12;DP=238;ExcessHet=3.0103;MLEAC=2;MLEAF=1.00;MQ0=0;RPA=10,11;RU=A;STR;set=Intersection	1/1:1,27:30:55:727,55,0	1/1:1,33:41:73:883,73,0	1/1:1,33:41:71:819,71,0	1/1:3,37:46:51:967,51,0	1/1:0,34:39:99:887,101,0	1/1:1,32:41:69:825,69,0
NW_006271969.1	867882	gene-CCM_00221	intronic	C	CT	880.75	AC=12;AF=1.00;AN=12;DP=283;ExcessHet=3.0103;MQ0=0;RPA=10,11;RU=T;STR;set=Intersection	1/1:4,37:50:24:918,24,0	1/1:3,37:44:32:941,32,0	1/1:4,36:44:40:871,40,0	1/1:5,49:57:13:1080,13,0	1/1:3,37:44:32:928,32,0	1/1:2,35:44:52:882,52,0
NW_006271969.1	883384	gene-CCM_00228,gene-CCM_00229(dist=267)	upstream	C	CA	1590.73	AC=12;AF=1.00;AN=12;DP=318;ExcessHet=3.0103;MLEAC=2;MLEAF=1.00;MQ0=0;RPA=9,10;RU=A;STR;set=Intersection	1/1:1,57:66:99:1628,143,0	1/1:0,43:49:99:1266,129,0	1/1:0,49:54:99:1424,147,0	1/1:1,48:54:99:1364,116,0	1/1:1,52:55:99:1478,148,0	1/1:0,38:40:99:1094,114,0
NW_006271969.1	886101	gene-CCM_00230	intronic	C	CA	640.73	AC=12;AF=1.00;AN=12;DP=269;ExcessHet=3.0103;MQ0=0;RPA=11,12;RU=A;STR;set=Intersection	1/1:2,30:35:39:678,39,0	1/1:2,39:47:65:902,65,0	1/1:1,40:44:94:967,94,0	1/1:3,44:49:72:1004,72,0	1/1:3,39:45:41:919,41,0	1/1:4,38:49:29:760,29,0
NW_006271969.1	887276	gene-CCM_00231	intronic	G	GT	1196.73	AC=12;AF=1.00;AN=12;DP=296;ExcessHet=3.0103;MLEAC=2;MLEAF=1.00;MQ=60.00;MQ0=0;RPA=8,9;RU=T;STR;set=Intersection	1/1:0,40:43:99:1234,120,0	1/1:1,30:33:61:895,61,0	1/1:1,37:41:82:1108,82,0	1/1:1,44:54:99:1257,101,0	1/1:0,58:66:99:1790,174,0	1/1:0,56:59:99:1728,168,0
NW_006271969.1	921837	gene-CCM_00246(dist=439);gene-CCM_00245(dist=54)	upstream;downstream	A	AT	1028.73	AC=12;AF=1.00;AN=12;DP=305;ExcessHet=3.0103;MLEAC=2;MLEAF=1.00;MQ0=0;RPA=11,12;RU=T;STR;set=Intersection	1/1:1,45:51:99:1066,107,0	1/1:3,40:48:44:933,44,0	1/1:2,34:40:52:834,52,0	1/1:4,49:61:64:1179,64,0	1/1:2,49:54:99:1186,99,0	1/1:3,43:51:53:997,53,0
NW_006271969.1	955695	-	-	GA	G	1244.73	AC=12;AF=1.00;AN=12;DP=270;ExcessHet=3.0103;FS=0.000;MLEAC=2;MLEAF=1.00;MQ0=0;RPA=8,7;RU=A;STR;set=Intersection	1/1:0,38:43:99:1282,114,0	1/1:0,27:29:81:913,81,0	1/1:0,51:55:99:1718,153,0	1/1:0,44:46:99:1488,132,0	1/1:0,47:49:99:1585,141,0	1/1:0,45:48:99:1516,135,0
NW_006271969.1	955813	gene-CCM_00259(dist=264);gene-CCM_00260(dist=562)	upstream;downstream	G	GC	114.73	AC=6;AF=0.500;AN=12;DP=205;ExcessHet=3.0103;MLEAC=1;MLEAF=0.500;MQ=60.00;MQ0=0;RPA=13,14;RU=C;STR;set=Intersection	0/1:4,10:27:61:152,0,61	0/1:9,7:26:99:120,0,163	0/1:6,17:36:51:297,0,51	0/1:9,10:33:99:158,0,112	0/1:5,17:38:32:294,0,32	0/1:15,18:45:99:333,0,250
NW_006271969.1	957679	gene-CCM_00260(dist=534);gene-CCM_00261(dist=436)	upstream;downstream	T	TA	1279.73	AC=12;AF=1.00;AN=12;DP=296;ExcessHet=3.0103;MLEAC=2;MLEAF=1.00;MQ0=0;RPA=9,10;RU=A;STR;set=Intersection	1/1:2,48:56:89:1317,89,0	1/1:2,38:45:59:1055,59,0	1/1:1,40:47:92:1127,92,0	1/1:1,39:43:89:1116,89,0	1/1:0,37:43:99:1049,110,0	1/1:2,52:62:99:1448,100,0
NW_006271969.1	965826	gene-CCM_00261(dist=102)	upstream	A	AG	877.73	AC=12;AF=1.00;AN=12;DP=181;ExcessHet=3.0103;MLEAC=2;MLEAF=1.00;MQ0=0;RPA=6,7;RU=G;STR;set=Intersection	1/1:1,28:33:52:915,52,0	1/1:0,20:23:60:661,60,0	1/1:0,16:22:48:542,48,0	1/1:0,35:38:99:1155,104,0	1/1:0,29:33:87:986,87,0	1/1:0,27:32:81:891,81,0
NW_006271969.1	970288	gene-CCM_00262(dist=211);gene-CCM_00263(dist=344)	upstream;downstream	C	CT	768.73	AC=11;AF=0.917;AN=12;DP=311;ExcessHet=3.0103;MQ0=0;RPA=14,15;RU=T;STR;set=Intersection	1/1:4,39:50:59:806,59,0	1/1:4,31:41:28:529,28,0	1/1:5,39:49:23:726,23,0	0/1:8,41:55:24:747,0,24	1/1:1,38:48:99:839,106,0	1/1:7,53:68:37:1002,37,0
NW_006271969.1	973779	-	-	AT	A	1346.73	AC=12;AF=1.00;AN=12;DP=301;ExcessHet=3.0103;FS=0.000;MLEAC=2;MLEAF=1.00;MQ0=0;RPA=9,8;RU=T;STR;set=Intersection	1/1:0,43:46:99:1384,129,0	1/1:0,44:48:99:1418,132,0	1/1:0,53:53:99:1707,159,0	1/1:0,52:54:99:1674,156,0	1/1:0,39:44:99:1262,117,0	1/1:0,53:56:99:1711,159,0
NW_006271969.1	980340	gene-CCM_00269(dist=1305),gene-CCM_00270(dist=1116)	intergenic	T	TA	1029.73	AC=11;AF=0.917;AN=12;DP=322;ExcessHet=3.0103;MQ0=0;RPA=11,12;RU=A;STR;set=Intersection	1/1:3,47:51:63:1053,63,0	1/1:1,35:43:80:904,80,0	0/1:5,41:52:3:921,0,3	1/1:4,47:57:32:1047,32,0	1/1:2,60:67:99:1493,129,0	1/1:3,48:52:68:1163,68,0
NW_006271969.1	989826	gene-CCM_00273,gene-CCM_00274(dist=371)	downstream	A	AC,ACC	92.19	AC=4,2;AF=0.667,0.333;AN=6;DP=52;ExcessHet=3.0103;FS=0.000;MQ0=0;RU=C;STR;set=variant3-variant5-variant6	./.	./.	1/1:12:4	./.	2/2:26:3	1/1:14:31
NW_006271969.1	996290	gene-CCM_00276(dist=738)	upstream	C	CT	731.9	AC=10;AF=0.833;AN=12;DP=277;ExcessHet=3.0103;MQ0=0;RPA=13,14;RU=T;STR;set=Intersection	1/1:6,40:51:14:769,14,0	1/1:2,43:55:99:882,102,0	0/1:6,42:53:10:787,0,10	1/1:2,29:37:42:635,42,0	0/1:4,28:40:6:562,0,6	1/1:5,33:41:2:653,2,0
NW_006271969.1	996400	gene-CCM_00276(dist=848)	upstream	G	GAAA	823.73	AC=12;AF=1.00;AN=12;DP=205;ExcessHet=3.0103;MQ=60.00;MQ0=0;RPA=15,18;RU=A;STR;set=Intersection	1/1:0,25:38:75:856,75,0	1/1:0,26:36:75:817,75,0	1/1:0,22:30:65:770,65,0	1/1:1,25:35:34:731,34,0	1/1:1,15:32:37:443,37,0	1/1:2,22:34:18:644,18,0
NW_006271969.1	997073	-	-	TC	T	832.86	AC=12;AF=1.00;AN=12;DP=171;ExcessHet=3.0103;MLEAC=2;MLEAF=1.00;MQ0=0;RPA=9,8;RU=C;STR;set=Intersection	1/1:4,30:35:2:868,2,0	1/1:1,17:21:28:521,28,0	1/1:2,26:31:54:808,54,0	1/1:2,25:31:28:752,28,0	1/1:2,22:28:40:650,40,0	1/1:1,19:25:45:597,45,0
NW_006271969.1	1007545	gene-CCM_00280(dist=965)	upstream	C	CT	619.73	AC=10;AF=0.833;AN=12;DP=262;ExcessHet=3.0103;MQ0=0;RPA=12,13;RU=T;STR;set=Intersection	1/1:2,28:34:53:657,53,0	0/1:4,31:38:4:628,0,4	1/1:4,36:46:29:777,29,0	1/1:3,36:42:35:794,35,0	1/1:3,42:51:69:968,69,0	0/1:6,36:49:35:729,0,35
NW_006271969.1	1028683	gene-CCM_00289(dist=637);gene-CCM_00288(dist=112)	upstream;downstream	G	GT	615.73	AC=10;AF=0.833;AN=12;DP=226;ExcessHet=3.0103;MQ0=0;RPA=12,13;RU=T;STR;set=Intersection	1/1:0,29:39:84:653,84,0	1/1:0,18:30:54:440,54,0	0/1:4,18:38:45:318,0,45	0/1:4,18:36:26:352,0,26	1/1:0,17:27:50:400,50,0	1/1:1,30:56:63:691,63,0
NW_006271969.1	1038444	-	-	GT	G	1439.73	AC=12;AF=1.00;AN=12;DP=252;ExcessHet=3.0103;FS=0.000;MLEAC=2;MLEAF=1.00;MQ0=0;RPA=7,6;RU=T;STR;set=Intersection	1/1:0,42:44:99:1477,126,0	1/1:0,32:33:96:1128,96,0	1/1:0,39:41:99:1373,117,0	1/1:0,37:39:99:1303,111,0	1/1:0,43:45:99:1516,129,0	1/1:0,48:50:99:1694,144,0
NW_006271969.1	1041785	gene-CCM_00291(dist=46)	downstream	T	TA	851.73	AC=12;AF=1.00;AN=12;DP=282;ExcessHet=3.0103;MLEAC=2;MLEAF=1.00;MQ0=0;RPA=12,13;RU=A;STR;set=Intersection	1/1:2,39:47:85:889,85,0	1/1:3,35:40:49:775,49,0	1/1:5,42:51:26:856,26,0	1/1:3,39:45:46:875,46,0	1/1:1,39:43:92:885,92,0	1/1:3,46:56:68:1040,68,0
NW_006271969.1	1041811	-	-	GA	G	1692.73	AC=4;AF=1.00;AN=4;DP=90;ExcessHet=3.0103;FS=0.000;MLEAC=2;MLEAF=1.00;MQ0=0;RPA=3,2;RU=A;STR;set=variant2-variant4	./.	1/1:1,45:47:99:1730,121,0	./.	1/1:0,36:43:99:1346,108,0	./.	./.
NW_006271969.1	1065941	gene-CCM_00295(dist=548)	downstream	C	CT	1198.73	AC=12;AF=1.00;AN=12;DP=303;ExcessHet=3.0103;MLEAC=2;MLEAF=1.00;MQ0=0;RPA=9,10;RU=T;STR;set=Intersection	1/1:1,43:53:99:1236,101,0	1/1:2,34:39:46:902,46,0	1/1:1,39:46:99:1137,110,0	1/1:0,47:56:99:1346,141,0	1/1:3,40:46:37:1084,37,0	1/1:2,56:63:99:1550,112,0
NW_006271969.1	1079393	gene-CCM_00300(dist=25)	downstream	G	GAA	676.73	AC=12;AF=1.00;AN=12;DP=250;ExcessHet=3.0103;MQ0=0;RPA=15,17;RU=A;STR;set=Intersection	1/1:0,25:34:75:714,75,0	1/1:2,26:41:19:672,19,0	1/1:0,31:42:93:906,93,0	1/1:0,22:34:66:642,66,0	1/1:0,28:46:84:791,84,0	1/1:0,41:53:99:1215,123,0
NW_006271969.1	1082180	gene-CCM_00301(dist=16);gene-CCM_00302(dist=510)	upstream;downstream	G	GA	1096.73	AC=12;AF=1.00;AN=12;DP=313;ExcessHet=3.0103;MLEAC=2;MLEAF=1.00;MQ0=0;RPA=9,10;RU=A;STR;set=Intersection	1/1:0,39:41:99:1134,117,0	1/1:1,52:57:99:1461,128,0	1/1:0,45:48:99:1305,135,0	1/1:3,50:56:87:1399,87,0	1/1:2,38:43:59:1050,59,0	1/1:2,58:68:99:1640,119,0
NW_006271969.1	1127280	gene-CCM_00313(dist=634)	upstream	C	CAA	348.73	AC=12;AF=1.00;AN=12;DP=137;ExcessHet=3.0103;MLEAC=2;MLEAF=1.00;MQ=60.00;MQ0=0;RPA=12,14;RU=A;STR;set=Intersection	1/1:0,13:16:37:386,37,0	1/1:0,13:15:38:415,38,0	1/1:0,14:27:41:431,41,0	1/1:2,15:23:42:466,42,0	1/1:0,19:28:57:611,57,0	1/1:1,18:28:46:605,46,0
NW_006271969.1	1127291	gene-CCM_00313(dist=623)	upstream	A	ACC	346.73	AC=2;AF=0.500;AN=4;DP=66;ExcessHet=3.0103;MLEAC=1;MLEAF=0.500;MQ=60.00;MQ0=0;set=variant-variant4	0/1:14,16:33:99:384,0,531	./.	./.	0/1:20,11:33:99:361,0,716	./.	./.
NW_006271969.1	1170218	gene-CCM_00326(dist=493);gene-CCM_00325(dist=538)	upstream;downstream	C	CT	967.14	AC=12;AF=1.00;AN=12;DP=326;ExcessHet=3.0103;MLEAC=2;MLEAF=1.00;MQ0=0;RPA=10,11;RU=T;STR;set=Intersection	1/1:5,41:53:10:1004,10,0	1/1:2,39:44:64:1034,64,0	1/1:3,48:58:65:1240,65,0	1/1:2,54:62:99:1421,127,0	1/1:3,48:57:84:1254,84,0	1/1:4,38:52:6:855,6,0
NW_006271969.1	1170991	gene-CCM_00326	intronic	A	AC	239.7	AC=8;AF=0.667;AN=12;DP=121;ExcessHet=3.0103;FS=0.000;MQ0=0;RPA=11,12;RU=C;STR;set=Intersection	1/1:2,13:17:6:276,6,0	0/1:4,13:18:44:264,0,44	0/1:4,19:26:44:417,0,44	0/1:2,8:13:9:167,0,9	1/1:2,17:25:1:379,1,0	0/1:4,17:22:49:390,0,49
NW_006271969.1	1176648	gene-CCM_00327(dist=1531),gene-CCM_00328(dist=2029)	intergenic	C	CAA	1033.73	AC=11;AF=0.917;AN=12;DP=264;ExcessHet=3.0103;MQ0=0;RPA=11,13;RU=A;STR;set=Intersection	1/1:0,30:40:91:1043,91,0	1/1:0,33:41:99:1106,99,0	1/1:0,41:50:99:1413,123,0	0/1:3,29:42:16:889,0,16	1/1:0,42:51:99:1453,126,0	1/1:1,30:40:56:1008,56,0
NW_006271969.1	1185485	-	-	AC	A	1544.73	AC=12;AF=1.00;AN=12;DP=284;ExcessHet=3.0103;FS=0.000;MLEAC=2;MLEAF=1.00;MQ0=0;RPA=6,5;RU=C;STR;set=Intersection	1/1:0,43:46:99:1582,129,0	1/1:0,37:39:99:1352,111,0	1/1:0,41:42:99:1511,124,0	1/1:0,46:49:99:1682,138,0	1/1:0,49:52:99:1784,147,0	1/1:0,54:56:99:1987,163,0
NW_006271969.1	1194392	-	-	GC	G	1432.73	AC=12;AF=1.00;AN=12;DP=298;ExcessHet=3.0103;FS=0.000;MLEAC=2;MLEAF=1.00;MQ0=0;RPA=6,5;RU=C;STR;set=Intersection	1/1:0,40:42:99:1470,120,0	1/1:0,37:39:99:1360,111,0	1/1:0,43:46:99:1582,129,0	1/1:0,43:43:99:1580,129,0	1/1:0,51:57:99:1878,153,0	1/1:0,65:71:99:2378,196,0
NW_006271969.1	1203962	-	-	TC	T	468.73	AC=11;AF=0.917;AN=12;DP=131;ExcessHet=3.0103;FS=0.000;MQ0=0;RPA=12,11;RU=C;STR;set=Intersection	1/1:0,19:21:56:506,56,0	1/1:0,16:19:48:421,48,0	1/1:0,14:16:42:367,42,0	0/1:3,22:28:7:524,0,7	1/1:2,23:28:22:570,22,0	1/1:0,17:19:51:487,51,0
NW_006271969.1	1223006	gene-CCM_00336(dist=427)	downstream	C	CTTT	1120.73	AC=12;AF=1.00;AN=12;DP=275;ExcessHet=3.0103;MQ0=0;RPA=12,15;RU=T;STR;set=Intersection	1/1:1,32:45:85:1060,85,0	1/1:0,29:35:86:1118,86,0	1/1:2,34:44:67:1278,67,0	1/1:3,36:47:49:1278,49,0	1/1:5,31:45:50:1111,50,0	1/1:3,40:59:60:1474,60,0
NW_006271969.1	1227212	gene-CCM_00336(dist=2303),gene-CCM_00337(dist=1468)	intergenic	C	CT	1065.73	AC=12;AF=1.00;AN=12;DP=298;ExcessHet=3.0103;MQ0=0;RPA=10,11;RU=T;STR;set=Intersection	1/1:1,43:48:99:1103,101,0	1/1:3,34:43:23:848,23,0	1/1:3,50:58:69:1205,69,0	1/1:5,46:57:25:1161,25,0	1/1:0,23:28:68:608,68,0	1/1:3,56:64:99:1387,105,0
NW_006271969.1	1228283	gene-CCM_00337(dist=397)	upstream	C	CGG,CG	664.73	AC=10,2;AF=0.833,0.167;AN=12;DP=190;ExcessHet=3.0103;MQ0=0;RU=G;STR;set=Intersection	1/1:30:30	1/2:31:99	1/2:33:99	1/1:33:45	1/1:27:37	1/1:36:81
NW_006271969.1	1233808	gene-CCM_00338,gene-CCM_00339(dist=284)	downstream	C	CA	1060.73	AC=12;AF=1.00;AN=12;DP=269;ExcessHet=3.0103;MLEAC=2;MLEAF=1.00;MQ0=0;RPA=9,10;RU=A;STR;set=Intersection	1/1:1,39:45:89:1098,89,0	1/1:1,39:40:89:1098,89,0	1/1:0,36:37:99:1060,108,0	1/1:1,30:37:62:848,62,0	1/1:1,49:55:99:1390,119,0	1/1:1,45:55:99:1260,107,0
NW_006271969.1	1236886	gene-CCM_00339(dist=2045),gene-CCM_00340(dist=1854)	intergenic	G	GTT	1426.73	AC=12;AF=1.00;AN=12;DP=276;ExcessHet=3.0103;MQ0=0;RPA=11,13;RU=T;STR;set=Intersection	1/1:0,42:50:99:1464,126,0	1/1:1,32:40:61:1064,61,0	1/1:2,40:49:51:1317,51,0	1/1:2,34:46:32:1104,32,0	1/1:1,41:52:99:1404,111,0	1/1:0,36:39:99:1189,108,0
NW_006271969.1	1237872	gene-CCM_00340(dist=868)	upstream	G	GC	228.73	AC=7;AF=0.583;AN=12;DP=136;ExcessHet=3.0103;FS=0.000;MQ=60.00;MQ0=0;RPA=12,13;RU=C;STR;set=Intersection	0/1:4,15:22:51:266,0,51	0/1:3,13:22:33:252,0,33	0/1:2,16:21:0:318,0,0	0/1:4,17:28:32:299,0,32	1/1:0,13:21:39:329,39,0	0/1:3,16:22:24:288,0,24
NW_006271969.1	1242953	gene-CCM_00342(dist=127)	upstream	C	CT	481.73	AC=9;AF=0.750;AN=12;DP=331;ExcessHet=3.0103;MQ0=0;RPA=11,12;RU=T;STR;set=Intersection	0/1:5,24:37:36:519,0,36	1/1:5,37:50:4:847,4,0	1/1:5,43:50:21:992,21,0	1/1:5,55:68:58:1246,58,0	0/1:8,42:55:57:925,0,57	0/1:9,52:71:71:1156,0,71
NW_006271969.1	1256629	gene-CCM_00346	intronic	T	TA	951.73	AC=10;AF=0.833;AN=12;DP=323;ExcessHet=3.0103;MQ0=0;RPA=11,12;RU=A;STR;set=Intersection	1/1:6,40:52:59:989,59,0	1/1:1,38:48:89:967,89,0	1/1:5,43:55:4:990,4,0	1/1:2,46:50:99:1128,103,0	0/1:7,50:59:11:1162,0,11	0/1:5,42:59:0:931,0,0
NW_006271969.1	1260765	-	-	CT	C	1317.73	AC=12;AF=1.00;AN=12;DP=294;ExcessHet=3.0103;FS=0.000;MLEAC=2;MLEAF=1.00;MQ0=0;RPA=9,8;RU=T;STR;set=Intersection	1/1:0,42:45:99:1355,126,0	1/1:0,30:33:90:966,90,0	1/1:0,40:45:99:1288,120,0	1/1:0,39:45:99:1256,117,0	1/1:0,54:57:99:1738,162,0	1/1:0,63:69:99:2027,189,0
NW_006271969.1	1265150	gene-CCM_00348	intronic	C	CT	1253.73	AC=11;AF=0.917;AN=12;DP=321;ExcessHet=3.0103;MQ0=0;RPA=10,11;RU=T;STR;set=Intersection	1/1:1,49:51:99:1291,120,0	1/1:0,48:51:99:1304,143,0	1/1:1,40:47:93:1054,93,0	1/1:1,39:44:90:1026,90,0	1/1:5,56:65:36:1404,36,0	0/1:6,47:63:18:1124,0,18
NW_006271969.1	1273360	gene-CCM_00350	intronic	A	ACC	597.73	AC=12;AF=1.00;AN=12;DP=99;ExcessHet=3.0103;FS=0.000;MLEAC=2;MLEAF=1.00;MQ0=0;RPA=6,8;RU=C;STR;set=Intersection	1/1:0,15:17:45:635,45,0	1/1:0,13:15:39:559,39,0	1/1:0,11:13:33:472,33,0	1/1:0,14:17:42:601,42,0	1/1:0,19:20:57:817,57,0	1/1:0,13:17:39:556,39,0
NW_006271969.1	1281034	gene-CCM_00352,gene-CCM_00353(dist=477)	downstream	G	GT	1615.73	AC=12;AF=1.00;AN=12;DP=307;ExcessHet=3.0103;FS=0.000;MLEAC=2;MLEAF=1.00;MQ0=0;RPA=7,8;RU=T;STR;set=Intersection	1/1:0,51:54:99:1653,153,0	1/1:0,36:39:99:1122,107,0	1/1:0,44:49:99:1418,132,0	1/1:0,42:47:99:1357,126,0	1/1:0,44:50:99:1402,132,0	1/1:0,65:68:99:2107,196,0
NW_006271969.1	1284652	gene-CCM_00354,gene-CCM_00355(dist=451)	upstream	C	CG	1492.73	AC=12;AF=1.00;AN=12;DP=303;ExcessHet=3.0103;FS=0.000;MLEAC=2;MLEAF=1.00;MQ0=0;RPA=5,6;RU=G;STR;set=Intersection	1/1:0,43:44:99:1530,129,0	1/1:0,46:49:99:1641,138,0	1/1:0,41:46:99:1461,123,0	1/1:0,46:49:99:1621,138,0	1/1:1,41:46:90:1415,90,0	1/1:0,64:69:99:2283,193,0
NW_006271969.1	1337306	-	-	CAAT	C	10722.7	AC=6;AF=0.500;AN=12;DP=1489;ExcessHet=3.0103;MLEAC=1;MLEAF=0.500;MQ0=0;RPA=2,1;RU=AAT;STR;set=Intersection	0/1:38,199:248:99:10760,0,1477	0/1:35,209:249:99:11319,0,1283	0/1:39,201:247:99:10852,0,1517	0/1:34,205:247:99:11070,0,1224	0/1:39,206:250:99:11109,0,1493	0/1:39,206:248:99:11101,0,1472
NW_006271969.1	1337419	gene-CCM_00371(dist=954)	downstream	T	TCGAAAGAGTCCTAG	38357.7	AC=6;AF=0.500;AN=12;DP=1500;ExcessHet=3.0103;MLEAC=1;MLEAF=0.500;MQ=60.00;MQ0=0;set=Intersection	0/1:13,237:250:99:38395,0,1160	0/1:10,240:250:99:38837,0,882	0/1:8,241:250:99:37367,0,270	0/1:14,236:250:99:37682,0,958	0/1:13,236:250:99:37011,0,1134	0/1:8,241:250:99:38372,0,394
NW_006271969.1	1357870	gene-CCM_00378	intronic	A	AC	254.73	AC=8;AF=0.667;AN=12;DP=105;ExcessHet=3.0103;MQ0=0;RPA=11,12;RU=C;STR;set=Intersection	1/1:0,11:12:33:292,33,0	0/1:1,7:9:4:163,0,4	0/1:5,15:22:81:308,0,81	1/1:3,21:26:7:480,7,0	0/1:4,13:22:60:280,0,60	0/1:4,9:14:77:183,0,77
NW_006271969.1	1384243	-	-	CT	C	533.73	AC=1;AF=0.500;AN=2;BaseQRankSum=0.848;DP=43;ExcessHet=3.0103;FS=15.739;MLEAC=1;MLEAF=0.500;MQ=60.00;MQ0=0;MQRankSum=-0.055;QD=13.34;RPA=3,2;RU=T;ReadPosRankSum=-1.040;SOR=2.114;STR;set=variant4	./.	./.	./.	0/1:23,17:43:99:571,0,815	./.	./.
NW_006271969.1	1387194	gene-CCM_00380(dist=20573),gene-CCM_00381(dist=21890)	intergenic	A	AAT	897.73	AC=12;AF=1.00;AN=12;DP=212;ExcessHet=3.0103;MLEAC=2;MLEAF=1.00;MQ0=0;set=Intersection	1/1:3,26:30:60:935,60,0	1/1:1,32:35:91:1164,91,0	1/1:1,39:40:99:1297,107,0	1/1:0,35:36:99:1257,103,0	1/1:1,31:32:85:1079,85,0	1/1:1,36:39:99:1395,103,0
NW_006271969.1	1400829	gene-CCM_00380(dist=34208),gene-CCM_00381(dist=8255)	intergenic	C	CT	1125.73	AC=12;AF=1.00;AN=12;DP=248;ExcessHet=3.0103;FS=0.000;MLEAC=2;MLEAF=1.00;MQ0=0;RPA=10,11;RU=T;STR;set=Intersection	1/1:0,44:48:99:1163,131,0	1/1:1,27:35:54:707,54,0	1/1:1,27:33:54:710,54,0	1/1:3,41:48:44:1043,44,0	1/1:3,33:43:20:818,20,0	1/1:3,34:41:23:862,23,0
NW_006271969.1	1407393	gene-CCM_00380(dist=40772),gene-CCM_00381(dist=1691)	intergenic	T	TA	633.73	AC=10;AF=0.833;AN=12;DP=156;ExcessHet=3.0103;MQ0=0;RPA=10,11;RU=A;STR;set=Intersection	1/1:1,25:28:49:671,49,0	1/1:1,15:21:38:410,38,0	1/1:0,23:24:69:645,69,0	0/1:4,30:36:15:738,0,15	1/1:3,28:34:43:736,43,0	0/1:2,10:13:23:244,0,23
NW_006271969.1	1412340	gene-CCM_00382	intronic	T	TA	656.94	AC=9;AF=0.750;AN=12;DP=292;ExcessHet=3.0103;MQ0=0;RPA=13,14;RU=A;STR;set=Intersection	1/1:5,33:44:13:694,13,0	0/1:5,36:44:11:727,0,11	1/1:6,39:50:11:748,11,0	0/1:5,22:39:49:408,0,49	1/1:5,45:59:23:955,23,0	0/1:8,42:56:24:805,0,24
NW_006271969.1	1420284	gene-CCM_00385(dist=1445),gene-CCM_00386(dist=1489)	intergenic	G	GA	1360.73	AC=12;AF=1.00;AN=12;DP=270;ExcessHet=3.0103;FS=0.000;MLEAC=2;MLEAF=1.00;MQ0=0;RPA=8,9;RU=A;STR;set=Intersection	1/1:0,46:49:99:1398,138,0	1/1:0,43:45:99:1322,129,0	1/1:0,33:37:99:1020,99,0	1/1:0,31:35:92:931,92,0	1/1:0,40:47:99:1232,120,0	1/1:0,51:57:99:1572,153,0
NW_006271969.1	1425463	gene-CCM_00387(dist=197)	downstream	T	TG	1979.73	AC=12;AF=1.00;AN=12;DP=276;ExcessHet=3.0103;FS=0.000;MLEAC=2;MLEAF=1.00;MQ0=0;RPA=4,5;RU=G;STR;set=Intersection	1/1:0,54:54:99:2017,163,0	1/1:0,44:46:99:1647,132,0	1/1:0,40:41:99:1499,120,0	1/1:0,41:41:99:1534,123,0	1/1:0,41:42:99:1536,123,0	1/1:0,52:52:99:1911,155,0
NW_006271969.1	1496936	gene-CCM_00408	intronic	C	CT	1217.73	AC=12;AF=1.00;AN=12;DP=331;ExcessHet=3.0103;MLEAC=2;MLEAF=1.00;MQ0=0;RPA=10,11;RU=T;STR;set=Intersection	1/1:1,48:53:99:1255,116,0	1/1:2,42:47:72:1048,72,0	1/1:1,41:52:96:1079,96,0	1/1:3,36:50:28:884,28,0	1/1:2,40:48:69:1029,69,0	1/1:0,70:81:99:1870,208,0
NW_006271969.1	1512733	gene-CCM_00417(dist=728);gene-CCM_00416(dist=877)	upstream;downstream	G	GA	1481.73	AC=12;AF=1.00;AN=12;DP=297;ExcessHet=3.0103;MLEAC=2;MLEAF=1.00;MQ0=0;RPA=9,10;RU=A;STR;set=Intersection	1/1:0,54:62:99:1519,160,0	1/1:0,35:44:99:992,104,0	1/1:0,40:47:99:1174,120,0	1/1:0,31:33:93:913,93,0	1/1:1,48:59:99:1364,116,0	1/1:1,41:52:98:1141,98,0
NW_006271969.1	1522372	gene-CCM_00419	intronic	G	GT	1307.73	AC=12;AF=1.00;AN=12;DP=315;ExcessHet=3.0103;MQ0=0;RPA=10,11;RU=T;STR;set=Intersection	1/1:2,53:58:99:1266,103,0	1/1:1,35:39:95:878,95,0	1/1:2,38:43:61:971,61,0	1/1:3,56:65:88:1429,88,0	1/1:1,44:50:99:1188,124,0	1/1:0,54:60:99:1469,161,0
NW_006271969.1	1561647	-	-	TG	T	1502.73	AC=12;AF=1.00;AN=12;DP=306;ExcessHet=3.0103;FS=0.000;MLEAC=2;MLEAF=1.00;MQ=60.00;MQ0=0;RPA=8,7;RU=G;STR;set=Intersection	1/1:0,46:47:99:1540,138,0	1/1:0,50:55:99:1687,150,0	1/1:0,44:46:99:1477,132,0	1/1:0,40:42:99:1348,120,0	1/1:0,39:42:99:1314,117,0	1/1:0,70:74:99:2324,210,0
NW_006271969.1	1561658	-	-	TG	T	1547.73	AC=12;AF=1.00;AN=12;DP=313;ExcessHet=3.0103;MLEAC=2;MLEAF=1.00;MQ0=0;RPA=7,6;RU=G;STR;set=Intersection	1/1:0,45:48:99:1585,135,0	1/1:0,55:55:99:1931,165,0	1/1:1,49:52:99:1698,125,0	1/1:0,40:42:99:1407,120,0	1/1:0,41:43:99:1436,123,0	1/1:0,72:73:99:2514,216,0
NW_006271969.1	1616815	-	-	TA	T	1953.73	AC=12;AF=1.00;AN=12;DP=337;ExcessHet=3.0103;FS=0.000;MLEAC=2;MLEAF=1.00;MQ0=0;RPA=9,8;RU=A;STR;set=Intersection	1/1:0,62:66:99:1991,186,0	1/1:0,49:53:99:1578,147,0	1/1:0,52:65:99:1662,156,0	1/1:0,37:40:99:1196,111,0	1/1:0,38:41:99:1220,114,0	1/1:0,63:72:99:2029,189,0
NW_006271969.1	1626785	gene-CCM_00462(dist=36);gene-CCM_00461(dist=657)	upstream;downstream	G	GCC	200.73	AC=6;AF=0.600;AN=10;DP=95;ExcessHet=3.0103;FS=0.000;MLEAC=1;MLEAF=0.500;MQ0=0;RPA=14,16;RU=C;STR;set=variant-variant2-variant3-variant4-variant6	0/1:4,10:19:52:238,0,52	0/1:2,10:17:32:272,0,32	1/1:1,14:22:9:323,9,0	0/1:3,9:17:37:223,0,37	./.	0/1:2,16:20:0:407,0,0
NW_006271969.1	1635940	gene-CCM_00465(dist=134);gene-CCM_00464(dist=759)	upstream;downstream	C	CA	253.73	AC=11;AF=0.917;AN=12;DP=203;ExcessHet=3.0103;MQ0=0;RPA=15,16;RU=A;STR;set=Intersection	0/1:6,18:28:48:291,0,48	1/1:3,30:37:53:504,53,0	1/1:4,26:34:7:463,7,0	1/1:2,19:26:16:322,16,0	1/1:2,29:35:58:540,58,0	1/1:6,33:43:12:574,12,0
NW_006271969.1	1636556	gene-CCM_00465	intronic	G	GT	1423.73	AC=12;AF=1.00;AN=12;DP=288;ExcessHet=3.0103;FS=0.000;MLEAC=2;MLEAF=1.00;MQ0=0;RPA=6,7;RU=T;STR;set=Intersection	1/1:0,43:45:99:1461,129,0	1/1:0,27:30:81:909,81,0	1/1:0,45:53:99:1527,135,0	1/1:0,41:44:99:1379,123,0	1/1:0,47:48:99:1552,140,0	1/1:0,62:68:99:2107,187,0
NW_006271969.1	1644058	gene-CCM_00469(dist=114);gene-CCM_00468(dist=816)	upstream;downstream	A	AT	806.73	AC=11;AF=0.917;AN=12;DP=261;ExcessHet=3.0103;MQ0=0;RPA=15,16;RU=T;STR;set=Intersection	1/1:2,43:49:88:844,88,0	0/1:6,24:34:17:414,0,17	1/1:4,41:51:67:766,67,0	1/1:2,42:49:84:797,84,0	1/1:5,33:40:11:558,11,0	1/1:1,31:38:71:598,71,0
NW_006271969.1	1649067	gene-CCM_00470(dist=805);gene-CCM_00469(dist=26)	upstream;downstream	G	GTT	394.74	AC=12;AF=1.00;AN=12;DP=202;ExcessHet=3.0103;MLEAC=2;MLEAF=1.00;MQ0=0;RPA=12,14;RU=T;STR;set=Intersection	1/1:1,15:27:29:432,29,0	1/1:0,18:30:53:547,53,0	1/1:0,21:40:61:615,61,0	1/1:0,16:29:48:516,48,0	1/1:0,19:31:56:552,56,0	1/1:0,24:45:70:695,70,0
NW_006271969.1	1658924	gene-CCM_00474	intronic	C	CT	1183.73	AC=12;AF=1.00;AN=12;DP=329;ExcessHet=3.0103;MLEAC=2;MLEAF=1.00;MQ0=0;RPA=10,11;RU=T;STR;set=Intersection	1/1:2,47:51:88:1221,88,0	1/1:3,44:53:71:1112,71,0	1/1:5,55:68:52:1396,52,0	1/1:4,44:52:64:1117,64,0	1/1:2,44:48:79:1140,79,0	1/1:2,52:57:99:1363,103,0
NW_006271969.1	1665766	gene-CCM_00476,gene-CCM_00477(dist=256)	upstream	C	CT	956.73	AC=12;AF=1.00;AN=12;DP=306;ExcessHet=3.0103;MQ0=0;RPA=11,12;RU=T;STR;set=Intersection	1/1:3,45:53:57:968,57,0	1/1:2,44:52:98:1062,98,0	1/1:3,35:41:29:781,29,0	1/1:3,42:52:51:967,51,0	1/1:5,47:56:30:963,30,0	1/1:3,42:52:50:988,50,0
NW_006271969.1	1668218	-	-	AT	A	1705.73	AC=12;AF=1.00;AN=12;DP=319;ExcessHet=3.0103;MLEAC=2;MLEAF=1.00;MQ0=0;RPA=10,9;RU=T;STR;set=Intersection	1/1:1,59:64:99:1743,150,0	1/1:1,52:55:99:1570,130,0	1/1:0,50:53:99:1520,150,0	1/1:0,43:46:99:1328,129,0	1/1:2,45:49:82:1307,82,0	1/1:3,48:52:84:1407,84,0
NW_006271969.1	1691719	-	-	GAAGA	G	913.73	AC=1;AF=0.500;AN=2;BaseQRankSum=0.317;DP=57;ExcessHet=3.0103;FS=2.499;MLEAC=1;MLEAF=0.500;MQ=58.29;MQ0=0;MQRankSum=-1.351;QD=12.24;ReadPosRankSum=2.530;SOR=1.112;set=variant2	./.	0/1:40,16:56:99:951,0,2629	./.	./.	./.	./.
NW_006271969.1	1707801	gene-CCM_00492	intronic	C	CA	865.73	AC=10;AF=0.833;AN=12;DP=305;ExcessHet=3.0103;MQ0=0;RPA=12,13;RU=A;STR;set=Intersection	1/1:4,40:50:41:903,41,0	0/1:5,41:49:0:851,0,0	1/1:2,40:49:95:895,95,0	1/1:1,42:48:99:945,100,0	0/1:7,45:58:15:895,0,15	1/1:5,42:51:7:899,7,0
NW_006271969.1	1718045	gene-CCM_00497(dist=21);gene-CCM_00496(dist=974)	upstream;downstream	A	AC	209.06	AC=6;AF=0.500;AN=12;DP=103;ExcessHet=3.0103;MLEAC=1;MLEAF=0.500;MQ0=0;RPA=11,12;RU=C;STR;set=Intersection	0/1:2,12:15:11:246,0,11	0/1:2,12:15:15:245,0,15	0/1:3,14:20:34:289,0,34	0/1:4,11:19:46:229,0,46	0/1:2,14:17:8:306,0,8	0/1:3,10:17:45:226,0,45
NW_006271969.1	1734360	gene-CCM_00502(dist=41);gene-CCM_00501(dist=277)	upstream;downstream	G	GTTT	1243.73	AC=12;AF=1.00;AN=12;DP=262;ExcessHet=3.0103;MQ0=0;RPA=15,18;RU=T;STR;set=Intersection	1/1:3,36:48:67:1281,67,0	1/1:1,24:33:44:699,44,0	1/1:2,35:48:94:1194,94,0	1/1:2,25:45:14:702,14,0	1/1:1,29:47:83:970,83,0	1/1:1,30:41:80:905,80,0
NW_006271969.1	1734955	gene-CCM_00502	intronic	G	GC	447.52	AC=9;AF=0.750;AN=12;DP=202;ExcessHet=3.0103;MQ0=0;RPA=10,11;RU=C;STR;set=Intersection	1/1:2,20:28:7:484,7,0	0/1:3,14:32:18:324,0,18	1/1:2,24:40:19:579,19,0	0/1:3,15:33:34:366,0,34	0/1:4,16:34:33:373,0,33	1/1:2,20:35:7:465,7,0
NW_006271969.1	1739755	gene-CCM_00504(dist=8)	upstream	C	CGG,CG	251.73	AC=3,3;AF=0.300,0.300;AN=10;DP=100;ExcessHet=3.0103;MQ=60.00;MQ0=0;RU=G;STR;set=variant-variant3-variant4-variant5-variant6	0/1:19:37	./.	1/1:22:47	0/2:23:18	0/2:19:76	0/2:17:75
NW_006271969.1	1741669	gene-CCM_00505(dist=224)	downstream	C	CGG	214.73	AC=7;AF=0.583;AN=12;DP=119;ExcessHet=3.0103;MQ=60.00;MQ0=0;RPA=12,14;RU=G;STR;set=Intersection	0/1:3,10:22:46:252,0,46	0/1:3,12:20:32:352,0,32	1/1:0,13:16:39:431,39,0	0/1:2,10:17:11:278,0,11	0/1:4,13:25:5:383,0,5	0/1:2,11:19:3:324,0,3
NW_006271969.1	1760778	gene-CCM_00512,gene-CCM_00513(dist=239)	upstream	G	GT	1064.73	AC=11;AF=0.917;AN=12;DP=268;ExcessHet=3.0103;MQ0=0;RPA=10,11;RU=T;STR;set=Intersection	1/1:2,44:49:78:1102,78,0	1/1:1,38:43:87:981,87,0	1/1:2,31:38:40:767,40,0	0/1:5,36:46:25:835,0,25	1/1:1,42:47:99:1110,99,0	1/1:1,42:45:99:1111,99,0
NW_006271969.1	1768074	gene-CCM_00515	intronic	T	TCC,TCCC	181.14	AC=5,3;AF=0.500,0.300;AN=10;DP=77;ExcessHet=3.0103;FS=0.000;MQ0=0;RU=C;STR;set=variant-variant2-variant3-variant5-variant6	1/1:14:10	0/2:15:60	0/1:14:18	./.	2/2:20:7	1/1:14:13
NW_006271969.1	1777657	gene-CCM_00519	intronic	C	CA	984.73	AC=12;AF=1.00;AN=12;DP=268;ExcessHet=3.0103;MQ0=0;RPA=10,11;RU=A;STR;set=Intersection	1/1:0,39:41:99:1022,116,0	1/1:1,30:38:64:812,64,0	1/1:0,45:51:99:1136,133,0	1/1:1,35:40:77:881,77,0	1/1:1,39:44:89:996,89,0	1/1:0,52:54:99:1369,154,0
NW_006271969.1	1796174	-	-	TC	T	1174.73	AC=12;AF=1.00;AN=12;DP=197;ExcessHet=3.0103;FS=0.000;MLEAC=2;MLEAF=1.00;MQ0=0;RPA=8,7;RU=C;STR;set=Intersection	1/1:0,36:38:99:1212,108,0	1/1:0,23:23:69:774,69,0	1/1:1,23:28:57:760,57,0	1/1:0,30:33:90:1012,90,0	1/1:0,37:38:99:1241,111,0	1/1:0,36:37:99:1215,108,0
NW_006271969.1	1801534	-	-	AT	A	1476.73	AC=12;AF=1.00;AN=12;DP=325;ExcessHet=3.0103;MLEAC=2;MLEAF=1.00;MQ0=0;RPA=9,8;RU=T;STR;set=Intersection	1/1:0,47:49:99:1514,141,0	1/1:1,38:40:86:1193,86,0	1/1:0,56:59:99:1803,168,0	1/1:1,48:50:99:1519,116,0	1/1:0,55:60:99:1772,165,0	1/1:0,64:67:99:2061,192,0
NW_006271969.1	1839939	-	-	GA	G	1383.73	AC=12;AF=1.00;AN=12;DP=268;ExcessHet=3.0103;MLEAC=2;MLEAF=1.00;MQ0=0;RPA=9,8;RU=A;STR;set=Intersection	1/1:1,45:49:99:1421,107,0	1/1:0,28:33:84:902,84,0	1/1:0,41:44:99:1302,123,0	1/1:0,36:40:99:1160,108,0	1/1:0,46:47:99:1482,138,0	1/1:0,55:55:99:1722,165,0
NW_006271969.1	1855702	gene-CCM_00546	intronic	A	AG	1019.73	AC=12;AF=1.00;AN=12;DP=248;ExcessHet=3.0103;FS=0.000;MLEAC=2;MLEAF=1.00;MQ0=0;RPA=8,9;RU=G;STR;set=Intersection	1/1:0,35:41:99:1057,105,0	1/1:1,27:30:52:776,52,0	1/1:1,41:49:93:1192,93,0	1/1:0,30:39:90:918,90,0	1/1:2,38:43:56:1091,56,0	1/1:1,39:46:88:1161,88,0
NW_006271969.1	1855716	gene-CCM_00546	intronic	G	GAA	881.73	AC=12;AF=1.00;AN=12;DP=254;ExcessHet=3.0103;MLEAC=2;MLEAF=1.00;MQ0=0;RPA=12,14;RU=A;STR;set=Intersection	1/1:1,30:39:58:919,58,0	1/1:0,29:32:87:910,87,0	1/1:0,40:52:99:1324,120,0	1/1:1,31:40:71:946,71,0	1/1:0,37:44:99:1167,111,0	1/1:1,38:47:80:1179,80,0
NW_006271969.1	1856449	-	-	TC	T	802.73	AC=2;AF=1.00;AN=2;DP=21;ExcessHet=3.0103;FS=0.000;MLEAC=2;MLEAF=1.00;MQ=60.00;MQ0=0;QD=32.26;RPA=3,2;RU=C;SOR=2.636;STR;set=variant4	./.	./.	./.	1/1:0,21:21:63:840,63,0	./.	./.
NW_006271969.1	1859515	gene-CCM_00548	exonic	A	AT	517.76	AC=11;AF=0.917;AN=12;DP=233;ExcessHet=3.0103;MQ=60.00;MQ0=0;RPA=11,12;RU=T;STR;set=Intersection	1/1:2,24:31:22:555,22,0	0/1:4,27:33:20:579,0,20	1/1:1,44:51:99:1101,106,0	1/1:3,28:31:8:613,8,0	1/1:3,35:42:32:782,32,0	1/1:3,39:45:41:908,41,0
NW_006271969.1	1859629	gene-CCM_00548	exonic	A	AG	205.73	AC=7;AF=0.700;AN=10;DP=107;ExcessHet=3.0103;MQ0=0;RPA=10,11;RU=G;STR;set=variant-variant3-variant4-variant5-variant6	0/1:5,11:20:84:243,0,84	./.	1/1:1,15:23:18:373,18,0	0/1:3,14:23:18:342,0,18	1/1:1,12:17:8:283,8,0	0/1:4,16:24:58:347,0,58
NW_006271969.1	1862099	gene-CCM_00550	exonic	G	GA	694.73	AC=12;AF=1.00;AN=12;DP=298;ExcessHet=3.0103;MLEAC=2;MLEAF=1.00;MQ0=0;RPA=14,15;RU=A;STR;set=Intersection	1/1:3,36:41:57:732,57,0	1/1:3,33:42:34:633,34,0	1/1:6,39:50:1:658,1,0	1/1:3,41:52:84:797,84,0	1/1:7,43:55:7:767,7,0	1/1:4,46:58:60:897,60,0
NW_006271969.1	1862377	gene-CCM_00549,gene-CCM_00550(dist=250)	downstream	G	GTTTT	766.73	AC=12;AF=1.00;AN=12;DP=271;ExcessHet=3.0103;MQ0=0;RPA=17,21;RU=T;STR;set=Intersection	1/1:1,19:45:41:804,41,0	1/1:1,17:41:15:679,15,0	1/1:1,23:54:53:900,53,0	1/1:0,26:52:78:1075,78,0	1/1:0,20:41:61:840,61,0	1/1:0,22:38:66:873,66,0
NW_006271969.1	1863003	-	-	CG	C	74.73	AC=1;AF=0.500;AN=2;BaseQRankSum=-0.380;DP=16;ExcessHet=3.0103;FS=0.000;MLEAC=1;MLEAF=0.500;MQ=60.00;MQ0=0;MQRankSum=1.030;QD=4.67;RPA=13,12;RU=G;ReadPosRankSum=-1.356;SOR=0.340;STR;set=variant5	./.	./.	./.	./.	0/1:10,6:16:99:112,0,204	./.
NW_006271969.1	1863251	gene-CCM_00550(dist=1124),gene-CCM_00551(dist=1269)	intergenic	G	GT	317.74	AC=11;AF=0.917;AN=12;DP=215;ExcessHet=3.0103;MQ0=0;RPA=11,12;RU=T;STR;set=Intersection	1/1:1,19:38:28:355,28,0	1/1:1,9:16:1:163,1,0	0/1:3,15:37:33:268,0,33	1/1:3,28:49:33:654,33,0	1/1:0,14:32:42:352,42,0	1/1:0,19:43:57:462,57,0
NW_006271969.1	1868745	gene-CCM_00553(dist=380)	upstream	G	GC	314.19	AC=6;AF=0.500;AN=12;DP=170;ExcessHet=3.0103;MLEAC=1;MLEAF=0.500;MQ0=0;RPA=12,13;RU=C;STR;set=Intersection	0/1:3,17:25:4:350,0,4	0/1:4,19:26:22:398,0,22	0/1:5,13:25:63:262,0,63	0/1:4,21:31:32:427,0,32	0/1:3,18:26:19:322,0,19	0/1:6,23:37:52:454,0,52
NW_006271969.1	1869016	-	-	GA	G	1104.73	AC=12;AF=1.00;AN=12;DP=225;ExcessHet=3.0103;FS=0.000;MLEAC=2;MLEAF=1.00;MQ=60.00;MQ0=0;RPA=2,1;RU=A;STR;set=Intersection	1/1:0,27:27:81:1142,81,0	1/1:1,28:29:57:1154,57,0	1/1:0,47:49:99:1993,141,0	1/1:0,34:35:99:1442,102,0	1/1:0,42:44:99:1732,126,0	1/1:0,41:41:99:1734,123,0
NW_006271969.1	1869063	-	-	GC	G	1773.73	AC=12;AF=1.00;AN=12;DP=237;ExcessHet=3.0103;FS=0.000;MLEAC=2;MLEAF=1.00;MQ0=0;RPA=2,1;RU=C;STR;set=Intersection	1/1:0,43:43:99:1811,129,0	1/1:0,27:27:81:1124,81,0	1/1:0,49:49:99:2073,147,0	1/1:0,30:30:90:1273,90,0	1/1:0,41:42:99:1704,123,0	1/1:0,43:46:99:1777,129,0
NW_006271969.1	1878910	gene-CCM_00555(dist=181)	downstream	T	TTC	1059.73	AC=12;AF=1.00;AN=12;DP=318;ExcessHet=3.0103;MLEAC=2;MLEAF=1.00;MQ0=0;set=Intersection	1/1:3,48:53:99:1097,126,0	1/1:12,41:53:35:874,35,0	1/1:9,42:51:62:1057,62,0	1/1:3,48:51:99:1185,132,0	1/1:13,39:52:67:912,67,0	1/1:8,49:58:99:1140,106,0
NW_006271969.1	1888133	gene-CCM_00557	intronic	C	CG	231.19	AC=12;AF=1.00;AN=12;DP=118;ExcessHet=3.0103;FS=0.000;MLEAC=2;MLEAF=1.00;MQ=60.00;MQ0=0;RPA=9,10;RU=G;STR;set=Intersection	1/1:1,11:13:4:267,4,0	1/1:1,14:18:14:380,14,0	1/1:0,17:21:50:475,50,0	1/1:2,20:28:4:489,4,0	1/1:0,16:18:47:419,47,0	1/1:0,18:20:54:530,54,0
NW_006271969.1	1888390	gene-CCM_00557(dist=52)	upstream	G	GAA	269.73	AC=10;AF=1.00;AN=10;DP=126;ExcessHet=3.0103;MLEAC=2;MLEAF=1.00;MQ0=0;RPA=12,14;RU=A;STR;set=variant2-variant3-variant4-variant5-variant6	./.	1/1:0,13:20:39:307,39,0	1/1:2,13:24:8:256,8,0	1/1:1,15:25:37:311,37,0	1/1:1,12:18:22:283,22,0	1/1:3,26:39:37:548,37,0
NW_006271969.1	1889183	gene-CCM_00557(dist=845);gene-CCM_00558(dist=445)	upstream;downstream	T	TG	214.74	AC=9;AF=0.750;AN=12;DP=92;ExcessHet=3.0103;MQ0=0;RPA=10,11;RU=G;STR;set=Intersection	1/1:0,9:13:27:252,27,0	1/1:0,13:19:39:359,39,0	1/1:0,11:17:33:291,33,0	0/1:3,8:14:56:190,0,56	0/1:3,7:13:58:166,0,58	0/1:3,9:16:52:216,0,52
NW_006271969.1	1889745	gene-CCM_00558	exonic	C	CTT	1139.73	AC=12;AF=1.00;AN=12;DP=266;ExcessHet=3.0103;MQ=60.00;MQ0=0;RPA=10,12;RU=T;STR;set=Intersection	1/1:1,33:43:96:1177,96,0	1/1:0,35:37:99:1207,105,0	1/1:0,34:42:99:1176,102,0	1/1:3,35:47:30:1160,30,0	1/1:0,38:45:99:1361,114,0	1/1:0,48:52:99:1701,144,0
NW_006271969.1	1890537	gene-CCM_00558	intronic	A	AG	236.73	AC=9;AF=0.750;AN=12;DP=169;ExcessHet=3.0103;FS=0.000;MQ0=0;RPA=10,11;RU=G;STR;set=Intersection	0/1:3,12:16:43:274,0,43	0/1:3,22:29:17:524,0,17	1/1:0,24:26:71:618,71,0	1/1:3,23:31:28:595,28,0	1/1:2,28:33:31:726,31,0	0/1:4,26:34:28:603,0,28
NW_006271969.1	1891140	gene-CCM_00558	intronic	G	GA	812.73	AC=12;AF=1.00;AN=12;DP=272;ExcessHet=3.0103;MLEAC=2;MLEAF=1.00;MQ0=0;RPA=10,11;RU=A;STR;set=Intersection	1/1:0,31:36:93:850,93,0	1/1:3,35:39:25:820,25,0	1/1:2,48:53:90:1244,90,0	1/1:1,31:35:66:783,66,0	1/1:1,37:43:84:990,84,0	1/1:2,58:66:99:1484,118,0
NW_006271969.1	1891740	gene-CCM_00558(dist=196);gene-CCM_00559(dist=362)	upstream;downstream	G	GA	1177.73	AC=12;AF=1.00;AN=12;DP=300;ExcessHet=3.0103;MLEAC=2;MLEAF=1.00;MQ0=0;RPA=10,11;RU=A;STR;set=Intersection	1/1:1,47:58:99:1215,113,0	1/1:2,40:44:67:1043,67,0	1/1:1,45:51:99:1162,107,0	1/1:0,51:52:99:1411,153,0	1/1:1,38:41:87:999,87,0	1/1:3,45:54:74:1155,74,0
NW_006271969.1	1892400	gene-CCM_00559	intronic	A	ACC,AC	280.73	AC=9,3;AF=0.750,0.250;AN=12;DP=210;ExcessHet=3.0103;MQ0=0;RU=C;STR;set=Intersection	1/2:28:99	1/1:31:9	1/1:43:10	1/2:33:99	1/1:38:5	1/2:37:99
NW_006271969.1	1893535	gene-CCM_00559(dist=692);gene-CCM_00560(dist=617)	upstream;downstream	G	GA	1513.73	AC=12;AF=1.00;AN=12;DP=287;ExcessHet=3.0103;FS=0.000;MLEAC=2;MLEAF=1.00;MQ0=0;RPA=6,7;RU=A;STR;set=Intersection	1/1:0,46:52:99:1551,138,0	1/1:0,31:31:93:1054,93,0	1/1:0,38:41:99:1290,114,0	1/1:0,48:49:99:1626,144,0	1/1:0,60:62:99:2011,180,0	1/1:0,48:52:99:1632,144,0
NW_006271969.1	1893667	gene-CCM_00559(dist=824);gene-CCM_00560(dist=485)	upstream;downstream	C	CAA	531.87	AC=11;AF=0.917;AN=12;DP=215;ExcessHet=3.0103;MQ0=0;RPA=14,16;RU=A;STR;set=Intersection	0/1:4,22:35:15:569,0,15	1/1:1,27:32:62:693,62,0	1/1:0,23:34:68:671,68,0	1/1:0,19:32:57:542,57,0	1/1:1,27:36:59:778,59,0	1/1:1,32:46:79:944,79,0
NW_006271969.1	1895888	-	-	TA	T	1217.73	AC=12;AF=1.00;AN=12;DP=226;ExcessHet=3.0103;FS=0.000;MLEAC=2;MLEAF=1.00;MQ0=0;RPA=9,8;RU=A;STR;set=Intersection	1/1:0,39:44:99:1255,117,0	1/1:0,30:32:90:969,90,0	1/1:0,38:42:99:1226,114,0	1/1:0,22:25:66:707,66,0	1/1:0,36:40:99:1161,108,0	1/1:0,38:43:99:1207,114,0
NW_006271969.1	1896072	gene-CCM_00560(dist=558)	upstream	G	GA	739.73	AC=12;AF=1.00;AN=12;DP=213;ExcessHet=3.0103;FS=0.000;MLEAC=2;MLEAF=1.00;MQ0=0;RPA=7,8;RU=A;STR;set=Intersection	1/1:0,24:27:72:777,72,0	1/1:0,36:38:99:1156,108,0	1/1:0,34:36:99:1096,102,0	1/1:0,43:45:99:1382,129,0	1/1:0,30:33:90:968,90,0	1/1:0,33:34:99:1031,99,0
NW_006271969.1	1896997	gene-CCM_00561(dist=829)	upstream	C	CTT	664.73	AC=10;AF=0.833;AN=12;DP=267;ExcessHet=3.0103;MQ0=0;RPA=16,18;RU=T;STR;set=Intersection	1/1:0,25:34:75:702,75,0	1/1:1,22:32:38:565,38,0	0/1:3,23:38:7:527,0,7	1/1:3,33:51:27:797,27,0	0/1:5,31:56:27:738,0,27	1/1:4,35:56:2:849,2,0
NW_006271969.1	1904528	gene-CCM_00564(dist=1992),gene-CCM_00565(dist=3024)	intergenic	G	GA	788.79	AC=8;AF=0.667;AN=12;DP=298;ExcessHet=3.0103;MQ0=0;RPA=12,13;RU=A;STR;set=Intersection	0/1:6,42:54:19:826,0,19	0/1:9,30:42:75:601,0,75	0/1:7,39:51:1:805,0,1	1/1:6,43:52:34:892,34,0	0/1:8,34:44:55:706,0,55	1/1:1,49:55:99:1155,138,0
NW_006271969.1	1908455	gene-CCM_00565,gene-CCM_00566(dist=711)	downstream	A	AG	1525.73	AC=12;AF=1.00;AN=12;DP=310;ExcessHet=3.0103;MLEAC=2;MLEAF=1.00;MQ0=0;RPA=6,7;RU=G;STR;set=Intersection	1/1:0,46:48:99:1563,138,0	1/1:0,51:54:99:1734,153,0	1/1:1,45:49:99:1495,103,0	1/1:0,49:52:99:1666,147,0	1/1:0,45:46:99:1528,135,0	1/1:0,59:61:99:2001,178,0
NW_006271969.1	1914804	-	-	AT	A	1780.73	AC=12;AF=1.00;AN=12;DP=274;ExcessHet=3.0103;FS=0.000;MLEAC=2;MLEAF=1.00;MQ0=0;RPA=2,1;RU=T;STR;set=Intersection	1/1:0,43:43:99:1818,129,0	1/1:0,40:41:99:1693,120,0	1/1:0,36:38:99:1523,108,0	1/1:0,39:42:99:1655,117,0	1/1:0,50:53:99:2122,151,0	1/1:0,57:57:99:2409,172,0
NW_006271969.1	1915232	-	-	AC	A	1175.73	AC=12;AF=1.00;AN=12;DP=270;ExcessHet=3.0103;MLEAC=2;MLEAF=1.00;MQ0=0;RPA=8,7;RU=C;STR;set=Intersection	1/1:0,36:38:99:1213,108,0	1/1:0,30:34:90:1011,90,0	1/1:0,39:42:99:1314,117,0	1/1:1,46:48:99:1517,109,0	1/1:0,55:55:99:1853,165,0	1/1:0,51:53:99:1718,153,0
NW_006271969.1	1918112	gene-CCM_00572	intronic	C	CG	1286.73	AC=12;AF=1.00;AN=12;DP=156;ExcessHet=3.0103;FS=0.000;MLEAC=2;MLEAF=1.00;MQ0=0;set=Intersection	1/1:0,31:31:92:1324,92,0	1/1:0,24:24:72:1031,72,0	1/1:0,19:19:57:825,57,0	1/1:0,27:27:81:1124,81,0	1/1:0,24:24:72:1047,72,0	1/1:0,31:31:93:1373,93,0
NW_006271969.1	1935101	gene-CCM_00581(dist=499)	downstream	G	GT	870.73	AC=12;AF=1.00;AN=12;DP=273;ExcessHet=3.0103;MLEAC=2;MLEAF=1.00;MQ0=0;RPA=10,11;RU=T;STR;set=Intersection	1/1:1,36:49:80:908,80,0	1/1:1,30:38:64:803,64,0	1/1:0,33:42:98:874,98,0	1/1:2,40:51:65:1003,65,0	1/1:1,31:39:66:783,66,0	1/1:3,34:54:41:847,41,0
NW_006271969.1	1939964	-	-	GA	G	1210.73	AC=12;AF=1.00;AN=12;DP=243;ExcessHet=3.0103;FS=0.000;MLEAC=2;MLEAF=1.00;MQ0=0;RPA=8,7;RU=A;STR;set=Intersection	1/1:0,37:38:99:1248,111,0	1/1:0,28:32:84:944,84,0	1/1:0,39:41:99:1288,117,0	1/1:0,36:37:99:1213,108,0	1/1:0,41:43:99:1381,123,0	1/1:0,48:52:99:1619,144,0
NW_006271969.1	1958498	gene-CCM_00587	exonic	T	TC	226.74	AC=12;AF=1.00;AN=12;DP=122;ExcessHet=3.0103;FS=0.000;MLEAC=2;MLEAF=1.00;MQ0=0;RPA=9,10;RU=C;STR;set=Intersection	1/1:0,9:16:27:264,27,0	1/1:0,9:11:27:232,27,0	1/1:0,16:21:47:447,47,0	1/1:1,16:23:19:415,19,0	1/1:1,18:23:24:455,24,0	1/1:0,22:28:66:633,66,0
NW_006271969.1	1971635	gene-CCM_00591,gene-CCM_00592(dist=339)	downstream	G	GA	1452.73	AC=12;AF=1.00;AN=12;DP=292;ExcessHet=3.0103;FS=0.000;MLEAC=2;MLEAF=1.00;MQ0=0;RPA=7,8;RU=A;STR;set=Intersection	1/1:0,47:50:99:1490,140,0	1/1:0,48:50:99:1546,144,0	1/1:0,47:50:99:1497,141,0	1/1:0,49:52:99:1539,147,0	1/1:0,47:48:99:1511,141,0	1/1:0,39:42:99:1264,117,0
NW_006271969.1	1974103	gene-CCM_00594(dist=580);gene-CCM_00593(dist=41)	upstream;downstream	C	CAA	275.73	AC=11;AF=0.917;AN=12;DP=202;ExcessHet=3.0103;MQ0=0;RPA=24,26;RU=A;STR;set=Intersection	0/1:7,15:43:89:281,0,89	1/1:0,14:21:42:357,42,0	1/1:2,20:36:14:423,14,0	1/1:3,19:39:1:393,1,0	1/1:2,24:37:26:558,26,0	1/1:0,8:26:24:208,24,0
NW_006271969.1	1986081	gene-CCM_00597(dist=493)	downstream	C	CA	644.73	AC=10;AF=0.833;AN=12;DP=261;ExcessHet=3.0103;MQ0=0;RPA=14,15;RU=A;STR;set=Intersection	1/1:3,35:43:67:681,67,0	1/1:3,27:35:15:438,15,0	0/1:7,23:37:38:393,0,38	1/1:4,30:44:24:545,24,0	0/1:9,42:55:0:732,0,0	1/1:5,32:47:15:570,15,0
NW_006271969.1	1988845	gene-CCM_00597(dist=226)	upstream	C	CTT	1060.73	AC=11;AF=0.917;AN=12;DP=293;ExcessHet=3.0103;MQ0=0;RPA=14,16;RU=T;STR;set=Intersection	1/1:4,39:51:35:1098,35,0	1/1:1,36:41:77:1058,77,0	1/1:0,37:48:99:1111,111,0	1/1:2,33:45:36:922,36,0	0/1:3,27:45:12:703,0,12	1/1:1,48:63:99:1405,113,0
NW_006271969.1	2016454	gene-CCM_00608(dist=439);gene-CCM_00609(dist=113)	upstream;downstream	G	GTTTTT	459.73	AC=6;AF=1.00;AN=6;DP=110;ExcessHet=3.0103;FS=0.000;MLEAC=2;MLEAF=1.00;MQ0=0;RPA=22,27;RU=T;STR;set=variant3-variant4-variant6	./.	./.	1/1:0,12:23:34:497,34,0	1/1:2,16:44:15:620,15,0	./.	1/1:1,20:43:3:798,3,0
NW_006271969.1	2059182	-	-	GT	G	1161.73	AC=12;AF=1.00;AN=12;DP=184;ExcessHet=3.0103;FS=0.000;MQ0=0;RPA=2,1;RU=T;STR;set=Intersection	1/1:0,33:36:98:1146,98,0	1/1:0,14:18:42:569,42,0	1/1:0,28:30:82:1058,82,0	1/1:0,30:32:90:1145,90,0	1/1:0,27:28:80:1052,80,0	1/1:1,37:40:90:1393,90,0
NW_006271969.1	2060292	gene-CCM_00624(dist=901);gene-CCM_00625,gene-CCM_00626(dist=210)	upstream;downstream	G	GA	1715.73	AC=12;AF=1.00;AN=12;DP=237;ExcessHet=3.0103;FS=0.000;MLEAC=2;MLEAF=1.00;MQ0=0;RPA=4,5;RU=A;STR;set=Intersection	1/1:0,47:49:99:1753,141,0	1/1:0,29:31:87:1064,87,0	1/1:0,34:38:99:1262,102,0	1/1:0,29:30:87:1076,87,0	1/1:0,49:52:99:1824,147,0	1/1:0,36:37:99:1336,108,0
NW_006271969.1	2060298	gene-CCM_00624(dist=907);gene-CCM_00625,gene-CCM_00626(dist=204)	upstream;downstream	T	TAAAA	1633.73	AC=12;AF=1.00;AN=12;DP=228;ExcessHet=3.0103;FS=0.000;MQ0=0;RPA=12,16;RU=A;STR;set=Intersection	1/1:1,37:48:95:1620,95,0	1/1:0,24:30:72:1058,72,0	1/1:1,24:35:50:1040,50,0	1/1:0,23:30:69:1073,69,0	1/1:0,36:49:99:1636,108,0	1/1:0,29:36:87:1388,87,0
NW_006271969.1	2077439	gene-CCM_00632,gene-CCM_00634(dist=507);gene-CCM_00633(dist=507)	upstream;downstream	A	AAG	1030.73	AC=12;AF=1.00;AN=12;DP=321;ExcessHet=3.0103;MLEAC=2;MLEAF=1.00;MQ0=0;set=Intersection	1/1:7,42:50:75:1068,75,0	1/1:2,36:41:92:944,92,0	1/1:2,44:49:99:1170,121,0	1/1:5,50:59:99:1283,121,0	1/1:3,47:55:99:1266,121,0	1/1:5,59:67:99:1454,149,0
NW_006271969.1	2098295	gene-CCM_00640	exonic	A	AG	257.73	AC=6;AF=0.500;AN=12;DP=128;ExcessHet=3.0103;MLEAC=1;MLEAF=0.500;MQ=60.00;MQ0=0;RPA=13,14;RU=G;STR;set=Intersection	0/1:5,16:29:49:295,0,49	0/1:3,6:16:34:117,0,34	0/1:4,7:15:67:122,0,67	0/1:2,11:25:13:185,0,13	0/1:3,12:20:16:243,0,16	0/1:3,13:23:13:251,0,13
NW_006271969.1	2102255	gene-CCM_00644(dist=423)	upstream	T	TCC,TC	206.77	AC=3,3;AF=0.375,0.375;AN=8;DP=73;ExcessHet=3.0103;FS=0.000;MQ0=0;RU=C;STR;set=variant-variant3-variant5-variant6	0/1:14:21	./.	0/2:19:8	./.	1/2:22:99	1/2:18:99
NW_006271969.1	2104750	gene-CCM_00644,gene-CCM_00645(dist=673)	downstream	C	CT	1974.73	AC=12;AF=1.00;AN=12;DP=304;ExcessHet=3.0103;FS=0.000;MLEAC=2;MLEAF=1.00;MQ0=0;RPA=6,7;RU=T;STR;set=Intersection	1/1:0,60:67:99:2012,180,0	1/1:0,40:42:99:1359,120,0	1/1:0,43:45:99:1457,129,0	1/1:0,53:54:99:1789,159,0	1/1:0,47:49:99:1598,141,0	1/1:0,44:47:99:1476,132,0
NW_006271969.1	2108903	gene-CCM_00646(dist=44)	downstream	C	CT	1001.73	AC=12;AF=1.00;AN=12;DP=327;ExcessHet=3.0103;MLEAC=2;MLEAF=1.00;MQ0=0;RPA=11,12;RU=T;STR;set=Intersection	1/1:2,43:50:77:1039,77,0	1/1:3,40:47:44:933,44,0	1/1:5,43:54:20:1003,20,0	1/1:5,47:56:16:1098,16,0	1/1:5,46:60:29:1037,29,0	1/1:2,55:60:99:1357,114,0
NW_006271969.1	2109497	-	-	GC	G	908.73	AC=12;AF=1.00;AN=12;DP=198;ExcessHet=3.0103;FS=0.000;MLEAC=2;MLEAF=1.00;MQ0=0;RPA=4,3;RU=C;STR;set=Intersection	1/1:0,24:24:72:946,72,0	1/1:0,16:16:48:631,48,0	1/1:0,29:31:87:1144,87,0	1/1:0,36:36:99:1420,108,0	1/1:0,39:40:99:1538,117,0	1/1:0,46:51:99:1811,138,0
NW_006271969.1	2109531	-	-	TCG	T	1167.73	AC=12;AF=1.00;AN=12;DP=214;ExcessHet=3.0103;FS=0.000;MLEAC=2;MLEAF=1.00;MQ0=0;set=Intersection	1/1:0,29:30:87:1205,87,0	1/1:0,12:14:36:498,36,0	1/1:0,30:33:89:1216,89,0	1/1:0,39:42:99:1644,117,0	1/1:0,39:43:99:1645,117,0	1/1:0,48:52:99:1961,143,0
NW_006271969.1	2109541	-	-	GC	G	1260.73	AC=12;AF=1.00;AN=12;DP=205;ExcessHet=3.0103;FS=0.000;MLEAC=2;MLEAF=1.00;MQ0=0;RPA=3,2;RU=C;STR;set=Intersection	1/1:0,32:32:96:1298,96,0	1/1:0,17:18:51:689,51,0	1/1:0,30:30:90:1220,90,0	1/1:0,39:39:99:1586,117,0	1/1:0,39:39:99:1586,117,0	1/1:0,45:47:99:1818,135,0
NW_006271969.1	2109555	-	-	GC	G	1078.73	AC=12;AF=1.00;AN=12;DP=217;ExcessHet=3.0103;FS=0.000;MLEAC=2;MLEAF=1.00;MQ0=0;RPA=5,4;RU=C;STR;set=Intersection	1/1:0,29:31:87:1116,87,0	1/1:0,18:18:54:692,54,0	1/1:0,32:35:96:1229,96,0	1/1:0,40:41:99:1535,120,0	1/1:0,38:41:99:1462,114,0	1/1:0,46:51:99:1768,138,0
NW_006271969.1	2109565	-	-	GC	G	1193.73	AC=12;AF=1.00;AN=12;DP=198;ExcessHet=3.0103;FS=0.000;MLEAC=2;MLEAF=1.00;MQ0=0;RPA=2,1;RU=C;STR;set=Intersection	1/1:0,29:29:87:1231,87,0	1/1:0,16:17:48:679,48,0	1/1:0,30:31:90:1273,90,0	1/1:0,37:38:99:1571,111,0	1/1:0,37:38:99:1569,111,0	1/1:0,44:45:99:1868,132,0
NW_006271969.1	2109581	-	-	CCG	C	998.73	AC=12;AF=1.00;AN=12;DP=181;ExcessHet=3.0103;FS=0.000;MLEAC=2;MLEAF=1.00;MQ0=0;set=Intersection	1/1:0,26:27:78:1036,78,0	1/1:0,16:16:48:638,48,0	1/1:0,25:28:75:996,75,0	1/1:0,31:33:93:1235,93,0	1/1:0,31:34:93:1235,93,0	1/1:0,40:43:99:1613,120,0
NW_006271969.1	2116821	gene-CCM_00650	intronic	G	GAAA	685.73	AC=12;AF=1.00;AN=12;DP=187;ExcessHet=3.0103;FS=0.000;MLEAC=2;MLEAF=1.00;MQ0=0;RPA=11,14;RU=A;STR;set=Intersection	1/1:0,19:32:56:723,56,0	1/1:0,24:30:72:1018,72,0	1/1:0,20:30:60:798,60,0	1/1:0,22:29:66:931,66,0	1/1:0,29:33:86:1140,86,0	1/1:0,22:33:66:949,66,0
NW_006271969.1	2126285	gene-CCM_00655,gene-CCM_00656(dist=428)	upstream	G	GA	941.73	AC=11;AF=0.917;AN=12;DP=266;ExcessHet=3.0103;MQ0=0;RPA=11,12;RU=A;STR;set=Intersection	1/1:1,39:46:91:979,91,0	0/1:4,31:38:7:705,0,7	1/1:1,33:38:73:820,73,0	1/1:0,45:50:99:1167,134,0	1/1:4,38:50:13:851,13,0	1/1:2,38:44:63:908,63,0
NW_006271969.1	2143674	-	-	CT	C	1201.73	AC=12;AF=1.00;AN=12;DP=253;ExcessHet=3.0103;FS=0.000;MLEAC=2;MLEAF=1.00;MQ0=0;RPA=8,7;RU=T;STR;set=Intersection	1/1:0,37:39:99:1239,111,0	1/1:0,34:39:99:1139,102,0	1/1:0,29:32:87:976,87,0	1/1:0,34:37:99:1142,102,0	1/1:0,48:53:99:1606,144,0	1/1:0,47:53:99:1572,141,0
NW_006271969.1	2143853	gene-CCM_00663(dist=69);gene-CCM_00662(dist=1)	upstream;downstream	C	CAA	1050.73	AC=12;AF=1.00;AN=12;DP=260;ExcessHet=3.0103;MQ0=0;RPA=12,14;RU=A;STR;set=Intersection	1/1:1,34:44:69:1088,69,0	1/1:0,26:34:78:877,78,0	1/1:1,24:33:71:818,71,0	1/1:1,41:50:99:1320,100,0	1/1:1,38:46:81:1235,81,0	1/1:3,43:53:45:1341,45,0
NW_006271969.1	2164997	gene-CCM_00670(dist=560);gene-CCM_00671(dist=264)	upstream;downstream	C	CTT	371.73	AC=7;AF=0.583;AN=12;DP=248;ExcessHet=3.0103;MLEAC=1;MLEAF=0.500;MQ0=0;RPA=19,21;RU=T;STR;set=Intersection	0/1:6,19:43:66:409,0,66	0/1:3,18:40:11:377,0,11	0/1:4,18:38:41:415,0,41	0/1:4,16:36:26:349,0,26	1/1:1,18:41:30:449,30,0	0/1:4,23:50:17:485,0,17
NW_006271969.1	2169673	-	-	AG	A	365.73	AC=2;AF=1.00;AN=2;DP=37;ExcessHet=3.0103;FS=0.000;MLEAC=2;MLEAF=1.00;MQ=50.03;MQ0=0;QD=30.42;SOR=4.804;set=variant3	./.	./.	1/1:0,10:32:37:403,37,0	./.	./.	./.
NW_006271969.1	2169674	gene-CCM_00671(dist=3678),gene-CCM_00672(dist=2505)	intergenic	GA	G	1389.73	AC=12;AF=1.00;AN=12;DP=249;ExcessHet=3.0103;FS=0.000;MLEAC=2;MLEAF=1.00;MQ0=0;RPA=2,1;RU=A;STR;set=Intersection	1/1:1,41:45:99:1427,110,0	1/1:0,46:46:99:1755,131,0	1/1:0,32:32:85:1060,85,0	1/1:0,37:38:99:1337,102,0	1/1:0,28:30:80:1109,80,0	1/1:2,12:15:29:368,29,0
NW_006271969.1	2171263	-	-	TA	T	1145.73	AC=12;AF=1.00;AN=12;DP=205;ExcessHet=3.0103;FS=0.000;MLEAC=2;MLEAF=1.00;MQ0=0;RPA=2,1;RU=A;STR;set=Intersection	1/1:1,31:32:60:1183,60,0	1/1:0,28:28:84:1160,84,0	1/1:0,26:26:78:1075,78,0	1/1:2,37:39:99:1353,105,0	1/1:0,29:29:87:1119,87,0	1/1:0,19:19:57:778,57,0
NW_006271969.1	2171521	gene-CCM_00672(dist=658)	upstream	A	AG	1252.73	AC=12;AF=1.00;AN=12;DP=279;ExcessHet=3.0103;FS=0.000;MLEAC=2;MLEAF=1.00;MQ0=0;RPA=7,8;RU=G;STR;set=Intersection	1/1:1,41:44:93:1290,93,0	1/1:0,45:46:99:1458,135,0	1/1:0,40:41:99:1253,120,0	1/1:0,45:47:99:1459,135,0	1/1:1,41:48:93:1295,93,0	1/1:0,51:53:99:1654,153,0
NW_006271969.1	2175247	gene-CCM_00673,gene-CCM_00674(dist=682)	upstream	C	CA	1124.73	AC=11;AF=0.917;AN=12;DP=309;ExcessHet=3.0103;MQ0=0;RPA=10,11;RU=A;STR;set=Intersection	1/1:3,48:57:62:1162,62,0	0/1:6,40:50:4:960,0,4	1/1:3,30:44:30:772,30,0	1/1:2,36:43:55:932,55,0	1/1:3,46:53:59:1197,59,0	1/1:3,52:62:77:1369,77,0
NW_006271969.1	2181644	-	-	GC	G	1318.73	AC=12;AF=1.00;AN=12;DP=315;ExcessHet=3.0103;MLEAC=2;MLEAF=1.00;MQ0=0;RPA=9,8;RU=C;STR;set=Intersection	1/1:3,45:52:52:1356,52,0	1/1:2,35:39:49:1066,49,0	1/1:0,41:46:99:1324,123,0	1/1:1,43:47:99:1354,101,0	1/1:1,64:71:99:2031,165,0	1/1:0,55:60:99:1763,165,0
NW_006271969.1	2197362	-	-	GA	G	1211.73	AC=12;AF=1.00;AN=12;DP=343;ExcessHet=3.0103;MLEAC=2;MLEAF=1.00;MQ0=0;RPA=10,9;RU=A;STR;set=Intersection	1/1:2,43:48:76:1249,76,0	1/1:0,53:59:99:1635,159,0	1/1:2,56:61:99:1647,115,0	1/1:0,49:55:99:1471,147,0	1/1:1,55:59:99:1665,139,0	1/1:0,56:61:99:1731,168,0
NW_006271969.1	2197528	gene-CCM_00682(dist=404)	upstream	C	CT	1577.73	AC=12;AF=1.00;AN=12;DP=339;ExcessHet=3.0103;MLEAC=2;MLEAF=1.00;MQ0=0;RPA=9,10;RU=T;STR;set=Intersection	1/1:2,57:65:99:1615,116,0	1/1:1,28:33:56:774,56,0	1/1:3,60:69:99:1672,117,0	1/1:0,44:50:99:1191,129,0	1/1:0,55:58:99:1596,165,0	1/1:0,60:64:99:1764,180,0
NW_006271969.1	2200558	gene-CCM_00682(dist=1912),gene-CCM_00683(dist=1216)	intergenic	C	CT	670.7	AC=11;AF=0.917;AN=12;DP=267;ExcessHet=3.0103;MQ=60.00;MQ0=0;RPA=11,12;RU=T;STR;set=Intersection	0/1:4,32:46:6:707,0,6	1/1:0,36:39:99:894,107,0	1/1:2,40:46:72:993,72,0	1/1:0,27:34:79:643,79,0	1/1:3,43:51:53:998,53,0	1/1:5,43:51:21:996,21,0
NW_006271969.1	2203513	-	-	TG	T	88.73	AC=1;AF=0.500;AN=2;BaseQRankSum=1.226;DP=20;ExcessHet=3.0103;FS=0.000;MLEAC=1;MLEAF=0.500;MQ=60.00;MQ0=0;MQRankSum=0.581;QD=6.34;RPA=12,11;RU=G;ReadPosRankSum=-1.097;SOR=0.473;STR;set=variant4	./.	./.	./.	0/1:8,6:20:99:126,0,169	./.	./.
NW_006271969.1	2203963	-	-	TC	T	299.75	AC=12;AF=1.00;AN=12;DP=61;ExcessHet=3.0103;FS=0.000;MLEAC=2;MLEAF=1.00;MQ0=0;RPA=2,1;RU=C;STR;set=Intersection	1/1:0,8:8:24:337,24,0	1/1:0,11:11:33:461,33,0	1/1:0,11:11:32:425,32,0	1/1:0,8:8:24:320,24,0	1/1:0,12:12:36:505,36,0	1/1:0,11:11:32:430,32,0
NW_006271969.1	2204732	gene-CCM_00684(dist=660)	downstream	T	TC	401.73	AC=7;AF=0.583;AN=12;DP=143;ExcessHet=3.0103;FS=0.000;MQ0=0;RPA=12,13;RU=C;STR;set=Intersection	1/1:1,19:29:33:439,33,0	0/1:3,11:19:38:236,0,38	0/1:4,12:23:58:256,0,58	0/1:5,10:18:88:208,0,88	0/1:6,22:31:76:443,0,76	0/1:5,14:23:29:277,0,29
NW_006271969.1	2205597	-	-	CT	C	1669.73	AC=12;AF=1.00;AN=12;DP=320;ExcessHet=3.0103;MLEAC=2;MLEAF=1.00;MQ0=0;RPA=9,8;RU=T;STR;set=Intersection	1/1:0,53:55:99:1707,159,0	1/1:0,39:45:99:1256,117,0	1/1:1,35:42:81:1100,81,0	1/1:0,47:54:99:1491,141,0	1/1:0,61:63:99:1946,183,0	1/1:0,59:61:99:1878,177,0
NW_006271969.1	2210506	gene-CCM_00690	exonic	T	TC	440.52	AC=8;AF=0.667;AN=12;DP=237;ExcessHet=3.0103;MQ=60.00;MQ0=0;RPA=10,11;RU=C;STR;set=Intersection	1/1:2,20:35:7:477,7,0	0/1:3,19:33:22:449,0,22	0/1:6,20:38:80:443,0,80	0/1:3,14:32:29:321,0,29	0/1:6,21:47:87:485,0,87	1/1:2,36:52:55:909,55,0
NW_006271969.1	2210575	gene-CCM_00690	exonic	G	GT	330.73	AC=11;AF=0.917;AN=12;DP=192;ExcessHet=3.0103;MQ=60.00;MQ0=0;RPA=11,12;RU=T;STR;set=Intersection	0/1:5,18:24:52:368,0,52	1/1:1,29:32:78:677,78,0	1/1:1,30:38:63:703,63,0	1/1:0,21:24:62:499,62,0	1/1:1,29:32:59:641,59,0	1/1:1,38:42:87:898,87,0
NW_006271969.1	2211043	gene-CCM_00690	intronic	A	AC	65.52	AC=1;AF=0.500;AN=2;BaseQRankSum=0.736;DP=8;ExcessHet=3.0103;FS=0.000;MLEAC=1;MLEAF=0.500;MQ=60.00;MQ0=0;MQRankSum=0.736;QD=10.92;RPA=13,14;RU=C;ReadPosRankSum=-0.736;SOR=2.303;STR;set=variant	0/1:1,5:8:7:102,0,7	./.	./.	./.	./.	./.
NW_006271969.1	2213010	gene-CCM_00692(dist=105);gene-CCM_00691,gene-CCM_00693(dist=424)	upstream;downstream	G	GT	1201.73	AC=12;AF=1.00;AN=12;DP=272;ExcessHet=3.0103;MQ0=0;RPA=11,12;RU=T;STR;set=Intersection	1/1:0,49:56:99:1239,146,0	1/1:2,25:31:24:560,24,0	1/1:0,42:46:99:1070,125,0	1/1:0,43:48:99:1093,128,0	1/1:4,40:52:18:871,18,0	1/1:0,32:39:94:771,94,0
NW_006271969.1	2226965	gene-CCM_00700(dist=68)	downstream	G	GT	123.75	AC=7;AF=0.700;AN=10;DP=207;ExcessHet=3.0103;MQ0=0;RPA=23,24;RU=T;STR;set=variant-variant3-variant4-variant5-variant6	0/1:5,15:43:24:161,0,24	./.	1/1:1,22:42:49:322,49,0	1/1:0,17:42:49:255,49,0	0/1:7,13:40:33:133,0,33	0/1:4,13:38:0:132,0,0
NW_006271969.1	2229033	gene-CCM_00700	exonic	C	CG	1318.73	AC=12;AF=1.00;AN=12;DP=303;ExcessHet=3.0103;FS=0.000;MLEAC=2;MLEAF=1.00;MQ0=0;RPA=5,6;RU=G;STR;set=Intersection	1/1:0,38:42:99:1356,114,0	1/1:0,42:44:99:1494,126,0	1/1:0,43:45:99:1530,129,0	1/1:0,61:65:99:2163,184,0	1/1:0,53:54:99:1856,158,0	1/1:0,53:53:99:1865,159,0
NW_006271969.1	2292893	gene-CCM_00734(dist=1322),gene-CCM_00735(dist=1589)	intergenic	C	CG	1560.73	AC=12;AF=1.00;AN=12;DP=275;ExcessHet=3.0103;FS=0.000;MLEAC=2;MLEAF=1.00;MQ0=0;RPA=6,7;RU=G;STR;set=Intersection	1/1:0,47:49:99:1598,141,0	1/1:0,36:41:99:1214,108,0	1/1:0,38:38:99:1292,114,0	1/1:3,41:50:27:1285,27,0	1/1:0,37:39:99:1258,111,0	1/1:0,55:58:99:1869,165,0
NW_006271969.1	2354629	gene-CCM_00759	intronic	C	CT	1005.87	AC=10;AF=0.833;AN=12;DP=287;ExcessHet=3.0103;MQ0=0;RPA=11,12;RU=T;STR;set=Intersection	0/1:6,45:59:15:1043,0,15	1/1:2,30:39:39:662,39,0	0/1:5,33:43:27:717,0,27	1/1:5,38:50:6:851,6,0	1/1:4,34:41:37:812,37,0	1/1:5,42:55:1:953,1,0
NW_006271969.1	2354860	gene-CCM_00759	intronic	C	CT	907.73	AC=12;AF=1.00;AN=12;DP=273;ExcessHet=3.0103;MLEAC=2;MLEAF=1.00;MQ0=0;RPA=10,11;RU=T;STR;set=Intersection	1/1:1,36:44:81:945,81,0	1/1:2,41:46:91:1074,91,0	1/1:5,42:51:32:1051,32,0	1/1:0,36:43:99:1005,108,0	1/1:1,36:40:80:909,80,0	1/1:5,38:49:20:940,20,0
NW_006271969.1	2368716	-	-	GA	G	1739.73	AC=12;AF=1.00;AN=12;DP=339;ExcessHet=3.0103;MLEAC=2;MLEAF=1.00;MQ0=0;RPA=9,8;RU=A;STR;set=Intersection	1/1:0,55:60:99:1777,165,0	1/1:1,49:53:99:1547,119,0	1/1:0,57:61:99:1836,171,0	1/1:0,51:51:99:1642,153,0	1/1:0,42:44:99:1348,126,0	1/1:0,67:70:99:2158,202,0
NW_006271969.1	2407829	gene-CCM_00765(dist=5889),gene-CCM_00766(dist=1737)	intergenic	G	GT	2051.73	AC=12;AF=1.00;AN=12;DP=307;ExcessHet=3.0103;FS=0.000;MLEAC=2;MLEAF=1.00;MQ0=0;RPA=4,5;RU=T;STR;set=Intersection	1/1:0,56:59:99:2089,169,0	1/1:0,38:38:99:1423,114,0	1/1:0,52:55:99:1941,156,0	1/1:0,31:34:93:1161,93,0	1/1:0,60:63:99:2237,181,0	1/1:0,53:58:99:1985,160,0
NW_006271969.1	2420921	-	-	TC	T	237.74	AC=11;AF=0.917;AN=12;DP=98;ExcessHet=3.0103;FS=0.000;MQ0=0;RPA=8,7;RU=C;STR;set=Intersection	1/1:0,10:11:27:275,27,0	1/1:0,10:14:31:313,31,0	1/1:1,6:11:13:196,13,0	0/1:4,8:16:18:207,0,18	1/1:0,10:12:29:286,29,0	1/1:3,8:14:1:184,1,0
NW_006271969.1	2422385	gene-CCM_00766(dist=11708),gene-CCM_00767(dist=11196)	intergenic	C	CT	243.77	AC=4;AF=1.00;AN=4;DP=18;ExcessHet=3.0103;FS=0.000;MLEAC=2;MLEAF=1.00;MQ0=0;RPA=2,3;RU=T;STR;set=variant-variant4	1/1:0,7:7:21:281,21,0	./.	./.	1/1:0,5:5:15:203,15,0	./.	./.
NW_006271969.1	2422393	gene-CCM_00766(dist=11716),gene-CCM_00767(dist=11188)	intergenic	T	TTA	350.77	AC=4;AF=1.00;AN=4;DP=18;ExcessHet=3.0103;FS=0.000;MLEAC=2;MLEAF=1.00;MQ0=0;set=variant-variant4	1/1:0,7:7:21:388,21,0	./.	./.	1/1:0,5:5:15:277,15,0	./.	./.
NW_006271969.1	2422460	-	-	AC	A	299.73	AC=12;AF=1.00;AN=12;DP=65;ExcessHet=3.0103;FS=0.000;MLEAC=2;MLEAF=1.00;MQ0=0;RPA=10,9;RU=C;STR;set=Intersection	1/1:0,11:11:33:337,33,0	1/1:0,14:15:41:389,41,0	1/1:0,7:7:21:214,21,0	1/1:0,15:15:45:461,45,0	1/1:0,9:9:27:277,27,0	1/1:0,6:6:18:183,18,0
NW_006271969.1	2424970	gene-CCM_00766(dist=14293),gene-CCM_00767(dist=8611)	intergenic	A	AT	1060.73	AC=12;AF=1.00;AN=12;DP=202;ExcessHet=3.0103;FS=0.000;MLEAC=2;MLEAF=1.00;MQ0=0;RPA=7,8;RU=T;STR;set=Intersection	1/1:1,35:36:72:1098,72,0	1/1:0,32:39:96:1037,96,0	1/1:0,30:33:90:972,90,0	1/1:1,31:33:63:971,63,0	1/1:0,25:29:75:807,75,0	1/1:0,30:32:90:972,90,0
NW_006271969.1	2431810	gene-CCM_00766(dist=21133),gene-CCM_00767(dist=1771)	intergenic	A	AC	1082.73	AC=12;AF=1.00;AN=12;DP=249;ExcessHet=3.0103;FS=0.000;MLEAC=2;MLEAF=1.00;MQ0=0;RPA=6,7;RU=C;STR;set=Intersection	1/1:0,33:36:99:1120,99,0	1/1:0,37:41:99:1257,111,0	1/1:0,35:37:99:1189,105,0	1/1:0,44:46:99:1492,132,0	1/1:0,31:33:93:1054,93,0	1/1:0,54:56:99:1835,162,0
NW_006271969.1	2433965	gene-CCM_00767	intronic	G	GA	491.73	AC=10;AF=0.833;AN=12;DP=245;ExcessHet=3.0103;MQ0=0;RPA=12,13;RU=A;STR;set=Intersection	0/1:7,26:38:72:529,0,72	1/1:2,26:31:30:591,30,0	1/1:3,26:31:23:594,23,0	0/1:9,31:44:72:651,0,72	1/1:3,41:51:51:902,51,0	1/1:6,43:50:20:964,20,0
NW_006271969.1	2450691	gene-CCM_00771(dist=724)	upstream	T	TC	1387.73	AC=12;AF=1.00;AN=12;DP=278;ExcessHet=3.0103;MLEAC=2;MLEAF=1.00;MQ0=0;RPA=7,8;RU=C;STR;set=Intersection	1/1:1,45:48:99:1425,105,0	1/1:0,50:52:99:1619,150,0	1/1:0,38:39:99:1232,114,0	1/1:1,33:36:68:1014,68,0	1/1:0,41:45:99:1328,123,0	1/1:0,55:58:99:1782,165,0
NW_006271969.1	2451159	gene-CCM_00771(dist=256)	upstream	G	GA	1490.73	AC=12;AF=1.00;AN=12;DP=308;ExcessHet=3.0103;FS=0.000;MLEAC=2;MLEAF=1.00;MQ0=0;RPA=4,5;RU=A;STR;set=Intersection	1/1:0,41:42:99:1528,123,0	1/1:0,44:48:99:1648,132,0	1/1:0,57:59:99:2121,172,0	1/1:0,46:48:99:1720,138,0	1/1:0,53:56:99:1985,160,0	1/1:0,53:55:99:1976,160,0
NW_006271969.1	2466982	gene-CCM_00775(dist=82)	downstream	A	AG	1390.73	AC=12;AF=1.00;AN=12;DP=304;ExcessHet=3.0103;FS=0.000;MLEAC=2;MLEAF=1.00;MQ0=0;RPA=6,7;RU=G;STR;set=Intersection	1/1:0,42:46:99:1428,126,0	1/1:0,45:47:99:1520,135,0	1/1:0,43:45:99:1455,129,0	1/1:0,53:59:99:1802,159,0	1/1:0,47:51:99:1598,141,0	1/1:0,55:56:99:1867,165,0
NW_006271969.1	2475752	gene-CCM_00777(dist=2196),gene-CCM_00778(dist=4680)	intergenic	G	GAAAAA	843.73	AC=12;AF=1.00;AN=12;DP=206;ExcessHet=3.0103;FS=0.000;MQ0=0;RPA=18,23;RU=A;STR;set=Intersection	1/1:1,20:34:53:881,53,0	1/1:1,23:43:63:1191,63,0	1/1:0,17:32:51:837,51,0	1/1:0,17:27:51:862,51,0	1/1:1,16:36:41:722,41,0	1/1:0,19:34:57:965,57,0
NW_006271969.1	2485765	gene-CCM_00779(dist=532);gene-CCM_00780(dist=434)	upstream;downstream	G	GT	1414.73	AC=12;AF=1.00;AN=12;DP=318;ExcessHet=3.0103;FS=0.000;MLEAC=2;MLEAF=1.00;MQ0=0;RPA=6,7;RU=T;STR;set=Intersection	1/1:0,43:46:99:1452,129,0	1/1:0,41:43:99:1384,123,0	1/1:0,42:47:99:1426,126,0	1/1:0,55:59:99:1870,165,0	1/1:0,56:59:99:1899,168,0	1/1:0,60:64:99:2040,181,0
NW_006271969.1	2492867	gene-CCM_00781	intronic	G	GT	2297.73	AC=12;AF=1.00;AN=12;DP=301;ExcessHet=3.0103;FS=0.000;MLEAC=2;MLEAF=1.00;MQ0=0;set=Intersection	1/1:0,52:52:99:2335,157,0	1/1:0,39:40:99:1761,117,0	1/1:0,40:40:99:1818,120,0	1/1:0,56:57:99:2537,169,0	1/1:0,56:56:99:2531,169,0	1/1:0,55:56:99:2463,166,0
NW_006271969.1	2506690	gene-CCM_00787	intronic	A	AC	1899.73	AC=12;AF=1.00;AN=12;DP=316;ExcessHet=3.0103;FS=0.000;MLEAC=2;MLEAF=1.00;MQ0=0;RPA=6,7;RU=C;STR;set=Intersection	1/1:1,58:63:99:1937,142,0	1/1:0,43:46:99:1431,128,0	1/1:0,32:34:96:1088,96,0	1/1:0,46:49:99:1564,138,0	1/1:0,59:64:99:2006,178,0	1/1:0,58:60:99:1972,174,0
NW_006271969.1	2516719	gene-CCM_00787(dist=6010),gene-CCM_00788(dist=1018)	intergenic	G	GA	1212.73	AC=12;AF=1.00;AN=12;DP=294;ExcessHet=3.0103;MLEAC=2;MLEAF=1.00;MQ0=0;RPA=10,11;RU=A;STR;set=Intersection	1/1:1,47:55:99:1250,114,0	1/1:0,35:38:99:963,105,0	1/1:1,44:51:99:1204,106,0	1/1:1,47:54:99:1252,114,0	1/1:1,37:42:83:969,83,0	1/1:1,45:53:99:1161,126,0
NW_006271969.1	2522507	gene-CCM_00789(dist=43)	upstream	C	CAAAAA	396.74	AC=9;AF=0.900;AN=10;DP=140;ExcessHet=3.0103;FS=0.000;MQ0=0;RPA=22,27;RU=A;STR;set=variant-variant3-variant4-variant5-variant6	1/1:0,9:28:28:434,28,0	./.	0/1:2,18:31:5:746,0,5	1/1:1,18:31:47:762,47,0	1/1:1,24:31:64:994,64,0	1/1:1,9:19:1:355,1,0
NW_006271969.1	2549809	-	-	GT	G	1864.73	AC=12;AF=1.00;AN=12;DP=260;ExcessHet=3.0103;FS=0.000;MLEAC=2;MLEAF=1.00;MQ0=0;RPA=2,1;RU=T;STR;set=Intersection	1/1:0,47:50:99:1902,141,0	1/1:0,34:37:99:1436,102,0	1/1:0,33:35:99:1398,99,0	1/1:0,32:34:96:1353,96,0	1/1:0,53:53:99:2201,159,0	1/1:0,48:51:99:1964,144,0
NW_006271969.1	2549813	gene-CCM_00799,gene-CCM_00800(dist=689)	upstream	C	CTTTTT	1905.73	AC=12;AF=1.00;AN=12;DP=247;ExcessHet=3.0103;MLEAC=2;MLEAF=1.00;MQ0=0;RPA=14,19;RU=T;STR;set=Intersection	1/1:0,38:47:99:1943,114,0	1/1:0,27:33:81:1380,81,0	1/1:1,30:34:63:1422,63,0	1/1:2,25:32:61:1272,61,0	1/1:0,40:52:99:2034,120,0	1/1:0,33:47:99:1593,99,0
NW_006271969.1	2577929	gene-CCM_00813	intronic	G	GA	1052.73	AC=12;AF=1.00;AN=12;DP=249;ExcessHet=3.0103;FS=0.000;MLEAC=2;MLEAF=1.00;MQ0=0;RPA=9,10;RU=A;STR;set=Intersection	1/1:0,39:43:99:1090,116,0	1/1:1,28:33:56:774,56,0	1/1:0,32:38:96:923,96,0	1/1:2,37:41:75:971,75,0	1/1:0,39:46:99:1129,117,0	1/1:1,42:48:98:1165,98,0
NW_006271969.1	2578253	gene-CCM_00813(dist=142);gene-CCM_00812,gene-CCM_00814(dist=934)	upstream;downstream	G	GC	462.73	AC=10;AF=0.833;AN=12;DP=220;ExcessHet=3.0103;MQ0=0;RPA=10,11;RU=C;STR;set=Intersection	1/1:0,20:37:58:500,58,0	1/1:2,21:35:9:462,9,0	1/1:0,16:29:46:408,46,0	0/1:2,17:34:3:324,0,3	0/1:3,22:38:16:463,0,16	1/1:0,32:47:92:743,92,0
NW_006271969.1	2589513	gene-CCM_00818(dist=609);gene-CCM_00817(dist=82)	upstream;downstream	T	TG	535.8	AC=10;AF=0.833;AN=12;DP=149;ExcessHet=3.0103;MQ0=0;RPA=10,11;RU=G;STR;set=Intersection	1/1:2,24:32:18:573,18,0	0/1:4,17:25:54:409,0,54	1/1:2,19:24:23:475,23,0	1/1:0,16:21:48:447,48,0	1/1:2,22:28:13:555,13,0	0/1:2,17:19:2:410,0,2
NW_006271969.1	2592418	gene-CCM_00818,gene-CCM_00819(dist=84)	downstream	G	GA	1035.73	AC=12;AF=1.00;AN=12;DP=319;ExcessHet=3.0103;MLEAC=2;MLEAF=1.00;MQ0=0;RPA=10,11;RU=A;STR;set=Intersection	1/1:3,44:52:52:1073,52,0	1/1:1,42:46:99:1148,100,0	1/1:1,36:43:81:941,81,0	1/1:0,53:57:99:1397,157,0	1/1:0,49:52:99:1285,145,0	1/1:3,62:69:99:1542,105,0
NW_006271969.1	2616979	gene-CCM_00828(dist=188)	upstream	T	TA	972.73	AC=12;AF=1.00;AN=12;DP=313;ExcessHet=3.0103;MLEAC=2;MLEAF=1.00;MQ0=0;RPA=10,11;RU=A;STR;set=Intersection	1/1:1,38:43:87:1010,87,0	1/1:1,40:45:93:1074,93,0	1/1:2,39:46:64:999,64,0	1/1:1,63:68:99:1736,163,0	1/1:3,56:59:87:1442,87,0	1/1:1,48:52:99:1274,116,0
NW_006271969.1	2626361	gene-CCM_00832,gene-CCM_00833(dist=455)	downstream	C	CA	212.74	AC=7;AF=0.583;AN=12;DP=228;ExcessHet=3.0103;MQ0=0;RPA=21,22;RU=A;STR;set=Intersection	0/1:5,20:39:0:247,0,0	0/1:4,16:24:0:181,0,0	1/1:3,30:38:62:446,62,0	0/1:4,19:35:1:257,0,1	0/1:13,28:48:60:352,0,60	0/1:7,16:44:50:187,0,50
NW_006271969.1	2628373	gene-CCM_00833,gene-CCM_00834(dist=321)	upstream	C	CG	171.73	AC=6;AF=0.500;AN=12;DP=145;ExcessHet=3.0103;MLEAC=1;MLEAF=0.500;MQ0=0;RPA=11,12;RU=G;STR;set=Intersection	0/1:4,10:22:52:209,0,52	0/1:4,10:15:70:208,0,70	0/1:4,20:27:24:420,0,24	0/1:5,17:25:40:340,0,40	0/1:3,22:30:10:479,0,10	0/1:2,15:26:5:349,0,5
NW_006271969.1	2671834	gene-CCM_00851(dist=218)	upstream	T	TCC	138.73	AC=4;AF=0.500;AN=8;DP=62;ExcessHet=3.0103;FS=0.000;MLEAC=1;MLEAF=0.500;MQ0=0;RPA=15,17;RU=C;STR;set=variant3-variant4-variant5-variant6	./.	./.	0/1:4,7:14:97:176,0,97	0/1:3,8:17:36:183,0,36	0/1:3,8:15:43:154,0,43	0/1:4,9:16:68:196,0,68
NW_006271969.1	2683749	gene-CCM_00855(dist=564);gene-CCM_00854(dist=163)	upstream;downstream	C	CT	1259.73	AC=12;AF=1.00;AN=12;DP=302;ExcessHet=3.0103;FS=0.000;MLEAC=2;MLEAF=1.00;MQ0=0;RPA=8,9;RU=T;STR;set=Intersection	1/1:0,42:45:99:1297,126,0	1/1:0,38:42:99:1154,114,0	1/1:0,33:39:99:1020,99,0	1/1:0,54:63:99:1668,162,0	1/1:0,52:57:99:1528,155,0	1/1:0,51:56:99:1556,153,0
NW_006271969.1	2688774	gene-CCM_00856	intronic	A	AGGG,AGG	160.37	AC=2,2;AF=0.500,0.500;AN=4;DP=32;ExcessHet=3.0103;FS=0.000;MLEAC=2;MLEAF=1.00;MQ0=0;RU=G;STR;set=variant-variant5	1/1:14:8	./.	./.	./.	2/2:18:32	./.
NW_006271969.1	2722936	gene-CCM_00871(dist=102)	downstream	A	AT	525.84	AC=11;AF=0.917;AN=12;DP=281;ExcessHet=3.0103;MQ=60.00;MQ0=0;RPA=11,12;RU=T;STR;set=Intersection	1/1:3,25:33:16:563,16,0	0/1:5,26:35:47:584,0,47	1/1:2,38:44:64:940,64,0	1/1:5,47:57:16:1096,16,0	1/1:1,53:57:99:1368,134,0	1/1:3,47:55:64:1089,64,0
NW_006271969.1	2723093	gene-CCM_00871	exonic	A	AG	292	AC=8;AF=0.667;AN=12;DP=137;ExcessHet=3.0103;FS=0.000;MQ0=0;RPA=11,12;RU=G;STR;set=Intersection	1/1:2,15:20:12:329,12,0	0/1:3,11:18:44:251,0,44	0/1:2,15:26:6:284,0,6	1/1:0,16:22:47:394,47,0	0/1:6,18:30:96:393,0,96	0/1:2,16:21:2:359,0,2
NW_006271969.1	2723926	gene-CCM_00871	intronic	C	CAA	711.73	AC=12;AF=1.00;AN=12;DP=244;ExcessHet=3.0103;MQ0=0;RPA=13,15;RU=A;STR;set=Intersection	1/1:0,24:29:71:749,71,0	1/1:2,23:39:20:655,20,0	1/1:0,27:41:81:845,81,0	1/1:2,31:44:46:844,46,0	1/1:1,34:48:65:1012,65,0	1/1:2,27:43:32:805,32,0
NW_006271969.1	2741651	gene-CCM_00878(dist=681)	upstream	A	AT	1077.5	AC=8;AF=0.667;AN=12;DP=324;ExcessHet=3.0103;MQ=60.00;MQ0=0;RPA=10,11;RU=T;STR;set=Intersection	1/1:5,45:53:3:1113,3,0	0/1:7,41:52:31:931,0,31	0/1:5,35:44:8:844,0,8	0/1:7,57:74:14:1353,0,14	0/1:5,33:44:13:774,0,13	1/1:4,50:57:52:1238,52,0
NW_006271969.1	2746279	gene-CCM_00879(dist=295)	upstream	G	GTT	897.73	AC=12;AF=1.00;AN=12;DP=278;ExcessHet=3.0103;MQ0=0;RPA=14,16;RU=T;STR;set=Intersection	1/1:1,32:44:65:871,65,0	1/1:0,31:40:93:943,93,0	1/1:1,36:50:77:1031,77,0	1/1:1,33:44:68:939,68,0	1/1:2,37:49:67:1008,67,0	1/1:3,34:51:39:949,39,0
NW_006271969.1	2748675	gene-CCM_00880	intronic	G	GAA	630.73	AC=11;AF=0.917;AN=12;DP=282;ExcessHet=3.0103;MQ0=0;RPA=15,17;RU=A;STR;set=Intersection	1/1:4,26:48:13:640,13,0	1/1:3,18:29:4:474,4,0	0/1:5,33:52:35:835,0,35	1/1:2,32:47:37:851,37,0	1/1:2,34:50:68:967,68,0	1/1:1,39:56:99:1099,101,0
NW_006271969.1	2756683	gene-CCM_00881(dist=1427),gene-CCM_00882(dist=1315)	intergenic	T	TA	1164.73	AC=11;AF=0.917;AN=12;DP=324;ExcessHet=3.0103;MQ0=0;RPA=11,12;RU=A;STR;set=Intersection	1/1:1,48:57:99:1202,118,0	1/1:5,42:58:1:962,1,0	1/1:3,32:39:38:771,38,0	1/1:4,36:42:7:814,7,0	1/1:4,47:54:57:1077,57,0	0/1:7,57:74:6:1248,0,6
NW_006271969.1	2765430	gene-CCM_00885(dist=49)	downstream	C	CT	830.9	AC=12;AF=1.00;AN=12;DP=304;ExcessHet=3.0103;MQ0=0;RPA=11,12;RU=T;STR;set=Intersection	1/1:6,37:51:14:868,14,0	1/1:1,39:47:90:927,90,0	1/1:3,39:46:95:993,95,0	1/1:3,39:46:56:917,56,0	1/1:3,33:41:23:746,23,0	1/1:3,67:73:99:1691,160,0
NW_006271969.1	2789795	-	-	GGC	G	1989.73	AC=12;AF=1.00;AN=12;DP=207;ExcessHet=3.0103;FS=0.000;MLEAC=2;MLEAF=1.00;MQ0=0;set=Intersection	1/1:0,45:45:99:2027,135,0	1/1:0,18:18:51:714,51,0	1/1:0,26:26:78:1137,78,0	1/1:0,34:34:99:1505,102,0	1/1:0,28:28:84:1251,84,0	1/1:0,56:56:99:2498,169,0
NW_006271969.1	2789810	-	-	CG	C	2461.73	AC=12;AF=1.00;AN=12;DP=252;ExcessHet=3.0103;FS=0.000;MLEAC=2;MLEAF=1.00;MQ0=0;set=Intersection	1/1:0,55:55:99:2499,166,0	1/1:0,27:27:81:1227,81,0	1/1:0,34:34:99:1545,102,0	1/1:0,39:39:99:1772,117,0	1/1:0,36:36:99:1631,108,0	1/1:0,61:61:99:2773,184,0
NW_006271969.1	2797480	-	-	GC	G	1235.73	AC=12;AF=1.00;AN=12;DP=241;ExcessHet=3.0103;FS=0.000;MLEAC=2;MLEAF=1.00;MQ0=0;RPA=2,1;RU=C;STR;set=Intersection	1/1:0,30:30:90:1273,90,0	1/1:0,37:39:99:1560,111,0	1/1:0,33:33:99:1383,99,0	1/1:0,46:47:99:1952,138,0	1/1:0,33:33:99:1399,99,0	1/1:0,58:59:99:2456,175,0
NW_006271969.1	2814453	gene-CCM_00907(dist=383)	downstream	CT	CTCTT,C,CTCTTT	1532.73	AC=2,6,4;AF=0.167,0.500,0.333;AN=12;DP=284;ExcessHet=3.0103;FS=0.000;MQ0=0;STR;set=Intersection	1/2:38:99	3/3:41:99	3/2:61:99	2/2:47:99	3/2:49:99	1/2:48:99
NW_006271969.1	2826527	-	-	GA	G	1233.73	AC=12;AF=1.00;AN=12;DP=270;ExcessHet=3.0103;MLEAC=2;MLEAF=1.00;MQ0=0;RPA=11,10;RU=A;STR;set=Intersection	1/1:0,44:46:99:1271,132,0	1/1:3,25:32:4:649,4,0	1/1:0,24:25:72:682,72,0	1/1:2,46:53:99:1312,111,0	1/1:2,44:49:81:1157,81,0	1/1:2,57:65:99:1613,134,0
NW_006271969.1	2830369	gene-CCM_00912(dist=5528),gene-CCM_00913(dist=3434)	intergenic	C	CGGG	257.73	AC=1;AF=0.500;AN=2;BaseQRankSum=-0.156;DP=24;ExcessHet=3.0103;FS=4.027;MLEAC=1;MLEAF=0.500;MQ=60.00;MQ0=0;MQRankSum=-0.623;QD=18.41;RPA=14,17;RU=G;ReadPosRankSum=1.090;SOR=2.670;STR;set=variant6	./.	./.	./.	./.	./.	0/1:3,11:24:48:295,0,48
NW_006271969.1	2838731	-	-	GT	G	1235.73	AC=12;AF=1.00;AN=12;DP=179;ExcessHet=3.0103;FS=0.000;MLEAC=2;MLEAF=1.00;MQ0=0;set=Intersection	1/1:0,28:28:84:1273,84,0	1/1:0,21:21:63:954,63,0	1/1:0,30:30:90:1364,90,0	1/1:0,29:30:87:1318,87,0	1/1:0,23:24:69:1045,69,0	1/1:0,46:46:99:2089,138,0
NW_006271969.1	2838888	-	-	TA	T	1149.73	AC=12;AF=1.00;AN=12;DP=219;ExcessHet=3.0103;FS=0.000;MLEAC=2;MLEAF=1.00;MQ0=0;RPA=2,1;RU=A;STR;set=Intersection	1/1:0,28:28:84:1187,84,0	1/1:0,37:37:99:1570,111,0	1/1:0,28:28:84:1188,84,0	1/1:0,38:39:99:1587,114,0	1/1:0,38:38:99:1613,114,0	1/1:0,48:49:99:2037,144,0
NW_006271969.1	2848356	gene-CCM_00918	intronic	T	TCCCCC	338.77	AC=4;AF=1.00;AN=4;DP=31;ExcessHet=3.0103;FS=0.000;MLEAC=2;MLEAF=1.00;MQ0=0;RPA=14,19;RU=C;STR;set=variant4-variant5	./.	./.	./.	1/1:0,7:13:21:376,21,0	1/1:0,13:18:39:648,39,0	./.
NW_006271969.1	2848672	-	-	AC	A	588.73	AC=12;AF=1.00;AN=12;DP=111;ExcessHet=3.0103;FS=0.000;MLEAC=2;MLEAF=1.00;MQ=60.00;MQ0=0;set=Intersection	1/1:0,14:14:42:626,42,0	1/1:0,12:12:36:524,36,0	1/1:0,24:24:72:1038,72,0	1/1:0,16:16:48:716,48,0	1/1:0,26:26:78:1143,78,0	1/1:0,19:19:57:774,57,0
NW_006271969.1	2850884	-	-	AG	A	510.73	AC=12;AF=1.00;AN=12;DP=81;ExcessHet=3.0103;FS=0.000;MLEAC=2;MLEAF=1.00;MQ0=0;RPA=6,5;RU=G;STR;set=Intersection	1/1:0,15:16:45:548,45,0	1/1:0,10:10:30:368,30,0	1/1:0,12:13:36:440,36,0	1/1:0,6:9:18:214,18,0	1/1:0,16:18:48:564,48,0	1/1:0,14:15:42:482,42,0
NW_006271969.1	2850909	-	-	AG	A	304.75	AC=2;AF=1.00;AN=2;DP=8;ExcessHet=3.0103;FS=0.000;MLEAC=2;MLEAF=1.00;MQ=60.00;MQ0=0;QD=36.87;SOR=4.407;set=variant4	./.	./.	./.	1/1:0,8:8:24:342,24,0	./.	./.
NW_006271969.1	2850910	gene-CCM_00919(dist=540)	downstream	G	GGGA,GGA	416.73	AC=6,2;AF=0.750,0.250;AN=8;DP=41;ExcessHet=3.0103;FS=0.000;MLEAC=2;MLEAF=1.00;MQ0=0;set=variant-variant2-variant3-variant5	1/1:12:35	1/1:11:32	2/2:11:30	./.	1/1:7:21	./.
NW_006271969.1	2858996	gene-CCM_00921,gene-CCM_00922(dist=699)	downstream	C	CT	1454.73	AC=9;AF=0.750;AN=12;DP=377;ExcessHet=3.0103;MQ0=0;RPA=11,12;RU=T;STR;set=Intersection	1/1:6,64:78:76:1492,76,0	0/1:5,39:48:8:891,0,8	1/1:5,46:53:48:1123,48,0	0/1:9,47:64:50:1069,0,50	0/1:6,38:52:19:837,0,19	1/1:5,65:82:87:1560,87,0
NW_006271969.1	2863881	gene-CCM_00923(dist=390)	downstream	G	GT	1291.73	AC=12;AF=1.00;AN=12;DP=223;ExcessHet=3.0103;MLEAC=2;MLEAF=1.00;MQ0=0;RPA=7,8;RU=T;STR;set=Intersection	1/1:0,41:43:99:1329,123,0	1/1:0,30:32:89:938,89,0	1/1:0,29:31:87:939,87,0	1/1:0,30:33:90:967,90,0	1/1:0,35:39:99:1128,105,0	1/1:1,40:45:89:1242,89,0
NW_006271969.1	2864161	gene-CCM_00923(dist=670)	downstream	A	AGG,AG	160.19	AC=7,1;AF=0.700,0.100;AN=10;DP=110;ExcessHet=3.0103;FS=0.000;MQ0=0;RU=G;STR;set=variant2-variant3-variant4-variant5-variant6	./.	1/1:18:4	0/1:13:8	1/1:28:32	0/1:20:30	1/2:30:99
NW_006271969.1	2871299	-	-	CT	C	1484.73	AC=12;AF=1.00;AN=12;DP=228;ExcessHet=3.0103;FS=0.000;MLEAC=2;MLEAF=1.00;MQ0=0;RPA=2,1;RU=T;STR;set=Intersection	1/1:0,36:37:99:1522,108,0	1/1:0,28:28:84:1184,84,0	1/1:0,42:43:99:1760,126,0	1/1:0,31:32:93:1301,93,0	1/1:0,41:42:99:1720,123,0	1/1:0,44:46:99:1848,132,0
NW_006271969.1	2875148	gene-CCM_00925,gene-CCM_00926(dist=499)	downstream	C	CGG	702.74	AC=12;AF=1.00;AN=12;DP=292;ExcessHet=3.0103;FS=0.000;MQ=60.00;MQ0=0;RPA=10,12;RU=G;STR;set=Intersection	1/1:1,22:30:30:740,30,0	1/1:1,33:44:64:1165,64,0	1/1:1,44:61:96:1544,96,0	1/1:0,36:53:99:1212,108,0	1/1:0,48:61:99:1726,144,0	1/1:0,34:43:99:1213,102,0
NW_006271969.1	2875267	gene-CCM_00925,gene-CCM_00926(dist=380)	downstream	G	GA	1319.73	AC=12;AF=1.00;AN=12;DP=313;ExcessHet=3.0103;FS=0.000;MLEAC=2;MLEAF=1.00;MQ=60.00;MQ0=0;RPA=8,9;RU=A;STR;set=Intersection	1/1:0,44:45:99:1357,132,0	1/1:0,43:46:99:1308,129,0	1/1:0,47:55:99:1432,141,0	1/1:0,56:60:99:1703,168,0	1/1:0,45:51:99:1391,135,0	1/1:0,55:56:99:1652,164,0
NW_006271969.1	2886556	-	-	GA	G	1799.73	AC=12;AF=1.00;AN=12;DP=313;ExcessHet=3.0103;FS=0.000;MLEAC=2;MLEAF=1.00;MQ0=0;RPA=9,8;RU=A;STR;set=Intersection	1/1:0,57:59:99:1837,171,0	1/1:0,46:50:99:1475,138,0	1/1:0,35:38:99:1127,105,0	1/1:0,41:45:99:1321,123,0	1/1:0,50:54:99:1610,150,0	1/1:1,63:67:99:1976,161,0
NW_006271969.1	2903364	gene-CCM_00937(dist=875)	upstream	C	CG	1011.73	AC=12;AF=1.00;AN=12;DP=187;ExcessHet=3.0103;FS=0.000;MLEAC=2;MLEAF=1.00;MQ0=0;RPA=4,5;RU=G;STR;set=Intersection	1/1:0,28:29:84:1049,84,0	1/1:0,18:18:54:664,54,0	1/1:0,31:33:93:1161,93,0	1/1:0,38:42:99:1412,114,0	1/1:0,25:27:75:933,75,0	1/1:0,37:38:99:1386,111,0
NW_006271969.1	2903522	-	-	GC	G	457.06	AC=12;AF=1.00;AN=12;DP=90;ExcessHet=3.0103;FS=0.000;MLEAC=2;MLEAF=1.00;MQ0=0;RPA=4,3;RU=C;STR;set=Intersection	1/1:1,15:16:11:494,11,0	1/1:0,14:14:42:530,42,0	1/1:0,14:14:42:511,42,0	1/1:0,10:10:30:389,30,0	1/1:0,13:13:38:464,38,0	1/1:0,20:20:60:765,60,0
NW_006271969.1	2909947	gene-CCM_00940(dist=1038),gene-CCM_00941(dist=9367)	intergenic	G	GTT	1380.73	AC=12;AF=1.00;AN=12;DP=283;ExcessHet=3.0103;FS=0.000;MQ0=0;RPA=10,12;RU=T;STR;set=Intersection	1/1:1,41:47:87:1418,87,0	1/1:0,29:34:87:1015,87,0	1/1:0,36:42:99:1278,108,0	1/1:0,43:49:99:1521,129,0	1/1:1,44:52:96:1462,96,0	1/1:0,53:59:99:1892,159,0
NW_006271969.1	2912187	gene-CCM_00940(dist=3278),gene-CCM_00941(dist=7127)	intergenic	C	CT	769.73	AC=11;AF=0.917;AN=12;DP=294;ExcessHet=3.0103;MQ0=0;RPA=12,13;RU=T;STR;set=Intersection	0/1:6,37:47:31:807,0,31	1/1:3,31:40:21:663,21,0	1/1:5,38:53:10:814,10,0	1/1:2,37:47:63:868,63,0	1/1:5,38:50:10:770,10,0	1/1:0,42:57:99:975,124,0
NW_006271969.1	2914236	-	-	AG	A	1572.73	AC=12;AF=1.00;AN=12;DP=238;ExcessHet=3.0103;FS=0.000;MLEAC=2;MLEAF=1.00;MQ0=0;RPA=4,3;RU=G;STR;set=Intersection	1/1:0,41:43:99:1610,123,0	1/1:0,35:35:99:1380,105,0	1/1:0,38:40:99:1494,114,0	1/1:0,43:45:99:1677,129,0	1/1:0,38:38:99:1485,114,0	1/1:0,32:35:96:1259,96,0
NW_006271969.1	2914287	gene-CCM_00940(dist=5378),gene-CCM_00941(dist=5027)	intergenic	G	GA	622.76	AC=12;AF=1.00;AN=12;DP=143;ExcessHet=3.0103;MLEAC=2;MLEAF=1.00;MQ0=0;RPA=2,3;RU=A;STR;set=Intersection	1/1:1,20:24:22:660,22,0	1/1:0,18:18:54:730,54,0	1/1:0,21:23:61:684,61,0	1/1:0,24:27:68:815,68,0	1/1:1,17:19:37:548,37,0	1/1:0,17:17:49:606,49,0
NW_006271969.1	2914296	gene-CCM_00940(dist=5387),gene-CCM_00941(dist=5018)	intergenic	G	GA	625.73	AC=12;AF=1.00;AN=12;DP=117;ExcessHet=3.0103;FS=0.000;MLEAC=2;MLEAF=1.00;MQ0=0;RPA=2,3;RU=A;STR;set=Intersection	1/1:1,17:21:37:663,37,0	1/1:0,14:18:42:557,42,0	1/1:0,19:21:57:744,57,0	1/1:0,23:26:67:893,67,0	1/1:0,12:14:36:485,36,0	1/1:0,12:15:36:463,36,0
NW_006271969.1	2914320	-	-	CT	C	417.74	AC=10;AF=1.00;AN=10;DP=49;ExcessHet=3.0103;FS=0.000;MLEAC=2;MLEAF=1.00;MQ0=0;set=variant-variant2-variant3-variant4-variant6	1/1:0,10:10:30:455,30,0	1/1:0,7:10:21:318,21,0	1/1:0,7:9:21:318,21,0	1/1:0,11:14:33:500,33,0	./.	1/1:0,6:6:18:273,18,0
NW_006271969.1	2915276	gene-CCM_00940(dist=6367),gene-CCM_00941(dist=4038)	intergenic	C	CT	1400.73	AC=12;AF=1.00;AN=12;DP=307;ExcessHet=3.0103;MLEAC=2;MLEAF=1.00;MQ=60.00;MQ0=0;RPA=9,10;RU=T;STR;set=Intersection	1/1:0,51:55:99:1438,151,0	1/1:1,51:56:99:1433,125,0	1/1:1,42:50:98:1169,98,0	1/1:0,43:49:99:1223,128,0	1/1:1,46:52:99:1304,110,0	1/1:0,40:45:99:1156,120,0
NW_006271969.1	2917418	gene-CCM_00940(dist=8509),gene-CCM_00941(dist=1896)	intergenic	G	GT	392.73	AC=9;AF=0.750;AN=12;DP=252;ExcessHet=3.0103;MQ0=0;RPA=12,13;RU=T;STR;set=Intersection	0/1:6,22:37:49:430,0,49	1/1:2,31:42:64:695,64,0	0/1:4,22:36:14:430,0,14	1/1:4,34:53:23:734,23,0	1/1:1,25:39:47:569,47,0	0/1:6,31:45:33:607,0,33
NW_006271969.1	2917780	gene-CCM_00940(dist=8871),gene-CCM_00941(dist=1534)	intergenic	T	TCC	466.82	AC=8;AF=1.00;AN=8;DP=80;ExcessHet=3.0103;FS=0.000;MLEAC=2;MLEAF=1.00;MQ0=0;RPA=12,14;RU=C;STR;set=variant-variant4-variant5-variant6	1/1:1,17:23:17:504,17,0	./.	./.	1/1:0,8:16:24:270,24,0	1/1:0,15:19:45:470,45,0	1/1:1,14:22:17:425,17,0
NW_006271969.1	2919188	gene-CCM_00941(dist=126)	upstream	C	CTT	833.73	AC=12;AF=1.00;AN=12;DP=278;ExcessHet=3.0103;MQ=60.00;MQ0=0;RPA=14,16;RU=T;STR;set=Intersection	1/1:0,29:45:87:871,87,0	1/1:0,16:31:49:506,49,0	1/1:2,28:43:66:860,66,0	1/1:2,34:54:68:996,68,0	1/1:3,39:59:25:1061,25,0	1/1:2,29:46:25:823,25,0
NW_006271969.1	2936386	-	-	AT	A	1803.73	AC=12;AF=1.00;AN=12;DP=307;ExcessHet=3.0103;MLEAC=2;MLEAF=1.00;MQ0=0;RPA=9,8;RU=T;STR;set=Intersection	1/1:1,58:63:99:1841,147,0	1/1:0,35:39:99:1126,105,0	1/1:0,32:34:96:1030,96,0	1/1:1,48:52:99:1514,116,0	1/1:0,50:53:99:1612,150,0	1/1:0,61:66:99:1968,183,0
NW_006271969.1	2939962	gene-CCM_00948(dist=233)	downstream	C	CTTTTTTTT	3143.73	AC=12;AF=1.00;AN=12;DP=277;ExcessHet=3.0103;FS=0.000;MQ=60.00;MQ0=0;RPA=11,19;RU=T;STR;set=Intersection	1/1:0,38:59:99:3181,114,0	1/1:0,26:41:78:2132,78,0	1/1:0,26:44:78:2067,78,0	1/1:0,26:40:78:2055,78,0	1/1:0,29:46:87:2399,87,0	1/1:0,33:47:99:2724,99,0
NW_006271969.1	2939978	-	-	CT	C	2213.73	AC=12;AF=1.00;AN=12;DP=252;ExcessHet=3.0103;FS=0.000;MLEAC=2;MLEAF=1.00;MQ0=0;set=Intersection	1/1:0,50:50:99:2251,151,0	1/1:0,33:33:99:1494,99,0	1/1:0,35:35:99:1584,105,0	1/1:0,44:44:99:1988,132,0	1/1:0,43:43:99:1933,129,0	1/1:0,47:47:99:2103,141,0
NW_006271969.1	2940455	-	-	AT	A	937.73	AC=4;AF=1.00;AN=4;DP=86;ExcessHet=3.0103;MLEAC=2;MLEAF=1.00;MQ=60.00;MQ0=0;RPA=10,9;RU=T;STR;set=variant-variant6	1/1:1,33:36:73:975,73,0	./.	./.	./.	./.	1/1:1,46:50:99:1396,112,0
NW_006271969.1	2940468	gene-CCM_00948(dist=739)	downstream	A	AT	826.73	AC=2;AF=1.00;AN=2;BaseQRankSum=-1.071;DP=52;ExcessHet=3.0103;FS=1.964;MLEAC=1;MLEAF=0.500;MQ=60.00;MQ0=0;MQRankSum=-0.063;QD=17.97;RPA=12,13;RU=T;ReadPosRankSum=-1.029;SOR=0.925;STR;set=variant6	./.	./.	./.	./.	./.	1/1:5,41:52:35:833,35,0
NW_006271969.1	2940704	gene-CCM_00948(dist=975)	downstream	G	GT	951.73	AC=12;AF=1.00;AN=12;DP=235;ExcessHet=3.0103;MLEAC=2;MLEAF=1.00;MQ0=0;RPA=10,11;RU=T;STR;set=Intersection	1/1:0,36:42:99:989,108,0	1/1:3,31:36:13:743,13,0	1/1:1,33:37:71:851,71,0	1/1:0,26:28:77:674,77,0	1/1:0,39:43:99:1035,115,0	1/1:0,43:49:99:1162,127,0
NW_006271969.1	2941519	gene-CCM_00948(dist=1790),gene-CCM_00949(dist=5108)	intergenic	C	CT	1356.73	AC=12;AF=1.00;AN=12;DP=278;ExcessHet=3.0103;MLEAC=2;MLEAF=1.00;MQ0=0;RPA=10,11;RU=T;STR;set=Intersection	1/1:0,51:53:99:1394,152,0	1/1:0,42:45:99:1138,125,0	1/1:2,39:45:83:1019,83,0	1/1:2,37:44:58:948,58,0	1/1:3,36:40:29:903,29,0	1/1:1,45:51:99:1158,107,0
NW_006271969.1	2942274	gene-CCM_00948(dist=2545),gene-CCM_00949(dist=4353)	intergenic	G	GT	1268.73	AC=12;AF=1.00;AN=12;DP=291;ExcessHet=3.0103;MLEAC=2;MLEAF=1.00;MQ0=0;RPA=10,11;RU=T;STR;set=Intersection	1/1:1,49:55:99:1306,120,0	1/1:2,40:45:67:1040,67,0	1/1:1,34:40:76:921,76,0	1/1:1,37:44:84:987,84,0	1/1:1,43:47:99:1143,102,0	1/1:1,54:60:99:1410,134,0
NW_006271969.1	2943372	gene-CCM_00948(dist=3643),gene-CCM_00949(dist=3255)	intergenic	T	TG	210.73	AC=8;AF=0.667;AN=12;DP=158;ExcessHet=3.0103;MQ0=0;RPA=14,15;RU=G;STR;set=Intersection	0/1:9,15:29:96:248,0,96	1/1:3,19:29:33:367,33,0	1/1:3,16:26:30:333,30,0	0/1:7,9:23:80:129,0,80	0/1:9,12:28:99:195,0,104	0/1:8,8:23:89:132,0,89
NW_006271969.1	2946484	gene-CCM_00949(dist=143)	upstream	G	GT	876.73	AC=12;AF=1.00;AN=12;DP=286;ExcessHet=3.0103;MQ0=0;RPA=10,11;RU=T;STR;set=Intersection	1/1:3,37:44:32:914,32,0	1/1:1,44:50:99:1144,104,0	1/1:0,43:49:99:1105,127,0	1/1:1,39:42:99:1083,110,0	1/1:2,34:42:48:840,48,0	1/1:0,53:59:99:1415,158,0
NW_006271969.1	2946888	gene-CCM_00949	intronic	G	GA	1267.73	AC=12;AF=1.00;AN=12;DP=303;ExcessHet=3.0103;MLEAC=2;MLEAF=1.00;MQ0=0;RPA=9,10;RU=A;STR;set=Intersection	1/1:1,46:54:99:1305,110,0	1/1:1,42:46:98:1168,98,0	1/1:0,43:45:99:1228,128,0	1/1:0,52:56:99:1492,156,0	1/1:0,41:48:99:1188,123,0	1/1:0,48:54:99:1383,144,0
NW_006271969.1	2961100	gene-CCM_00953	intronic	C	CA	727.73	AC=12;AF=1.00;AN=12;DP=250;ExcessHet=3.0103;MLEAC=2;MLEAF=1.00;MQ0=0;RPA=10,11;RU=A;STR;set=Intersection	1/1:1,29:32:60:765,60,0	1/1:2,36:40:73:908,73,0	1/1:0,37:38:99:964,110,0	1/1:0,31:37:93:867,93,0	1/1:1,53:62:99:1416,132,0	1/1:1,36:41:82:979,82,0
NW_006271969.1	2961607	gene-CCM_00953,gene-CCM_00954(dist=426)	downstream	C	CG	179.75	AC=9;AF=0.900;AN=10;DP=84;ExcessHet=3.0103;FS=0.000;MQ=60.00;MQ0=0;RPA=9,10;RU=G;STR;set=variant2-variant3-variant4-variant5-variant6	./.	1/1:0,8:9:24:217,24,0	0/1:3,19:24:26:491,0,26	1/1:1,13:18:11:352,11,0	1/1:0,15:22:45:442,45,0	1/1:1,8:11:17:226,17,0
NW_006271969.1	2966719	gene-CCM_00955(dist=63)	downstream	G	GT	1135.73	AC=12;AF=1.00;AN=12;DP=324;ExcessHet=3.0103;MQ0=0;RPA=10,11;RU=T;STR;set=Intersection	1/1:3,48:51:76:1164,76,0	1/1:3,32:39:16:784,16,0	1/1:0,58:62:99:1535,172,0	1/1:1,49:58:99:1305,120,0	1/1:1,51:60:99:1311,125,0	1/1:1,51:54:99:1364,126,0
NW_006271969.1	2979356	-	-	AT	A	1405.73	AC=12;AF=1.00;AN=12;DP=301;ExcessHet=3.0103;FS=0.000;MLEAC=2;MLEAF=1.00;MQ0=0;RPA=8,7;RU=T;STR;set=Intersection	1/1:0,43:46:99:1443,129,0	1/1:0,40:41:99:1342,120,0	1/1:0,49:54:99:1642,147,0	1/1:0,45:49:99:1518,135,0	1/1:0,44:51:99:1482,132,0	1/1:0,57:60:99:1897,171,0
NW_006271969.1	2984507	-	-	GA	G	1914.73	AC=12;AF=1.00;AN=12;DP=242;ExcessHet=3.0103;FS=0.000;MLEAC=2;MLEAF=1.00;MQ0=0;RPA=2,1;RU=A;STR;set=Intersection	1/1:0,46:47:99:1952,138,0	1/1:0,28:30:84:1184,84,0	1/1:0,33:36:99:1401,99,0	1/1:0,47:48:99:1994,141,0	1/1:0,43:44:99:1814,129,0	1/1:0,35:37:99:1479,105,0
NW_006271969.1	2998245	gene-CCM_00967(dist=100)	downstream	C	CT	1476.73	AC=12;AF=1.00;AN=12;DP=299;ExcessHet=3.0103;FS=0.000;MLEAC=2;MLEAF=1.00;MQ0=0;RPA=8,9;RU=T;STR;set=Intersection	1/1:0,49:54:99:1514,147,0	1/1:1,36:42:79:1078,79,0	1/1:0,39:45:99:1184,117,0	1/1:0,43:46:99:1300,128,0	1/1:0,53:57:99:1597,159,0	1/1:0,51:55:99:1576,153,0
NW_006271969.1	3013715	gene-CCM_00969,gene-CCM_00970(dist=375)	upstream	T	TC	217.77	AC=8;AF=0.667;AN=12;DP=156;ExcessHet=3.0103;MQ0=0;RPA=10,11;RU=C;STR;set=Intersection	0/1:2,11:22:20:255,0,20	1/1:0,10:20:30:280,30,0	0/1:5,17:26:58:389,0,58	0/1:2,16:29:4:395,0,4	0/1:4,17:28:53:373,0,53	1/1:1,22:31:40:570,40,0
NW_006271969.1	3014234	-	-	TC	T	393.73	AC=12;AF=1.00;AN=12;DP=80;ExcessHet=3.0103;FS=0.000;MLEAC=2;MLEAF=1.00;MQ0=0;RPA=6,5;RU=C;STR;set=Intersection	1/1:0,12:13:36:431,36,0	1/1:1,12:15:25:412,25,0	1/1:0,9:10:26:329,26,0	1/1:0,11:12:33:369,33,0	1/1:0,12:14:36:442,36,0	1/1:0,15:16:45:550,45,0
NW_006271969.1	3026316	gene-CCM_00975(dist=180)	upstream	T	TA	1257.73	AC=12;AF=1.00;AN=12;DP=281;ExcessHet=3.0103;FS=0.000;MLEAC=2;MLEAF=1.00;MQ0=0;RPA=8,9;RU=A;STR;set=Intersection	1/1:1,43:47:99:1295,100,0	1/1:1,44:46:99:1352,130,0	1/1:0,42:48:99:1277,126,0	1/1:0,43:46:99:1307,129,0	1/1:0,39:41:99:1197,117,0	1/1:0,50:52:99:1502,150,0
NW_006271969.1	3027857	-	-	TC	T	235.8	AC=12;AF=1.00;AN=12;DP=66;ExcessHet=3.0103;FS=0.000;MLEAC=2;MLEAF=1.00;MQ0=0;set=Intersection	1/1:0,6:6:18:273,18,0	1/1:0,11:11:33:497,33,0	1/1:0,13:13:39:591,39,0	1/1:0,13:13:39:586,39,0	1/1:0,9:9:27:409,27,0	1/1:0,14:14:42:631,42,0
NW_006271969.1	3036502	-	-	CT	C	1508.73	AC=12;AF=1.00;AN=12;DP=292;ExcessHet=3.0103;MLEAC=2;MLEAF=1.00;MQ0=0;RPA=9,8;RU=T;STR;set=Intersection	1/1:0,48:55:99:1546,144,0	1/1:0,34:39:99:1095,102,0	1/1:0,48:50:99:1545,144,0	1/1:1,45:47:99:1418,107,0	1/1:0,37:41:99:1191,111,0	1/1:0,57:60:99:1791,171,0
NW_006271969.1	3069581	gene-CCM_00989(dist=1813),gene-CCM_00990(dist=1290)	intergenic	T	TA	1586.73	AC=12;AF=1.00;AN=12;DP=317;ExcessHet=3.0103;FS=0.000;MLEAC=2;MLEAF=1.00;MQ0=0;RPA=9,10;RU=A;STR;set=Intersection	1/1:0,56:62:99:1624,168,0	1/1:2,39:47:61:1028,61,0	1/1:0,45:53:99:1290,135,0	1/1:0,42:44:99:1217,126,0	1/1:2,42:51:70:1136,70,0	1/1:0,56:60:99:1581,166,0
NW_006271969.1	3069906	gene-CCM_00990(dist=965)	upstream	G	GA	994.73	AC=12;AF=1.00;AN=12;DP=271;ExcessHet=3.0103;MLEAC=2;MLEAF=1.00;MQ0=0;RPA=10,11;RU=A;STR;set=Intersection	1/1:2,39:44:64:1032,64,0	1/1:1,28:33:57:720,57,0	1/1:2,48:57:90:1233,90,0	1/1:4,37:46:5:902,5,0	1/1:1,31:33:86:859,86,0	1/1:0,55:58:99:1506,164,0
NW_006271969.1	3071565	gene-CCM_00990	intronic	T	TCC	214.06	AC=8;AF=0.667;AN=12;DP=127;ExcessHet=3.0103;FS=0.000;MQ0=0;RPA=11,13;RU=C;STR;set=Intersection	0/1:1,8:16:11:251,0,11	0/1:2,7:14:49:222,0,49	0/1:2,13:21:31:402,0,31	1/1:1,13:23:22:443,22,0	0/1:3,10:23:75:298,0,75	1/1:1,21:30:62:710,62,0
NW_006271969.1	3072609	gene-CCM_00991	intronic	G	GT	1185.73	AC=11;AF=0.917;AN=12;DP=311;ExcessHet=3.0103;MQ0=0;RPA=12,13;RU=T;STR;set=Intersection	1/1:1,51:56:99:1223,128,0	1/1:1,43:50:99:1030,105,0	1/1:2,40:48:87:925,87,0	1/1:3,40:48:81:934,81,0	0/1:5,33:45:4:691,0,4	1/1:0,55:64:99:1236,160,0
NW_006271969.1	3081906	gene-CCM_00993(dist=106)	upstream	A	AG	490.92	AC=12;AF=1.00;AN=12;DP=153;ExcessHet=3.0103;MLEAC=2;MLEAF=1.00;MQ0=0;RPA=9,10;RU=G;STR;set=Intersection	1/1:2,20:27:5:527,5,0	1/1:1,14:22:14:379,14,0	1/1:1,25:27:45:641,45,0	1/1:1,21:28:34:535,34,0	1/1:1,17:20:23:466,23,0	1/1:1,25:29:47:667,47,0
NW_006271969.1	3085063	gene-CCM_00995(dist=77)	downstream	G	GA	1138.73	AC=12;AF=1.00;AN=12;DP=342;ExcessHet=3.0103;MLEAC=2;MLEAF=1.00;MQ=60.00;MQ0=0;RPA=10,11;RU=A;STR;set=Intersection	1/1:1,43:52:99:1176,103,0	1/1:1,35:43:79:952,79,0	1/1:2,54:61:99:1371,108,0	1/1:0,56:57:99:1515,167,0	1/1:1,56:62:99:1539,142,0	1/1:3,59:67:98:1548,98,0
NW_006271969.1	3085077	gene-CCM_00995(dist=63)	downstream	G	GA	1524.73	AC=12;AF=1.00;AN=12;DP=333;ExcessHet=3.0103;FS=0.000;MLEAC=2;MLEAF=1.00;MQ0=0;RPA=6,7;RU=A;STR;set=Intersection	1/1:0,46:48:99:1562,138,0	1/1:0,32:34:96:1088,96,0	1/1:0,57:59:99:1938,171,0	1/1:0,63:67:99:2135,190,0	1/1:0,55:60:99:1869,165,0	1/1:0,61:65:99:2030,183,0
NW_006271969.1	3096856	gene-CCM_00997(dist=1660),gene-CCM_00998(dist=3732)	intergenic	T	TTGGGGG	1066.77	AC=12;AF=1.00;AN=12;DP=97;ExcessHet=3.0103;FS=0.000;MQ0=0;set=Intersection	1/1:1,15:17:20:1104,20,0	1/1:1,10:11:24:845,24,0	1/1:0,17:18:51:1094,51,0	1/1:1,15:17:23:1113,23,0	1/1:0,19:20:56:1111,56,0	1/1:0,13:14:40:903,40,0
NW_006271969.1	3098110	gene-CCM_00997(dist=2914),gene-CCM_00998(dist=2478)	intergenic	G	GT	770.73	AC=12;AF=1.00;AN=12;DP=193;ExcessHet=3.0103;MLEAC=2;MLEAF=1.00;MQ0=0;RPA=10,11;RU=T;STR;set=Intersection	1/1:1,32:34:68:808,68,0	1/1:1,33:38:72:873,72,0	1/1:1,21:23:36:501,36,0	1/1:0,27:31:79:714,79,0	1/1:0,31:34:93:849,93,0	1/1:1,28:33:57:721,57,0
NW_006271969.1	3128015	gene-CCM_01004(dist=130)	upstream	G	GC	571.73	AC=8;AF=0.667;AN=12;DP=216;ExcessHet=3.0103;MQ0=0;RPA=11,12;RU=C;STR;set=Intersection	0/1:6,29:48:53:609,0,53	0/1:4,14:32:46:292,0,46	0/1:4,22:33:9:474,0,9	0/1:4,12:31:39:244,0,39	1/1:3,17:29:1:355,1,0	1/1:3,18:43:18:408,18,0
NW_006271969.1	3128352	gene-CCM_01004,gene-CCM_01005(dist=893)	upstream	C	CT	1227.73	AC=12;AF=1.00;AN=12;DP=296;ExcessHet=3.0103;MLEAC=2;MLEAF=1.00;MQ0=0;RPA=8,9;RU=T;STR;set=Intersection	1/1:1,42:45:97:1265,97,0	1/1:0,37:39:99:1118,111,0	1/1:1,47:53:99:1399,112,0	1/1:2,46:50:80:1333,80,0	1/1:0,51:57:99:1554,153,0	1/1:2,47:52:83:1385,83,0
NW_006271969.1	3130824	gene-CCM_01005(dist=608)	downstream	A	AAG	628.73	AC=9;AF=0.750;AN=12;DP=267;ExcessHet=3.0103;MQ0=0;set=Intersection	0/1:15,45:60:35:666,0,35	0/1:7,29:36:11:439,0,11	1/1:9,39:48:31:609,31,0	0/1:13,23:37:85:341,0,85	1/1:5,39:44:56:678,56,0	1/1:6,35:42:62:660,62,0
NW_006271969.1	3130826	gene-CCM_01005(dist=610)	downstream	G	GA	1048.73	AC=2;AF=1.00;AN=2;DP=37;ExcessHet=3.0103;FS=0.000;MLEAC=2;MLEAF=1.00;MQ=60.29;MQ0=0;QD=31.78;RPA=6,7;RU=A;SOR=0.752;STR;set=variant4	./.	./.	./.	1/1:0,33:37:99:1086,99,0	./.	./.
NW_006271969.1	3150056	gene-CCM_01010(dist=2156),gene-CCM_01011(dist=1744)	intergenic	G	GA	772.37	AC=9;AF=0.750;AN=12;DP=290;ExcessHet=3.0103;MQ0=0;RPA=13,14;RU=A;STR;set=Intersection	1/1:5,40:51:8:809,8,0	0/1:11,27:46:99:506,0,166	0/1:6,43:51:6:836,0,6	0/1:7,26:39:34:512,0,34	1/1:6,37:54:19:717,19,0	1/1:5,38:49:16:735,16,0
NW_006271969.1	3156443	gene-CCM_01013,gene-CCM_01014(dist=150)	downstream	G	GA	1054.73	AC=12;AF=1.00;AN=12;DP=302;ExcessHet=3.0103;MLEAC=2;MLEAF=1.00;MQ0=0;RPA=10,11;RU=A;STR;set=Intersection	1/1:2,43:50:75:1092,75,0	1/1:2,30:37:59:801,59,0	1/1:3,43:51:49:1082,49,0	1/1:3,50:55:70:1277,70,0	1/1:3,57:65:92:1508,92,0	1/1:2,35:44:52:904,52,0
NW_006271969.1	3161519	gene-CCM_01014(dist=1965),gene-CCM_01015(dist=1125)	intergenic	G	GT	233.9	AC=8;AF=0.667;AN=12;DP=261;ExcessHet=3.0103;MQ0=0;RPA=19,20;RU=T;STR;set=Intersection	1/1:4,20:41:14:271,14,0	0/1:9,16:40:76:170,0,76	0/1:5,17:42:13:198,0,13	0/1:4,16:38:12:206,0,12	1/1:5,29:49:24:377,24,0	0/1:5,19:51:10:253,0,10
NW_006271969.1	3162176	gene-CCM_01015(dist=468)	upstream	C	CA	524.74	AC=9;AF=0.750;AN=12;DP=213;ExcessHet=3.0103;MQ0=0;RPA=11,12;RU=A;STR;set=Intersection	0/1:3,25:33:0:559,0,0	0/1:3,24:31:3:539,0,3	0/1:4,25:32:25:556,0,25	1/1:0,20:24:60:531,60,0	1/1:1,39:43:90:923,90,0	1/1:2,44:50:80:998,80,0
NW_006271969.1	3178306	gene-CCM_01021,gene-CCM_01022(dist=41)	downstream	C	CA	558.73	AC=12;AF=1.00;AN=12;DP=195;ExcessHet=3.0103;MLEAC=2;MLEAF=1.00;MQ=60.00;MQ0=0;RPA=10,11;RU=A;STR;set=Intersection	1/1:1,23:27:42:596,42,0	1/1:2,23:27:17:586,17,0	1/1:1,28:40:57:717,57,0	1/1:2,17:24:17:420,17,0	1/1:0,37:42:99:1019,111,0	1/1:0,32:35:96:878,96,0
NW_006271969.1	3197543	gene-CCM_01027(dist=380);gene-CCM_01026(dist=582)	upstream;downstream	A	AG	259.73	AC=8;AF=0.667;AN=12;DP=134;ExcessHet=3.0103;FS=0.000;MQ0=0;RPA=12,13;RU=G;STR;set=Intersection	0/1:4,16:25:32:297,0,32	0/1:3,13:19:32:281,0,32	1/1:1,13:17:15:302,15,0	0/1:6,19:30:70:362,0,70	1/1:2,15:21:13:297,13,0	0/1:5,11:22:53:231,0,53
NW_006271969.1	3198024	gene-CCM_01027	intronic	T	TC	60.74	AC=1;AF=0.500;AN=2;BaseQRankSum=-0.380;DP=16;ExcessHet=3.0103;FS=0.000;MLEAC=1;MLEAF=0.500;MQ=62.00;MQ0=0;MQRankSum=2.533;QD=5.06;RPA=17,18;RU=C;ReadPosRankSum=-0.831;SOR=1.022;STR;set=variant6	./.	./.	./.	./.	./.	0/1:5,7:16:25:98,0,25
NW_006271969.1	3200691	gene-CCM_01028	intronic	G	GT	744.73	AC=12;AF=1.00;AN=12;DP=271;ExcessHet=3.0103;FS=0.000;MLEAC=2;MLEAF=1.00;MQ0=0;RPA=11,12;RU=T;STR;set=Intersection	1/1:1,32:43:69:782,69,0	1/1:0,35:40:99:884,104,0	1/1:1,29:35:62:728,62,0	1/1:1,35:40:97:908,97,0	1/1:1,54:62:99:1329,135,0	1/1:0,45:51:99:1150,134,0
NW_006271969.1	3204191	gene-CCM_01030	intronic	G	GA	1461.73	AC=12;AF=1.00;AN=12;DP=320;ExcessHet=3.0103;FS=0.000;MLEAC=2;MLEAF=1.00;MQ0=0;RPA=9,10;RU=A;STR;set=Intersection	1/1:0,53:60:99:1499,158,0	1/1:0,33:42:99:972,99,0	1/1:0,45:45:99:1242,133,0	1/1:0,49:57:99:1385,146,0	1/1:0,51:55:99:1445,152,0	1/1:0,58:61:99:1648,173,0
NW_006271969.1	3205586	gene-CCM_01030	intronic	A	AT	846.73	AC=12;AF=1.00;AN=12;DP=271;ExcessHet=3.0103;MLEAC=2;MLEAF=1.00;MQ0=0;RPA=12,13;RU=T;STR;set=Intersection	1/1:3,40:47:48:884,48,0	1/1:2,28:32:37:655,37,0	1/1:3,28:35:29:617,29,0	1/1:4,40:45:41:906,41,0	1/1:2,45:52:86:1009,86,0	1/1:2,52:60:99:1220,108,0
NW_006271969.1	3208800	gene-CCM_01031(dist=146)	downstream	C	CTT	689.73	AC=12;AF=1.00;AN=12;DP=272;ExcessHet=3.0103;MQ0=0;RPA=13,15;RU=T;STR;set=Intersection	1/1:0,24:39:70:677,70,0	1/1:1,31:51:61:963,61,0	1/1:0,17:29:51:523,51,0	1/1:1,29:49:55:843,55,0	1/1:1,30:50:59:878,59,0	1/1:0,30:54:89:878,89,0
NW_006271969.1	3218056	gene-CCM_01036(dist=412)	upstream	T	TAA	770.73	AC=12;AF=1.00;AN=12;DP=141;ExcessHet=3.0103;FS=0.000;MLEAC=2;MLEAF=1.00;MQ0=0;RPA=10,12;RU=A;STR;set=Intersection	1/1:0,23:27:69:808,69,0	1/1:0,31:32:93:1114,93,0	1/1:0,22:23:66:774,66,0	1/1:0,21:25:63:758,63,0	1/1:0,13:14:39:481,39,0	1/1:0,20:20:60:688,60,0
NW_006271969.1	3218299	-	-	GA	G	1650.73	AC=12;AF=1.00;AN=12;DP=181;ExcessHet=3.0103;FS=0.000;MLEAC=2;MLEAF=1.00;MQ=60.00;MQ0=0;RPA=8,7;RU=A;STR;set=Intersection	1/1:0,50:52:99:1688,150,0	1/1:0,40:40:99:1348,120,0	1/1:0,26:27:78:878,78,0	1/1:0,29:29:87:977,87,0	1/1:0,16:18:48:538,48,0	1/1:0,15:15:45:506,45,0
NW_006271969.1	3218315	-	-	GA	G	1877.73	AC=12;AF=1.00;AN=12;DP=193;ExcessHet=3.0103;FS=0.000;MLEAC=2;MLEAF=1.00;MQ0=0;RPA=6,5;RU=A;STR;set=Intersection	1/1:0,52:54:99:1915,156,0	1/1:0,42:43:99:1545,126,0	1/1:0,25:28:75:918,75,0	1/1:0,29:30:87:1066,87,0	1/1:0,20:20:60:736,60,0	1/1:0,18:18:54:663,54,0
NW_006271969.1	3223131	gene-CCM_01036(dist=5487),gene-CCM_01037(dist=1010)	intergenic	T	TA	1129.73	AC=12;AF=1.00;AN=12;DP=188;ExcessHet=3.0103;FS=0.000;MLEAC=2;MLEAF=1.00;MQ=60.00;MQ0=0;RPA=7,8;RU=A;STR;set=Intersection	1/1:0,36:37:99:1167,108,0	1/1:0,28:28:84:894,84,0	1/1:0,30:30:90:972,90,0	1/1:0,39:44:99:1264,117,0	1/1:0,23:25:69:746,69,0	1/1:0,23:24:69:746,69,0
NW_006271969.1	3230419	gene-CCM_01038(dist=608)	upstream	G	GC	219.75	AC=9;AF=0.750;AN=12;DP=142;ExcessHet=3.0103;FS=0.000;MQ0=0;RPA=11,12;RU=C;STR;set=Intersection	1/1:1,10:21:23:257,23,0	0/1:7,8:18:99:169,0,133	1/1:1,13:24:14:318,14,0	1/1:1,10:15:5:239,5,0	0/1:5,19:33:68:420,0,68	0/1:4,19:31:18:406,0,18
NW_006271969.1	3235183	gene-CCM_01039,gene-CCM_01040(dist=651)	downstream	G	GAA	783.73	AC=11;AF=0.917;AN=12;DP=243;ExcessHet=3.0103;MQ0=0;RPA=14,16;RU=A;STR;set=Intersection	1/1:1,30:45:58:821,58,0	1/1:1,26:34:61:754,61,0	1/1:0,32:47:96:965,96,0	1/1:0,34:43:99:993,102,0	0/1:3,26:35:5:623,0,5	1/1:0,30:39:90:846,90,0
NW_006271969.1	3246982	-	-	CA	C	1904.73	AC=12;AF=1.00;AN=12;DP=336;ExcessHet=3.0103;FS=0.000;MLEAC=2;MLEAF=1.00;MQ0=0;RPA=7,6;RU=A;STR;set=Intersection	1/1:0,56:56:99:1942,168,0	1/1:0,46:46:99:1619,138,0	1/1:0,50:53:99:1760,150,0	1/1:0,56:59:99:1966,168,0	1/1:0,55:56:99:1925,165,0	1/1:0,62:66:99:2177,187,0
NW_006271969.1	3247538	gene-CCM_01044(dist=674)	upstream	T	TG	518.73	AC=12;AF=1.00;AN=12;DP=142;ExcessHet=3.0103;FS=0.000;MLEAC=2;MLEAF=1.00;MQ0=0;RPA=8,9;RU=G;STR;set=Intersection	1/1:0,18:21:54:556,54,0	1/1:0,21:24:63:640,63,0	1/1:0,23:25:69:710,69,0	1/1:0,23:26:69:695,69,0	1/1:0,20:25:60:614,60,0	1/1:0,18:21:53:529,53,0
NW_006271969.1	3247895	gene-CCM_01044(dist=1031),gene-CCM_01045(dist=2416)	intergenic	G	GAAAAAAAA	1896.73	AC=12;AF=1.00;AN=12;DP=178;ExcessHet=3.0103;MLEAC=2;MLEAF=1.00;MQ0=0;RPA=9,17;RU=A;STR;set=Intersection	1/1:0,22:28:66:1934,66,0	1/1:1,16:22:38:1215,38,0	1/1:1,24:29:56:2032,56,0	1/1:0,23:30:69:1965,69,0	1/1:0,21:34:63:1729,63,0	1/1:0,28:35:85:2340,85,0
NW_006271969.1	3248950	gene-CCM_01044(dist=2086),gene-CCM_01045(dist=1361)	intergenic	G	GT	1069.73	AC=12;AF=1.00;AN=12;DP=278;ExcessHet=3.0103;MLEAC=2;MLEAF=1.00;MQ=60.00;MQ0=0;RPA=10,11;RU=T;STR;set=Intersection	1/1:1,43:47:99:1107,101,0	1/1:1,42:48:99:1095,99,0	1/1:1,44:52:99:1202,124,0	1/1:0,38:42:99:1064,114,0	1/1:2,33:39:45:806,45,0	1/1:1,43:50:99:1175,103,0
NW_006271969.1	3248966	gene-CCM_01044(dist=2102),gene-CCM_01045(dist=1345)	intergenic	C	CT	1623.73	AC=12;AF=1.00;AN=12;DP=273;ExcessHet=3.0103;FS=0.000;MLEAC=2;MLEAF=1.00;MQ0=0;RPA=5,6;RU=T;STR;set=Intersection	1/1:0,47:51:99:1661,141,0	1/1:0,43:46:99:1533,129,0	1/1:0,40:46:99:1422,120,0	1/1:0,39:41:99:1387,117,0	1/1:0,39:41:99:1389,117,0	1/1:0,43:48:99:1532,129,0
NW_006271969.1	3249117	gene-CCM_01044(dist=2253),gene-CCM_01045(dist=1194)	intergenic	C	CT	1485.73	AC=12;AF=1.00;AN=12;DP=275;ExcessHet=3.0103;FS=0.000;MLEAC=2;MLEAF=1.00;MQ=60.00;MQ0=0;RPA=6,7;RU=T;STR;set=Intersection	1/1:0,45:51:99:1523,135,0	1/1:0,42:44:99:1390,126,0	1/1:0,41:45:99:1337,123,0	1/1:0,48:51:99:1608,144,0	1/1:0,35:37:99:1147,105,0	1/1:0,43:47:99:1394,128,0
NW_006271969.1	3249131	gene-CCM_01044(dist=2267),gene-CCM_01045(dist=1180)	intergenic	T	TTAA	2196.73	AC=12;AF=1.00;AN=12;DP=268;ExcessHet=3.0103;FS=0.000;MQ0=0;set=Intersection	1/1:0,43:45:99:2234,129,0	1/1:0,44:45:99:2047,132,0	1/1:0,40:43:99:2036,120,0	1/1:0,49:52:99:2635,147,0	1/1:0,38:38:99:2018,114,0	1/1:1,44:45:99:2367,131,0
NW_006271969.1	3263997	gene-CCM_01046(dist=4473),gene-CCM_01047(dist=1585)	intergenic	A	AG	145.73	AC=8;AF=0.667;AN=12;DP=151;ExcessHet=3.0103;FS=0.000;MQ0=0;RPA=13,14;RU=G;STR;set=Intersection	0/1:9,10:22:99:183,0,146	0/1:4,10:19:44:196,0,44	1/1:0,10:17:30:226,30,0	1/1:2,18:29:24:382,24,0	0/1:7,16:30:93:315,0,93	0/1:6,21:34:43:375,0,43
NW_006271969.1	3264723	gene-CCM_01047(dist=859)	downstream	C	CA	1001.8	AC=10;AF=0.833;AN=12;DP=297;ExcessHet=3.0103;MQ0=0;RPA=12,13;RU=A;STR;set=Intersection	1/1:7,50:65:18:1039,18,0	1/1:4,42:49:47:943,47,0	0/1:6,27:34:29:539,0,29	0/1:7,34:48:49:662,0,49	1/1:6,45:52:5:947,5,0	1/1:2,41:49:75:938,75,0
NW_006271969.1	3268106	-	-	AT	A	1246.73	AC=12;AF=1.00;AN=12;DP=324;ExcessHet=3.0103;FS=0.000;MLEAC=2;MLEAF=1.00;MQ0=0;RPA=9,8;RU=T;STR;set=Intersection	1/1:0,40:46:99:1284,120,0	1/1:0,48:50:99:1546,144,0	1/1:0,46:46:99:1481,138,0	1/1:0,66:72:99:2080,198,0	1/1:0,48:50:99:1550,144,0	1/1:0,58:60:99:1872,174,0
NW_006271969.1	3291215	-	-	AT	A	821.73	AC=12;AF=1.00;AN=12;DP=288;ExcessHet=3.0103;MQ0=0;RPA=15,14;RU=T;STR;set=Intersection	1/1:2,41:49:80:843,80,0	1/1:2,29:34:46:587,46,0	1/1:3,38:47:51:764,51,0	1/1:2,39:47:76:838,76,0	1/1:5,38:49:40:764,40,0	1/1:4,50:62:70:1082,70,0
NW_006271969.1	3295470	gene-CCM_01059(dist=243)	downstream	C	CG	400.73	AC=6;AF=0.500;AN=12;DP=204;ExcessHet=3.0103;MLEAC=1;MLEAF=0.500;MQ0=0;RPA=11,12;RU=G;STR;set=Intersection	0/1:10,22:36:99:438,0,167	0/1:8,14:28:99:276,0,123	0/1:8,14:26:99:306,0,127	0/1:5,28:41:24:616,0,24	0/1:4,22:32:35:475,0,35	0/1:7,25:41:99:543,0,100
NW_006271969.1	3296298	gene-CCM_01059(dist=1071),gene-CCM_01060(dist=1136)	intergenic	T	TG	629.73	AC=10;AF=0.833;AN=12;DP=232;ExcessHet=3.0103;MQ0=0;RPA=11,12;RU=G;STR;set=Intersection	1/1:2,29:38:36:667,36,0	1/1:2,23:30:34:477,34,0	0/1:5,34:42:12:774,0,12	1/1:3,24:34:14:525,14,0	0/1:8,29:41:99:610,0,118	1/1:3,38:47:37:848,37,0
NW_006271969.1	3297408	-	-	GA	G	2764.73	AC=12;AF=1.00;AN=12;DP=340;ExcessHet=3.0103;FS=0.000;MLEAC=2;MLEAF=1.00;MQ=60.00;MQ0=0;RPA=2,1;RU=A;STR;set=Intersection	1/1:0,67:68:99:2802,202,0	1/1:0,45:46:99:1841,135,0	1/1:0,61:61:99:2521,183,0	1/1:0,53:57:99:2177,158,0	1/1:0,53:54:99:2206,159,0	1/1:0,53:54:99:2173,158,0
NW_006271969.1	3300658	gene-CCM_01061	intronic	A	AT	766.8	AC=11;AF=0.917;AN=12;DP=294;ExcessHet=3.0103;MQ0=0;RPA=11,12;RU=T;STR;set=Intersection	0/1:5,36:47:18:804,0,18	1/1:2,45:51:84:1110,84,0	1/1:2,32:36:46:794,46,0	1/1:4,42:49:25:941,25,0	1/1:2,36:43:73:865,73,0	1/1:3,59:68:99:1389,100,0
NW_006271969.1	3301097	-	-	AT	A	1057.73	AC=12;AF=1.00;AN=12;DP=287;ExcessHet=3.0103;MLEAC=2;MLEAF=1.00;MQ0=0;RPA=9,8;RU=T;STR;set=Intersection	1/1:0,34:36:99:1095,102,0	1/1:1,55:62:99:1756,153,0	1/1:0,24:29:72:773,72,0	1/1:1,36:40:80:1128,80,0	1/1:0,58:60:99:1868,174,0	1/1:0,59:60:99:1895,177,0
NW_006271969.1	3334227	gene-CCM_01071(dist=496)	upstream	T	TTC	1028.73	AC=12;AF=1.00;AN=12;DP=336;ExcessHet=3.0103;MLEAC=2;MLEAF=1.00;MQ0=0;set=Intersection	1/1:16,55:72:62:1066,62,0	1/1:12,36:48:31:677,31,0	1/1:8,34:43:59:726,59,0	1/1:11,44:60:68:895,68,0	1/1:13,33:48:16:578,16,0	1/1:12,49:65:78:986,78,0
NW_006271969.1	3335697	gene-CCM_01072(dist=533);gene-CCM_01071(dist=606)	upstream;downstream	T	TCC	116.73	AC=2;AF=0.500;AN=4;DP=30;ExcessHet=3.0103;FS=0.000;MLEAC=1;MLEAF=0.500;MQ=60.00;MQ0=0;RPA=14,16;RU=C;STR;set=variant2-variant6	./.	0/1:2,6:14:31:154,0,31	./.	./.	./.	0/1:1,7:16:10:196,0,10
NW_006271969.1	3339506	gene-CCM_01073,gene-CCM_01074(dist=243)	upstream	G	GA	1661.73	AC=12;AF=1.00;AN=12;DP=311;ExcessHet=3.0103;FS=0.000;MLEAC=2;MLEAF=1.00;MQ0=0;RPA=6,7;RU=A;STR;set=Intersection	1/1:0,50:53:99:1699,150,0	1/1:0,52:54:99:1766,156,0	1/1:0,42:45:99:1427,126,0	1/1:0,39:43:99:1321,117,0	1/1:0,46:47:99:1563,138,0	1/1:0,65:69:99:2198,196,0
NW_006271969.1	3344484	gene-CCM_01075	intronic	A	AC	1028.73	AC=12;AF=1.00;AN=12;DP=286;ExcessHet=3.0103;MLEAC=2;MLEAF=1.00;MQ0=0;RPA=7,8;RU=C;STR;set=Intersection	1/1:0,33:38:99:1066,99,0	1/1:1,49:52:99:1531,116,0	1/1:1,36:40:78:1133,78,0	1/1:0,39:44:99:1242,117,0	1/1:2,36:42:45:1052,45,0	1/1:1,67:70:99:2115,170,0
NW_006271969.1	3362235	gene-CCM_01082	intronic	A	AGT	547.73	AC=8;AF=1.00;AN=8;DP=144;ExcessHet=3.0103;MLEAC=2;MLEAF=1.00;MQ0=0;RPA=1,2;RU=GT;STR;set=variant2-variant3-variant5-variant6	./.	1/1:1,25:27:60:585,60,0	1/1:2,31:33:72:808,72,0	./.	1/1:3,38:44:88:969,88,0	1/1:2,37:40:99:950,100,0
NW_006271969.1	3362236	-	-	GT	G	1918.73	AC=12;AF=1.00;AN=12;DP=232;ExcessHet=3.0103;MLEAC=2;MLEAF=1.00;MQ0=0;RPA=2,1;RU=T;STR;set=Intersection	1/1:1,49:50:99:1956,145,0	1/1:1,25:27:73:945,73,0	1/1:1,32:33:87:1075,87,0	1/1:1,35:39:99:1339,100,0	1/1:1,37:44:99:1413,103,0	1/1:0,37:39:99:1491,111,0
NW_006271969.1	3363177	gene-CCM_01082,gene-CCM_01083(dist=782)	upstream	C	CT	1708.73	AC=12;AF=1.00;AN=12;DP=312;ExcessHet=3.0103;FS=0.000;MLEAC=2;MLEAF=1.00;MQ0=0;RPA=8,9;RU=T;STR;set=Intersection	1/1:1,59:60:99:1746,144,0	1/1:0,46:49:99:1420,138,0	1/1:0,41:44:99:1265,123,0	1/1:0,56:63:99:1669,167,0	1/1:0,46:47:99:1399,138,0	1/1:0,42:49:99:1298,126,0
NW_006271969.1	3389553	gene-CCM_01093(dist=644)	downstream	T	TC	181.25	AC=8;AF=0.667;AN=12;DP=119;ExcessHet=3.0103;FS=0.000;MQ0=0;RPA=13,14;RU=C;STR;set=Intersection	0/1:2,12:19:9:218,0,9	0/1:3,12:18:31:229,0,31	0/1:3,9:16:40:167,0,40	0/1:5,10:22:82:166,0,82	1/1:1,12:17:13:265,13,0	1/1:3,19:27:17:350,17,0
NW_006271969.1	3390480	gene-CCM_01093	intronic	G	GA	1106.73	AC=12;AF=1.00;AN=12;DP=322;ExcessHet=3.0103;MLEAC=2;MLEAF=1.00;MQ0=0;RPA=10,11;RU=A;STR;set=Intersection	1/1:1,45:51:99:1144,107,0	1/1:2,49:54:94:1279,94,0	1/1:3,63:70:99:1622,109,0	1/1:3,45:54:74:1131,74,0	1/1:0,45:51:99:1228,135,0	1/1:1,38:42:88:1034,88,0
NW_006271969.1	3421213	gene-CCM_01105(dist=926)	downstream	G	GT	628.73	AC=12;AF=1.00;AN=12;DP=243;ExcessHet=3.0103;MLEAC=2;MLEAF=1.00;MQ0=0;RPA=9,10;RU=T;STR;set=Intersection	1/1:0,26:42:76:666,76,0	1/1:1,28:42:60:746,60,0	1/1:0,25:38:74:696,74,0	1/1:0,22:38:65:598,65,0	1/1:1,35:47:99:994,99,0	1/1:0,26:36:77:721,77,0
NW_006271969.1	3421291	gene-CCM_01105(dist=1004),gene-CCM_01106(dist=1120)	intergenic	G	GAA	563.73	AC=12;AF=1.00;AN=12;DP=170;ExcessHet=3.0103;FS=0.000;MLEAC=2;MLEAF=1.00;MQ0=0;RPA=13,15;RU=A;STR;set=Intersection	1/1:0,20:29:59:601,59,0	1/1:0,15:21:45:472,45,0	1/1:1,16:23:46:467,46,0	1/1:0,21:30:63:649,63,0	1/1:0,28:38:84:879,84,0	1/1:1,23:29:37:694,37,0
NW_006271969.1	3423613	gene-CCM_01106(dist=351)	upstream	A	AG	846.73	AC=12;AF=1.00;AN=12;DP=162;ExcessHet=3.0103;MLEAC=2;MLEAF=1.00;MQ0=0;RPA=6,7;RU=G;STR;set=Intersection	1/1:0,26:28:78:884,78,0	1/1:0,20:22:60:656,60,0	1/1:2,25:32:18:782,18,0	1/1:0,17:18:51:571,51,0	1/1:0,30:31:90:1010,90,0	1/1:0,27:31:81:912,81,0
NW_006271969.1	3425728	gene-CCM_01106(dist=2466),gene-CCM_01107(dist=3820)	intergenic	C	CAAA	573.73	AC=12;AF=1.00;AN=12;DP=210;ExcessHet=3.0103;MQ0=0;RPA=18,21;RU=A;STR;set=Intersection	1/1:3,21:30:39:548,39,0	1/1:0,29:33:86:899,86,0	1/1:2,37:44:38:1078,38,0	1/1:0,29:36:85:927,85,0	1/1:0,24:35:71:793,71,0	1/1:1,24:32:64:775,64,0
NW_006271969.1	3427116	gene-CCM_01106(dist=3854),gene-CCM_01107(dist=2432)	intergenic	A	AG	821.73	AC=9;AF=0.750;AN=12;DP=269;ExcessHet=3.0103;MQ0=0;RPA=10,11;RU=G;STR;set=Intersection	1/1:3,35:44:44:859,44,0	0/1:6,27:40:82:658,0,82	1/1:4,33:42:12:810,12,0	0/1:5,38:45:0:867,0,0	0/1:6,33:44:59:807,0,59	1/1:1,46:54:99:1243,111,0
NW_006271969.1	3428249	gene-CCM_01106(dist=4987),gene-CCM_01107(dist=1299)	intergenic	C	CTT	418.77	AC=12;AF=1.00;AN=12;DP=249;ExcessHet=3.0103;MQ0=0;RPA=16,18;RU=T;STR;set=Intersection	1/1:2,18:33:20:456,20,0	1/1:3,22:29:4:509,4,0	1/1:1,24:34:44:623,44,0	1/1:0,32:45:96:886,96,0	1/1:0,34:54:99:907,102,0	1/1:0,39:54:99:1079,117,0
NW_006271969.1	3428576	gene-CCM_01107(dist=972)	upstream	T	TC	378.73	AC=6;AF=0.500;AN=12;DP=191;ExcessHet=3.0103;MLEAC=1;MLEAF=0.500;MQ0=0;RPA=11,12;RU=C;STR;set=Intersection	0/1:5,19:33:50:416,0,50	0/1:6,16:30:59:350,0,59	0/1:3,21:32:13:454,0,13	0/1:6,18:35:80:359,0,80	0/1:7,14:25:99:310,0,116	0/1:8,20:36:99:448,0,122
NW_006271969.1	3442477	gene-CCM_01111(dist=2682),gene-CCM_01113(dist=1344)	intergenic	A	AG	1995.73	AC=12;AF=1.00;AN=12;DP=314;ExcessHet=3.0103;FS=0.000;MLEAC=2;MLEAF=1.00;MQ0=0;RPA=5,6;RU=G;STR;set=Intersection	1/1:0,57:59:99:2033,172,0	1/1:0,46:49:99:1639,138,0	1/1:0,51:53:99:1797,153,0	1/1:0,46:47:99:1639,138,0	1/1:0,53:57:99:1891,159,0	1/1:0,46:49:99:1632,138,0
NW_006271969.1	3443032	-	-	GA	G	633.94	AC=12;AF=1.00;AN=12;DP=206;ExcessHet=3.0103;MLEAC=2;MLEAF=1.00;MQ=60.00;MQ0=0;RPA=11,10;RU=A;STR;set=Intersection	1/1:3,25:29:13:671,13,0	1/1:0,32:32:96:922,96,0	1/1:0,41:42:99:1203,123,0	1/1:3,30:37:17:767,17,0	1/1:0,28:29:84:821,84,0	1/1:1,35:37:80:964,80,0
NW_006271969.1	3443123	-	-	CT	C	1218.73	AC=12;AF=1.00;AN=12;DP=261;ExcessHet=3.0103;MLEAC=2;MLEAF=1.00;MQ0=0;RPA=9,8;RU=T;STR;set=Intersection	1/1:0,39:40:99:1256,117,0	1/1:1,38:40:86:1193,86,0	1/1:0,41:46:99:1320,123,0	1/1:0,45:48:99:1450,135,0	1/1:1,38:42:86:1197,86,0	1/1:0,37:45:99:1194,111,0
NW_006271969.1	3446205	gene-CCM_01114(dist=362)	downstream	C	CA	1216.73	AC=12;AF=1.00;AN=12;DP=345;ExcessHet=3.0103;MLEAC=2;MLEAF=1.00;MQ0=0;RPA=11,12;RU=A;STR;set=Intersection	1/1:3,52:61:97:1254,97,0	1/1:5,49:67:21:1102,21,0	1/1:3,41:51:47:949,47,0	1/1:2,49:56:95:1194,95,0	1/1:6,41:50:8:927,8,0	1/1:2,54:60:99:1345,129,0
NW_006271969.1	3446316	gene-CCM_01114(dist=251)	downstream	G	GT	1797.73	AC=12;AF=1.00;AN=12;DP=341;ExcessHet=3.0103;FS=0.000;MLEAC=2;MLEAF=1.00;MQ0=0;RPA=6,7;RU=T;STR;set=Intersection	1/1:0,54:57:99:1835,162,0	1/1:0,51:55:99:1730,153,0	1/1:0,47:49:99:1593,141,0	1/1:0,52:57:99:1760,156,0	1/1:0,62:63:99:2108,187,0	1/1:0,54:60:99:1831,162,0
NW_006271969.1	3448726	gene-CCM_01114	exonic	C	CG	1458.73	AC=12;AF=1.00;AN=12;DP=303;ExcessHet=3.0103;FS=0.000;MLEAC=2;MLEAF=1.00;MQ0=0;RPA=5,6;RU=G;STR;set=Intersection	1/1:0,42:46:99:1496,126,0	1/1:0,31:34:93:1106,93,0	1/1:0,56:59:99:1996,169,0	1/1:0,51:56:99:1817,153,0	1/1:0,41:44:99:1461,123,0	1/1:0,63:64:99:2238,190,0
NW_006271969.1	3450335	-	-	AG	A	870.73	AC=12;AF=1.00;AN=12;DP=202;ExcessHet=3.0103;FS=0.000;MLEAC=2;MLEAF=1.00;MQ0=0;RPA=9,8;RU=G;STR;set=Intersection	1/1:0,29:35:87:908,87,0	1/1:1,23:27:67:738,67,0	1/1:0,22:28:66:710,66,0	1/1:1,21:28:51:662,51,0	1/1:3,31:41:30:929,30,0	1/1:0,42:43:99:1357,126,0
NW_006271969.1	3453599	gene-CCM_01114(dist=4157),gene-CCM_01115(dist=1885)	intergenic	C	CGG	159.77	AC=4;AF=0.667;AN=6;DP=56;ExcessHet=3.0103;FS=0.000;MQ=60.00;MQ0=0;RPA=15,17;RU=G;STR;set=variant-variant4-variant5	1/1:0,7:19:21:197,21,0	./.	./.	0/1:2,8:18:21:201,0,21	0/1:2,8:19:35:201,0,35	./.
NW_006271969.1	3454794	gene-CCM_01115(dist=690)	downstream	A	AG	177.9	AC=6;AF=0.500;AN=12;DP=144;ExcessHet=3.0103;FS=0.000;MLEAC=1;MLEAF=0.500;MQ0=0;RPA=14,15;RU=G;STR;set=Intersection	0/1:3,12:24:14:215,0,14	0/1:4,6:22:57:108,0,57	0/1:3,15:31:18:273,0,18	0/1:4,7:21:61:113,0,61	0/1:2,6:18:24:100,0,24	0/1:7,11:28:99:171,0,106
NW_006271969.1	3465524	gene-CCM_01117	intronic	C	CG	478.73	AC=12;AF=1.00;AN=12;DP=158;ExcessHet=3.0103;FS=0.000;MLEAC=2;MLEAF=1.00;MQ0=0;RPA=7,8;RU=G;STR;set=Intersection	1/1:0,16:18:48:516,48,0	1/1:0,23:24:69:735,69,0	1/1:0,21:21:63:674,63,0	1/1:0,29:31:86:907,86,0	1/1:0,27:31:81:852,81,0	1/1:0,28:33:84:878,84,0
NW_006271969.1	3466017	gene-CCM_01117	intronic	T	TGG	353.73	AC=12;AF=1.00;AN=12;DP=118;ExcessHet=3.0103;FS=0.000;MLEAC=2;MLEAF=1.00;MQ0=0;RPA=11,13;RU=G;STR;set=Intersection	1/1:0,11:20:33:391,33,0	1/1:0,9:14:27:280,27,0	1/1:0,14:22:42:467,42,0	1/1:0,12:22:35:344,35,0	1/1:0,10:15:30:354,30,0	1/1:1,14:25:11:409,11,0
NW_006271969.1	3470665	gene-CCM_01118,gene-CCM_01119(dist=665)	downstream	C	CT	431.73	AC=8;AF=0.667;AN=12;DP=291;ExcessHet=3.0103;MQ0=0;RPA=16,17;RU=T;STR;set=Intersection	0/1:10,31:52:82:469,0,82	1/1:2,18:25:22:310,22,0	0/1:10,41:64:42:626,0,42	0/1:9,41:54:25:604,0,25	1/1:7,27:38:2:435,2,0	0/1:14,38:58:99:553,0,103
NW_006271969.1	3474867	gene-CCM_01120	intronic	T	TC	304.27	AC=6;AF=0.500;AN=12;DP=142;ExcessHet=3.0103;MLEAC=1;MLEAF=0.500;MQ0=0;RPA=11,12;RU=C;STR;set=Intersection	0/1:2,18:24:1:339,0,1	0/1:4,11:18:49:249,0,49	0/1:7,14:27:99:310,0,133	0/1:2,13:20:10:302,0,10	0/1:4,16:23:38:293,0,38	0/1:10,13:30:99:282,0,163
NW_006271969.1	3476454	gene-CCM_01120,gene-CCM_01121(dist=588)	downstream	C	CT	1800.73	AC=12;AF=1.00;AN=12;DP=315;ExcessHet=3.0103;MLEAC=2;MLEAF=1.00;MQ0=0;RPA=6,7;RU=T;STR;set=Intersection	1/1:0,55:57:99:1838,165,0	1/1:0,50:51:99:1694,150,0	1/1:3,51:56:57:1621,57,0	1/1:0,37:38:99:1252,111,0	1/1:0,66:68:99:2238,199,0	1/1:0,43:45:99:1455,129,0
NW_006271969.1	3476752	-	-	CA	C	1912.73	AC=12;AF=1.00;AN=12;DP=320;ExcessHet=3.0103;FS=0.000;MLEAC=2;MLEAF=1.00;MQ0=0;RPA=6,5;RU=A;STR;set=Intersection	1/1:0,53:59:99:1950,159,0	1/1:0,51:53:99:1878,153,0	1/1:0,46:50:99:1693,138,0	1/1:0,51:54:99:1866,153,0	1/1:0,52:57:99:1914,156,0	1/1:0,44:47:99:1621,132,0
NW_006271969.1	3482348	gene-CCM_01121(dist=472)	upstream	T	TGG,TG	161.94	AC=5,1;AF=0.500,0.100;AN=10;DP=87;ExcessHet=3.0103;FS=0.000;MQ=60.00;MQ0=0;RU=G;STR;set=variant2-variant3-variant4-variant5-variant6	./.	0/1:14:13	0/1:16:45	0/2:16:40	0/1:21:1	1/1:20:8
NW_006271969.1	3487339	gene-CCM_01122(dist=2550),gene-CCM_01123(dist=2863)	intergenic	C	CAA	526.19	AC=11;AF=0.917;AN=12;DP=227;ExcessHet=3.0103;MQ0=0;RPA=13,15;RU=A;STR;set=Intersection	0/1:3,21:30:4:562,0,4	1/1:0,28:36:82:844,82,0	1/1:0,26:34:77:773,77,0	1/1:0,38:50:99:1151,114,0	1/1:1,34:45:85:1070,85,0	1/1:0,22:31:66:702,66,0
NW_006271969.1	3487467	gene-CCM_01122(dist=2678),gene-CCM_01123(dist=2735)	intergenic	G	GA	546.73	AC=10;AF=0.833;AN=12;DP=237;ExcessHet=3.0103;MQ0=0;RPA=13,14;RU=A;STR;set=Intersection	1/1:1,29:35:61:584,61,0	1/1:1,29:34:64:653,64,0	1/1:2,20:30:14:399,14,0	0/1:6,39:52:3:758,0,3	1/1:4,32:47:6:628,6,0	0/1:4,28:39:5:575,0,5
NW_006271969.1	3487635	-	-	AC	A	734.73	AC=12;AF=1.00;AN=12;DP=186;ExcessHet=3.0103;MLEAC=2;MLEAF=1.00;MQ0=0;RPA=10,9;RU=C;STR;set=Intersection	1/1:1,26:32:66:772,66,0	1/1:0,31:34:93:964,93,0	1/1:0,27:31:81:810,81,0	1/1:1,22:29:40:654,40,0	1/1:0,35:35:99:1084,105,0	1/1:0,24:25:72:713,72,0
NW_006271969.1	3487906	gene-CCM_01122(dist=3117),gene-CCM_01123(dist=2296)	intergenic	A	AG	238.06	AC=10;AF=0.833;AN=12;DP=78;ExcessHet=3.0103;FS=0.000;MQ0=0;RPA=11,12;RU=G;STR;set=Intersection	1/1:1,12:14:11:275,11,0	0/1:3,6:13:57:130,0,57	0/1:3,10:17:45:228,0,45	1/1:0,8:12:24:212,24,0	1/1:1,9:10:2:196,2,0	1/1:1,8:12:17:203,17,0
NW_006271969.1	3488441	gene-CCM_01122(dist=3652),gene-CCM_01123(dist=1761)	intergenic	G	GA	1203.73	AC=11;AF=0.917;AN=12;DP=292;ExcessHet=3.0103;MQ0=0;RPA=10,11;RU=A;STR;set=Intersection	1/1:0,45:51:99:1241,135,0	0/1:5,41:49:10:960,0,10	1/1:2,43:50:76:1144,76,0	1/1:0,39:41:99:1075,117,0	1/1:1,41:44:96:1102,96,0	1/1:4,49:57:60:1240,60,0
NW_006271969.1	3504938	gene-CCM_01127(dist=864)	downstream	C	CT	891.73	AC=11;AF=0.917;AN=12;DP=242;ExcessHet=3.0103;MQ0=0;RPA=11,12;RU=T;STR;set=Intersection	1/1:3,40:45:44:929,44,0	1/1:1,29:33:61:711,61,0	1/1:3,31:37:17:693,17,0	1/1:2,37:41:60:882,60,0	1/1:0,28:33:83:712,83,0	0/1:6,43:53:22:947,0,22
NW_006271969.1	3540009	gene-CCM_01137	intronic	T	TG	1364.73	AC=12;AF=1.00;AN=12;DP=281;ExcessHet=3.0103;FS=0.000;MLEAC=2;MLEAF=1.00;MQ0=0;RPA=5,6;RU=G;STR;set=Intersection	1/1:1,41:44:89:1402,89,0	1/1:0,42:44:99:1494,126,0	1/1:0,39:42:99:1391,117,0	1/1:0,44:48:99:1564,132,0	1/1:0,45:47:99:1605,135,0	1/1:0,55:56:99:1951,165,0
NW_006271969.1	3548843	gene-CCM_01139	intronic	G	GA	1547.73	AC=12;AF=1.00;AN=12;DP=258;ExcessHet=3.0103;FS=0.000;MLEAC=2;MLEAF=1.00;MQ0=0;RPA=7,8;RU=A;STR;set=Intersection	1/1:0,49:50:99:1585,147,0	1/1:0,25:26:75:810,75,0	1/1:0,42:45:99:1351,126,0	1/1:0,41:42:99:1297,122,0	1/1:0,41:47:99:1329,123,0	1/1:0,47:48:99:1520,141,0
NW_006271969.1	3553622	gene-CCM_01140,gene-CCM_01141(dist=78)	downstream	G	GA	1219.73	AC=12;AF=1.00;AN=12;DP=276;ExcessHet=3.0103;FS=0.000;MLEAC=2;MLEAF=1.00;MQ0=0;RPA=9,10;RU=A;STR;set=Intersection	1/1:0,44:48:99:1257,131,0	1/1:0,34:38:99:983,102,0	1/1:1,38:43:86:1067,86,0	1/1:1,44:47:99:1231,104,0	1/1:0,49:54:99:1366,146,0	1/1:1,39:46:89:1116,89,0
NW_006271969.1	3553685	gene-CCM_01140,gene-CCM_01141(dist=15)	downstream	G	GTT	883.73	AC=12;AF=1.00;AN=12;DP=261;ExcessHet=3.0103;MQ0=0;RPA=16,18;RU=T;STR;set=Intersection	1/1:0,34:55:99:921,101,0	1/1:1,23:36:41:595,41,0	1/1:0,28:42:84:761,84,0	1/1:1,32:46:75:850,75,0	1/1:0,31:45:93:803,93,0	1/1:1,21:37:60:567,60,0
NW_006271969.1	3555656	gene-CCM_01142	intronic	A	AT	1386.73	AC=12;AF=1.00;AN=12;DP=290;ExcessHet=3.0103;FS=0.000;MLEAC=2;MLEAF=1.00;MQ0=0;RPA=5,6;RU=T;STR;set=Intersection	1/1:1,40:44:99:1424,119,0	1/1:2,42:47:59:1423,59,0	1/1:0,45:45:99:1571,134,0	1/1:0,40:40:99:1404,120,0	1/1:0,49:56:99:1748,147,0	1/1:0,56:58:99:1991,169,0
NW_006271969.1	3555952	gene-CCM_01142	intronic	G	GC	541.73	AC=12;AF=1.00;AN=12;DP=142;ExcessHet=3.0103;MLEAC=2;MLEAF=1.00;MQ0=0;RPA=6,7;RU=C;STR;set=Intersection	1/1:2,19:27:50:579,50,0	1/1:1,10:14:27:335,27,0	1/1:1,16:22:46:541,46,0	1/1:1,11:16:32:371,32,0	1/1:0,23:28:67:728,67,0	1/1:2,27:35:76:907,76,0
NW_006271969.1	3563509	gene-CCM_01145(dist=171)	downstream	A	AT	1098.73	AC=9;AF=0.750;AN=12;DP=313;ExcessHet=3.0103;MQ0=0;RPA=11,12;RU=T;STR;set=Intersection	1/1:3,47:52:65:1136,65,0	1/1:3,38:46:37:859,37,0	0/1:7,33:43:59:728,0,59	0/1:6,38:51:0:881,0,0	0/1:10,44:57:99:948,0,119	1/1:4,51:64:52:1181,52,0
NW_006271969.1	3577686	gene-CCM_01147(dist=9777),gene-CCM_01148(dist=13577)	intergenic	C	CT	970.73	AC=12;AF=1.00;AN=12;DP=233;ExcessHet=3.0103;MLEAC=2;MLEAF=1.00;MQ0=0;RPA=9,10;RU=T;STR;set=Intersection	1/1:3,38:45:31:1008,31,0	1/1:0,20:22:60:570,60,0	1/1:1,37:44:83:1035,83,0	1/1:0,34:34:99:1001,102,0	1/1:0,37:39:99:1032,110,0	1/1:1,44:49:99:1231,104,0
NW_006271969.1	3595353	gene-CCM_01149(dist=597)	upstream	C	CTT	421.73	AC=8;AF=0.667;AN=12;DP=220;ExcessHet=3.0103;MQ0=0;RPA=16,18;RU=T;STR;set=Intersection	1/1:0,17:36:51:459,51,0	0/1:4,15:30:58:353,0,58	0/1:3,19:43:17:424,0,17	0/1:2,12:29:22:273,0,22	0/1:3,15:39:22:360,0,22	1/1:2,19:42:11:454,11,0
NW_006271969.1	3608079	gene-CCM_01154(dist=493);gene-CCM_01153(dist=870)	upstream;downstream	C	CAA	954.73	AC=12;AF=1.00;AN=12;DP=272;ExcessHet=3.0103;MQ0=0;RPA=12,14;RU=A;STR;set=Intersection	1/1:0,27:39:81:917,81,0	1/1:1,41:47:89:1288,89,0	1/1:3,30:41:22:936,22,0	1/1:2,36:45:41:1074,41,0	1/1:0,33:39:99:1065,99,0	1/1:1,48:61:99:1522,111,0
NW_006271969.1	3619429	-	-	CG	C	1693.73	AC=12;AF=1.00;AN=12;DP=312;ExcessHet=3.0103;FS=0.000;MLEAC=2;MLEAF=1.00;MQ0=0;RPA=4,3;RU=G;STR;set=Intersection	1/1:0,44:48:99:1731,132,0	1/1:0,47:51:99:1851,141,0	1/1:0,41:43:99:1617,123,0	1/1:0,43:45:99:1696,129,0	1/1:0,51:54:99:2008,153,0	1/1:0,71:71:99:2794,214,0
NW_006271969.1	3641368	gene-CCM_01167(dist=431)	downstream	C	CA	1083.73	AC=12;AF=1.00;AN=12;DP=300;ExcessHet=3.0103;MQ0=0;RPA=10,11;RU=A;STR;set=Intersection	1/1:4,47:54:53:1112,53,0	1/1:1,39:41:90:1028,90,0	1/1:0,48:53:99:1324,144,0	1/1:2,36:42:54:897,54,0	1/1:4,38:48:8:916,8,0	1/1:2,58:62:99:1494,120,0
NW_006271969.1	3648316	gene-CCM_01168,gene-CCM_01169(dist=693)	downstream	C	CT	1541.73	AC=12;AF=1.00;AN=12;DP=312;ExcessHet=3.0103;MLEAC=2;MLEAF=1.00;MQ0=0;RPA=9,10;RU=T;STR;set=Intersection	1/1:1,56:63:99:1579,140,0	1/1:0,34:35:99:982,102,0	1/1:0,41:46:99:1207,123,0	1/1:0,49:50:99:1443,147,0	1/1:1,59:64:99:1685,149,0	1/1:3,47:54:58:1292,58,0
NW_006271969.1	3648902	gene-CCM_01168,gene-CCM_01169(dist=107)	downstream	C	CA	1086.73	AC=12;AF=1.00;AN=12;DP=329;ExcessHet=3.0103;MLEAC=2;MLEAF=1.00;MQ0=0;RPA=11,12;RU=A;STR;set=Intersection	1/1:1,44:50:99:1124,107,0	1/1:1,44:49:99:1063,105,0	1/1:0,47:55:99:1205,140,0	1/1:2,37:43:60:863,60,0	1/1:3,57:66:94:1354,94,0	1/1:3,58:66:98:1408,98,0
NW_006271969.1	3670514	-	-	CG	C	504.73	AC=12;AF=1.00;AN=12;DP=82;ExcessHet=3.0103;FS=0.000;MLEAC=2;MLEAF=1.00;MQ0=0;set=Intersection	1/1:0,12:13:36:542,36,0	1/1:0,12:14:36:507,36,0	1/1:1,17:18:38:687,38,0	1/1:0,12:12:36:535,36,0	1/1:0,11:11:33:493,33,0	1/1:0,14:14:42:633,42,0
NW_006271969.1	3675294	-	-	CT	C	1935.73	AC=12;AF=1.00;AN=12;DP=314;ExcessHet=3.0103;FS=0.000;MLEAC=2;MLEAF=1.00;MQ0=0;RPA=7,6;RU=T;STR;set=Intersection	1/1:0,56:59:99:1973,169,0	1/1:0,38:41:99:1339,114,0	1/1:0,44:48:99:1551,132,0	1/1:0,42:46:99:1479,126,0	1/1:0,51:56:99:1785,153,0	1/1:0,60:64:99:2105,181,0
NW_006271969.1	3677022	gene-CCM_01176,gene-CCM_01177(dist=794)	upstream	G	GT	1284.73	AC=12;AF=1.00;AN=12;DP=308;ExcessHet=3.0103;FS=0.000;MLEAC=2;MLEAF=1.00;MQ=60.00;MQ0=0;RPA=6,7;RU=T;STR;set=Intersection	1/1:0,39:42:99:1322,117,0	1/1:0,31:32:93:1051,93,0	1/1:0,47:52:99:1594,141,0	1/1:0,57:64:99:1927,171,0	1/1:0,57:61:99:1889,170,0	1/1:0,54:57:99:1800,162,0
NW_006271969.1	3677035	gene-CCM_01176,gene-CCM_01177(dist=781)	upstream	G	GT	1295.73	AC=12;AF=1.00;AN=12;DP=303;ExcessHet=3.0103;FS=0.000;MLEAC=2;MLEAF=1.00;MQ0=0;RPA=6,7;RU=T;STR;set=Intersection	1/1:0,40:42:99:1333,120,0	1/1:0,30:33:90:1019,90,0	1/1:0,45:51:99:1527,135,0	1/1:0,54:59:99:1834,163,0	1/1:0,56:61:99:1862,168,0	1/1:0,49:56:99:1646,147,0
NW_006271969.1	3691284	gene-CCM_01180(dist=800);gene-CCM_01181(dist=612)	upstream;downstream	C	CA	866.94	AC=12;AF=1.00;AN=12;DP=313;ExcessHet=3.0103;MQ0=0;RPA=11,12;RU=A;STR;set=Intersection	1/1:5,41:47:13:904,13,0	1/1:2,49:55:99:1131,103,0	1/1:4,40:49:18:869,18,0	1/1:1,47:55:99:1101,113,0	1/1:6,41:50:43:941,43,0	1/1:2,49:57:95:1164,95,0
NW_006271969.1	3726428	gene-CCM_01191(dist=131)	downstream	G	GT	1249.73	AC=12;AF=1.00;AN=12;DP=331;ExcessHet=3.0103;MLEAC=2;MLEAF=1.00;MQ0=0;RPA=10,11;RU=T;STR;set=Intersection	1/1:3,51:57:73:1287,73,0	1/1:1,35:39:77:881,77,0	1/1:1,47:54:99:1252,114,0	1/1:2,49:59:91:1199,91,0	1/1:1,45:50:99:1133,106,0	1/1:2,63:72:99:1634,135,0
NW_006271969.1	3749508	gene-CCM_01191(dist=23211),gene-CCM_01192(dist=5593)	intergenic	A	AT	1092.73	AC=12;AF=1.00;AN=12;DP=302;ExcessHet=3.0103;FS=0.000;MLEAC=2;MLEAF=1.00;MQ0=0;RPA=10,11;RU=T;STR;set=Intersection	1/1:1,42:54:99:1130,99,0	1/1:2,46:52:85:1230,85,0	1/1:0,49:53:99:1298,146,0	1/1:0,43:44:99:1184,129,0	1/1:2,37:46:58:973,58,0	1/1:2,45:53:81:1125,81,0
NW_006271969.1	3751696	gene-CCM_01191(dist=25399),gene-CCM_01192(dist=3405)	intergenic	T	TA	752.73	AC=12;AF=1.00;AN=12;DP=196;ExcessHet=3.0103;MLEAC=2;MLEAF=1.00;MQ0=0;RPA=10,11;RU=A;STR;set=Intersection	1/1:1,30:37:63:790,63,0	1/1:1,29:30:60:763,60,0	1/1:2,28:30:34:711,34,0	1/1:1,25:28:48:649,48,0	1/1:2,35:38:51:869,51,0	1/1:0,30:33:90:841,90,0
NW_006271969.1	3767926	gene-CCM_01196(dist=1088),gene-CCM_01197(dist=20112)	intergenic	T	TA,TAAAA	1272.73	AC=6,6;AF=0.500,0.500;AN=12;DP=265;ExcessHet=3.0103;FS=0.000;MLEAC=1,1;MLEAF=0.500,0.500;MQ0=0;RPA=5,6,9;RU=A;STR;set=Intersection	1/2:0,31,5:36:99:1310,258,151,1104,0,1604	1/2:0,31,8:42:99:1489,413,298,1104,0,1595	1/2:0,33,8:46:99:1554,412,291,1175,0,1698	1/2:0,33,12:45:99:1745,572,440,1176,0,1687	1/2:0,37,6:46:99:1601,312,182,1321,0,1913	1/2:0,27,9:37:99:1418,464,359,962,0,1382
NW_006271969.1	3803591	gene-CCM_01202,gene-CCM_01203(dist=394)	upstream	A	AG	108.73	AC=5;AF=0.625;AN=8;DP=92;ExcessHet=3.0103;FS=0.000;MQ0=0;RPA=14,15;RU=G;STR;set=variant2-variant3-variant5-variant6	./.	0/1:4,8:17:44:146,0,44	0/1:5,10:27:76:156,0,76	./.	0/1:3,7:22:15:116,0,15	1/1:1,12:26:14:223,14,0
NW_006271969.1	3814391	gene-CCM_01208(dist=387)	upstream	C	CA	620.73	AC=12;AF=1.00;AN=12;DP=271;ExcessHet=3.0103;MQ0=0;RPA=11,12;RU=A;STR;set=Intersection	1/1:2,28:35:37:658,37,0	1/1:1,35:39:79:838,79,0	1/1:0,35:39:99:883,104,0	1/1:1,49:57:99:1158,118,0	1/1:1,32:38:70:787,70,0	1/1:2,55:63:99:1360,114,0
NW_006271969.1	3846148	gene-CCM_01215(dist=3897),gene-CCM_01216(dist=24172)	intergenic	C	CT	1385.73	AC=12;AF=1.00;AN=12;DP=232;ExcessHet=3.0103;FS=0.000;MLEAC=2;MLEAF=1.00;MQ0=0;RPA=7,8;RU=T;STR;set=Intersection	1/1:0,44:47:99:1423,132,0	1/1:0,27:27:81:858,81,0	1/1:1,37:44:80:1142,80,0	1/1:0,41:44:99:1328,123,0	1/1:0,27:27:81:875,81,0	1/1:0,40:43:99:1296,120,0
NW_006271969.1	3867647	-	-	AT	A	1779.73	AC=12;AF=1.00;AN=12;DP=252;ExcessHet=3.0103;MLEAC=2;MLEAF=1.00;MQ0=0;RPA=2,1;RU=T;STR;set=Intersection	1/1:0,48:49:99:1817,144,0	1/1:0,20:21:60:773,60,0	1/1:0,47:48:99:1736,141,0	1/1:0,36:40:99:1387,109,0	1/1:1,56:58:99:2143,163,0	1/1:1,33:35:89:1241,89,0
NW_006271969.1	3872010	gene-CCM_01216,gene-CCM_01217(dist=275)	downstream	T	TC	246.87	AC=8;AF=0.667;AN=12;DP=164;ExcessHet=3.0103;MQ0=0;RPA=11,12;RU=C;STR;set=Intersection	0/1:3,13:24:15:284,0,15	0/1:2,12:22:1:246,0,1	1/1:2,20:29:10:454,10,0	0/1:5,16:28:15:315,0,15	0/1:5,19:30:6:417,0,6	1/1:3,20:31:2:411,2,0
NW_006271969.1	3936972	gene-CCM_01237(dist=5478),gene-CCM_01238(dist=16430)	intergenic	A	AT	1016.73	AC=12;AF=1.00;AN=12;DP=168;ExcessHet=3.0103;FS=0.000;MLEAC=2;MLEAF=1.00;MQ=60.00;MQ0=0;RPA=6,7;RU=T;STR;set=Intersection	1/1:0,31:32:93:1054,93,0	1/1:0,22:23:66:748,66,0	1/1:0,28:28:84:947,84,0	1/1:0,34:34:99:1155,102,0	1/1:0,32:32:96:1088,96,0	1/1:0,18:19:54:612,54,0
NW_006271969.1	3937021	gene-CCM_01237(dist=5527),gene-CCM_01238(dist=16381)	intergenic	T	TA	1383.73	AC=12;AF=1.00;AN=12;DP=199;ExcessHet=3.0103;FS=0.000;MLEAC=2;MLEAF=1.00;MQ0=0;RPA=5,6;RU=A;STR;set=Intersection	1/1:0,41:43:99:1421,123,0	1/1:0,19:20:57:677,57,0	1/1:0,36:36:99:1284,108,0	1/1:0,41:41:99:1453,123,0	1/1:0,32:32:96:1127,96,0	1/1:0,25:27:75:891,75,0
NW_006271969.1	3944236	gene-CCM_01237(dist=12742),gene-CCM_01238(dist=9166)	intergenic	A	AG	520.73	AC=12;AF=1.00;AN=12;DP=91;ExcessHet=3.0103;FS=0.000;MLEAC=2;MLEAF=1.00;MQ0=0;RPA=2,3;RU=G;STR;set=Intersection	1/1:0,14:16:42:558,42,0	1/1:0,10:11:30:407,30,0	1/1:0,22:24:66:895,66,0	1/1:0,9:11:27:366,27,0	1/1:0,9:11:27:366,27,0	1/1:0,15:16:45:610,45,0
NW_006271969.1	3988122	gene-CCM_01245(dist=450)	downstream	C	CCCTTT,CCCTT	400.75	AC=2,6;AF=0.250,0.750;AN=8;DP=56;ExcessHet=3.0103;FS=0.000;MLEAC=2;MLEAF=1.00;MQ0=0;set=variant2-variant4-variant5-variant6	./.	1/1:10:23	./.	2/2:16:45	2/2:19:54	2/2:11:30
NW_006271969.1	3997843	gene-CCM_01247(dist=703);gene-CCM_01248(dist=728)	upstream;downstream	C	CT	1022.73	AC=12;AF=1.00;AN=12;DP=284;ExcessHet=3.0103;MLEAC=2;MLEAF=1.00;MQ0=0;RPA=9,10;RU=T;STR;set=Intersection	1/1:0,38:40:99:1060,113,0	1/1:0,45:49:99:1267,134,0	1/1:0,31:36:93:891,93,0	1/1:0,34:41:99:1001,102,0	1/1:0,48:51:99:1360,143,0	1/1:2,61:67:99:1733,128,0
NW_006271969.1	4004471	gene-CCM_01250(dist=878);gene-CCM_01251(dist=334)	upstream;downstream	G	GTT	1635.73	AC=12;AF=1.00;AN=12;DP=307;ExcessHet=3.0103;MQ0=0;RPA=12,14;RU=T;STR;set=Intersection	1/1:1,52:69:99:1673,139,0	1/1:1,36:42:74:1129,74,0	1/1:3,35:45:21:1088,21,0	1/1:2,33:46:49:1044,49,0	1/1:0,43:55:99:1341,129,0	1/1:4,37:50:9:1071,9,0
NW_006271969.1	4017205	gene-CCM_01254,gene-CCM_01255(dist=65)	downstream	C	CA	1551.73	AC=12;AF=1.00;AN=12;DP=305;ExcessHet=3.0103;MLEAC=2;MLEAF=1.00;MQ0=0;RPA=9,10;RU=A;STR;set=Intersection	1/1:0,56:60:99:1589,167,0	1/1:0,30:33:90:881,90,0	1/1:0,53:60:99:1521,159,0	1/1:0,52:58:99:1508,156,0	1/1:1,42:51:98:1182,98,0	1/1:0,40:43:99:1095,119,0
NW_006271969.1	4019100	gene-CCM_01255(dist=411)	upstream	C	CA	1184.73	AC=12;AF=1.00;AN=12;DP=304;ExcessHet=3.0103;MQ0=0;RPA=12,13;RU=A;STR;set=Intersection	1/1:2,54:59:99:1211,128,0	1/1:2,30:36:59:722,59,0	1/1:4,32:45:16:660,16,0	1/1:4,44:50:52:964,52,0	1/1:4,43:54:50:952,50,0	1/1:4,46:60:60:1075,60,0
NW_006271969.1	4019469	gene-CCM_01255(dist=780)	upstream	C	CTT	863.73	AC=12;AF=1.00;AN=12;DP=276;ExcessHet=3.0103;MQ0=0;RPA=13,15;RU=T;STR;set=Intersection	1/1:3,30:44:39:901,39,0	1/1:2,24:39:38:743,38,0	1/1:1,34:46:70:1006,70,0	1/1:2,34:48:38:957,38,0	1/1:2,35:58:39:949,39,0	1/1:3,29:41:13:746,13,0
NW_006271969.1	4020441	gene-CCM_01255(dist=1752),gene-CCM_01256(dist=3089)	intergenic	G	GA	1069.73	AC=12;AF=1.00;AN=12;DP=284;ExcessHet=3.0103;MLEAC=2;MLEAF=1.00;MQ0=0;RPA=10,11;RU=A;STR;set=Intersection	1/1:2,43:50:76:1107,76,0	1/1:1,33:38:72:857,72,0	1/1:1,37:41:84:987,84,0	1/1:2,47:53:88:1237,88,0	1/1:2,47:57:88:1223,88,0	1/1:1,38:45:86:1013,86,0
NW_006271969.1	4025309	-	-	AT	A	1331.73	AC=12;AF=1.00;AN=12;DP=304;ExcessHet=3.0103;FS=0.000;MLEAC=2;MLEAF=1.00;MQ0=0;RPA=9,8;RU=T;STR;set=Intersection	1/1:0,43:47:99:1369,129,0	1/1:0,41:45:99:1323,123,0	1/1:0,59:61:99:1885,177,0	1/1:0,52:55:99:1653,156,0	1/1:0,37:41:99:1193,111,0	1/1:0,54:55:99:1739,162,0
NW_006271969.1	4025477	gene-CCM_01256,gene-CCM_01257(dist=364)	downstream	G	GAGA	777.73	AC=4;AF=1.00;AN=4;DP=51;ExcessHet=3.0103;FS=0.000;MLEAC=2;MLEAF=1.00;MQ0=0;set=variant-variant5	1/1:0,23:23:63:815,63,0	./.	./.	./.	1/1:1,24:28:22:704,22,0	./.
NW_006271969.1	4025478	-	-	AGG	A	944.73	AC=2;AF=1.00;AN=2;DP=22;ExcessHet=3.0103;FS=0.000;MLEAC=2;MLEAF=1.00;MQ=60.00;MQ0=0;QD=33.68;RPA=3,1;RU=G;SOR=4.615;STR;set=variant4	./.	./.	./.	1/1:0,20:22:60:982,60,0	./.	./.
NW_006271969.1	4025479	gene-CCM_01256,gene-CCM_01257(dist=361)	downstream	G	GAA	543.73	AC=12;AF=1.00;AN=12;DP=140;ExcessHet=3.0103;FS=0.000;MLEAC=2;MLEAF=1.00;MQ0=0;set=Intersection	1/1:0,23:23:63:581,63,0	1/1:2,19:21:18:472,18,0	1/1:2,22:25:14:460,14,0	1/1:0,17:21:49:435,49,0	1/1:2,24:27:4:484,4,0	1/1:1,21:23:20:491,20,0
NW_006271969.1	4025481	-	-	GAA	G	565.73	AC=10;AF=1.00;AN=10;DP=108;ExcessHet=3.0103;FS=0.000;MLEAC=2;MLEAF=1.00;MQ0=0;set=variant-variant2-variant3-variant5-variant6	1/1:0,18:21:52:603,52,0	1/1:0,13:18:37:478,37,0	1/1:0,20:22:56:675,56,0	./.	1/1:1,19:25:54:697,54,0	1/1:0,19:22:57:673,57,0
NW_006271969.1	4078455	gene-CCM_01275(dist=926)	upstream	G	GA	854.73	AC=12;AF=1.00;AN=12;DP=272;ExcessHet=3.0103;MQ0=0;RPA=11,12;RU=A;STR;set=Intersection	1/1:2,38:46:63:892,63,0	1/1:2,39:44:65:880,65,0	1/1:3,38:44:54:811,54,0	1/1:3,31:37:17:710,17,0	1/1:3,39:42:41:890,41,0	1/1:3,50:58:75:1216,75,0
NW_006271969.1	4110829	gene-CCM_01280(dist=9922),gene-CCM_01281(dist=2302)	intergenic	T	TA	336.74	AC=7;AF=0.583;AN=12;DP=117;ExcessHet=3.0103;MQ0=0;RPA=14,15;RU=A;STR;set=Intersection	0/1:4,20:29:29:374,0,29	0/1:5,27:33:25:505,0,25	0/1:3,11:17:30:195,0,30	0/1:3,11:17:17:187,0,17	0/1:3,8:15:21:126,0,21	1/1:0,6:6:18:137,18,0
NW_006271969.1	4115972	gene-CCM_01281(dist=381)	upstream	G	GT	1031.73	AC=12;AF=1.00;AN=12;DP=312;ExcessHet=3.0103;MQ0=0;RPA=10,11;RU=T;STR;set=Intersection	1/1:1,40:51:93:1069,93,0	1/1:4,42:51:20:1042,20,0	1/1:2,40:45:65:953,65,0	1/1:1,45:54:99:1150,107,0	1/1:1,46:48:99:1225,111,0	1/1:5,51:63:21:1232,21,0
NW_006271969.1	4146526	gene-CCM_01285(dist=664)	downstream	T	TTTC	1018.73	AC=12;AF=1.00;AN=12;DP=266;ExcessHet=3.0103;MLEAC=2;MLEAF=1.00;MQ0=0;set=Intersection	1/1:4,43:52:99:1056,114,0	1/1:4,24:29:49:574,49,0	1/1:3,37:44:98:956,98,0	1/1:6,36:46:73:886,73,0	1/1:6,46:54:99:1142,108,0	1/1:8,33:41:65:830,65,0
NW_006271969.1	4146975	gene-CCM_01285(dist=1113),gene-CCM_01286(dist=4619)	intergenic	G	GTT	750.73	AC=10;AF=0.833;AN=12;DP=259;ExcessHet=3.0103;MQ0=0;RPA=15,17;RU=T;STR;set=Intersection	1/1:0,29:41:86:788,86,0	1/1:2,21:36:4:531,4,0	1/1:1,26:45:57:647,57,0	0/1:3,18:35:11:403,0,11	0/1:6,26:48:80:652,0,80	1/1:2,33:54:50:821,50,0
NW_006271969.1	4150047	-	-	AT	A	1604.73	AC=12;AF=1.00;AN=12;DP=280;ExcessHet=3.0103;FS=0.000;MLEAC=2;MLEAF=1.00;MQ0=0;RPA=3,2;RU=T;STR;set=Intersection	1/1:0,41:43:99:1642,123,0	1/1:0,29:32:87:1177,87,0	1/1:0,56:56:99:2254,169,0	1/1:0,50:52:99:2018,150,0	1/1:0,45:45:99:1813,135,0	1/1:0,52:52:99:2086,156,0
NW_006271969.1	4154082	gene-CCM_01287,gene-CCM_01288(dist=331)	upstream	A	AG,AGG	207.73	AC=4,3;AF=0.400,0.300;AN=10;DP=126;ExcessHet=3.0103;FS=0.000;MQ0=0;RU=G;STR;set=variant-variant2-variant3-variant5-variant6	0/1:27:23	0/2:20:4	1/1:19:13	./.	0/2:26:71	2/1:34:99
NW_006271969.1	4154870	gene-CCM_01288,gene-CCM_01289(dist=225)	downstream	C	CT	942.73	AC=10;AF=0.833;AN=12;DP=293;ExcessHet=3.0103;MQ0=0;RPA=12,13;RU=T;STR;set=Intersection	1/1:2,42:50:94:980,94,0	1/1:4,35:40:9:706,9,0	0/1:6,31:42:34:630,0,34	0/1:7,44:57:3:889,0,3	1/1:3,33:46:27:725,27,0	1/1:7,47:58:6:974,6,0
NW_006271969.1	4167234	gene-CCM_01294(dist=87)	downstream	G	GA	1169.74	AC=11;AF=0.917;AN=12;DP=304;ExcessHet=3.0103;MQ0=0;RPA=11,12;RU=A;STR;set=Intersection	1/1:6,55:63:29:1207,29,0	1/1:4,40:46:18:914,18,0	1/1:4,34:42:2:778,2,0	1/1:3,38:45:39:912,39,0	0/1:7,36:50:58:815,0,58	1/1:5,48:58:54:1142,54,0
NW_006271969.1	4222222	gene-CCM_01311(dist=1352),gene-CCM_01312(dist=4735)	intergenic	A	AC	700.73	AC=12;AF=1.00;AN=12;DP=116;ExcessHet=3.0103;FS=0.000;MLEAC=2;MLEAF=1.00;MQ0=0;set=Intersection	1/1:0,18:18:54:738,54,0	1/1:0,15:15:45:610,45,0	1/1:1,15:16:33:641,33,0	1/1:0,17:17:51:764,51,0	1/1:0,31:32:93:1325,93,0	1/1:0,18:18:54:752,54,0
NW_006271969.1	4222227	gene-CCM_01311(dist=1357),gene-CCM_01312(dist=4730)	intergenic	T	TCC	97.5	AC=2;AF=0.500;AN=4;DP=36;ExcessHet=3.0103;FS=0.000;MLEAC=1;MLEAF=0.500;MQ0=0;RPA=15,17;RU=C;STR;set=variant4-variant5	./.	./.	./.	0/1:1,5:15:3:133,0,3	0/1:2,13:21:20:313,0,20	./.
NW_006271969.1	4225813	gene-CCM_01311(dist=4943),gene-CCM_01312(dist=1144)	intergenic	G	GT	651.73	AC=12;AF=1.00;AN=12;DP=285;ExcessHet=3.0103;MLEAC=2;MLEAF=1.00;MQ=60.00;MQ0=0;RPA=11,12;RU=T;STR;set=Intersection	1/1:1,29:37:60:689,60,0	1/1:1,45:51:99:1101,104,0	1/1:2,52:57:99:1246,104,0	1/1:1,38:41:89:969,89,0	1/1:4,48:56:61:1134,61,0	1/1:3,34:43:26:790,26,0
NW_006271969.1	4226328	-	-	AC	A	1356.73	AC=12;AF=1.00;AN=12;DP=220;ExcessHet=3.0103;FS=0.000;MLEAC=2;MLEAF=1.00;MQ0=0;RPA=2,1;RU=C;STR;set=Intersection	1/1:0,34:37:99:1394,102,0	1/1:0,31:32:93:1313,93,0	1/1:0,32:33:96:1319,96,0	1/1:0,37:39:99:1538,111,0	1/1:0,31:35:93:1275,93,0	1/1:0,41:44:99:1720,123,0
NW_006271969.1	4226339	-	-	ACT	A	1316.73	AC=12;AF=1.00;AN=12;DP=192;ExcessHet=3.0103;FS=0.000;MLEAC=2;MLEAF=1.00;MQ0=0;set=Intersection	1/1:0,28:30:84:1354,84,0	1/1:0,29:30:87:1417,87,0	1/1:0,29:29:87:1383,87,0	1/1:0,32:35:96:1525,96,0	1/1:0,29:30:87:1344,87,0	1/1:0,37:38:99:1803,111,0
NW_006271969.1	4268384	gene-CCM_01322(dist=1082),gene-CCM_01323(dist=2324)	intergenic	A	AG	601.73	AC=12;AF=1.00;AN=12;DP=168;ExcessHet=3.0103;MLEAC=2;MLEAF=1.00;MQ0=0;RPA=9,10;RU=G;STR;set=Intersection	1/1:0,23:32:68:639,68,0	1/1:0,17:20:51:487,51,0	1/1:1,29:34:59:823,59,0	1/1:1,26:31:50:735,50,0	1/1:0,21:27:63:619,63,0	1/1:2,19:24:2:498,2,0
NW_006271969.1	4294145	-	-	AT	A	1606.73	AC=12;AF=1.00;AN=12;DP=354;ExcessHet=3.0103;MLEAC=2;MLEAF=1.00;MQ0=0;RPA=10,9;RU=T;STR;set=Intersection	1/1:1,55:60:99:1644,139,0	1/1:2,56:61:99:1664,115,0	1/1:1,52:55:99:1552,143,0	1/1:3,58:62:95:1696,95,0	1/1:0,52:54:99:1602,156,0	1/1:1,56:62:99:1672,142,0
NW_006271969.1	4295333	gene-CCM_01330(dist=2096),gene-CCM_01331(dist=2134)	intergenic	C	CTTT	1208.73	AC=12;AF=1.00;AN=12;DP=266;ExcessHet=3.0103;MLEAC=2;MLEAF=1.00;MQ0=0;RPA=12,15;RU=T;STR;set=Intersection	1/1:1,32:44:69:1246,69,0	1/1:3,25:39:33:925,33,0	1/1:1,24:31:64:933,64,0	1/1:3,37:54:69:1368,69,0	1/1:0,43:52:99:1660,128,0	1/1:2,34:46:87:1322,87,0
NW_006271969.1	4297868	gene-CCM_01331	intronic	G	GCCC	244.75	AC=10;AF=1.00;AN=10;DP=104;ExcessHet=3.0103;MQ=60.00;MQ0=0;RPA=12,15;RU=C;STR;set=variant-variant2-variant3-variant4-variant6	1/1:2,11:20:23:282,23,0	1/1:0,10:13:29:341,29,0	1/1:1,11:19:26:368,26,0	1/1:4,15:24:13:403,13,0	./.	1/1:4,15:28:22:372,22,0
NW_006271969.1	4303280	gene-CCM_01332(dist=368)	upstream	T	TCC	251.73	AC=7;AF=0.583;AN=12;DP=118;ExcessHet=3.0103;MLEAC=1;MLEAF=0.500;MQ0=0;RPA=13,15;RU=C;STR;set=Intersection	0/1:2,9:18:38:213,0,38	0/1:1,9:17:5:253,0,5	0/1:4,8:18:74:227,0,74	0/1:2,9:21:7:225,0,7	0/1:2,10:15:11:293,0,11	1/1:1,18:29:22:556,22,0
NW_006271969.1	4305559	-	-	GA	G	1507.73	AC=12;AF=1.00;AN=12;DP=254;ExcessHet=3.0103;FS=0.000;MLEAC=2;MLEAF=1.00;MQ0=0;set=Intersection	1/1:0,34:36:99:1545,102,0	1/1:0,35:38:99:1548,104,0	1/1:0,27:28:81:1212,81,0	1/1:0,42:44:99:1864,126,0	1/1:0,51:52:99:2215,152,0	1/1:0,44:44:99:1993,132,0
NW_006271969.1	4311008	-	-	CG	C	1871.73	AC=12;AF=1.00;AN=12;DP=267;ExcessHet=3.0103;FS=0.000;MLEAC=2;MLEAF=1.00;MQ0=0;set=Intersection	1/1:0,42:42:99:1909,126,0	1/1:0,34:34:99:1545,102,0	1/1:0,45:45:99:2039,135,0	1/1:0,51:51:99:2318,154,0	1/1:0,43:43:99:1954,129,0	1/1:0,52:52:99:2363,157,0
NW_006271969.1	4316068	-	-	AT	A	891.73	AC=12;AF=1.00;AN=12;DP=232;ExcessHet=3.0103;MLEAC=2;MLEAF=1.00;MQ0=0;RPA=9,8;RU=T;STR;set=Intersection	1/1:0,29:32:87:929,87,0	1/1:1,36:38:96:1144,96,0	1/1:0,23:24:69:744,69,0	1/1:3,39:44:34:1155,34,0	1/1:0,41:47:99:1320,123,0	1/1:0,44:47:99:1405,132,0
NW_006271969.1	4322532	-	-	GC	G	1510.73	AC=12;AF=1.00;AN=12;DP=266;ExcessHet=3.0103;FS=0.000;MLEAC=2;MLEAF=1.00;MQ0=0;RPA=7,6;RU=C;STR;set=Intersection	1/1:0,44:46:99:1548,132,0	1/1:0,34:34:99:1196,102,0	1/1:0,48:50:99:1691,144,0	1/1:0,34:38:99:1196,102,0	1/1:0,45:47:99:1585,135,0	1/1:0,48:51:99:1688,144,0
NW_006271969.1	4335335	gene-CCM_01342(dist=1926),gene-CCM_01343(dist=4703)	intergenic	A	AG	241.25	AC=9;AF=0.750;AN=12;DP=131;ExcessHet=3.0103;FS=0.000;MQ0=0;RPA=11,12;RU=G;STR;set=Intersection	0/1:2,14:19:9:278,0,9	1/1:0,16:21:47:394,47,0	0/1:3,13:20:36:282,0,36	0/1:5,14:22:71:299,0,71	1/1:1,16:23:23:382,23,0	1/1:1,21:26:37:480,37,0
NW_006271969.1	4337146	-	-	AC	A	3133.73	AC=12;AF=1.00;AN=12;DP=697;ExcessHet=3.0103;FS=0.000;MLEAC=2;MLEAF=1.00;MQ0=0;RPA=4,3;RU=C;STR;set=Intersection	1/1:0,83:87:99:3171,248,0	1/1:0,78:78:99:3062,235,0	1/1:0,114:115:99:4478,343,0	1/1:0,84:93:99:3284,253,0	1/1:0,100:108:99:3941,301,0	1/1:0,131:134:99:5140,394,0
NW_006271969.1	4337383	-	-	GC	G	1341.73	AC=12;AF=1.00;AN=12;DP=258;ExcessHet=3.0103;FS=0.000;MLEAC=2;MLEAF=1.00;MQ0=0;RPA=9,8;RU=C;STR;set=Intersection	1/1:0,43:44:99:1379,129,0	1/1:0,37:39:99:1195,111,0	1/1:1,39:40:99:1219,104,0	1/1:1,32:33:87:1018,87,0	1/1:0,45:46:99:1446,135,0	1/1:1,33:35:71:1024,71,0
NW_006271969.1	4337709	gene-CCM_01342(dist=4300),gene-CCM_01343(dist=2329)	intergenic	A	AC	543.82	AC=10;AF=0.833;AN=12;DP=136;ExcessHet=3.0103;MQ0=0;RPA=10,11;RU=C;STR;set=Intersection	1/1:3,24:30:17:581,17,0	1/1:1,19:24:29:479,29,0	0/1:3,16:22:13:334,0,13	0/1:5,14:23:93:317,0,93	1/1:1,15:20:18:356,18,0	1/1:1,14:17:12:279,12,0
NW_006271969.1	4337803	gene-CCM_01342(dist=4394),gene-CCM_01343(dist=2235)	intergenic	C	CCT	1590.73	AC=12;AF=1.00;AN=12;DP=222;ExcessHet=3.0103;MLEAC=2;MLEAF=1.00;MQ0=0;set=Intersection	1/1:0,34:34:99:1628,102,0	1/1:0,31:33:93:1510,93,0	1/1:0,38:38:99:1833,114,0	1/1:1,46:47:99:2344,126,0	1/1:0,31:31:93:1587,93,0	1/1:0,39:39:99:1955,117,0
NW_006271969.1	4349374	gene-CCM_01347	intronic	A	AC	628.52	AC=10;AF=0.833;AN=12;DP=230;ExcessHet=3.0103;MQ0=0;RPA=10,11;RU=C;STR;set=Intersection	1/1:3,29:39:7:665,7,0	1/1:2,26:32:25:651,25,0	1/1:3,33:45:19:781,19,0	1/1:2,30:37:37:760,37,0	0/1:5,20:34:73:445,0,73	0/1:7,27:43:99:629,0,104
NW_006271969.1	4349893	gene-CCM_01347(dist=79);gene-CCM_01348(dist=943)	upstream;downstream	G	GA	1793.73	AC=12;AF=1.00;AN=12;DP=309;ExcessHet=3.0103;FS=0.000;MLEAC=2;MLEAF=1.00;MQ=60.00;MQ0=0;RPA=6,7;RU=A;STR;set=Intersection	1/1:0,54:56:99:1831,162,0	1/1:0,36:38:99:1215,108,0	1/1:0,50:53:99:1694,150,0	1/1:0,52:55:99:1767,156,0	1/1:0,55:59:99:1869,165,0	1/1:0,44:48:99:1495,132,0
NW_006271969.1	4349908	gene-CCM_01347(dist=94);gene-CCM_01348(dist=928)	upstream;downstream	T	TAA	1592.73	AC=12;AF=1.00;AN=12;DP=308;ExcessHet=3.0103;MQ=60.00;MQ0=0;RPA=10,12;RU=A;STR;set=Intersection	1/1:0,46:59:99:1613,138,0	1/1:0,28:36:84:1019,84,0	1/1:1,38:47:78:1339,78,0	1/1:0,46:59:99:1690,139,0	1/1:2,48:57:91:1678,91,0	1/1:1,40:50:84:1402,84,0
NW_006271969.1	4352748	gene-CCM_01348(dist=169);gene-CCM_01349(dist=738)	upstream;downstream	G	GT	986.73	AC=12;AF=1.00;AN=12;DP=252;ExcessHet=3.0103;FS=0.000;MLEAC=2;MLEAF=1.00;MQ0=0;RPA=9,10;RU=T;STR;set=Intersection	1/1:0,37:43:99:1024,109,0	1/1:1,26:30:49:657,49,0	1/1:0,44:46:99:1214,130,0	1/1:1,46:54:99:1303,110,0	1/1:0,34:38:99:962,101,0	1/1:2,31:41:37:818,37,0
NW_006271969.1	4353013	gene-CCM_01348(dist=434);gene-CCM_01349(dist=473)	upstream;downstream	C	CG	187.73	AC=7;AF=0.583;AN=12;DP=133;ExcessHet=3.0103;FS=0.000;MQ=60.00;MQ0=0;RPA=11,12;RU=G;STR;set=Intersection	0/1:4,10:18:50:225,0,50	0/1:3,13:17:18:299,0,18	1/1:3,20:32:20:478,20,0	0/1:3,15:27:30:329,0,30	0/1:2,13:17:11:285,0,11	0/1:4,11:22:50:230,0,50
NW_006271969.1	4355118	gene-CCM_01349(dist=247)	upstream	G	GAA	518.73	AC=9;AF=0.750;AN=12;DP=217;ExcessHet=3.0103;MQ0=0;RPA=15,17;RU=A;STR;set=Intersection	1/1:2,21:34:41:556,41,0	0/1:4,20:31:46:488,0,46	0/1:3,28:45:5:715,0,5	1/1:0,27:35:81:764,81,0	0/1:3,25:37:1:620,0,1	1/1:2,24:35:13:635,13,0
NW_006271969.1	4366349	gene-CCM_01355(dist=163)	downstream	C	CT	1555.73	AC=12;AF=1.00;AN=12;DP=324;ExcessHet=3.0103;MLEAC=2;MLEAF=1.00;MQ0=0;RPA=10,11;RU=T;STR;set=Intersection	1/1:4,61:71:78:1593,78,0	1/1:4,45:50:46:1102,46,0	1/1:4,36:44:2:874,2,0	1/1:4,36:44:19:862,19,0	1/1:2,52:59:99:1419,122,0	1/1:3,49:56:67:1248,67,0
NW_006271969.1	4385486	gene-CCM_01361,gene-CCM_01362(dist=503)	downstream	C	CT	1445.73	AC=12;AF=1.00;AN=12;DP=312;ExcessHet=3.0103;MLEAC=2;MLEAF=1.00;MQ0=0;RPA=9,10;RU=T;STR;set=Intersection	1/1:1,54:61:99:1483,133,0	1/1:2,35:43:62:900,62,0	1/1:0,41:45:99:1179,123,0	1/1:0,57:65:99:1619,170,0	1/1:0,37:41:99:1051,110,0	1/1:1,52:57:99:1468,128,0
NW_006271969.1	4387576	gene-CCM_01363	intronic	T	TC	212.73	AC=7;AF=0.583;AN=12;DP=129;ExcessHet=3.0103;FS=0.000;MQ0=0;RPA=11,12;RU=C;STR;set=Intersection	0/1:5,12:20:72:250,0,72	0/1:3,14:21:34:290,0,34	0/1:4,18:25:51:392,0,51	0/1:2,7:14:29:144,0,29	0/1:4,12:19:47:254,0,47	1/1:2,18:30:1:420,1,0
NW_006271969.1	4395146	gene-CCM_01365	intronic	T	TG	278.73	AC=10;AF=0.833;AN=12;DP=119;ExcessHet=3.0103;FS=0.000;MQ0=0;RPA=10,11;RU=G;STR;set=Intersection	0/1:3,13:16:40:316,0,40	0/1:2,16:20:5:360,0,5	1/1:0,16:17:48:449,48,0	1/1:0,17:20:51:446,51,0	1/1:0,10:19:30:262,30,0	1/1:2,24:27:19:597,19,0
NW_006271969.1	4399916	-	-	GT	G	1676.73	AC=12;AF=1.00;AN=12;DP=234;ExcessHet=3.0103;FS=0.000;MLEAC=2;MLEAF=1.00;MQ0=0;set=Intersection	1/1:0,39:39:99:1714,117,0	1/1:0,37:39:99:1610,111,0	1/1:0,33:34:99:1436,99,0	1/1:0,42:44:99:1715,125,0	1/1:0,30:32:90:1288,90,0	1/1:0,46:46:99:2022,138,0
NW_006271969.1	4399919	gene-CCM_01366(dist=426)	upstream	C	CTTTTT,CTTTT	1326.73	AC=11,1;AF=0.917,0.083;AN=12;DP=224;ExcessHet=3.0103;MQ=60.00;MQ0=0;RU=T;STR;set=Intersection	1/1:38:31	1/1:37:67	1/1:33:69	1/2:42:99	1/1:29:44	1/1:45:31
NW_006271969.1	4400493	gene-CCM_01366(dist=1000),gene-CCM_01367(dist=4557)	intergenic	C	CT	1134.73	AC=12;AF=1.00;AN=12;DP=329;ExcessHet=3.0103;MLEAC=2;MLEAF=1.00;MQ0=0;RPA=9,10;RU=T;STR;set=Intersection	1/1:0,42:48:99:1172,125,0	1/1:1,42:49:97:1159,97,0	1/1:1,44:54:99:1191,103,0	1/1:0,60:65:99:1684,179,0	1/1:1,48:52:99:1343,116,0	1/1:2,54:61:99:1523,107,0
NW_006271969.1	4401830	gene-CCM_01366(dist=2337),gene-CCM_01367(dist=3220)	intergenic	G	GT	1360.73	AC=12;AF=1.00;AN=12;DP=300;ExcessHet=3.0103;MLEAC=2;MLEAF=1.00;MQ0=0;RPA=9,10;RU=T;STR;set=Intersection	1/1:0,51:54:99:1398,150,0	1/1:1,38:45:86:1059,86,0	1/1:0,43:44:99:1231,128,0	1/1:2,39:44:62:1070,62,0	1/1:1,47:57:99:1296,112,0	1/1:0,50:56:99:1448,150,0
NW_006271969.1	4404326	gene-CCM_01367(dist=724)	upstream	T	TCC	318.74	AC=12;AF=1.00;AN=12;DP=123;ExcessHet=3.0103;MLEAC=2;MLEAF=1.00;MQ0=0;RPA=12,14;RU=C;STR;set=Intersection	1/1:1,11:16:29:356,29,0	1/1:1,14:23:26:417,26,0	1/1:1,16:21:43:512,43,0	1/1:0,11:21:33:327,33,0	1/1:0,9:16:25:260,25,0	1/1:2,15:26:21:448,21,0
NW_006271969.1	4405995	gene-CCM_01367(dist=206)	downstream	T	TG	111.73	AC=7;AF=0.583;AN=12;DP=121;ExcessHet=3.0103;FS=0.000;MQ0=0;RPA=12,13;RU=G;STR;set=Intersection	0/1:5,10:17:94:149,0,94	0/1:3,7:13:50:145,0,50	0/1:8,17:27:99:333,0,138	0/1:2,13:21:8:284,0,8	0/1:4,14:25:52:300,0,52	1/1:1,13:18:15:302,15,0
NW_006271969.1	4406403	-	-	CT	C	767.73	AC=12;AF=1.00;AN=12;DP=217;ExcessHet=3.0103;FS=0.000;MLEAC=2;MLEAF=1.00;MQ0=0;RPA=9,8;RU=T;STR;set=Intersection	1/1:0,25:29:75:805,75,0	1/1:0,35:39:99:1128,105,0	1/1:0,31:33:93:1002,93,0	1/1:0,36:39:99:1159,108,0	1/1:0,33:37:99:1063,99,0	1/1:0,37:40:99:1192,111,0
NW_006271969.1	4406568	-	-	GA	G	1112.73	AC=12;AF=1.00;AN=12;DP=258;ExcessHet=3.0103;MLEAC=2;MLEAF=1.00;MQ0=0;RPA=10,9;RU=A;STR;set=Intersection	1/1:0,37:42:99:1150,111,0	1/1:0,38:39:99:1177,114,0	1/1:1,35:41:80:1057,80,0	1/1:1,51:56:99:1524,126,0	1/1:0,33:34:99:1014,99,0	1/1:4,40:46:32:1094,32,0
NW_006271969.1	4406716	gene-CCM_01367(dist=927)	downstream	A	AGG	274.74	AC=10;AF=0.833;AN=12;DP=121;ExcessHet=3.0103;FS=0.000;MQ0=0;RPA=12,14;RU=G;STR;set=Intersection	1/1:0,10:19:30:312,30,0	0/1:2,6:17:0:169,0,0	1/1:0,14:24:42:479,42,0	0/1:1,9:14:6:276,0,6	1/1:0,9:20:27:305,27,0	1/1:1,15:27:12:440,12,0
NW_006271969.1	4415735	gene-CCM_01370(dist=828)	downstream	T	TC	512.73	AC=9;AF=0.750;AN=12;DP=185;ExcessHet=3.0103;MQ0=0;RPA=10,11;RU=C;STR;set=Intersection	1/1:2,22:31:40:550,40,0	0/1:4,21:31:16:423,0,16	0/1:6,19:28:78:355,0,78	0/1:6,18:28:37:403,0,37	1/1:4,18:26:11:354,11,0	1/1:7,27:41:27:650,27,0
NW_006271969.1	4422749	-	-	GC	G	742.73	AC=12;AF=1.00;AN=12;DP=193;ExcessHet=3.0103;MLEAC=2;MLEAF=1.00;MQ0=0;RPA=10,9;RU=C;STR;set=Intersection	1/1:0,25:33:75:780,75,0	1/1:1,27:35:55:792,55,0	1/1:0,28:32:84:845,84,0	1/1:1,21:31:51:635,51,0	1/1:1,20:26:33:544,33,0	1/1:0,28:36:84:845,84,0
NW_006271969.1	4422971	-	-	CT	C	1864.73	AC=12;AF=1.00;AN=12;DP=288;ExcessHet=3.0103;FS=0.000;MLEAC=2;MLEAF=1.00;MQ0=0;RPA=7,6;RU=T;STR;set=Intersection	1/1:0,54:55:99:1902,162,0	1/1:0,33:35:99:1163,99,0	1/1:0,50:52:99:1764,150,0	1/1:0,44:48:99:1547,132,0	1/1:0,33:36:99:1162,99,0	1/1:0,60:62:99:2115,181,0
NW_006271969.1	4485095	gene-CCM_01388(dist=1069),gene-CCM_01389(dist=4990)	intergenic	A	AG	184.73	AC=7;AF=0.583;AN=12;DP=127;ExcessHet=3.0103;MQ=60.00;MQ0=0;RPA=11,12;RU=G;STR;set=Intersection	0/1:5,10:21:94:222,0,94	0/1:4,9:19:55:201,0,55	0/1:3,7:20:54:141,0,54	0/1:6,9:20:99:179,0,105	0/1:6,17:26:99:368,0,99	1/1:2,18:21:4:424,4,0
NW_006271969.1	4497313	gene-CCM_01391	intronic	C	CT	1175.73	AC=12;AF=1.00;AN=12;DP=273;ExcessHet=3.0103;MLEAC=2;MLEAF=1.00;MQ0=0;RPA=10,11;RU=T;STR;set=Intersection	1/1:0,44:48:99:1213,132,0	1/1:0,36:41:99:1009,108,0	1/1:3,36:44:29:921,29,0	1/1:4,41:51:37:1037,37,0	1/1:3,33:41:20:837,20,0	1/1:2,41:48:70:1055,70,0
NW_006271969.1	4509095	gene-CCM_01394	intronic	G	GC	411.27	AC=8;AF=0.667;AN=12;DP=189;ExcessHet=3.0103;MQ=60.00;MQ0=0;RPA=10,11;RU=C;STR;set=Intersection	1/1:2,18:25:1:446,1,0	1/1:2,14:21:8:318,8,0	0/1:5,16:29:69:371,0,69	0/1:8,17:41:99:369,0,134	0/1:6,24:37:90:456,0,90	0/1:4,25:36:29:615,0,29
NW_006271969.1	4515012	gene-CCM_01395(dist=1262),gene-CCM_01396(dist=1825)	intergenic	C	CTTT,CTTTT	735.73	AC=8,4;AF=0.667,0.333;AN=12;DP=233;ExcessHet=3.0103;MLEAC=2;MLEAF=1.00;MQ0=0;RU=T;STR;set=Intersection	1/1:35:83	2/2:29:70	1/1:52:99	2/2:39:64	1/1:39:31	1/1:39:80
NW_006271969.1	4519760	gene-CCM_01397	intronic	G	GA	844.9	AC=8;AF=0.667;AN=12;DP=294;ExcessHet=3.0103;MQ0=0;RPA=12,13;RU=A;STR;set=Intersection	0/1:6,43:57:14:882,0,14	1/1:4,29:37:8:600,8,0	0/1:7,45:55:5:927,0,5	0/1:5,37:48:10:750,0,10	1/1:1,36:41:99:879,99,0	0/1:6,43:56:15:880,0,15
NW_006271969.1	4535948	-	-	CCT	C	1606.73	AC=12;AF=1.00;AN=12;DP=226;ExcessHet=3.0103;FS=0.000;MLEAC=2;MLEAF=1.00;MQ0=0;set=Intersection	1/1:0,30:35:90:1644,90,0	1/1:0,26:30:78:1441,78,0	1/1:0,31:32:93:1718,93,0	1/1:0,23:28:69:1257,69,0	1/1:0,42:45:99:2308,126,0	1/1:0,51:55:99:2801,154,0
NW_006271969.1	4535954	-	-	AC	A	1180.73	AC=12;AF=1.00;AN=12;DP=200;ExcessHet=3.0103;FS=0.000;MLEAC=2;MLEAF=1.00;MQ0=0;RPA=2,1;RU=C;STR;set=Intersection	1/1:0,29:29:87:1218,87,0	1/1:0,26:26:78:1104,78,0	1/1:0,31:31:93:1316,93,0	1/1:0,22:22:66:934,66,0	1/1:0,40:41:99:1698,120,0	1/1:0,49:50:99:2080,147,0
NW_006271969.1	4542803	gene-CCM_01407(dist=613)	downstream	G	GA	920.73	AC=12;AF=1.00;AN=12;DP=283;ExcessHet=3.0103;MQ0=0;RPA=11,12;RU=A;STR;set=Intersection	1/1:4,43:54:26:920,26,0	1/1:0,35:37:99:916,105,0	1/1:2,39:50:66:917,66,0	1/1:3,44:48:56:1056,56,0	1/1:3,42:49:51:1004,51,0	1/1:5,39:45:9:885,9,0
NW_006271969.1	4543056	-	-	AG	A	1305.73	AC=12;AF=1.00;AN=12;DP=264;ExcessHet=3.0103;FS=0.000;MLEAC=2;MLEAF=1.00;MQ0=0;RPA=2,1;RU=G;STR;set=Intersection	1/1:0,32:34:96:1343,96,0	1/1:0,40:40:99:1686,120,0	1/1:0,45:47:99:1891,135,0	1/1:1,45:47:99:1884,113,0	1/1:0,43:44:99:1818,129,0	1/1:0,52:52:99:2191,157,0
NW_006271969.1	4548948	-	-	AT	A	1194.73	AC=12;AF=1.00;AN=12;DP=262;ExcessHet=3.0103;FS=0.000;MLEAC=2;MLEAF=1.00;MQ0=0;RPA=7,6;RU=T;STR;set=Intersection	1/1:0,35:36:99:1232,105,0	1/1:0,32:34:96:1129,96,0	1/1:0,42:49:99:1479,126,0	1/1:0,42:47:99:1478,126,0	1/1:0,38:43:99:1338,114,0	1/1:0,50:53:99:1736,150,0
NW_006271969.1	4564558	gene-CCM_01415(dist=507)	upstream	A	AG	496.73	AC=6;AF=0.500;AN=12;DP=167;ExcessHet=3.0103;MLEAC=1;MLEAF=0.500;MQ=60.00;MQ0=0;RPA=10,11;RU=G;STR;set=Intersection	0/1:5,22:34:66:534,0,66	0/1:4,18:25:32:429,0,32	0/1:8,17:27:99:401,0,160	0/1:3,14:23:37:324,0,37	0/1:6,19:26:82:456,0,82	0/1:6,22:32:73:533,0,73
NW_006271969.1	4586960	gene-CCM_01420(dist=585)	downstream	G	GT	1530.73	AC=12;AF=1.00;AN=12;DP=321;ExcessHet=3.0103;MLEAC=2;MLEAF=1.00;MQ0=0;RPA=9,10;RU=T;STR;set=Intersection	1/1:0,55:60:99:1568,164,0	1/1:1,41:44:95:1157,95,0	1/1:1,44:50:99:1241,104,0	1/1:1,53:55:99:1509,131,0	1/1:0,53:57:99:1483,158,0	1/1:2,50:55:95:1410,95,0
NW_006271969.1	4606252	gene-CCM_01425,gene-CCM_01426(dist=193)	downstream	G	GA	1228.73	AC=12;AF=1.00;AN=12;DP=306;ExcessHet=3.0103;MLEAC=2;MLEAF=1.00;MQ0=0;RPA=9,10;RU=A;STR;set=Intersection	1/1:0,45:47:99:1266,134,0	1/1:1,33:36:69:892,69,0	1/1:1,41:50:95:1134,95,0	1/1:0,49:56:99:1421,147,0	1/1:0,39:45:99:1127,117,0	1/1:0,63:72:99:1804,189,0
NW_006271969.1	4625399	gene-CCM_01433,gene-CCM_01434(dist=324)	downstream	C	CA	351.73	AC=8;AF=0.667;AN=12;DP=312;ExcessHet=3.0103;MQ0=0;RPA=15,16;RU=A;STR;set=Intersection	0/1:11,24:44:99:389,0,109	1/1:6,34:45:6:570,6,0	0/1:7,36:51:7:608,0,7	1/1:5,35:49:18:631,18,0	0/1:10,42:62:49:687,0,49	0/1:8,41:61:10:684,0,10
NW_006271969.1	4654083	gene-CCM_01441(dist=2953),gene-CCM_01442(dist=2382)	intergenic	T	TC	195.86	AC=11;AF=0.917;AN=12;DP=127;ExcessHet=3.0103;FS=0.000;MQ=60.00;MQ0=0;RPA=8,9;RU=C;STR;set=Intersection	0/1:1,9:16:2:231,0,2	1/1:0,13:15:39:399,39,0	1/1:1,18:30:51:549,51,0	1/1:1,18:24:25:502,25,0	1/1:0,12:17:36:355,36,0	1/1:1,16:25:19:451,19,0
NW_006271969.1	4654104	-	-	ACC	A	594.73	AC=12;AF=1.00;AN=12;DP=113;ExcessHet=3.0103;FS=0.000;MLEAC=2;MLEAF=1.00;MQ=60.00;MQ0=0;set=Intersection	1/1:0,12:12:36:632,36,0	1/1:0,16:16:48:887,48,0	1/1:0,23:24:69:1272,69,0	1/1:0,22:23:66:1220,66,0	1/1:0,19:19:57:1053,57,0	1/1:0,19:19:57:1032,57,0
NW_006271969.1	4654177	-	-	TA	T	1731.73	AC=12;AF=1.00;AN=12;DP=220;ExcessHet=3.0103;FS=0.000;MLEAC=2;MLEAF=1.00;MQ0=0;set=Intersection	1/1:0,39:39:99:1769,117,0	1/1:0,31:31:93:1396,93,0	1/1:0,36:36:99:1632,108,0	1/1:0,41:41:99:1846,123,0	1/1:0,40:41:99:1815,120,0	1/1:0,30:32:90:1360,90,0
NW_006271969.1	4655146	gene-CCM_01441(dist=4016),gene-CCM_01442(dist=1319)	intergenic	C	CT	804.73	AC=11;AF=0.917;AN=12;DP=267;ExcessHet=3.0103;MQ0=0;RPA=13,14;RU=T;STR;set=Intersection	1/1:1,39:51:93:840,93,0	1/1:3,25:37:8:524,8,0	1/1:3,31:42:26:658,26,0	1/1:2,32:40:51:689,51,0	0/1:8,34:49:64:631,0,64	1/1:4,36:48:18:723,18,0
NW_006271969.1	4658136	gene-CCM_01443(dist=155);gene-CCM_01442(dist=861)	upstream;downstream	C	CA	1629.73	AC=12;AF=1.00;AN=12;DP=291;ExcessHet=3.0103;FS=0.000;MLEAC=2;MLEAF=1.00;MQ0=0;RPA=9,10;RU=A;STR;set=Intersection	1/1:0,58:61:99:1667,174,0	1/1:0,30:34:88:819,88,0	1/1:1,46:52:99:1246,108,0	1/1:1,46:51:99:1305,110,0	1/1:1,34:38:74:967,74,0	1/1:1,49:55:99:1369,119,0
NW_006271969.1	4658313	gene-CCM_01443(dist=332)	upstream	A	AT	2023.73	AC=12;AF=1.00;AN=12;DP=296;ExcessHet=3.0103;FS=0.000;MLEAC=2;MLEAF=1.00;MQ0=0;RPA=5,6;RU=T;STR;set=Intersection	1/1:0,58:67:99:2061,175,0	1/1:0,36:41:99:1276,108,0	1/1:0,34:39:99:1194,102,0	1/1:0,41:44:99:1449,123,0	1/1:0,39:44:99:1382,117,0	1/1:0,57:61:99:2001,170,0
NW_006271969.1	4659355	gene-CCM_01443(dist=1374),gene-CCM_01444(dist=8264)	intergenic	C	CTTTT	1073.73	AC=11;AF=0.917;AN=12;DP=286;ExcessHet=3.0103;MQ0=0;RPA=16,20;RU=T;STR;set=Intersection	1/1:0,25:46:75:1080,75,0	1/1:0,9:30:27:398,27,0	1/1:2,19:48:4:686,4,0	1/1:0,30:48:91:1284,91,0	0/1:2,20:48:4:758,0,4	1/1:1,36:66:61:1510,61,0
NW_006271969.1	4661719	-	-	TC	T	1079.73	AC=12;AF=1.00;AN=12;DP=248;ExcessHet=3.0103;FS=0.000;MLEAC=2;MLEAF=1.00;MQ0=0;RPA=10,9;RU=C;STR;set=Intersection	1/1:1,38:49:87:1117,87,0	1/1:0,32:39:96:984,96,0	1/1:0,28:37:84:861,84,0	1/1:0,27:38:80:789,80,0	1/1:0,23:35:69:707,69,0	1/1:2,33:50:74:957,74,0
NW_006271969.1	4664018	-	-	CA	C	2021.73	AC=4;AF=1.00;AN=4;DP=93;ExcessHet=3.0103;FS=0.000;MLEAC=2;MLEAF=1.00;MQ0=0;RPA=2,1;RU=A;STR;set=variant-variant2	1/1:0,53:54:99:2059,159,0	1/1:0,39:39:99:1519,117,0	./.	./.	./.	./.
NW_006271969.1	4664019	gene-CCM_01443(dist=6038),gene-CCM_01444(dist=3600)	intergenic	A	AAC,AC	1687.73	AC=6,6;AF=0.500,0.500;AN=12;DP=289;ExcessHet=3.0103;FS=0.000;MQ0=0;set=Intersection	1/1:57:99	2/2:40:99	2/2:58:99	1/1:46:99	2/2:43:99	1/1:45:99
NW_006271969.1	4665493	gene-CCM_01443(dist=7512),gene-CCM_01444(dist=2126)	intergenic	T	TAA,TAAA	573.73	AC=8,4;AF=0.667,0.333;AN=12;DP=259;ExcessHet=3.0103;MLEAC=2;MLEAF=1.00;MQ0=0;RU=A;STR;set=Intersection	1/1:34:79	1/1:35:92	2/2:50:96	1/1:43:82	1/1:41:99	2/2:56:99
NW_006271969.1	4665537	gene-CCM_01443(dist=7556),gene-CCM_01444(dist=2082)	intergenic	C	CT	1234.73	AC=12;AF=1.00;AN=12;DP=306;ExcessHet=3.0103;MLEAC=2;MLEAF=1.00;MQ0=0;RPA=9,10;RU=T;STR;set=Intersection	1/1:1,45:49:99:1272,107,0	1/1:0,42:48:99:1233,126,0	1/1:1,46:56:99:1303,110,0	1/1:0,35:41:99:1027,105,0	1/1:2,38:49:58:1034,58,0	1/1:1,51:63:99:1458,126,0
NW_006271969.1	4666465	-	-	AT	A	1366.73	AC=12;AF=1.00;AN=12;DP=246;ExcessHet=3.0103;FS=0.000;MLEAC=2;MLEAF=1.00;MQ=60.00;MQ0=0;RPA=4,3;RU=T;STR;set=Intersection	1/1:0,36:38:99:1404,108,0	1/1:0,30:32:90:1183,90,0	1/1:0,36:38:99:1420,108,0	1/1:0,41:42:99:1616,123,0	1/1:0,43:45:99:1669,129,0	1/1:0,45:51:99:1752,135,0
NW_006271969.1	4666507	-	-	AC	A	706.73	AC=12;AF=1.00;AN=12;DP=205;ExcessHet=3.0103;FS=0.000;MLEAC=2;MLEAF=1.00;MQ=60.00;MQ0=0;RPA=2,1;RU=C;STR;set=Intersection	1/1:0,18:30:54:744,54,0	1/1:0,18:24:54:763,54,0	1/1:0,24:33:72:1017,72,0	1/1:0,30:37:90:1255,90,0	1/1:0,27:41:81:1113,81,0	1/1:0,32:40:96:1356,96,0
NW_006271969.1	4666523	-	-	TC	T	548.73	AC=12;AF=1.00;AN=12;DP=160;ExcessHet=3.0103;FS=0.000;MLEAC=2;MLEAF=1.00;MQ=60.00;MQ0=0;RPA=10,9;RU=C;STR;set=Intersection	1/1:0,19:19:57:586,57,0	1/1:0,18:19:54:553,54,0	1/1:0,25:27:74:719,74,0	1/1:1,28:32:57:792,57,0	1/1:0,28:29:84:833,84,0	1/1:0,30:34:90:902,90,0
NW_006271969.1	4666629	gene-CCM_01444(dist=990)	upstream	C	CT	722.73	AC=11;AF=0.917;AN=12;DP=208;ExcessHet=3.0103;MQ=60.00;MQ0=0;RPA=10,11;RU=T;STR;set=Intersection	1/1:1,29:36:61:760,61,0	1/1:0,18:21:54:501,54,0	1/1:2,33:38:46:849,46,0	1/1:3,32:35:16:785,16,0	1/1:2,28:38:31:687,31,0	0/1:4,30:40:16:709,0,16
NW_006271969.1	4687259	gene-CCM_01451	intronic	A	AG	318.8	AC=9;AF=0.750;AN=12;DP=142;ExcessHet=3.0103;MQ0=0;RPA=10,11;RU=G;STR;set=Intersection	1/1:1,15:18:18:356,18,0	0/1:2,11:17:20:252,0,20	0/1:3,18:26:26:407,0,26	1/1:1,21:24:36:523,36,0	0/1:5,19:28:56:461,0,56	1/1:0,23:29:69:627,69,0
NW_006271969.1	4700333	gene-CCM_01456(dist=1786),gene-CCM_01457(dist=1112)	intergenic	C	CAAAA	1139.73	AC=12;AF=1.00;AN=12;DP=240;ExcessHet=3.0103;MQ0=0;RPA=14,18;RU=A;STR;set=Intersection	1/1:1,28:38:68:1082,68,0	1/1:0,28:36:84:1279,84,0	1/1:0,23:29:69:1058,69,0	1/1:0,32:47:96:1295,96,0	1/1:0,24:37:72:1043,72,0	1/1:1,36:52:92:1596,92,0
NW_006271969.1	4702577	-	-	TC	T	1664.73	AC=12;AF=1.00;AN=12;DP=293;ExcessHet=3.0103;MLEAC=2;MLEAF=1.00;MQ0=0;RPA=10,9;RU=C;STR;set=Intersection	1/1:0,56:58:99:1702,168,0	1/1:1,44:48:99:1305,106,0	1/1:0,46:48:99:1368,138,0	1/1:0,41:47:99:1230,123,0	1/1:1,39:44:90:1149,90,0	1/1:1,44:48:99:1324,106,0
NW_006271969.1	4703018	gene-CCM_01457(dist=821)	upstream	G	GAAAA	1893.73	AC=12;AF=1.00;AN=12;DP=246;ExcessHet=3.0103;FS=0.000;MQ0=0;RPA=11,15;RU=A;STR;set=Intersection	1/1:0,39:49:99:1931,117,0	1/1:0,34:42:99:1621,103,0	1/1:0,37:48:99:1819,112,0	1/1:2,25:33:42:1190,42,0	1/1:0,25:33:75:1237,75,0	1/1:1,32:41:42:1433,42,0
NW_006271969.1	4704142	gene-CCM_01457(dist=1945),gene-CCM_01458(dist=2486)	intergenic	G	GAA	620.73	AC=12;AF=1.00;AN=12;DP=245;ExcessHet=3.0103;MQ0=0;RPA=16,18;RU=A;STR;set=Intersection	1/1:1,25:40:47:637,47,0	1/1:0,28:35:84:772,84,0	1/1:1,37:50:82:972,82,0	1/1:0,23:31:69:610,69,0	1/1:1,24:38:43:618,43,0	1/1:2,39:51:83:1036,83,0
NW_006271969.1	4705352	gene-CCM_01457(dist=3155),gene-CCM_01458(dist=1276)	intergenic	T	TAAAA	728.73	AC=5;AF=0.625;AN=8;DP=111;ExcessHet=3.0103;MLEAC=1;MLEAF=0.500;MQ0=0;RPA=21,25;RU=A;STR;set=variant2-variant3-variant4-variant5	./.	1/1:2,21:31:31:755,31,0	0/1:4,15:27:93:488,0,93	0/1:4,18:32:61:612,0,61	0/1:2,9:21:5:345,0,5	./.
NW_006271969.1	4705529	gene-CCM_01457(dist=3332),gene-CCM_01458(dist=1099)	intergenic	A	AAT	215.73	AC=10;AF=0.833;AN=12;DP=245;ExcessHet=3.0103;MQ0=0;set=Intersection	0/1:9,17:28:43:253,0,43	1/1:4,30:35:24:541,24,0	1/1:5,22:31:32:374,32,0	0/1:11,38:52:10:603,0,10	1/1:9,40:51:27:744,27,0	1/1:12,35:48:19:565,19,0
NW_006271969.1	4719679	gene-CCM_01464	intronic	T	TG	894.73	AC=6;AF=1.00;AN=6;DP=97;ExcessHet=3.0103;FS=0.000;MLEAC=2;MLEAF=1.00;MQ0=0;RPA=2,3;RU=G;STR;set=variant2-variant5-variant6	./.	1/1:0,23:28:69:932,69,0	./.	./.	1/1:0,22:25:66:891,66,0	1/1:0,39:44:99:1581,117,0
NW_006271969.1	4719681	gene-CCM_01464	intronic	G	GGC	439.73	AC=12;AF=1.00;AN=12;DP=159;ExcessHet=3.0103;MLEAC=2;MLEAF=1.00;MQ0=0;set=Intersection	1/1:1,18:20:49:477,49,0	1/1:0,16:23:50:371,50,0	1/1:0,12:17:32:309,32,0	1/1:1,28:30:46:602,46,0	1/1:0,16:25:49:395,49,0	1/1:2,31:44:79:736,79,0
NW_006271969.1	4724639	gene-CCM_01466(dist=216)	downstream	C	CT	1160.73	AC=12;AF=1.00;AN=12;DP=321;ExcessHet=3.0103;MLEAC=2;MLEAF=1.00;MQ0=0;RPA=7,8;RU=T;STR;set=Intersection	1/1:1,38:47:84:1198,84,0	1/1:0,40:50:99:1296,120,0	1/1:0,46:51:99:1469,138,0	1/1:1,49:54:99:1555,117,0	1/1:2,47:51:80:1452,80,0	1/1:0,56:68:99:1768,168,0
NW_006271969.1	4737748	gene-CCM_01468(dist=703);gene-CCM_01469(dist=717)	upstream;downstream	C	CT	914.73	AC=11;AF=0.917;AN=12;DP=327;ExcessHet=3.0103;MQ0=0;RPA=10,11;RU=T;STR;set=Intersection	0/1:8,39:52:93:952,0,93	1/1:1,41:46:99:1122,115,0	1/1:5,53:62:27:1304,27,0	1/1:2,53:59:99:1328,104,0	1/1:2,41:49:70:1038,70,0	1/1:4,49:59:40:1197,40,0
NW_006271969.1	4743255	gene-CCM_01470	intronic	G	GT	1038.73	AC=11;AF=0.917;AN=12;DP=273;ExcessHet=3.0103;MQ0=0;RPA=10,11;RU=T;STR;set=Intersection	1/1:1,42:46:98:1076,98,0	0/1:3,24:33:7:592,0,7	1/1:1,43:50:99:1123,102,0	1/1:0,48:53:99:1243,142,0	1/1:4,36:43:24:844,24,0	1/1:3,44:48:50:1031,50,0
NW_006271969.1	4743788	gene-CCM_01470,gene-CCM_01471(dist=92)	downstream	C	CT	2002.73	AC=12;AF=1.00;AN=12;DP=341;ExcessHet=3.0103;MLEAC=2;MLEAF=1.00;MQ0=0;RPA=8,9;RU=T;STR;set=Intersection	1/1:0,67:71:99:2040,201,0	1/1:1,36:39:79:1079,79,0	1/1:1,52:57:99:1575,127,0	1/1:2,59:64:99:1759,119,0	1/1:0,52:55:99:1607,156,0	1/1:0,51:55:99:1576,153,0
NW_006271969.1	4763397	gene-CCM_01480(dist=1259),gene-CCM_01481(dist=2781)	intergenic	G	GA	1105.73	AC=12;AF=1.00;AN=12;DP=337;ExcessHet=3.0103;MLEAC=2;MLEAF=1.00;MQ0=0;RPA=9,10;RU=A;STR;set=Intersection	1/1:2,41:50:88:1143,88,0	1/1:0,39:45:99:1109,116,0	1/1:1,60:70:99:1660,149,0	1/1:1,35:39:77:981,77,0	1/1:1,51:60:99:1448,125,0	1/1:0,66:73:99:1937,198,0
NW_006271969.1	4777370	gene-CCM_01484,gene-CCM_01485(dist=73)	downstream	T	TA	2083.73	AC=12;AF=1.00;AN=12;DP=367;ExcessHet=3.0103;MLEAC=2;MLEAF=1.00;MQ0=0;RPA=10,11;RU=A;STR;set=Intersection	1/1:1,78:82:99:2121,207,0	1/1:1,38:43:87:999,87,0	1/1:1,55:59:99:1471,138,0	1/1:2,48:58:91:1246,91,0	1/1:1,59:61:99:1569,150,0	1/1:2,58:64:99:1559,146,0
NW_006271969.1	4782894	gene-CCM_01485(dist=4966),gene-CCM_01486(dist=2104)	intergenic	G	GA	992.73	AC=12;AF=1.00;AN=12;DP=284;ExcessHet=3.0103;MLEAC=2;MLEAF=1.00;MQ0=0;RPA=11,12;RU=A;STR;set=Intersection	1/1:3,42:48:51:1030,51,0	1/1:1,30:35:65:769,65,0	1/1:5,43:52:21:1008,21,0	1/1:1,36:43:83:917,83,0	1/1:2,46:53:87:1121,87,0	1/1:3,43:53:53:1029,53,0
NW_006271969.1	4788868	-	-	CT	C	1202.73	AC=12;AF=1.00;AN=12;DP=267;ExcessHet=3.0103;FS=0.000;MLEAC=2;MLEAF=1.00;MQ0=0;RPA=8,7;RU=T;STR;set=Intersection	1/1:0,37:44:99:1240,111,0	1/1:0,25:32:75:845,75,0	1/1:0,39:45:99:1326,117,0	1/1:0,45:50:99:1524,135,0	1/1:0,44:51:99:1472,132,0	1/1:0,44:45:99:1486,132,0
NW_006271969.1	4801395	gene-CCM_01493	intronic	G	GA	622.7	AC=11;AF=0.917;AN=12;DP=290;ExcessHet=3.0103;MQ0=0;RPA=9,10;RU=A;STR;set=Intersection	0/1:3,26:31:6:659,0,6	1/1:1,42:49:97:1146,97,0	1/1:1,38:42:86:1043,86,0	1/1:0,44:45:99:1249,130,0	1/1:0,52:59:99:1453,155,0	1/1:1,53:64:99:1511,151,0
NW_006271969.1	4808115	gene-CCM_01496(dist=63)	downstream	C	CT	1599.73	AC=12;AF=1.00;AN=12;DP=355;ExcessHet=3.0103;MLEAC=2;MLEAF=1.00;MQ0=0;RPA=9,10;RU=T;STR;set=Intersection	1/1:1,59:62:99:1637,148,0	1/1:2,49:55:92:1362,92,0	1/1:0,43:47:99:1228,129,0	1/1:0,60:65:99:1703,178,0	1/1:0,51:57:99:1482,153,0	1/1:2,60:69:99:1667,144,0
NW_006271969.1	4814391	gene-CCM_01497(dist=578)	downstream	G	GA	1122.73	AC=12;AF=1.00;AN=12;DP=282;ExcessHet=3.0103;MQ0=0;RPA=11,12;RU=A;STR;set=Intersection	1/1:1,48:53:99:1154,117,0	1/1:3,29:37:12:672,12,0	1/1:0,45:47:99:1134,134,0	1/1:1,44:47:99:1088,105,0	1/1:2,38:42:63:924,63,0	1/1:3,48:56:68:1144,68,0
NW_006271969.1	4824626	gene-CCM_01499	intronic	G	GC	323.75	AC=10;AF=0.833;AN=12;DP=114;ExcessHet=3.0103;MQ=60.00;MQ0=0;RPA=12,13;RU=C;STR;set=Intersection	1/1:1,16:23:24:361,24,0	1/1:2,11:18:8:233,8,0	0/1:2,16:21:0:307,0,0	1/1:1,6:9:10:127,10,0	1/1:2,11:18:6:188,6,0	0/1:4,13:25:35:232,0,35
NW_006271969.1	4827558	-	-	GA	G	2207.73	AC=12;AF=1.00;AN=12;DP=307;ExcessHet=3.0103;FS=0.000;MLEAC=2;MLEAF=1.00;MQ0=0;RPA=2,1;RU=A;STR;set=Intersection	1/1:0,53:53:99:2245,160,0	1/1:0,51:51:99:2161,154,0	1/1:0,41:41:99:1740,123,0	1/1:0,42:43:99:1782,126,0	1/1:0,60:60:99:2542,181,0	1/1:0,59:59:99:2504,178,0
NW_006271969.1	4842158	gene-CCM_01504(dist=2642),gene-CCM_01505(dist=1267)	intergenic	T	TA	923.73	AC=6;AF=0.500;AN=12;DP=274;ExcessHet=3.0103;MLEAC=1;MLEAF=0.500;MQ0=0;RPA=5,6;RU=A;STR;set=Intersection	0/1:6,30:39:99:961,0,113	0/1:17,30:52:99:927,0,482	0/1:17,29:48:99:893,0,488	0/1:12,40:53:99:1269,0,285	0/1:10,34:44:99:1078,0,236	0/1:10,24:36:99:754,0,267
NW_006271969.1	4842172	gene-CCM_01504(dist=2656),gene-CCM_01505(dist=1253)	intergenic	T	TA	760.73	AC=12;AF=1.00;AN=12;DP=271;ExcessHet=3.0103;MLEAC=2;MLEAF=1.00;MQ0=0;RPA=9,10;RU=A;STR;set=Intersection	1/1:0,28:35:83:798,83,0	1/1:3,32:50:28:861,28,0	1/1:2,31:48:53:826,53,0	1/1:4,38:54:19:991,19,0	1/1:2,33:47:58:898,58,0	1/1:1,22:35:55:609,55,0
NW_006271969.1	4845742	gene-CCM_01505,gene-CCM_01506(dist=241)	downstream	C	CT	2084.73	AC=12;AF=1.00;AN=12;DP=273;ExcessHet=3.0103;FS=0.000;MLEAC=2;MLEAF=1.00;MQ=60.00;MQ0=0;RPA=1,2;RU=T;STR;set=Intersection	1/1:0,51:52:99:2122,153,0	1/1:0,38:39:99:1608,114,0	1/1:0,44:47:99:1864,132,0	1/1:0,41:41:99:1740,123,0	1/1:0,55:55:99:2302,166,0	1/1:0,39:39:99:1653,117,0
NW_006271969.1	4846567	-	-	CG	C	173.73	AC=7;AF=0.583;AN=12;DP=141;ExcessHet=3.0103;MQ0=0;RPA=15,14;RU=G;STR;set=Intersection	0/1:6,14:25:62:211,0,62	0/1:2,9:17:13:135,0,13	0/1:6,10:23:52:135,0,52	0/1:4,11:19:13:169,0,13	1/1:1,16:23:27:264,27,0	0/1:4,20:34:11:310,0,11
NW_006271969.1	4858218	gene-CCM_01510(dist=332);gene-CCM_01509(dist=568)	upstream;downstream	C	CA	1160.73	AC=11;AF=0.917;AN=12;DP=309;ExcessHet=3.0103;MQ0=0;RPA=11,12;RU=A;STR;set=Intersection	1/1:3,50:58:91:1198,91,0	0/1:4,26:39:23:555,0,23	1/1:0,37:44:99:970,111,0	1/1:1,44:49:99:1061,105,0	1/1:4,51:63:50:1129,50,0	1/1:1,49:56:99:1213,121,0
NW_006271969.1	4877017	gene-CCM_01512,gene-CCM_01513(dist=259)	upstream	C	CTT	832.73	AC=11;AF=0.917;AN=12;DP=273;ExcessHet=3.0103;FS=0.000;MQ0=0;RPA=14,16;RU=T;STR;set=Intersection	1/1:0,29:41:87:856,87,0	1/1:0,35:43:99:1014,104,0	1/1:1,45:57:99:1286,118,0	1/1:0,23:36:70:702,70,0	1/1:0,39:45:99:1070,114,0	0/1:4,41:51:0:1086,0,0
NW_006271969.1	4879910	gene-CCM_01514(dist=245)	upstream	C	CA	984.73	AC=12;AF=1.00;AN=12;DP=285;ExcessHet=3.0103;MQ0=0;RPA=11,12;RU=A;STR;set=Intersection	1/1:2,43:48:78:1022,78,0	1/1:2,36:43:57:837,57,0	1/1:0,45:52:99:1062,132,0	1/1:3,34:39:44:806,44,0	1/1:3,43:50:71:1028,71,0	1/1:2,45:53:99:1108,102,0
NW_006271969.1	4886734	gene-CCM_01516(dist=169)	upstream	G	GT	1402.73	AC=12;AF=1.00;AN=12;DP=344;ExcessHet=3.0103;MLEAC=2;MLEAF=1.00;MQ0=0;RPA=10,11;RU=T;STR;set=Intersection	1/1:0,52:56:99:1440,156,0	1/1:1,40:51:93:1039,93,0	1/1:0,39:41:99:1074,117,0	1/1:3,66:74:99:1691,118,0	1/1:1,51:65:99:1362,126,0	1/1:0,50:57:99:1383,150,0
NW_006271969.1	4899746	gene-CCM_01519(dist=842);gene-CCM_01520(dist=49)	upstream;downstream	C	CT	1190.73	AC=12;AF=1.00;AN=12;DP=322;ExcessHet=3.0103;MLEAC=2;MLEAF=1.00;MQ0=0;RPA=9,10;RU=T;STR;set=Intersection	1/1:0,43:52:99:1228,129,0	1/1:0,38:44:99:1119,114,0	1/1:1,44:50:99:1265,104,0	1/1:1,45:50:99:1275,107,0	1/1:0,52:54:99:1438,155,0	1/1:0,64:72:99:1883,192,0
NW_006271969.1	4913224	gene-CCM_01524(dist=188)	downstream	T	TC	1103.73	AC=12;AF=1.00;AN=12;DP=247;ExcessHet=3.0103;FS=0.000;MLEAC=2;MLEAF=1.00;MQ0=0;RPA=5,6;RU=C;STR;set=Intersection	1/1:0,32:38:96:1141,96,0	1/1:0,27:30:81:957,81,0	1/1:0,27:31:81:963,81,0	1/1:0,32:37:96:1134,96,0	1/1:0,41:43:99:1450,123,0	1/1:0,59:68:99:2097,178,0
NW_006271969.1	4953264	-	-	TA	T	837.73	AC=12;AF=1.00;AN=12;DP=146;ExcessHet=3.0103;MLEAC=2;MLEAF=1.00;MQ0=0;set=Intersection	1/1:0,21:21:63:875,63,0	1/1:1,17:18:38:677,38,0	1/1:1,27:28:80:1186,80,0	1/1:0,29:29:87:1194,87,0	1/1:0,17:17:51:720,51,0	1/1:0,28:29:84:1222,84,0
NW_006271969.1	4970155	gene-CCM_01542	intronic	A	ACCC,ACCCC	254.75	AC=4,1;AF=0.667,0.167;AN=6;DP=47;ExcessHet=3.0103;FS=0.000;MQ0=0;RU=C;STR;set=variant-variant3-variant5	1/1:12:24	./.	0/2:18:5	./.	1/1:17:47	./.
NW_006271969.1	4986982	gene-CCM_01549	intronic	A	AG	862.73	AC=12;AF=1.00;AN=12;DP=142;ExcessHet=3.0103;FS=0.000;MLEAC=2;MLEAF=1.00;MQ0=0;RPA=6,7;RU=G;STR;set=Intersection	1/1:0,27:31:81:900,81,0	1/1:0,18:22:54:610,54,0	1/1:0,15:16:45:510,45,0	1/1:0,16:17:48:544,48,0	1/1:0,21:21:63:709,63,0	1/1:0,34:35:99:1151,102,0
NW_006271969.1	4988204	gene-CCM_01549,gene-CCM_01550(dist=704)	upstream	A	AG	606.27	AC=9;AF=0.750;AN=12;DP=190;ExcessHet=3.0103;MQ0=0;RPA=10,11;RU=G;STR;set=Intersection	0/1:3,26:30:1:641,0,1	0/1:4,24:32:34:571,0,34	1/1:2,31:39:40:809,40,0	0/1:6,14:28:99:331,0,117	1/1:1,22:27:40:587,40,0	1/1:1,29:34:61:780,61,0
NW_006271969.1	5001068	-	-	GT	G	1027.73	AC=12;AF=1.00;AN=12;DP=268;ExcessHet=3.0103;MLEAC=2;MLEAF=1.00;MQ0=0;RPA=8,7;RU=T;STR;set=Intersection	1/1:0,32:37:96:1065,96,0	1/1:1,36:44:96:1194,96,0	1/1:0,38:45:99:1276,114,0	1/1:0,35:39:99:1178,105,0	1/1:0,41:50:99:1380,123,0	1/1:0,49:53:99:1647,147,0
NW_006271969.1	5007020	gene-CCM_01554(dist=1775),gene-CCM_01555(dist=6668)	intergenic	G	GAAAAAAAAA,GAAAAAAAAAA	1394.73	AC=2,8;AF=0.200,0.800;AN=10;DP=147;ExcessHet=3.0103;FS=0.000;MLEAC=2;MLEAF=1.00;MQ0=0;RU=A;STR;set=variant-variant2-variant3-variant4-variant6	1/1:30:48	2/2:26:55	2/2:30:51	2/2:33:51	./.	2/2:28:39
NW_006271969.1	5016600	gene-CCM_01556	intronic	T	TTGG	448.74	AC=12;AF=1.00;AN=12;DP=90;ExcessHet=3.0103;FS=0.000;MLEAC=2;MLEAF=1.00;MQ0=0;set=Intersection	1/1:0,10:10:30:486,30,0	1/1:0,13:13:39:711,39,0	1/1:0,21:21:63:1110,63,0	1/1:0,19:19:57:813,57,0	1/1:0,16:16:48:671,48,0	1/1:1,10:11:18:446,18,0
NW_006271969.1	5031554	gene-CCM_01560,gene-CCM_01561(dist=379);gene-CCM_01562(dist=379)	upstream;downstream	G	GAAA	514.73	AC=11;AF=0.917;AN=12;DP=202;ExcessHet=3.0103;MQ0=0;RPA=20,23;RU=A;STR;set=Intersection	1/1:1,18:32:41:552,41,0	1/1:2,19:27:13:431,13,0	1/1:1,16:33:40:476,40,0	1/1:4,21:34:14:557,14,0	1/1:2,18:32:38:482,38,0	0/1:6,24:44:23:712,0,23
NW_006271969.1	5035689	gene-CCM_01563(dist=524)	upstream	C	CCT	214.74	AC=10;AF=1.00;AN=10;DP=94;ExcessHet=3.0103;FS=0.000;MLEAC=2;MLEAF=1.00;MQ0=0;set=variant2-variant3-variant4-variant5-variant6	./.	1/1:0,10:10:30:252,30,0	1/1:0,14:14:38:277,38,0	1/1:2,19:21:50:447,50,0	1/1:5,22:27:33:453,33,0	1/1:2,20:22:51:453,51,0
NW_006271969.1	5055300	gene-CCM_01569(dist=26)	upstream	A	AC	408.86	AC=8;AF=0.667;AN=12;DP=134;ExcessHet=3.0103;FS=0.000;MQ0=0;RPA=11,12;RU=C;STR;set=Intersection	1/1:2,19:25:2:444,2,0	1/1:0,17:21:51:433,51,0	0/1:5,12:18:95:253,0,95	0/1:3,11:18:42:249,0,42	0/1:2,17:23:0:375,0,0	0/1:5,19:29:69:414,0,69
NW_006271969.1	5064954	gene-CCM_01570(dist=4304),gene-CCM_01571(dist=7432)	intergenic	T	TA	217.8	AC=4;AF=1.00;AN=4;DP=13;ExcessHet=3.0103;FS=0.000;MLEAC=2;MLEAF=1.00;MQ0=0;RPA=1,2;RU=A;STR;set=variant4-variant5	./.	./.	./.	1/1:0,6:6:18:255,18,0	1/1:0,5:5:15:212,15,0	./.
NW_006271969.1	5071674	gene-CCM_01571(dist=712)	upstream	A	AG	110.73	AC=1;AF=0.500;AN=2;BaseQRankSum=-0.077;DP=16;ExcessHet=3.0103;FS=0.000;MLEAC=1;MLEAF=0.500;MQ=60.00;MQ0=0;MQRankSum=0.386;QD=8.52;RPA=15,16;RU=G;ReadPosRankSum=1.929;SOR=1.609;STR;set=variant6	./.	./.	./.	./.	./.	0/1:4,9:16:40:148,0,40
NW_006271969.1	5076531	gene-CCM_01572(dist=63);gene-CCM_01571(dist=846)	upstream;downstream	C	CA	677	AC=12;AF=1.00;AN=12;DP=284;ExcessHet=3.0103;MLEAC=2;MLEAF=1.00;MQ0=0;RPA=7,8;RU=A;STR;set=Intersection	1/1:2,25:32:12:714,12,0	1/1:0,48:53:99:1546,144,0	1/1:0,45:47:99:1455,135,0	1/1:1,49:51:99:1547,117,0	1/1:0,46:51:99:1487,138,0	1/1:1,48:50:99:1520,114,0
NW_006271969.1	5098461	-	-	CT	C	1195.73	AC=12;AF=1.00;AN=12;DP=294;ExcessHet=3.0103;MLEAC=2;MLEAF=1.00;MQ0=0;RPA=10,9;RU=T;STR;set=Intersection	1/1:0,40:42:99:1233,120,0	1/1:0,47:47:99:1445,141,0	1/1:0,30:34:90:922,90,0	1/1:0,39:44:99:1199,117,0	1/1:3,57:64:99:1679,106,0	1/1:1,59:63:99:1785,151,0
NW_006271969.1	5108643	gene-CCM_01582(dist=84)	downstream	G	GTT	758.73	AC=11;AF=0.917;AN=12;DP=270;ExcessHet=3.0103;MQ0=0;RPA=16,18;RU=T;STR;set=Intersection	1/1:2,32:51:47:747,47,0	1/1:1,30:41:62:809,62,0	1/1:2,25:40:40:615,40,0	0/1:3,27:40:4:642,0,4	1/1:2,39:49:64:967,64,0	1/1:1,36:49:91:967,91,0
NW_006271969.1	5109020	-	-	CT	C	1268.73	AC=12;AF=1.00;AN=12;DP=311;ExcessHet=3.0103;MLEAC=2;MLEAF=1.00;MQ0=0;RPA=9,8;RU=T;STR;set=Intersection	1/1:1,41:45:99:1306,111,0	1/1:0,40:41:99:1284,120,0	1/1:1,49:52:99:1549,119,0	1/1:0,61:67:99:1966,183,0	1/1:0,38:41:99:1201,114,0	1/1:2,58:65:99:1807,119,0
NW_006271969.1	5116650	gene-CCM_01583(dist=4328),gene-CCM_01584(dist=2143)	intergenic	A	AG	175.73	AC=6;AF=0.600;AN=10;DP=111;ExcessHet=3.0103;MQ0=0;RPA=12,13;RU=G;STR;set=variant2-variant3-variant4-variant5-variant6	./.	0/1:8,11:22:99:213,0,107	0/1:6,11:22:92:221,0,92	0/1:6,9:19:91:171,0,91	0/1:5,15:23:74:282,0,74	1/1:2,21:25:31:453,31,0
NW_006271969.1	5116848	gene-CCM_01583(dist=4526),gene-CCM_01584(dist=1945)	intergenic	A	AG	163.52	AC=5;AF=0.500;AN=10;DP=104;ExcessHet=3.0103;FS=0.000;MLEAC=1;MLEAF=0.500;MQ0=0;RPA=13,14;RU=G;STR;set=variant-variant2-variant3-variant5-variant6	0/1:3,10:19:7:200,0,7	0/1:4,10:15:61:167,0,61	0/1:7,7:16:99:127,0,103	./.	0/1:4,10:23:44:198,0,44	0/1:7,18:31:88:329,0,88
NW_006271969.1	5122556	gene-CCM_01586(dist=207);gene-CCM_01587(dist=849)	upstream;downstream	G	GA	1122.73	AC=12;AF=1.00;AN=12;DP=278;ExcessHet=3.0103;MQ0=0;RPA=10,11;RU=A;STR;set=Intersection	1/1:2,45:48:99:1160,99,0	1/1:2,25:27:20:518,20,0	1/1:2,35:44:54:869,54,0	1/1:3,33:40:38:790,38,0	1/1:2,52:64:99:1390,121,0	1/1:1,49:55:99:1304,138,0
NW_006271969.1	5128947	-	-	AG	A	690.73	AC=10;AF=1.00;AN=10;DP=72;ExcessHet=3.0103;FS=0.000;MLEAC=2;MLEAF=1.00;MQ0=0;set=variant-variant2-variant3-variant4-variant5	1/1:1,16:17:43:728,43,0	1/1:0,12:12:36:536,36,0	1/1:1,16:17:44:697,44,0	1/1:0,12:12:36:532,36,0	1/1:0,14:14:42:626,42,0	./.
NW_006271969.1	5173011	-	-	TC	T	547.73	AC=12;AF=1.00;AN=12;DP=143;ExcessHet=3.0103;MLEAC=2;MLEAF=1.00;MQ0=0;RPA=9,8;RU=C;STR;set=Intersection	1/1:1,19:24:33:585,33,0	1/1:2,23:27:44:710,44,0	1/1:0,22:25:66:709,66,0	1/1:0,24:27:72:773,72,0	1/1:0,15:19:45:483,45,0	1/1:0,19:21:57:590,57,0
NW_006271969.1	5204098	gene-CCM_01614(dist=91);gene-CCM_01613(dist=476)	upstream;downstream	T	TA	1270.73	AC=12;AF=1.00;AN=12;DP=317;ExcessHet=3.0103;MLEAC=2;MLEAF=1.00;MQ0=0;RPA=10,11;RU=A;STR;set=Intersection	1/1:2,50:56:97:1308,97,0	1/1:0,43:45:99:1131,128,0	1/1:1,53:57:99:1386,131,0	1/1:0,46:49:99:1252,137,0	1/1:1,45:51:99:1144,107,0	1/1:4,50:59:44:1260,44,0
NW_006271969.1	5204372	-	-	AC	A	1472.73	AC=12;AF=1.00;AN=12;DP=289;ExcessHet=3.0103;FS=0.000;MLEAC=2;MLEAF=1.00;MQ0=0;RPA=6,5;RU=C;STR;set=Intersection	1/1:0,41:41:99:1510,123,0	1/1:0,43:43:99:1585,129,0	1/1:0,47:51:99:1702,141,0	1/1:0,37:40:99:1353,111,0	1/1:0,45:46:99:1656,135,0	1/1:0,66:68:99:2431,199,0
NW_006271969.1	5214631	gene-CCM_01619	intronic	G	GAAA	139.5	AC=6;AF=0.750;AN=8;DP=82;ExcessHet=3.0103;MQ0=0;RPA=18,21;RU=A;STR;set=variant2-variant4-variant5-variant6	./.	0/1:1,8:13:3:175,0,3	./.	1/1:1,13:23:11:324,11,0	1/1:0,12:24:35:412,35,0	0/1:2,10:22:24:258,0,24
NW_006271969.1	5224790	gene-CCM_01624	intronic	C	CA	697.73	AC=12;AF=1.00;AN=12;DP=281;ExcessHet=3.0103;MQ0=0;RPA=10,11;RU=A;STR;set=Intersection	1/1:1,28:37:57:735,57,0	1/1:1,37:39:83:933,83,0	1/1:4,46:60:36:1134,36,0	1/1:1,41:48:93:982,93,0	1/1:1,48:54:99:1225,116,0	1/1:1,37:43:83:932,83,0
NW_006271969.1	5224868	gene-CCM_01624	intronic	C	CA	467.74	AC=9;AF=0.750;AN=12;DP=263;ExcessHet=3.0103;MQ0=0;RPA=16,17;RU=A;STR;set=Intersection	1/1:4,32:40:30:505,30,0	0/1:5,18:30:30:285,0,30	1/1:4,41:52:47:652,47,0	1/1:7,42:53:39:709,39,0	0/1:6,33:48:3:505,0,3	0/1:7,26:40:30:397,0,30
NW_006271969.1	5238609	-	-	GA	G	1747.73	AC=12;AF=1.00;AN=12;DP=328;ExcessHet=3.0103;FS=0.000;MLEAC=2;MLEAF=1.00;MQ0=0;RPA=8,7;RU=A;STR;set=Intersection	1/1:0,53:62:99:1785,159,0	1/1:0,37:39:99:1252,111,0	1/1:0,44:48:99:1485,132,0	1/1:0,49:52:99:1651,147,0	1/1:0,59:63:99:1986,177,0	1/1:1,60:64:99:1989,151,0
NW_006271969.1	5241584	gene-CCM_01628(dist=925)	downstream	C	CAA	1041.73	AC=11;AF=0.917;AN=12;DP=265;ExcessHet=3.0103;MQ0=0;RPA=12,14;RU=A;STR;set=Intersection	1/1:0,33:38:99:1079,99,0	1/1:1,23:35:35:730,35,0	1/1:0,40:47:99:1315,120,0	0/1:4,37:50:9:996,0,9	1/1:0,38:49:99:1189,114,0	1/1:1,38:46:81:1182,81,0
NW_006271969.1	5244185	-	-	TTG	T	1946.73	AC=12;AF=1.00;AN=12;DP=327;ExcessHet=3.0103;FS=0.000;MLEAC=2;MLEAF=1.00;MQ0=0;set=Intersection	1/1:0,50:53:99:1984,149,0	1/1:0,47:50:99:1870,141,0	1/1:0,52:52:99:2068,157,0	1/1:0,52:53:99:2058,155,0	1/1:0,62:64:99:2497,185,0	1/1:1,52:55:99:1991,148,0
NW_006271969.1	5251776	gene-CCM_01631(dist=628)	downstream	A	ATTTT	376	AC=4;AF=0.500;AN=8;DP=182;ExcessHet=3.0103;MLEAC=1;MLEAF=0.500;MQ0=0;RPA=20,24;RU=T;STR;set=variant-variant2-variant4-variant6	0/1:2,13:48:12:413,0,12	0/1:1,13:38:4:492,0,4	./.	0/1:3,20:48:8:766,0,8	./.	0/1:4,15:48:46:568,0,46
NW_006271969.1	5251808	gene-CCM_01631(dist=660)	downstream	G	GT	960.73	AC=12;AF=1.00;AN=12;DP=176;ExcessHet=3.0103;FS=0.000;MLEAC=2;MLEAF=1.00;MQ0=0;set=Intersection	1/1:0,23:23:68:998,68,0	1/1:0,28:30:84:1265,84,0	1/1:0,25:25:75:1134,75,0	1/1:0,36:36:99:1632,108,0	1/1:0,30:30:90:1362,90,0	1/1:0,32:32:96:1424,96,0
NW_006271969.1	5254788	gene-CCM_01631(dist=3640),gene-CCM_01632(dist=1344)	intergenic	G	GA	1239.73	AC=12;AF=1.00;AN=12;DP=332;ExcessHet=3.0103;MLEAC=2;MLEAF=1.00;MQ0=0;RPA=7,8;RU=A;STR;set=Intersection	1/1:0,41:46:99:1277,121,0	1/1:0,41:43:99:1304,123,0	1/1:0,60:66:99:1945,180,0	1/1:0,56:63:99:1784,168,0	1/1:1,52:53:99:1644,126,0	1/1:0,56:61:99:1803,168,0
NW_006271969.1	5261511	gene-CCM_01633(dist=288)	downstream	A	AT	652.76	AC=10;AF=0.833;AN=12;DP=301;ExcessHet=3.0103;MQ0=0;RPA=12,13;RU=T;STR;set=Intersection	1/1:3,31:42:22:690,22,0	1/1:4,40:47:25:891,25,0	0/1:7,31:41:57:642,0,57	1/1:4,47:54:77:1040,77,0	0/1:7,33:55:70:701,0,70	1/1:6,49:62:54:1130,54,0
NW_006271969.1	5266472	gene-CCM_01633(dist=5249),gene-CCM_01634(dist=1736)	intergenic	C	CA	791.73	AC=12;AF=1.00;AN=12;DP=130;ExcessHet=3.0103;MLEAC=2;MLEAF=1.00;MQ0=0;set=Intersection	1/1:0,23:23:68:829,68,0	1/1:1,16:18:35:522,35,0	1/1:1,13:14:26:423,26,0	1/1:1,22:23:60:730,60,0	1/1:0,28:28:82:920,82,0	1/1:2,21:24:45:621,45,0
NW_006271969.1	5267975	-	-	AT	A	1479.73	AC=12;AF=1.00;AN=12;DP=282;ExcessHet=3.0103;MLEAC=2;MLEAF=1.00;MQ0=0;RPA=10,9;RU=T;STR;set=Intersection	1/1:0,50:55:99:1517,150,0	1/1:0,25:26:75:748,75,0	1/1:0,37:43:99:1138,111,0	1/1:0,40:43:99:1209,120,0	1/1:0,44:51:99:1353,132,0	1/1:1,57:64:99:1705,145,0
NW_006271969.1	5271367	gene-CCM_01634(dist=878)	upstream	T	TGG	430.73	AC=7;AF=0.700;AN=10;DP=115;ExcessHet=3.0103;FS=0.000;MQ0=0;RPA=14,16;RU=G;STR;set=variant-variant2-variant3-variant5-variant6	1/1:1,14:24:11:385,11,0	0/1:2,8:19:24:217,0,24	1/1:1,8:17:7:202,7,0	./.	0/1:2,9:31:21:238,0,21	0/1:3,13:24:54:306,0,54
NW_006271969.1	5272459	-	-	GT	G	141.73	AC=4;AF=0.500;AN=8;DP=154;ExcessHet=3.0103;MLEAC=1;MLEAF=0.500;MQ0=0;RPA=26,25;RU=T;STR;set=variant3-variant4-variant5-variant6	./.	./.	0/1:7,19:42:31:179,0,31	0/1:7,10:37:58:89,0,58	0/1:7,11:29:49:102,0,49	0/1:11,16:46:90:128,0,90
NW_006271969.1	5272582	gene-CCM_01634(dist=2093),gene-CCM_01635(dist=11221)	intergenic	G	GA	1638.73	AC=12;AF=1.00;AN=12;DP=239;ExcessHet=3.0103;FS=0.000;MLEAC=2;MLEAF=1.00;MQ0=0;RPA=4,5;RU=A;STR;set=Intersection	1/1:0,45:46:99:1676,135,0	1/1:0,31:36:93:1161,93,0	1/1:0,39:40:99:1434,117,0	1/1:0,31:33:93:1159,93,0	1/1:0,40:41:99:1480,120,0	1/1:0,42:43:99:1573,126,0
NW_006271969.1	5274767	gene-CCM_01634(dist=4278),gene-CCM_01635(dist=9036)	intergenic	C	CT	1179.73	AC=12;AF=1.00;AN=12;DP=267;ExcessHet=3.0103;FS=0.000;MLEAC=2;MLEAF=1.00;MQ0=0;RPA=6,7;RU=T;STR;set=Intersection	1/1:0,36:38:99:1217,108,0	1/1:0,36:38:99:1203,108,0	1/1:1,30:34:58:984,58,0	1/1:0,41:44:99:1389,123,0	1/1:0,59:63:99:1997,177,0	1/1:0,48:50:99:1624,144,0
NW_006271969.1	5275067	-	-	AG	A	62.73	AC=1;AF=0.500;AN=2;BaseQRankSum=1.759;DP=25;ExcessHet=3.0103;FS=0.000;MLEAC=1;MLEAF=0.500;MQ=60.43;MQ0=0;MQRankSum=-2.060;QD=3.69;RPA=12,11;RU=G;ReadPosRankSum=-1.759;SOR=0.437;STR;set=variant4	./.	./.	./.	0/1:11,6:25:99:100,0,205	./.	./.
NW_006271969.1	5275413	-	-	TAC	T	108.73	AC=2;AF=0.500;AN=4;DP=49;ExcessHet=3.0103;MLEAC=1;MLEAF=0.500;MQ0=0;RPA=15,14;RU=AC;STR;set=variant2-variant4	./.	0/1:14,5:19:99:146,0,509	./.	0/1:21,6:27:99:163,0,713	./.	./.
NW_006271969.1	5276704	gene-CCM_01634(dist=6215),gene-CCM_01635(dist=7099)	intergenic	G	GC	173.73	AC=6;AF=0.500;AN=12;DP=227;ExcessHet=3.0103;MLEAC=1;MLEAF=0.500;MQ0=0;RPA=12,13;RU=C;STR;set=Intersection	0/1:8,13:34:99:211,0,117	0/1:3,15:25:26:311,0,26	0/1:6,23:53:41:440,0,41	0/1:5,14:38:62:248,0,62	0/1:5,18:33:50:337,0,50	0/1:5,14:44:66:297,0,66
NW_006271969.1	5297443	-	-	AG	A	1057.73	AC=12;AF=1.00;AN=12;DP=253;ExcessHet=3.0103;FS=0.000;MLEAC=2;MLEAF=1.00;MQ0=0;RPA=9,8;RU=G;STR;set=Intersection	1/1:0,34:36:99:1095,102,0	1/1:0,35:35:99:1101,105,0	1/1:0,34:36:99:1094,102,0	1/1:0,46:51:99:1460,138,0	1/1:0,40:42:99:1289,120,0	1/1:1,45:53:99:1418,107,0
NW_006271969.1	5304043	gene-CCM_01642,gene-CCM_01643(dist=704)	downstream	C	CT	1081.73	AC=11;AF=0.917;AN=12;DP=322;ExcessHet=3.0103;MQ0=0;RPA=10,11;RU=T;STR;set=Intersection	1/1:2,42:51:73:1119,73,0	1/1:2,44:48:79:1173,79,0	1/1:0,41:51:99:1107,121,0	0/1:6,45:57:24:1074,0,24	1/1:3,42:56:46:1052,46,0	1/1:2,53:59:99:1338,105,0
NW_006271969.1	5313144	-	-	CT	C	1065.73	AC=12;AF=1.00;AN=12;DP=263;ExcessHet=3.0103;FS=0.000;MLEAC=2;MLEAF=1.00;MQ0=0;RPA=6,5;RU=T;STR;set=Intersection	1/1:0,30:33:90:1103,90,0	1/1:0,46:47:99:1692,138,0	1/1:0,40:41:99:1474,120,0	1/1:0,36:42:99:1326,108,0	1/1:0,46:46:99:1694,138,0	1/1:0,53:54:99:1952,159,0
NW_006271969.1	5344049	-	-	GC	G	492.73	AC=6;AF=1.00;AN=6;DP=81;ExcessHet=3.0103;FS=0.000;MLEAC=2;MLEAF=1.00;MQ0=0;RPA=2,1;RU=C;STR;set=variant2-variant3-variant6	./.	1/1:0,14:16:42:530,42,0	1/1:0,16:31:47:602,47,0	./.	./.	1/1:0,18:34:54:736,54,0
NW_006271969.1	5344067	gene-CCM_01657	intronic	G	GC	357.19	AC=12;AF=1.00;AN=12;DP=95;ExcessHet=3.0103;FS=0.000;MLEAC=2;MLEAF=1.00;MQ0=0;RPA=5,6;RU=C;STR;set=Intersection	1/1:1,12:14:4:393,4,0	1/1:0,14:14:42:482,42,0	1/1:0,20:20:60:713,60,0	1/1:0,15:16:45:529,45,0	1/1:0,12:12:36:428,36,0	1/1:0,17:17:51:606,51,0
NW_006271969.1	5347378	gene-CCM_01658,gene-CCM_01659(dist=41)	upstream	G	GT	1452.73	AC=12;AF=1.00;AN=12;DP=299;ExcessHet=3.0103;FS=0.000;MLEAC=2;MLEAF=1.00;MQ0=0;RPA=6,7;RU=T;STR;set=Intersection	1/1:0,44:48:99:1490,132,0	1/1:1,42:45:94:1393,94,0	1/1:0,37:41:99:1251,111,0	1/1:0,55:60:99:1858,165,0	1/1:0,40:42:99:1358,120,0	1/1:0,59:62:99:2006,178,0
NW_006271969.1	5347388	gene-CCM_01658,gene-CCM_01659(dist=31)	upstream	G	GT	1526.73	AC=12;AF=1.00;AN=12;DP=300;ExcessHet=3.0103;MLEAC=2;MLEAF=1.00;MQ0=0;RPA=6,7;RU=T;STR;set=Intersection	1/1:0,46:48:99:1564,138,0	1/1:1,42:46:99:1422,124,0	1/1:0,38:42:99:1292,114,0	1/1:0,50:56:99:1700,150,0	1/1:0,43:45:99:1460,129,0	1/1:0,56:62:99:1902,168,0
NW_006271969.1	5356281	gene-CCM_01661(dist=4715),gene-CCM_01662(dist=1872)	intergenic	C	CA	666.73	AC=12;AF=1.00;AN=12;DP=290;ExcessHet=3.0103;MQ0=0;RPA=14,15;RU=A;STR;set=Intersection	1/1:4,36:47:58:704,58,0	1/1:2,26:31:63:564,63,0	1/1:4,43:50:68:806,68,0	1/1:4,50:61:91:984,91,0	1/1:3,44:55:79:856,79,0	1/1:1,40:46:96:799,96,0
NW_006271969.1	5386459	-	-	CAA	C	1545.73	AC=12;AF=1.00;AN=12;DP=173;ExcessHet=3.0103;FS=0.000;MLEAC=2;MLEAF=1.00;MQ0=0;RPA=3,1;RU=A;STR;set=Intersection	1/1:0,31:32:93:1583,93,0	1/1:0,28:29:84:1450,84,0	1/1:0,20:22:60:1022,60,0	1/1:0,23:23:69:1205,69,0	1/1:0,33:36:99:1700,99,0	1/1:0,29:30:87:1456,87,0
NW_006271969.1	5386465	gene-CCM_01672(dist=3200),gene-CCM_01673(dist=1959)	intergenic	G	GAAAAAA	846.73	AC=11;AF=0.917;AN=12;DP=163;ExcessHet=3.0103;MQ0=0;RPA=14,20;RU=A;STR;set=Intersection	1/1:1,16:30:32:884,32,0	0/1:1,17:28:18:907,0,18	1/1:0,16:20:48:990,48,0	1/1:0,15:23:45:837,45,0	1/1:0,17:32:51:1014,51,0	1/1:0,18:29:54:964,54,0
NW_006271969.1	5396690	gene-CCM_01677	intronic	A	AG	161.73	AC=5;AF=0.500;AN=10;DP=101;ExcessHet=3.0103;FS=0.000;MLEAC=1;MLEAF=0.500;MQ0=0;RPA=14,15;RU=G;STR;set=variant-variant2-variant4-variant5-variant6	0/1:6,12:24:38:199,0,38	0/1:3,6:11:37:107,0,37	./.	0/1:5,10:23:62:158,0,62	0/1:3,8:21:32:136,0,32	0/1:2,12:22:7:206,0,7
NW_006271969.1	5410443	gene-CCM_01682	intronic	G	GA	832.73	AC=12;AF=1.00;AN=12;DP=310;ExcessHet=3.0103;MLEAC=2;MLEAF=1.00;MQ0=0;RPA=10,11;RU=A;STR;set=Intersection	1/1:1,33:43:72:870,72,0	1/1:1,46:53:99:1258,112,0	1/1:0,55:60:99:1524,165,0	1/1:0,44:45:99:1198,131,0	1/1:2,46:52:85:1227,85,0	1/1:2,49:57:94:1275,94,0
NW_006271969.1	5419412	gene-CCM_01685	intronic	G	GA	1230.73	AC=12;AF=1.00;AN=12;DP=270;ExcessHet=3.0103;MLEAC=2;MLEAF=1.00;MQ0=0;RPA=11,12;RU=A;STR;set=Intersection	1/1:1,53:55:99:1268,147,0	1/1:1,38:40:88:935,88,0	1/1:3,26:32:2:575,2,0	1/1:1,42:44:99:1029,100,0	1/1:1,50:53:99:1234,136,0	1/1:1,43:46:99:1035,102,0
NW_006271969.1	5430428	gene-CCM_01688(dist=826)	upstream	C	CT	2036.73	AC=12;AF=1.00;AN=12;DP=288;ExcessHet=3.0103;FS=0.000;MLEAC=2;MLEAF=1.00;MQ0=0;RPA=2,3;RU=T;STR;set=Intersection	1/1:0,51:53:99:2074,154,0	1/1:0,38:42:99:1534,114,0	1/1:0,54:57:99:2196,163,0	1/1:0,32:32:96:1300,96,0	1/1:0,39:45:99:1572,117,0	1/1:0,57:59:99:2304,172,0
NW_006271969.1	5433704	gene-CCM_01690	intronic	A	AGG,AG	569.73	AC=11,1;AF=0.917,0.083;AN=12;DP=157;ExcessHet=3.0103;FS=0.000;MQ0=0;RU=G;STR;set=Intersection	1/1:25:51	1/1:22:42	1/1:29:62	1/2:30:99	1/1:29:59	1/1:22:51
NW_006271969.1	5471460	-	-	AT	A	1211.73	AC=2;AF=1.00;AN=2;DP=36;ExcessHet=3.0103;FS=0.000;MLEAC=2;MLEAF=1.00;MQ=59.54;MQ0=0;QD=27.08;RPA=2,1;RU=T;SOR=1.022;STR;set=variant2	./.	1/1:0,33:36:99:1249,100,0	./.	./.	./.	./.
NW_006271969.1	5471474	gene-CCM_01701(dist=832)	upstream	C	CT	537.74	AC=10;AF=0.833;AN=12;DP=293;ExcessHet=3.0103;MQ0=0;RPA=14,15;RU=T;STR;set=Intersection	0/1:7,31:42:29:575,0,29	0/1:8,26:38:76:423,0,76	1/1:4,36:55:22:664,22,0	1/1:2,43:57:85:824,85,0	1/1:3,42:51:84:869,84,0	1/1:2,34:48:66:695,66,0
NW_006271969.1	5478939	-	-	CT	C	1916.73	AC=12;AF=1.00;AN=12;DP=302;ExcessHet=3.0103;FS=0.000;MLEAC=2;MLEAF=1.00;MQ0=0;RPA=5,4;RU=T;STR;set=Intersection	1/1:0,51:55:99:1954,153,0	1/1:0,44:46:99:1692,132,0	1/1:0,41:42:99:1575,123,0	1/1:0,51:55:99:1961,153,0	1/1:0,44:46:99:1692,132,0	1/1:0,57:58:99:2190,172,0
NW_006271969.1	5497294	gene-CCM_01705(dist=848)	upstream	A	AGG	107.73	AC=1;AF=0.500;AN=2;BaseQRankSum=1.134;DP=23;ExcessHet=3.0103;FS=0.000;MLEAC=1;MLEAF=0.500;MQ=60.00;MQ0=0;MQRankSum=0.244;QD=8.98;RPA=17,19;RU=G;ReadPosRankSum=2.141;SOR=1.022;STR;set=variant3	./.	./.	0/1:5,7:23:68:145,0,68	./.	./.	./.
NW_006271969.1	5497313	-	-	CG	C	384.74	AC=10;AF=1.00;AN=10;DP=63;ExcessHet=3.0103;FS=0.000;MLEAC=2;MLEAF=1.00;MQ=60.00;MQ0=0;RPA=2,1;RU=G;STR;set=variant-variant2-variant3-variant4-variant6	1/1:0,10:11:30:422,30,0	1/1:0,11:11:33:447,33,0	1/1:0,16:16:48:638,48,0	1/1:0,14:14:42:594,42,0	./.	1/1:0,11:11:33:444,33,0
NW_006271969.1	5499364	-	-	TC	T	1320.73	AC=12;AF=1.00;AN=12;DP=142;ExcessHet=3.0103;FS=0.000;MLEAC=2;MLEAF=1.00;MQ0=0;set=Intersection	1/1:0,31:31:93:1358,93,0	1/1:0,20:20:60:887,60,0	1/1:0,18:18:54:754,54,0	1/1:0,14:14:42:635,42,0	1/1:0,34:34:99:1475,102,0	1/1:0,25:25:74:1074,74,0
NW_006271969.1	5504863	-	-	TA	T	772.73	AC=12;AF=1.00;AN=12;DP=170;ExcessHet=3.0103;FS=0.000;MLEAC=2;MLEAF=1.00;MQ0=0;RPA=6,5;RU=A;STR;set=Intersection	1/1:0,22:23:66:810,66,0	1/1:0,38:41:99:1399,114,0	1/1:0,24:26:72:884,72,0	1/1:0,35:35:99:1288,105,0	1/1:0,25:26:75:921,75,0	1/1:0,18:19:54:663,54,0
NW_006271969.1	5513189	gene-CCM_01706(dist=9197),gene-CCM_01707(dist=7844)	intergenic	T	TA	1291.73	AC=12;AF=1.00;AN=12;DP=240;ExcessHet=3.0103;MLEAC=2;MLEAF=1.00;MQ0=0;RPA=8,9;RU=A;STR;set=Intersection	1/1:0,43:44:99:1329,129,0	1/1:0,37:41:99:1144,111,0	1/1:0,30:34:90:920,90,0	1/1:1,44:48:99:1325,103,0	1/1:0,35:37:99:1079,105,0	1/1:0,34:36:99:1030,102,0
NW_006271969.1	5529364	gene-CCM_01711(dist=462);gene-CCM_01710(dist=286)	upstream;downstream	T	TA	858.73	AC=12;AF=1.00;AN=12;DP=315;ExcessHet=3.0103;MLEAC=2;MLEAF=1.00;MQ0=0;RPA=12,13;RU=A;STR;set=Intersection	1/1:3,41:49:49:896,49,0	1/1:4,37:43:16:815,16,0	1/1:0,50:56:99:1233,149,0	1/1:4,46:55:64:1021,64,0	1/1:2,42:47:94:981,94,0	1/1:2,56:65:99:1334,120,0
NW_006271969.1	5532430	gene-CCM_01712,gene-CCM_01713(dist=157)	upstream	C	CT	1290.73	AC=12;AF=1.00;AN=12;DP=267;ExcessHet=3.0103;FS=0.000;MLEAC=2;MLEAF=1.00;MQ0=0;RPA=7,8;RU=T;STR;set=Intersection	1/1:0,41:44:99:1328,123,0	1/1:1,28:33:54:874,54,0	1/1:0,37:39:99:1198,111,0	1/1:0,38:41:99:1230,114,0	1/1:0,38:40:99:1221,114,0	1/1:0,64:70:99:2071,192,0
NW_006271969.1	5539001	-	-	CAGG	C	2925.73	AC=6;AF=1.00;AN=6;DP=176;ExcessHet=3.0103;FS=0.000;MLEAC=2;MLEAF=1.00;MQ0=0;RPA=2,1;RU=AGG;STR;set=variant4-variant5-variant6	./.	./.	./.	1/1:0,51:55:99:2963,154,0	1/1:0,53:56:99:3082,160,0	1/1:0,56:65:99:3227,169,0
NW_006271969.1	5547609	-	-	CG	C	549.73	AC=12;AF=1.00;AN=12;DP=116;ExcessHet=3.0103;MLEAC=2;MLEAF=1.00;MQ0=0;RPA=6,5;RU=G;STR;set=Intersection	1/1:0,16:16:48:587,48,0	1/1:0,16:17:48:589,48,0	1/1:0,16:19:49:590,49,0	1/1:0,12:13:36:441,36,0	1/1:2,17:20:21:589,21,0	1/1:2,23:31:47:818,47,0
NW_006271969.1	5555993	gene-CCM_01719(dist=1722),gene-CCM_01720(dist=2209)	intergenic	A	ACC	252.73	AC=11;AF=0.917;AN=12;DP=116;ExcessHet=3.0103;FS=0.000;MQ0=0;RPA=14,16;RU=C;STR;set=Intersection	1/1:0,11:15:32:290,32,0	1/1:0,9:13:27:260,27,0	0/1:3,15:24:47:378,0,47	1/1:1,17:23:20:457,20,0	1/1:0,16:20:48:478,48,0	1/1:1,11:21:17:304,17,0
NW_006271969.1	5561459	gene-CCM_01720(dist=86);gene-CCM_01721(dist=642)	upstream;downstream	A	AG	695.27	AC=11;AF=0.917;AN=12;DP=182;ExcessHet=3.0103;MQ0=0;RPA=9,10;RU=G;STR;set=Intersection	1/1:3,28:35:1:730,1,0	1/1:2,22:31:9:581,9,0	1/1:0,22:26:66:648,66,0	0/1:4,21:30:51:506,0,51	1/1:1,21:24:34:564,34,0	1/1:2,30:36:34:777,34,0
NW_006271969.1	5563663	gene-CCM_01721	intronic	C	CG	1185.73	AC=12;AF=1.00;AN=12;DP=321;ExcessHet=3.0103;MLEAC=2;MLEAF=1.00;MQ0=0;RPA=6,7;RU=G;STR;set=Intersection	1/1:1,37:40:79:1223,79,0	1/1:0,36:39:99:1198,108,0	1/1:0,48:52:99:1627,144,0	1/1:0,60:60:99:2036,181,0	1/1:0,53:54:99:1796,159,0	1/1:0,71:76:99:2414,214,0
NW_006271969.1	5572387	gene-CCM_01724(dist=853);gene-CCM_01723(dist=850)	upstream;downstream	A	AT	1356.73	AC=12;AF=1.00;AN=12;DP=246;ExcessHet=3.0103;FS=0.000;MLEAC=2;MLEAF=1.00;MQ0=0;RPA=7,8;RU=T;STR;set=Intersection	1/1:0,43:44:99:1394,129,0	1/1:0,29:31:87:930,87,0	1/1:1,39:45:86:1210,86,0	1/1:0,35:39:99:1135,105,0	1/1:0,31:33:93:998,93,0	1/1:0,51:54:99:1648,153,0
NW_006271969.1	5588598	-	-	TG	T	1738.73	AC=12;AF=1.00;AN=12;DP=340;ExcessHet=3.0103;FS=0.000;MLEAC=2;MLEAF=1.00;MQ0=0;RPA=9,8;RU=G;STR;set=Intersection	1/1:0,56:58:99:1776,168,0	1/1:0,50:53:99:1611,150,0	1/1:1,50:53:99:1572,138,0	1/1:0,49:51:99:1549,147,0	1/1:0,55:59:99:1741,165,0	1/1:0,62:66:99:1996,186,0
NW_006271969.1	5596925	gene-CCM_01729(dist=4784),gene-CCM_01730(dist=26870)	intergenic	C	CT	1254.73	AC=12;AF=1.00;AN=12;DP=266;ExcessHet=3.0103;MLEAC=2;MLEAF=1.00;MQ0=0;RPA=11,12;RU=T;STR;set=Intersection	1/1:4,52:65:74:1292,74,0	1/1:2,37:41:77:883,77,0	1/1:5,43:52:3:946,3,0	1/1:1,34:40:76:845,76,0	1/1:5,25:35:3:564,3,0	1/1:2,26:33:45:622,45,0
NW_006271969.1	5601379	gene-CCM_01729(dist=9238),gene-CCM_01730(dist=22416)	intergenic	A	AT	1323.73	AC=12;AF=1.00;AN=12;DP=256;ExcessHet=3.0103;FS=0.000;MLEAC=2;MLEAF=1.00;MQ0=0;RPA=7,8;RU=T;STR;set=Intersection	1/1:0,42:46:99:1361,126,0	1/1:0,28:31:84:908,84,0	1/1:0,43:45:99:1394,129,0	1/1:0,55:56:99:1782,165,0	1/1:0,28:30:84:907,84,0	1/1:0,44:48:99:1410,132,0
NW_006271969.1	5625767	-	-	CCT	C	477.73	AC=12;AF=1.00;AN=12;DP=125;ExcessHet=3.0103;FS=0.000;MLEAC=2;MLEAF=1.00;MQ0=0;set=Intersection	1/1:0,13:14:39:515,39,0	1/1:0,15:16:45:623,45,0	1/1:0,19:22:57:761,57,0	1/1:1,24:27:68:933,68,0	1/1:0,22:23:66:879,66,0	1/1:1,20:23:56:739,56,0
NW_006271969.1	5625789	-	-	AG	A	392.73	AC=12;AF=1.00;AN=12;DP=108;ExcessHet=3.0103;FS=0.000;MLEAC=2;MLEAF=1.00;MQ0=0;RPA=6,5;RU=G;STR;set=Intersection	1/1:0,12:14:36:430,36,0	1/1:0,10:11:30:366,30,0	1/1:0,17:19:51:613,51,0	1/1:0,19:22:57:687,57,0	1/1:0,16:19:48:579,48,0	1/1:0,19:23:57:685,57,0
NW_006271969.1	5635273	gene-CCM_01733(dist=1385),gene-CCM_01734(dist=1135)	intergenic	A	AC	87.73	AC=4;AF=0.500;AN=8;DP=72;ExcessHet=3.0103;FS=0.000;MLEAC=1;MLEAF=0.500;MQ0=0;RPA=15,16;RU=C;STR;set=variant-variant4-variant5-variant6	0/1:7,8:15:76:125,0,76	./.	./.	0/1:5,6:14:36:94,0,36	0/1:5,15:21:4:248,0,4	0/1:6,14:22:40:211,0,40
NW_006271969.1	5639118	gene-CCM_01735	intronic	G	GA	826.73	AC=12;AF=1.00;AN=12;DP=311;ExcessHet=3.0103;MQ0=0;RPA=13,14;RU=A;STR;set=Intersection	1/1:5,43:54:43:864,43,0	1/1:4,28:34:3:513,3,0	1/1:1,42:50:99:982,103,0	1/1:0,37:43:99:820,109,0	1/1:5,47:59:24:841,24,0	1/1:3,64:71:99:1432,139,0
NW_006271969.1	5639560	gene-CCM_01735	exonic	T	TC	339.73	AC=9;AF=0.750;AN=12;DP=111;ExcessHet=3.0103;MQ=60.00;MQ0=0;RPA=10,11;RU=C;STR;set=Intersection	0/1:4,16:22:57:377,0,57	0/1:2,15:19:8:351,0,8	1/1:1,12:15:29:318,29,0	1/1:1,7:10:13:186,13,0	0/1:3,16:21:25:364,0,25	1/1:3,20:24:9:460,9,0
NW_006271969.1	5639625	gene-CCM_01735(dist=34)	downstream	T	TAAA	750.73	AC=11;AF=0.917;AN=12;DP=173;ExcessHet=3.0103;MQ0=0;RPA=12,15;RU=A;STR;set=Intersection	1/1:0,22:25:64:709,64,0	1/1:0,19:24:56:677,56,0	1/1:1,22:24:58:813,58,0	1/1:0,30:33:89:1162,89,0	1/1:1,32:35:52:1201,52,0	0/1:2,28:32:4:951,0,4
NW_006271969.1	5640725	gene-CCM_01735(dist=1134),gene-CCM_01736(dist=1021)	intergenic	C	CT	926.73	AC=12;AF=1.00;AN=12;DP=322;ExcessHet=3.0103;MQ0=0;RPA=12,13;RU=T;STR;set=Intersection	1/1:1,41:46:98:964,98,0	1/1:1,34:41:77:758,77,0	1/1:3,52:63:84:1207,84,0	1/1:4,42:47:29:894,29,0	1/1:5,44:56:27:936,27,0	1/1:1,54:69:99:1280,137,0
NW_006271969.1	5653451	gene-CCM_01738(dist=1251),gene-CCM_01739(dist=1819)	intergenic	C	CT	1356.73	AC=12;AF=1.00;AN=12;DP=318;ExcessHet=3.0103;MLEAC=2;MLEAF=1.00;MQ0=0;RPA=9,10;RU=T;STR;set=Intersection	1/1:0,48:51:99:1394,144,0	1/1:2,37:42:55:986,55,0	1/1:1,51:59:99:1430,125,0	1/1:1,51:54:99:1372,124,0	1/1:1,51:59:99:1471,126,0	1/1:2,45:53:77:1176,77,0
NW_006271969.1	5658191	gene-CCM_01741	intronic	G	GA	915.73	AC=12;AF=1.00;AN=12;DP=301;ExcessHet=3.0103;MLEAC=2;MLEAF=1.00;MQ0=0;RPA=9,10;RU=A;STR;set=Intersection	1/1:0,33:36:99:953,99,0	1/1:1,36:41:80:1026,80,0	1/1:0,42:45:99:1198,125,0	1/1:1,43:48:99:1233,101,0	1/1:0,49:55:99:1405,147,0	1/1:0,70:76:99:2059,210,0
NW_006271969.1	5697518	gene-CCM_01758(dist=274)	upstream	C	CTT	1429.73	AC=12;AF=1.00;AN=12;DP=318;ExcessHet=3.0103;MQ0=0;RPA=10,12;RU=T;STR;set=Intersection	1/1:1,41:53:99:1467,121,0	1/1:0,35:45:99:1248,105,0	1/1:1,42:47:90:1479,90,0	1/1:0,48:57:99:1728,145,0	1/1:0,45:51:99:1661,136,0	1/1:0,54:65:99:1940,163,0
NW_006271969.1	5698970	gene-CCM_01758(dist=1726),gene-CCM_01759(dist=1263)	intergenic	A	AT	1297.73	AC=12;AF=1.00;AN=12;DP=329;ExcessHet=3.0103;MQ0=0;RPA=10,11;RU=T;STR;set=Intersection	1/1:0,49:54:99:1335,146,0	1/1:2,43:50:75:1092,75,0	1/1:0,51:56:99:1393,152,0	1/1:0,44:49:99:1179,131,0	1/1:2,47:55:88:1258,88,0	1/1:0,59:65:99:1530,175,0
NW_006271969.1	5715173	gene-CCM_01764(dist=90);gene-CCM_01765(dist=90)	upstream;downstream	C	CAA	578.25	AC=12;AF=1.00;AN=12;DP=197;ExcessHet=3.0103;MLEAC=2;MLEAF=1.00;MQ=60.00;MQ0=0;RPA=11,13;RU=A;STR;set=Intersection	1/1:2,21:31:9:615,9,0	1/1:1,28:35:49:852,49,0	1/1:1,24:33:37:771,37,0	1/1:0,22:29:66:738,66,0	1/1:2,24:30:2:714,2,0	1/1:1,29:39:52:976,52,0
NW_006271969.1	5715200	-	-	GA	G	1507.73	AC=12;AF=1.00;AN=12;DP=295;ExcessHet=3.0103;MLEAC=2;MLEAF=1.00;MQ0=0;RPA=10,9;RU=A;STR;set=Intersection	1/1:0,50:54:99:1545,150,0	1/1:1,46:48:99:1350,115,0	1/1:1,42:44:99:1248,102,0	1/1:0,41:43:99:1255,123,0	1/1:2,39:44:78:1134,78,0	1/1:2,57:62:99:1691,122,0
NW_006271969.1	5728951	gene-CCM_01770,gene-CCM_01771(dist=551)	downstream	C	CT	1416.73	AC=12;AF=1.00;AN=12;DP=286;ExcessHet=3.0103;FS=0.000;MLEAC=2;MLEAF=1.00;MQ0=0;RPA=7,8;RU=T;STR;set=Intersection	1/1:0,45:54:99:1454,135,0	1/1:0,35:39:99:1130,105,0	1/1:0,37:40:99:1192,111,0	1/1:0,40:43:99:1290,120,0	1/1:0,40:46:99:1272,120,0	1/1:0,58:64:99:1870,174,0
NW_006271969.1	5729888	gene-CCM_01771	exonic	G	GA	471.73	AC=11;AF=0.917;AN=12;DP=252;ExcessHet=3.0103;MQ0=0;RPA=12,13;RU=A;STR;set=Intersection	0/1:7,27:37:54:509,0,54	1/1:2,29:38:56:697,56,0	1/1:3,34:40:30:724,30,0	1/1:4,32:41:18:676,18,0	1/1:2,39:46:69:904,69,0	1/1:4,39:50:21:835,21,0
NW_006271969.1	5746014	gene-CCM_01776,gene-CCM_01777(dist=229)	downstream	G	GTT	871.73	AC=12;AF=1.00;AN=12;DP=273;ExcessHet=3.0103;MLEAC=2;MLEAF=1.00;MQ0=0;RPA=11,13;RU=T;STR;set=Intersection	1/1:0,27:39:81:909,81,0	1/1:0,30:42:89:995,89,0	1/1:1,24:44:55:783,55,0	1/1:0,27:44:81:912,81,0	1/1:0,26:40:77:869,77,0	1/1:0,42:64:99:1444,126,0
NW_006271969.1	5748202	gene-CCM_01777(dist=66);gene-CCM_01778(dist=786)	upstream;downstream	G	GA	954.73	AC=12;AF=1.00;AN=12;DP=207;ExcessHet=3.0103;FS=0.000;MLEAC=2;MLEAF=1.00;MQ0=0;RPA=5,6;RU=A;STR;set=Intersection	1/1:0,28:30:84:992,84,0	1/1:0,24:27:72:856,72,0	1/1:0,42:44:99:1497,126,0	1/1:0,26:31:78:923,78,0	1/1:0,37:38:99:1312,111,0	1/1:0,34:37:99:1212,102,0
NW_006271969.1	5748247	gene-CCM_01777(dist=111);gene-CCM_01778(dist=741)	upstream;downstream	A	AGG	590.73	AC=12;AF=1.00;AN=12;DP=151;ExcessHet=3.0103;FS=0.000;MLEAC=2;MLEAF=1.00;MQ0=0;RPA=10,12;RU=G;STR;set=Intersection	1/1:0,17:24:51:628,51,0	1/1:0,11:19:33:404,33,0	1/1:0,30:33:90:1033,90,0	1/1:0,11:20:33:390,33,0	1/1:2,16:26:2:523,2,0	1/1:0,25:29:75:862,75,0
NW_006271969.1	5775986	-	-	TC	T	475.73	AC=12;AF=1.00;AN=12;DP=92;ExcessHet=3.0103;FS=0.000;MLEAC=2;MLEAF=1.00;MQ0=0;RPA=3,2;RU=C;STR;set=Intersection	1/1:0,13:13:39:513,39,0	1/1:0,12:12:36:474,36,0	1/1:1,17:18:38:622,38,0	1/1:0,12:12:36:474,36,0	1/1:0,20:21:60:750,60,0	1/1:1,15:16:11:558,11,0
NW_006271969.1	5791778	-	-	CG	C	2575.73	AC=12;AF=1.00;AN=12;DP=475;ExcessHet=3.0103;FS=0.000;MLEAC=2;MLEAF=1.00;MQ0=0;set=Intersection	1/1:0,58:59:99:2613,175,0	1/1:0,68:70:99:3020,205,0	1/1:0,66:70:99:2948,199,0	1/1:0,70:72:99:3062,211,0	1/1:0,83:86:99:3729,250,0	1/1:0,97:98:99:4358,292,0
NW_006271969.1	5793666	gene-CCM_01791(dist=962)	upstream	G	GAAA	1065.73	AC=12;AF=1.00;AN=12;DP=231;ExcessHet=3.0103;MLEAC=2;MLEAF=1.00;MQ0=0;RPA=13,16;RU=A;STR;set=Intersection	1/1:0,31:34:92:1103,92,0	1/1:2,29:38:37:1039,37,0	1/1:0,32:35:95:1238,95,0	1/1:1,39:47:99:1457,109,0	1/1:0,30:33:90:1165,90,0	1/1:0,35:44:99:1285,103,0
NW_006271969.1	5799484	gene-CCM_01792(dist=321)	downstream	C	CT	970.84	AC=12;AF=1.00;AN=12;DP=314;ExcessHet=3.0103;MLEAC=2;MLEAF=1.00;MQ0=0;RPA=10,11;RU=T;STR;set=Intersection	1/1:4,41:55:16:1008,16,0	1/1:2,45:50:82:1181,82,0	1/1:4,42:55:40:1073,40,0	1/1:0,41:45:99:1079,122,0	1/1:2,50:59:96:1290,96,0	1/1:3,46:50:58:1166,58,0
NW_006271969.1	5808312	gene-CCM_01795	intronic	G	GTT	1528.73	AC=12;AF=1.00;AN=12;DP=296;ExcessHet=3.0103;MQ0=0;RPA=12,14;RU=T;STR;set=Intersection	1/1:0,50:56:99:1566,149,0	1/1:0,27:35:81:877,81,0	1/1:1,39:48:82:1161,82,0	1/1:2,36:48:41:1070,41,0	1/1:1,40:48:87:1228,87,0	1/1:2,49:61:80:1486,80,0
NW_006271969.1	5808365	gene-CCM_01795	intronic	T	TA	1189.19	AC=12;AF=1.00;AN=12;DP=305;ExcessHet=3.0103;MLEAC=2;MLEAF=1.00;MQ0=0;RPA=10,11;RU=A;STR;set=Intersection	1/1:6,55:64:4:1225,4,0	1/1:0,33:40:99:893,99,0	1/1:0,41:46:99:1070,121,0	1/1:1,35:39:78:872,78,0	1/1:2,39:49:63:927,63,0	1/1:1,62:67:99:1607,158,0
NW_006271969.1	5809018	gene-CCM_01795,gene-CCM_01796(dist=42)	downstream	G	GT	1467.73	AC=12;AF=1.00;AN=12;DP=321;ExcessHet=3.0103;FS=0.000;MLEAC=2;MLEAF=1.00;MQ0=0;RPA=6,7;RU=T;STR;set=Intersection	1/1:0,45:47:99:1505,135,0	1/1:0,45:47:99:1525,135,0	1/1:0,54:59:99:1835,162,0	1/1:0,50:55:99:1690,150,0	1/1:0,49:52:99:1665,147,0	1/1:0,55:61:99:1870,165,0
NW_006271969.1	5813932	gene-CCM_01797(dist=386)	downstream	T	TA	550.73	AC=11;AF=0.917;AN=12;DP=322;ExcessHet=3.0103;MQ0=0;RPA=13,14;RU=A;STR;set=Intersection	1/1:6,32:47:3:553,3,0	1/1:4,36:51:18:733,18,0	1/1:3,48:59:88:964,88,0	0/1:6,45:54:3:834,0,3	1/1:3,47:56:72:962,72,0	1/1:4,41:53:32:841,32,0
NW_006271969.1	5818759	gene-CCM_01797(dist=815)	upstream	C	CT	1308.73	AC=12;AF=1.00;AN=12;DP=289;ExcessHet=3.0103;MLEAC=2;MLEAF=1.00;MQ=60.00;MQ0=0;RPA=9,10;RU=T;STR;set=Intersection	1/1:0,47:50:99:1346,141,0	1/1:0,39:39:99:1129,117,0	1/1:3,38:43:31:1027,31,0	1/1:1,37:42:80:1036,80,0	1/1:1,45:53:99:1262,118,0	1/1:0,57:62:99:1640,171,0
NW_006271969.1	5819873	gene-CCM_01798(dist=96)	downstream	C	CA	1169.73	AC=12;AF=1.00;AN=12;DP=347;ExcessHet=3.0103;MLEAC=2;MLEAF=1.00;MQ0=0;RPA=11,12;RU=A;STR;set=Intersection	1/1:4,51:58:65:1207,65,0	1/1:3,39:47:62:927,62,0	1/1:4,42:50:20:936,20,0	1/1:4,46:55:55:1081,55,0	1/1:4,48:62:96:1172,96,0	1/1:6,66:75:46:1527,46,0
NW_006271969.1	5824121	gene-CCM_01798(dist=1559),gene-CCM_01799(dist=6213)	intergenic	G	GT	1088.73	AC=12;AF=1.00;AN=12;DP=255;ExcessHet=3.0103;MLEAC=2;MLEAF=1.00;MQ0=0;RPA=11,12;RU=T;STR;set=Intersection	1/1:1,47:54:99:1126,114,0	1/1:1,37:42:85:893,85,0	1/1:1,27:32:55:659,55,0	1/1:2,26:32:27:572,27,0	1/1:4,39:45:17:895,17,0	1/1:0,45:50:99:1118,133,0
NW_006271969.1	5828044	-	-	CT	C	1725.73	AC=12;AF=1.00;AN=12;DP=331;ExcessHet=3.0103;FS=0.000;MLEAC=2;MLEAF=1.00;MQ0=0;RPA=7,6;RU=T;STR;set=Intersection	1/1:0,50:51:99:1763,150,0	1/1:0,41:41:99:1444,123,0	1/1:0,60:61:99:2117,181,0	1/1:0,56:61:99:1978,169,0	1/1:0,47:52:99:1655,141,0	1/1:0,57:65:99:2010,172,0
NW_006271969.1	5828942	gene-CCM_01798(dist=6380),gene-CCM_01799(dist=1392)	intergenic	C	CG	272.74	AC=6;AF=0.600;AN=10;DP=99;ExcessHet=3.0103;FS=0.000;MQ=60.00;MQ0=0;RPA=12,13;RU=G;STR;set=variant-variant2-variant3-variant4-variant6	0/1:3,15:23:26:310,0,26	1/1:2,16:21:16:338,16,0	0/1:3,9:16:44:192,0,44	0/1:3,12:19:35:259,0,35	./.	0/1:7,9:20:99:165,0,139
NW_006271969.1	5850589	gene-CCM_01808(dist=91)	downstream	G	GAAAAAAAA	871.73	AC=8;AF=1.00;AN=8;DP=104;ExcessHet=3.0103;MQ0=0;RPA=16,24;RU=A;STR;set=variant-variant2-variant3-variant5	1/1:0,12:23:36:909,36,0	1/1:0,10:23:30:716,30,0	1/1:0,12:26:35:796,35,0	./.	1/1:1,16:32:12:1181,12,0	./.
NW_006271969.1	5850608	-	-	TA	T	1685.73	AC=12;AF=1.00;AN=12;DP=184;ExcessHet=3.0103;FS=0.000;MLEAC=2;MLEAF=1.00;MQ0=0;set=Intersection	1/1:0,40:40:99:1723,120,0	1/1:0,21:21:63:895,63,0	1/1:0,33:33:99:1415,99,0	1/1:0,28:28:84:1234,84,0	1/1:0,37:38:99:1609,111,0	1/1:0,24:24:72:1056,72,0
NW_006271969.1	5852094	gene-CCM_01808(dist=1596),gene-CCM_01809(dist=1734)	intergenic	C	CT	426.14	AC=10;AF=0.833;AN=12;DP=184;ExcessHet=3.0103;MQ0=0;RPA=11,12;RU=T;STR;set=Intersection	0/1:3,22:31:10:463,0,10	0/1:4,11:19:68:216,0,68	1/1:1,28:35:58:667,58,0	1/1:0,25:27:75:650,75,0	1/1:0,26:32:78:675,78,0	1/1:4,31:40:28:750,28,0
NW_006271969.1	5852135	gene-CCM_01808(dist=1637),gene-CCM_01809(dist=1693)	intergenic	C	CA	374.73	AC=11;AF=0.917;AN=12;DP=141;ExcessHet=3.0103;FS=0.000;MQ0=0;RPA=9,10;RU=A;STR;set=Intersection	1/1:0,14:19:42:412,42,0	0/1:1,10:14:0:243,0,0	1/1:0,27:29:81:760,81,0	1/1:0,21:23:63:617,63,0	1/1:0,21:24:63:618,63,0	1/1:0,28:32:84:809,84,0
NW_006271969.1	5852326	gene-CCM_01808(dist=1828),gene-CCM_01809(dist=1502)	intergenic	T	TG	139.75	AC=8;AF=0.667;AN=12;DP=83;ExcessHet=3.0103;FS=0.000;MQ=60.00;MQ0=0;RPA=13,14;RU=G;STR;set=Intersection	1/1:0,8:10:24:177,24,0	0/1:4,8:14:65:156,0,65	0/1:5,9:17:70:161,0,70	0/1:2,9:13:3:169,0,3	1/1:0,9:11:25:161,25,0	0/1:4,12:18:38:240,0,38
NW_006271969.1	5853066	-	-	TC	T	315.7	AC=11;AF=0.917;AN=12;DP=136;ExcessHet=3.0103;FS=0.000;MQ0=0;RPA=11,10;RU=C;STR;set=Intersection	0/1:2,15:17:6:352,0,6	1/1:1,20:22:34:520,34,0	1/1:1,14:15:16:344,16,0	1/1:1,23:25:61:625,61,0	1/1:2,29:32:37:777,37,0	1/1:0,25:25:74:695,74,0
NW_006271969.1	5860707	-	-	TA	T	1506.73	AC=12;AF=1.00;AN=12;DP=292;ExcessHet=3.0103;FS=0.000;MLEAC=2;MLEAF=1.00;MQ0=0;RPA=6,5;RU=A;STR;set=Intersection	1/1:0,42:46:99:1544,126,0	1/1:0,37:38:99:1361,111,0	1/1:0,47:50:99:1730,141,0	1/1:0,39:43:99:1431,117,0	1/1:0,53:55:99:1949,159,0	1/1:0,58:60:99:2136,175,0
NW_006271969.1	5875649	gene-CCM_01817,gene-CCM_01818(dist=405)	downstream	C	CT	165.73	AC=5;AF=0.500;AN=10;DP=252;ExcessHet=3.0103;MLEAC=1;MLEAF=0.500;MQ0=0;RPA=25,26;RU=T;STR;set=variant-variant2-variant3-variant4-variant5	0/1:8,19:48:38:203,0,38	0/1:6,14:38:24:132,0,24	0/1:15,22:64:99:218,0,100	0/1:11,14:45:96:137,0,96	0/1:10,22:57:54:216,0,54	./.
NW_006271969.1	5880775	-	-	CAGA	C	3060.73	AC=12;AF=1.00;AN=12;DP=340;ExcessHet=3.0103;FS=0.000;MLEAC=2;MLEAF=1.00;MQ0=0;RPA=2,1;RU=AGA;STR;set=Intersection	1/1:0,53:55:99:3098,160,0	1/1:0,45:49:99:2613,135,0	1/1:0,50:57:99:2901,151,0	1/1:0,59:64:99:3433,178,0	1/1:0,56:60:99:3274,169,0	1/1:0,51:55:99:2982,154,0
NW_006271969.1	5884361	gene-CCM_01820(dist=1182),gene-CCM_01821(dist=2602)	intergenic	C	CAA	1349.73	AC=12;AF=1.00;AN=12;DP=251;ExcessHet=3.0103;MQ0=0;RPA=11,13;RU=A;STR;set=Intersection	1/1:0,39:47:99:1387,117,0	1/1:2,30:37:20:915,20,0	1/1:1,29:32:54:956,54,0	1/1:1,37:43:93:1244,93,0	1/1:0,37:44:99:1310,111,0	1/1:0,37:48:99:1258,111,0
NW_006271969.1	5904804	-	-	CA	C	1770.73	AC=12;AF=1.00;AN=12;DP=332;ExcessHet=3.0103;MLEAC=2;MLEAF=1.00;MQ0=0;RPA=9,8;RU=A;STR;set=Intersection	1/1:1,57:59:99:1808,144,0	1/1:0,49:51:99:1555,147,0	1/1:0,56:61:99:1805,168,0	1/1:0,41:44:99:1320,123,0	1/1:0,53:55:99:1707,159,0	1/1:1,57:62:99:1807,144,0
NW_006271969.1	5907697	-	-	AT	A	2051.73	AC=12;AF=1.00;AN=12;DP=319;ExcessHet=3.0103;FS=0.000;MLEAC=2;MLEAF=1.00;MQ0=0;RPA=8,7;RU=T;STR;set=Intersection	1/1:0,62:67:99:2089,187,0	1/1:0,53:57:99:1789,159,0	1/1:0,46:47:99:1550,138,0	1/1:0,32:35:96:1072,96,0	1/1:0,47:49:99:1586,141,0	1/1:0,61:64:99:2056,184,0
NW_006271969.1	5929534	gene-CCM_01834(dist=1188),gene-CCM_01835(dist=6242)	intergenic	T	TG	341.73	AC=8;AF=0.667;AN=12;DP=159;ExcessHet=3.0103;MQ0=0;RPA=13,14;RU=G;STR;set=Intersection	1/1:1,18:25:31:379,31,0	0/1:3,12:19:19:220,0,19	0/1:4,21:31:14:370,0,14	1/1:2,14:28:11:259,11,0	0/1:9,16:32:99:309,0,153	0/1:3,17:24:24:305,0,24
NW_006271969.1	5930232	gene-CCM_01834(dist=1886),gene-CCM_01835(dist=5544)	intergenic	G	GAA	862.74	AC=11;AF=0.917;AN=12;DP=282;ExcessHet=3.0103;MQ0=0;RPA=15,17;RU=A;STR;set=Intersection	0/1:6,35:51:46:875,0,46	1/1:1,34:40:72:933,72,0	1/1:1,41:50:93:1145,93,0	1/1:0,21:32:63:614,63,0	1/1:0,40:51:99:1157,120,0	1/1:2,39:58:59:1013,59,0
NW_006271969.1	5930564	gene-CCM_01834(dist=2218),gene-CCM_01835(dist=5212)	intergenic	A	AT	733.74	AC=10;AF=0.833;AN=12;DP=294;ExcessHet=3.0103;MQ0=0;RPA=14,15;RU=T;STR;set=Intersection	1/1:5,40:51:30:771,30,0	1/1:1,41:44:99:863,112,0	0/1:9,40:58:77:718,0,77	0/1:6,26:36:8:472,0,8	1/1:2,45:52:91:920,91,0	1/1:5,43:53:23:835,23,0
NW_006271969.1	5930835	gene-CCM_01834(dist=2489),gene-CCM_01835(dist=4941)	intergenic	G	GT	720.84	AC=12;AF=1.00;AN=12;DP=304;ExcessHet=3.0103;MLEAC=2;MLEAF=1.00;MQ0=0;RPA=12,13;RU=T;STR;set=Intersection	1/1:4,38:49:16:758,16,0	1/1:3,43:53:72:930,72,0	1/1:2,34:43:53:747,53,0	1/1:3,40:49:48:899,48,0	1/1:6,51:65:47:1080,47,0	1/1:1,37:45:86:853,86,0
NW_006271969.1	5935688	gene-CCM_01835(dist=88)	upstream	G	GA	863.73	AC=12;AF=1.00;AN=12;DP=297;ExcessHet=3.0103;MQ0=0;RPA=12,13;RU=A;STR;set=Intersection	1/1:4,42:52:46:901,46,0	1/1:2,42:48:78:964,78,0	1/1:2,34:39:70:777,70,0	1/1:4,45:53:55:975,55,0	1/1:2,33:39:51:767,51,0	1/1:2,61:66:99:1386,149,0
NW_006271969.1	5938080	gene-CCM_01836(dist=34)	downstream	G	GA	904.73	AC=12;AF=1.00;AN=12;DP=273;ExcessHet=3.0103;MQ0=0;RPA=11,12;RU=A;STR;set=Intersection	1/1:2,40:47:85:930,85,0	1/1:0,31:36:92:777,92,0	1/1:5,44:52:24:1018,24,0	1/1:3,36:43:50:865,50,0	1/1:0,40:44:99:984,118,0	1/1:2,47:51:90:1149,90,0
NW_006271969.1	5961438	gene-CCM_01843(dist=2146),gene-CCM_01844(dist=1441)	intergenic	T	TA	672.92	AC=10;AF=0.833;AN=12;DP=323;ExcessHet=3.0103;MQ=60.00;MQ0=0;RPA=11,12;RU=A;STR;set=Intersection	0/1:4,32:43:5:709,0,5	0/1:6,34:48:31:739,0,31	1/1:3,59:64:97:1371,97,0	1/1:3,46:54:63:1125,63,0	1/1:5,46:55:31:1103,31,0	1/1:5,52:59:67:1198,67,0
NW_006271969.1	5962302	gene-CCM_01844(dist=577)	upstream	T	TCC	210.73	AC=5;AF=0.833;AN=6;DP=55;ExcessHet=3.0103;FS=0.000;MQ0=0;RPA=13,15;RU=C;STR;set=variant2-variant5-variant6	./.	0/1:2,9:12:37:248,0,37	./.	./.	1/1:0,15:20:43:405,43,0	1/1:2,17:23:6:442,6,0
NW_006271969.1	5964785	gene-CCM_01844,gene-CCM_01845(dist=399)	downstream	A	AT	1744.73	AC=12;AF=1.00;AN=12;DP=360;ExcessHet=3.0103;FS=0.000;MLEAC=2;MLEAF=1.00;MQ0=0;RPA=7,8;RU=T;STR;set=Intersection	1/1:0,55:61:99:1782,165,0	1/1:0,55:56:99:1782,165,0	1/1:0,62:66:99:2004,186,0	1/1:0,58:60:99:1869,174,0	1/1:0,51:56:99:1645,153,0	1/1:0,58:61:99:1878,174,0
NW_006271969.1	5974893	-	-	CA	C	1399.73	AC=12;AF=1.00;AN=12;DP=277;ExcessHet=3.0103;MLEAC=2;MLEAF=1.00;MQ0=0;RPA=10,9;RU=A;STR;set=Intersection	1/1:1,47:50:99:1437,140,0	1/1:1,42:47:99:1264,103,0	1/1:2,38:41:61:1091,61,0	1/1:2,37:43:72:1077,72,0	1/1:1,42:47:99:1267,100,0	1/1:0,43:49:99:1317,129,0
NW_006271969.1	5982129	-	-	GT	G	1410.73	AC=10;AF=1.00;AN=10;DP=210;ExcessHet=3.0103;FS=0.000;MLEAC=2;MLEAF=1.00;MQ0=0;RPA=2,1;RU=T;STR;set=variant-variant2-variant3-variant5-variant6	1/1:0,40:42:99:1448,119,0	1/1:0,33:34:98:1221,98,0	1/1:0,43:44:99:1500,128,0	./.	1/1:0,37:40:99:1379,110,0	1/1:0,50:50:99:1866,150,0
NW_006271969.1	5982130	gene-CCM_01848(dist=591)	downstream	T	TC	726.73	AC=12;AF=1.00;AN=12;DP=241;ExcessHet=3.0103;FS=0.000;MLEAC=2;MLEAF=1.00;MQ0=0;set=Intersection	1/1:1,38:42:96:764,96,0	1/1:1,32:34:70:489,70,0	1/1:0,43:44:99:718,114,0	1/1:1,28:31:58:577,58,0	1/1:0,35:40:99:776,101,0	1/1:0,49:50:99:732,123,0
NW_006271969.1	5984921	gene-CCM_01849(dist=230)	downstream	G	GT	910.73	AC=12;AF=1.00;AN=12;DP=293;ExcessHet=3.0103;FS=0.000;MLEAC=2;MLEAF=1.00;MQ0=0;RPA=9,10;RU=T;STR;set=Intersection	1/1:0,33:40:99:948,99,0	1/1:0,30:33:90:883,90,0	1/1:0,42:50:99:1200,126,0	1/1:0,48:59:99:1401,144,0	1/1:0,50:57:99:1431,150,0	1/1:1,42:54:96:1123,96,0
NW_006271969.1	5985702	gene-CCM_01850(dist=411)	downstream	C	CA	1424.73	AC=12;AF=1.00;AN=12;DP=304;ExcessHet=3.0103;FS=0.000;MLEAC=2;MLEAF=1.00;MQ0=0;RPA=5,6;RU=A;STR;set=Intersection	1/1:0,41:45:99:1462,123,0	1/1:0,40:43:99:1416,120,0	1/1:0,53:55:99:1890,159,0	1/1:0,41:44:99:1459,123,0	1/1:0,53:56:99:1890,159,0	1/1:0,57:61:99:2031,172,0
NW_006271969.1	5994785	gene-CCM_01852	intronic	T	TC	163.73	AC=3;AF=0.500;AN=6;DP=56;ExcessHet=3.0103;FS=0.000;MLEAC=1;MLEAF=0.500;MQ0=0;RPA=15,16;RU=C;STR;set=variant3-variant4-variant6	./.	./.	0/1:6,13:20:67:201,0,67	0/1:2,6:16:21:105,0,21	./.	0/1:5,15:20:15:257,0,15
NW_006271969.1	6009369	gene-CCM_01856(dist=630)	upstream	G	GT	760.73	AC=12;AF=1.00;AN=12;DP=261;ExcessHet=3.0103;MLEAC=2;MLEAF=1.00;MQ0=0;RPA=9,10;RU=T;STR;set=Intersection	1/1:0,28:44:84:798,84,0	1/1:0,18:28:53:507,53,0	1/1:0,28:46:84:819,84,0	1/1:0,19:35:57:545,57,0	1/1:1,34:54:99:956,99,0	1/1:1,26:54:76:762,76,0
NW_006271969.1	6016512	gene-CCM_01859(dist=269)	upstream	C	CCCCCCT	326.7	AC=2;AF=1.00;AN=2;BaseQRankSum=0.099;DP=18;ExcessHet=3.0103;FS=5.563;MLEAC=2;MLEAF=1.00;MQ=59.94;MQ0=0;MQRankSum=0.000;QD=9.08;ReadPosRankSum=2.859;SOR=3.477;set=variant6	./.	./.	./.	./.	./.	1/1:5,13:18:6:363,6,0
NW_006271969.1	6016514	gene-CCM_01859(dist=267)	upstream	T	TC	574.73	AC=10;AF=1.00;AN=10;DP=68;ExcessHet=3.0103;FS=0.000;MLEAC=2;MLEAF=1.00;MQ0=0;RPA=6,7;RU=C;STR;set=variant-variant2-variant3-variant4-variant5	1/1:0,18:18:54:612,54,0	1/1:0,13:13:39:423,39,0	1/1:0,10:10:30:334,30,0	1/1:0,13:13:39:438,39,0	1/1:0,13:14:39:442,39,0	./.
NW_006271969.1	6018633	-	-	AT	A	1699.73	AC=12;AF=1.00;AN=12;DP=326;ExcessHet=3.0103;FS=0.000;MLEAC=2;MLEAF=1.00;MQ0=0;RPA=9,8;RU=T;STR;set=Intersection	1/1:0,54:58:99:1737,162,0	1/1:0,46:52:99:1460,138,0	1/1:0,44:53:99:1396,132,0	1/1:0,44:47:99:1412,132,0	1/1:0,59:63:99:1901,177,0	1/1:0,51:53:99:1636,153,0
NW_006271969.1	6020947	-	-	TG	T	591.73	AC=10;AF=1.00;AN=10;DP=78;ExcessHet=3.0103;FS=0.000;MLEAC=2;MLEAF=1.00;MQ0=0;RPA=2,1;RU=G;STR;set=variant-variant3-variant4-variant5-variant6	1/1:0,15:15:45:629,45,0	./.	1/1:0,18:19:54:762,54,0	1/1:0,16:17:48:673,48,0	1/1:0,12:12:36:504,36,0	1/1:0,15:15:45:609,45,0
NW_006271969.1	6025264	gene-CCM_01861	intronic	G	GA	782.73	AC=12;AF=1.00;AN=12;DP=268;ExcessHet=3.0103;MLEAC=2;MLEAF=1.00;MQ0=0;RPA=9,10;RU=A;STR;set=Intersection	1/1:2,30:40:57:820,57,0	1/1:2,33:45:42:881,42,0	1/1:1,33:37:77:937,77,0	1/1:1,40:45:93:1138,93,0	1/1:1,41:46:95:1116,95,0	1/1:2,45:55:99:1258,117,0
NW_006271969.1	6025283	-	-	AG	A	1346.73	AC=12;AF=1.00;AN=12;DP=255;ExcessHet=3.0103;FS=0.000;MLEAC=2;MLEAF=1.00;MQ0=0;set=Intersection	1/1:0,37:39:99:1384,111,0	1/1:0,31:33:93:1194,93,0	1/1:0,36:39:99:1391,108,0	1/1:0,38:39:99:1501,114,0	1/1:0,47:48:99:1851,141,0	1/1:0,54:57:99:2042,162,0
NW_006271969.1	6025287	-	-	GA	G	1378.73	AC=12;AF=1.00;AN=12;DP=243;ExcessHet=3.0103;MLEAC=2;MLEAF=1.00;MQ0=0;RPA=2,1;RU=A;STR;set=Intersection	1/1:1,35:36:96:1416,96,0	1/1:2,30:33:16:1131,16,0	1/1:0,36:36:99:1470,108,0	1/1:0,37:38:99:1524,111,0	1/1:0,47:47:99:1929,141,0	1/1:1,51:53:99:2037,144,0
NW_006271969.1	6025976	gene-CCM_01861	intronic	C	CT	882.73	AC=12;AF=1.00;AN=12;DP=313;ExcessHet=3.0103;MLEAC=2;MLEAF=1.00;MQ0=0;RPA=11,12;RU=T;STR;set=Intersection	1/1:3,39:51:59:920,59,0	1/1:2,30:41:39:706,39,0	1/1:1,33:45:73:796,73,0	1/1:6,55:70:51:1250,51,0	1/1:4,35:48:24:806,24,0	1/1:2,46:58:87:1108,87,0
NW_006271969.1	6027442	gene-CCM_01861(dist=6);gene-CCM_01862(dist=994)	upstream;downstream	C	CAA	463.73	AC=11;AF=0.917;AN=12;DP=152;ExcessHet=3.0103;MQ0=0;RPA=15,17;RU=A;STR;set=Intersection	1/1:0,17:24:52:501,52,0	0/1:1,9:20:4:232,0,4	1/1:0,15:30:45:413,45,0	1/1:0,14:16:42:384,42,0	1/1:1,22:31:37:595,37,0	1/1:1,21:31:34:570,34,0
NW_006271969.1	6051213	-	-	GGGATCGACT	G	1540.73	AC=6;AF=0.500;AN=12;DP=221;ExcessHet=3.0103;MLEAC=1;MLEAF=0.500;MQ0=0;set=Intersection	0/1:17,14:34:99:1578,0,1803	0/1:24,13:38:99:1440,0,2231	0/1:23,19:42:99:2141,0,2550	0/1:23,11:34:99:1210,0,2299	0/1:18,9:27:99:992,0,1880	0/1:24,15:39:99:1593,0,2478
NW_006271969.1	6058017	gene-CCM_01870(dist=2165),gene-CCM_01871(dist=1258)	intergenic	G	GA	1473.73	AC=12;AF=1.00;AN=12;DP=348;ExcessHet=3.0103;MLEAC=2;MLEAF=1.00;MQ0=0;RPA=8,9;RU=A;STR;set=Intersection	1/1:1,50:54:99:1511,121,0	1/1:1,44:49:99:1324,103,0	1/1:0,61:62:99:1885,183,0	1/1:0,56:57:99:1710,168,0	1/1:0,55:63:99:1658,165,0	1/1:0,58:63:99:1745,172,0
NW_006271969.1	6070898	-	-	TA	T	1929.73	AC=12;AF=1.00;AN=12;DP=406;ExcessHet=3.0103;MLEAC=2;MLEAF=1.00;MQ0=0;RPA=9,8;RU=A;STR;set=Intersection	1/1:0,61:70:99:1967,183,0	1/1:0,65:69:99:2086,195,0	1/1:0,40:44:99:1279,120,0	1/1:1,64:69:99:2030,165,0	1/1:0,73:78:99:2319,219,0	1/1:2,69:75:99:2186,176,0
NW_006271969.1	6133908	-	-	AT	A	1894.73	AC=12;AF=1.00;AN=12;DP=259;ExcessHet=3.0103;FS=0.000;MLEAC=2;MLEAF=1.00;MQ0=0;RPA=9,8;RU=T;STR;set=Intersection	1/1:0,60:66:99:1932,180,0	1/1:0,40:45:99:1287,120,0	1/1:0,37:41:99:1192,111,0	1/1:0,38:40:99:1225,114,0	1/1:0,34:36:99:1095,102,0	1/1:0,29:31:87:933,87,0
NW_006271969.1	6140314	-	-	TA	T	1719.73	AC=12;AF=1.00;AN=12;DP=256;ExcessHet=3.0103;FS=0.000;MLEAC=2;MLEAF=1.00;MQ0=0;RPA=7,6;RU=A;STR;set=Intersection	1/1:1,51:54:99:1757,122,0	1/1:0,56:56:99:1973,169,0	1/1:0,39:42:99:1373,117,0	1/1:0,36:38:99:1269,108,0	1/1:0,38:39:99:1341,114,0	1/1:0,26:27:78:915,78,0
NW_006271969.1	6144402	gene-CCM_01900(dist=11367),gene-CCM_01901(dist=2613)	intergenic	T	TA	1673.73	AC=12;AF=1.00;AN=12;DP=269;ExcessHet=3.0103;FS=0.000;MQ0=0;RPA=9,10;RU=A;STR;set=Intersection	1/1:1,59:68:99:1711,157,0	1/1:1,37:40:83:1035,83,0	1/1:0,37:43:99:993,109,0	1/1:0,35:37:99:1009,105,0	1/1:0,39:45:99:1148,117,0	1/1:0,34:36:99:962,101,0
NW_006271969.1	6145932	-	-	TA	T	2118.73	AC=12;AF=1.00;AN=12;DP=311;ExcessHet=3.0103;FS=0.000;MLEAC=2;MLEAF=1.00;MQ0=0;RPA=8,7;RU=A;STR;set=Intersection	1/1:0,64:66:99:2156,193,0	1/1:0,31:35:93:1045,93,0	1/1:0,43:47:99:1435,129,0	1/1:0,63:70:99:2123,190,0	1/1:0,42:44:99:1418,126,0	1/1:0,48:49:99:1618,144,0
NW_006271969.1	6146306	gene-CCM_01901(dist=709)	upstream	G	GA	1378.73	AC=12;AF=1.00;AN=12;DP=237;ExcessHet=3.0103;MLEAC=2;MLEAF=1.00;MQ0=0;RPA=6,7;RU=A;STR;set=Intersection	1/1:1,42:43:99:1416,119,0	1/1:0,32:37:95:1056,95,0	1/1:2,38:41:99:1272,100,0	1/1:1,38:41:99:1278,107,0	1/1:1,31:37:84:1014,84,0	1/1:0,25:26:75:850,75,0
NW_006271969.1	6149408	-	-	GA	G	1892.73	AC=12;AF=1.00;AN=12;DP=286;ExcessHet=3.0103;FS=0.000;MLEAC=2;MLEAF=1.00;MQ0=0;RPA=4,3;RU=A;STR;set=Intersection	1/1:0,49:51:99:1930,147,0	1/1:0,42:45:99:1656,126,0	1/1:0,51:52:99:2011,154,0	1/1:0,47:47:99:1851,141,0	1/1:0,45:47:99:1738,134,0	1/1:0,40:44:99:1577,120,0
NW_006271969.1	6161173	gene-CCM_01905,gene-CCM_01906(dist=268)	upstream	A	AGG,AG	248.25	AC=5,1;AF=0.625,0.125;AN=8;DP=94;ExcessHet=3.0103;FS=0.000;MQ=60.00;MQ0=0;RU=G;STR;set=variant-variant3-variant4-variant6	0/1:25:9	./.	1/2:26:99	0/1:24:51	./.	1/1:19:27
NW_006271969.1	6188564	gene-CCM_01916(dist=1300),gene-CCM_01917(dist=4991)	intergenic	A	AG	458.73	AC=9;AF=0.750;AN=12;DP=187;ExcessHet=3.0103;FS=0.000;MQ0=0;RPA=11,12;RU=G;STR;set=Intersection	0/1:7,22:37:72:496,0,72	0/1:3,13:19:40:282,0,40	1/1:2,24:33:22:567,22,0	1/1:2,17:30:1:381,1,0	1/1:2,21:25:13:487,13,0	0/1:6,26:43:72:565,0,72
NW_006271969.1	6191031	gene-CCM_01916(dist=3767),gene-CCM_01917(dist=2524)	intergenic	C	CT	673.73	AC=10;AF=0.833;AN=12;DP=328;ExcessHet=3.0103;MQ0=0;RPA=14,15;RU=T;STR;set=Intersection	1/1:1,35:39:82:711,82,0	1/1:5,47:62:47:896,47,0	0/1:7,36:54:15:593,0,15	1/1:7,46:65:20:874,20,0	0/1:9,39:58:71:644,0,71	1/1:1,40:50:95:779,95,0
NW_006271969.1	6192355	gene-CCM_01916(dist=5091),gene-CCM_01917(dist=1200)	intergenic	A	AAAG	1010.73	AC=10;AF=0.833;AN=12;DP=361;ExcessHet=3.0103;MQ0=0;set=Intersection	0/1:7,44:55:42:1048,0,42	1/1:12,44:62:43:1047,43,0	1/1:10,40:53:12:1013,12,0	1/1:10,57:69:99:1549,112,0	0/1:11,40:56:5:1058,0,5	1/1:13,51:66:79:1298,79,0
NW_006271969.1	6210127	gene-CCM_01920	exonic	C	CGG	94.73	AC=6;AF=0.600;AN=10;DP=138;ExcessHet=3.0103;MLEAC=1;MLEAF=0.500;MQ=60.00;MQ0=0;RPA=13,15;RU=G;STR;set=variant2-variant3-variant4-variant5-variant6	./.	0/1:5,5:16:99:132,0,108	0/1:5,11:29:70:299,0,70	0/1:3,14:31:51:381,0,51	0/1:4,14:31:48:380,0,48	1/1:2,10:31:9:299,9,0
NW_006271969.1	6226367	-	-	GAA	G	416.73	AC=2;AF=1.00;AN=2;DP=11;ExcessHet=3.0103;FS=0.000;MLEAC=2;MLEAF=1.00;MQ=60.00;MQ0=0;QD=38.22;SOR=4.977;set=variant	1/1:0,11:11:33:454,33,0	./.	./.	./.	./.	./.
NW_006271969.1	6229241	gene-CCM_01925(dist=245)	downstream	G	GT	1816.73	AC=12;AF=1.00;AN=12;DP=368;ExcessHet=3.0103;MLEAC=2;MLEAF=1.00;MQ0=0;RPA=8,9;RU=T;STR;set=Intersection	1/1:0,60:71:99:1854,180,0	1/1:1,45:48:99:1357,106,0	1/1:0,60:64:99:1809,180,0	1/1:0,48:57:99:1455,144,0	1/1:0,60:63:99:1752,179,0	1/1:1,58:65:99:1676,144,0
NW_006271969.1	6230037	gene-CCM_01926(dist=542)	downstream	G	GCC	757.73	AC=12;AF=1.00;AN=12;DP=208;ExcessHet=3.0103;FS=0.000;MLEAC=2;MLEAF=1.00;MQ0=0;RPA=11,13;RU=C;STR;set=Intersection	1/1:1,26:44:43:795,43,0	1/1:0,9:22:27:288,27,0	1/1:0,28:42:83:872,83,0	1/1:1,24:37:37:751,37,0	1/1:0,17:29:51:558,51,0	1/1:1,19:34:54:582,54,0
NW_006271969.1	6230814	gene-CCM_01926	intronic	C	CT	1675.73	AC=11;AF=0.917;AN=12;DP=366;ExcessHet=3.0103;MQ0=0;RPA=10,11;RU=T;STR;set=Intersection	1/1:2,66:74:99:1713,143,0	1/1:1,44:51:99:1094,103,0	1/1:1,57:66:99:1449,142,0	0/1:6,44:53:7:1062,0,7	1/1:3,46:52:58:1166,58,0	1/1:3,61:70:99:1533,102,0
NW_006271969.1	6239139	gene-CCM_01928(dist=849)	upstream	A	AT	1485.73	AC=12;AF=1.00;AN=12;DP=321;ExcessHet=3.0103;FS=0.000;MLEAC=2;MLEAF=1.00;MQ0=0;RPA=10,11;RU=T;STR;set=Intersection	1/1:0,55:59:99:1523,165,0	1/1:1,54:58:99:1441,135,0	1/1:2,58:62:99:1529,121,0	1/1:0,49:51:99:1350,147,0	1/1:0,42:45:99:1174,126,0	1/1:1,43:46:99:1169,103,0
NW_006271969.1	6252263	-	-	GT	G	1474.73	AC=12;AF=1.00;AN=12;DP=234;ExcessHet=3.0103;FS=0.000;MLEAC=2;MLEAF=1.00;MQ0=0;RPA=9,8;RU=T;STR;set=Intersection	1/1:0,47:52:99:1512,141,0	1/1:0,29:33:87:932,87,0	1/1:0,37:40:99:1191,111,0	1/1:0,33:34:99:1064,99,0	1/1:0,31:35:93:999,93,0	1/1:2,33:37:59:1011,59,0
NW_006271970.1	102	-	-	TAACCC	T	765.73	AC=1;AF=0.500;AN=2;BaseQRankSum=-0.544;DP=29;ExcessHet=3.0103;FS=0.000;MLEAC=1;MLEAF=0.500;MQ=62.01;MQ0=0;MQRankSum=2.383;QD=18.38;ReadPosRankSum=1.045;SOR=1.402;set=variant4	./.	./.	./.	0/1:3,22:25:69:803,0,69	./.	./.
NW_006271970.1	107	gene-CCM_01932(dist=398)	downstream	C	CT	716.73	AC=3;AF=0.750;AN=4;DP=46;ExcessHet=3.0103;FS=0.000;MQ0=0;RPA=1,2;RU=T;STR;set=variant5-variant6	./.	./.	./.	./.	1/1:2,19:21:46:754,46,0	0/1:5,12:17:84:420,0,84
NW_006271970.1	108	-	-	TAACCCTAACCCA	T	590.73	AC=1;AF=0.500;AN=2;BaseQRankSum=-0.262;DP=24;ExcessHet=3.0103;FS=0.000;MLEAC=1;MLEAF=0.500;MQ=68.04;MQ0=0;MQRankSum=2.269;QD=6.15;ReadPosRankSum=-0.611;SOR=0.880;set=variant2	./.	0/1:3,21:24:70:628,0,70	./.	./.	./.	./.
NW_006271970.1	114	-	-	TAACCCA	T	562.75	AC=3;AF=0.750;AN=4;DP=45;ExcessHet=3.0103;FS=0.000;MQ0=0;set=variant-variant3	0/1:2,20:22:23:600,0,23	./.	1/1:1,20:21:47:642,47,0	./.	./.	./.
NW_006271970.1	34223	gene-CCM_01942	intronic	G	GCC	107.82	AC=8;AF=0.800;AN=10;DP=58;ExcessHet=3.0103;FS=0.000;MQ0=0;RPA=13,15;RU=C;STR;set=variant2-variant3-variant4-variant5-variant6	./.	0/1:1,5:7:17:145,0,17	1/1:0,5:10:15:164,15,0	1/1:0,8:13:24:263,24,0	1/1:1,9:15:10:251,10,0	0/1:2,9:13:37:263,0,37
NW_006271970.1	36513	gene-CCM_01943	intronic	A	AG	307.73	AC=6;AF=0.500;AN=12;DP=153;ExcessHet=3.0103;FS=0.000;MLEAC=1;MLEAF=0.500;MQ=60.00;MQ0=0;RPA=13,14;RU=G;STR;set=Intersection	0/1:4,17:31:37:345,0,37	0/1:4,15:21:45:275,0,45	0/1:4,9:22:63:164,0,63	0/1:4,13:22:51:234,0,51	0/1:4,16:24:43:291,0,43	0/1:6,21:33:58:378,0,58
NW_006271970.1	40271	gene-CCM_01945(dist=718);gene-CCM_01944(dist=776)	upstream;downstream	A	AG	431.8	AC=9;AF=0.750;AN=12;DP=162;ExcessHet=3.0103;MQ0=0;RPA=12,13;RU=G;STR;set=Intersection	1/1:2,22:25:18:469,18,0	0/1:4,15:23:16:309,0,16	0/1:7,18:34:62:381,0,62	1/1:4,22:30:4:483,4,0	1/1:2,16:24:16:351,16,0	0/1:6,13:26:69:274,0,69
NW_006271970.1	43103	gene-CCM_01946(dist=573);gene-CCM_01945(dist=553)	upstream;downstream	A	AC	191.25	AC=7;AF=0.583;AN=12;DP=167;ExcessHet=3.0103;MQ0=0;RPA=13,14;RU=C;STR;set=Intersection	0/1:2,12:20:9:228,0,9	1/1:2,13:27:8:275,8,0	0/1:3,18:32:15:326,0,15	0/1:3,16:26:23:243,0,23	0/1:9,18:38:99:346,0,118	0/1:6,14:24:24:265,0,24
NW_006271970.1	45300	gene-CCM_01946(dist=307)	downstream	C	CT	1877.73	AC=12;AF=1.00;AN=12;DP=403;ExcessHet=3.0103;MLEAC=2;MLEAF=1.00;MQ0=0;RPA=7,8;RU=T;STR;set=Intersection	1/1:0,61:67:99:1915,180,0	1/1:1,55:58:99:1690,132,0	1/1:0,65:72:99:2004,192,0	1/1:0,57:60:99:1806,170,0	1/1:0,47:50:99:1474,140,0	1/1:0,43:47:99:1355,129,0
NW_006271970.1	45380	gene-CCM_01946(dist=387)	downstream	C	CT	2430.73	AC=12;AF=1.00;AN=12;DP=493;ExcessHet=3.0103;FS=0.000;MLEAC=2;MLEAF=1.00;MQ0=0;RPA=7,8;RU=T;STR;set=Intersection	1/1:0,79:82:99:2468,234,0	1/1:0,66:76:99:1953,189,0	1/1:0,70:75:99:1990,198,0	1/1:0,66:73:99:2016,194,0	1/1:1,59:63:99:1757,142,0	1/1:0,56:61:99:1697,165,0
NW_006271970.1	45411	gene-CCM_01946(dist=418)	downstream	A	AC,AT	3368.73	AC=6,6;AF=0.500,0.500;AN=12;DP=508;ExcessHet=3.0103;FS=0.000;MLEAC=1,1;MLEAF=0.500,0.500;MQ0=0;set=Intersection	1/2:0,31,55:89:99:3406,2001,1986,1124,0,901	1/2:0,23,45:69:99:2667,1653,1599,855,0,680	1/2:0,27,49:77:99:2987,1819,1783,942,0,743	1/2:0,28,46:75:99:2918,1707,1674,1039,0,848	1/2:0,26,43:72:99:2749,1596,1562,968,0,789	1/2:0,20,43:65:99:2484,1602,1583,745,0,581
NW_006271970.1	45427	gene-CCM_01946(dist=434)	downstream	C	CT	2721.73	AC=12;AF=1.00;AN=12;DP=506;ExcessHet=3.0103;FS=0.000;MLEAC=2;MLEAF=1.00;MQ0=0;RPA=4,5;RU=T;STR;set=Intersection	1/1:0,75:84:99:2759,224,0	1/1:0,58:70:99:2173,175,0	1/1:0,63:77:99:2355,190,0	1/1:0,64:71:99:2383,193,0	1/1:0,73:75:99:2724,220,0	1/1:0,58:64:99:2171,175,0
NW_006271970.1	45433	gene-CCM_01946(dist=440)	downstream	G	GC,GT	2963.73	AC=6,6;AF=0.500,0.500;AN=12;DP=461;ExcessHet=3.0103;FS=0.000;MLEAC=1,1;MLEAF=0.500,0.500;MQ0=0;set=Intersection	1/2:0,38,39:80:99:3001,1400,1374,1365,0,1174	1/2:0,37,26:63:99:2466,917,860,1435,0,1296	1/2:0,33,29:63:99:2393,1026,1024,1221,0,1076	1/2:0,37,31:69:99:2629,1057,993,1321,0,1162	1/2:0,40,34:75:99:2857,1166,1139,1439,0,1266	1/2:1,28,31:62:99:2233,1067,1086,998,0,863
NW_006271970.1	46306	gene-CCM_01946(dist=1313),gene-CCM_01947(dist=4832)	intergenic	C	CT	2086.73	AC=12;AF=1.00;AN=12;DP=795;ExcessHet=3.0103;MLEAC=2;MLEAF=1.00;MQ0=0;RPA=1,2;RU=T;STR;set=Intersection	1/1:8,54:67:39:2124,39,0	1/1:5,51:56:64:2031,64,0	1/1:4,55:59:84:2237,84,0	1/1:6,59:69:75:2318,75,0	1/1:2,60:67:99:2490,139,0	1/1:8,59:71:59:2346,59,0
NW_006271970.1	46344	gene-CCM_01946(dist=1351),gene-CCM_01947(dist=4794)	intergenic	T	TTC	1797.73	AC=12;AF=1.00;AN=12;DP=677;ExcessHet=3.0103;MLEAC=2;MLEAF=1.00;MQ0=0;set=Intersection	1/1:4,50:54:69:1835,69,0	1/1:3,55:61:99:1980,99,0	1/1:1,56:58:99:2059,136,0	1/1:5,59:64:59:2112,59,0	1/1:2,56:60:99:2078,150,0	1/1:2,58:60:99:2183,119,0
NW_006271970.1	49135	gene-CCM_01946(dist=4142),gene-CCM_01947(dist=2003)	intergenic	C	CT	1816.73	AC=12;AF=1.00;AN=12;DP=289;ExcessHet=3.0103;FS=0.000;MLEAC=2;MLEAF=1.00;MQ=60.00;MQ0=0;RPA=5,6;RU=T;STR;set=Intersection	1/1:0,52:53:99:1854,156,0	1/1:0,38:42:99:1341,114,0	1/1:0,50:56:99:1783,150,0	1/1:0,47:49:99:1674,141,0	1/1:0,40:42:99:1426,120,0	1/1:0,43:47:99:1531,129,0
NW_006271970.1	49144	gene-CCM_01946(dist=4151),gene-CCM_01947(dist=1994)	intergenic	C	CT	1472.73	AC=12;AF=1.00;AN=12;DP=278;ExcessHet=3.0103;MLEAC=2;MLEAF=1.00;MQ0=0;RPA=8,9;RU=T;STR;set=Intersection	1/1:1,50:52:99:1510,121,0	1/1:2,38:40:56:1107,56,0	1/1:0,47:52:99:1451,141,0	1/1:0,41:47:99:1226,123,0	1/1:1,35:41:76:1050,76,0	1/1:0,37:44:99:1144,111,0
NW_006271970.1	49482	gene-CCM_01946(dist=4489),gene-CCM_01947(dist=1656)	intergenic	A	AAG	1520.73	AC=12;AF=1.00;AN=12;DP=269;ExcessHet=3.0103;MLEAC=2;MLEAF=1.00;MQ0=0;set=Intersection	1/1:2,55:59:99:1558,154,0	1/1:6,46:53:99:1227,116,0	1/1:6,34:41:81:951,81,0	1/1:2,50:52:99:1403,147,0	1/1:0,38:38:99:1013,113,0	1/1:2,23:26:60:626,60,0
NW_006271970.1	50783	gene-CCM_01947(dist=355)	upstream	G	GA	1059.73	AC=12;AF=1.00;AN=12;DP=204;ExcessHet=3.0103;MLEAC=2;MLEAF=1.00;MQ0=0;RPA=9,10;RU=A;STR;set=Intersection	1/1:1,39:44:89:1097,89,0	1/1:0,32:35:95:917,95,0	1/1:0,37:41:99:1067,111,0	1/1:0,21:23:63:599,63,0	1/1:0,36:38:99:1060,108,0	1/1:0,23:23:69:677,69,0
NW_006271970.1	62809	-	-	CT	C	2344.73	AC=12;AF=1.00;AN=12;DP=313;ExcessHet=3.0103;MLEAC=2;MLEAF=1.00;MQ0=0;RPA=10,9;RU=T;STR;set=Intersection	1/1:0,78:82:99:2382,234,0	1/1:0,38:43:99:1169,114,0	1/1:0,54:57:99:1661,162,0	1/1:0,44:48:99:1355,132,0	1/1:1,42:45:99:1221,99,0	1/1:0,33:37:99:1016,100,0
NW_006271970.1	68112	-	-	TA	T	1953.73	AC=12;AF=1.00;AN=12;DP=301;ExcessHet=3.0103;FS=0.000;MLEAC=2;MLEAF=1.00;MQ0=0;RPA=8,7;RU=A;STR;set=Intersection	1/1:0,59:60:99:1991,177,0	1/1:0,45:49:99:1511,135,0	1/1:0,55:56:99:1854,165,0	1/1:0,49:52:99:1653,147,0	1/1:0,45:47:99:1515,135,0	1/1:0,35:37:99:1179,105,0
NW_006271970.1	68475	-	-	TA	T	1407.73	AC=12;AF=1.00;AN=12;DP=222;ExcessHet=3.0103;MLEAC=2;MLEAF=1.00;MQ0=0;RPA=10,9;RU=A;STR;set=Intersection	1/1:0,47:50:99:1445,141,0	1/1:1,29:33:60:842,60,0	1/1:1,34:36:75:996,75,0	1/1:0,40:43:99:1230,120,0	1/1:0,25:28:75:752,75,0	1/1:0,30:31:90:925,90,0
NW_006271970.1	68488	-	-	GA	G	1648.73	AC=12;AF=1.00;AN=12;DP=223;ExcessHet=3.0103;FS=0.000;MLEAC=2;MLEAF=1.00;MQ0=0;RPA=8,7;RU=A;STR;set=Intersection	1/1:0,50:50:99:1686,150,0	1/1:0,29:33:87:953,87,0	1/1:0,37:38:99:1246,111,0	1/1:0,37:42:99:1246,111,0	1/1:0,26:27:78:876,78,0	1/1:0,31:32:93:1045,93,0
NW_006271970.1	68499	-	-	GA	G	1613.73	AC=12;AF=1.00;AN=12;DP=226;ExcessHet=3.0103;FS=0.000;MLEAC=2;MLEAF=1.00;MQ0=0;RPA=8,7;RU=A;STR;set=Intersection	1/1:0,49:52:99:1651,147,0	1/1:0,27:31:81:885,81,0	1/1:0,37:40:99:1247,111,0	1/1:0,33:37:99:1112,99,0	1/1:0,27:32:81:909,81,0	1/1:0,32:33:96:1081,96,0
NW_006271970.1	68729	gene-CCM_01949(dist=705)	upstream	A	AT	1443.73	AC=12;AF=1.00;AN=12;DP=252;ExcessHet=3.0103;MLEAC=2;MLEAF=1.00;MQ0=0;RPA=8,9;RU=T;STR;set=Intersection	1/1:0,48:55:99:1481,144,0	1/1:1,46:49:99:1358,109,0	1/1:2,37:42:53:1079,53,0	1/1:0,29:32:87:896,87,0	1/1:3,33:41:12:919,12,0	1/1:0,28:30:84:845,84,0
NW_006271970.1	88611	gene-CCM_01957(dist=440);gene-CCM_01956(dist=438)	upstream;downstream	G	GT	956.73	AC=11;AF=0.917;AN=12;DP=273;ExcessHet=3.0103;MQ0=0;RPA=10,11;RU=T;STR;set=Intersection	1/1:3,41:48:43:994,43,0	0/1:5,28:40:44:655,0,44	1/1:2,40:51:67:1035,67,0	1/1:1,27:32:54:687,54,0	1/1:2,39:51:65:975,65,0	1/1:1,44:51:99:1161,105,0
NW_006271970.1	97197	gene-CCM_01961(dist=68)	downstream	G	GAA	892.73	AC=12;AF=1.00;AN=12;DP=268;ExcessHet=3.0103;MQ0=0;RPA=15,17;RU=A;STR;set=Intersection	1/1:1,34:48:72:930,72,0	1/1:1,30:41:72:798,72,0	1/1:1,29:38:70:792,70,0	1/1:1,42:53:97:1124,97,0	1/1:2,26:40:18:655,18,0	1/1:1,32:48:79:888,79,0
NW_006271970.1	125765	gene-CCM_01969(dist=2064),gene-CCM_01970(dist=2033)	intergenic	G	GA	1685.73	AC=12;AF=1.00;AN=12;DP=328;ExcessHet=3.0103;FS=0.000;MLEAC=2;MLEAF=1.00;MQ0=0;RPA=7,8;RU=A;STR;set=Intersection	1/1:0,54:57:99:1723,162,0	1/1:0,40:45:99:1281,120,0	1/1:0,37:42:99:1193,111,0	1/1:0,50:54:99:1572,150,0	1/1:0,55:61:99:1780,165,0	1/1:2,64:69:99:1970,131,0
NW_006271970.1	125778	gene-CCM_01969(dist=2077),gene-CCM_01970(dist=2020)	intergenic	G	GA	1484.73	AC=12;AF=1.00;AN=12;DP=314;ExcessHet=3.0103;FS=0.000;MLEAC=2;MLEAF=1.00;MQ0=0;RPA=8,9;RU=A;STR;set=Intersection	1/1:0,50:57:99:1522,150,0	1/1:0,30:38:90:905,90,0	1/1:0,36:40:99:1112,108,0	1/1:0,47:52:99:1387,140,0	1/1:0,52:58:99:1605,156,0	1/1:0,61:69:99:1876,183,0
NW_006271970.1	126115	gene-CCM_01969(dist=2414),gene-CCM_01970(dist=1683)	intergenic	C	CTT	1260.73	AC=12;AF=1.00;AN=12;DP=333;ExcessHet=3.0103;MQ0=0;RPA=13,15;RU=T;STR;set=Intersection	1/1:3,45:64:39:1297,39,0	1/1:0,32:45:97:1005,97,0	1/1:0,41:61:99:1308,124,0	1/1:3,44:55:36:1263,36,0	1/1:1,34:57:70:1045,70,0	1/1:0,40:51:99:1256,120,0
NW_006271970.1	134524	-	-	CA	C	1934.73	AC=12;AF=1.00;AN=12;DP=364;ExcessHet=3.0103;FS=0.000;MLEAC=2;MLEAF=1.00;MQ0=0;RPA=7,6;RU=A;STR;set=Intersection	1/1:0,56:57:99:1972,169,0	1/1:0,48:53:99:1693,144,0	1/1:0,76:85:99:2678,229,0	1/1:0,50:51:99:1761,150,0	1/1:0,55:59:99:1936,165,0	1/1:0,59:59:99:2082,178,0
NW_006271970.1	147083	-	-	GTT	G	1313.73	AC=12;AF=1.00;AN=12;DP=186;ExcessHet=3.0103;FS=0.000;MLEAC=2;MLEAF=1.00;MQ0=0;set=Intersection	1/1:0,25:28:75:1351,75,0	1/1:0,23:27:69:1231,69,0	1/1:0,30:33:90:1615,90,0	1/1:0,35:42:99:1820,105,0	1/1:0,18:24:54:945,54,0	1/1:0,29:32:87:1550,87,0
NW_006271970.1	149415	gene-CCM_01978(dist=91)	upstream	C	CCA	185.27	AC=9;AF=0.900;AN=10;DP=84;ExcessHet=3.0103;MQ0=0;set=variant2-variant3-variant4-variant5-variant6	./.	0/1:5,11:17:1:220,0,1	1/1:1,14:16:37:332,37,0	1/1:1,14:16:29:343,29,0	1/1:1,9:12:26:215,26,0	1/1:2,20:23:51:497,51,0
NW_006271970.1	151537	gene-CCM_01979(dist=685)	downstream	C	CTTT	1479.73	AC=12;AF=1.00;AN=12;DP=331;ExcessHet=3.0103;MQ0=0;RPA=11,14;RU=T;STR;set=Intersection	1/1:0,39:52:99:1488,116,0	1/1:1,34:41:94:1364,94,0	1/1:1,50:65:99:1997,123,0	1/1:1,43:57:99:1679,118,0	1/1:1,43:56:84:1712,84,0	1/1:1,45:60:85:1810,85,0
NW_006271970.1	164392	gene-CCM_01982	intronic	C	CA	753.73	AC=9;AF=0.750;AN=12;DP=348;ExcessHet=3.0103;MQ0=0;RPA=13,14;RU=A;STR;set=Intersection	0/1:8,42:59:42:791,0,42	1/1:2,31:42:62:673,62,0	0/1:9,45:65:52:893,0,52	1/1:7,41:55:40:839,40,0	0/1:9,48:62:44:950,0,44	1/1:6,54:65:41:1092,41,0
NW_006271970.1	174335	gene-CCM_01985(dist=284)	upstream	C	CT	1259.73	AC=12;AF=1.00;AN=12;DP=346;ExcessHet=3.0103;MLEAC=2;MLEAF=1.00;MQ0=0;RPA=10,11;RU=T;STR;set=Intersection	1/1:3,51:60:98:1297,98,0	1/1:1,52:59:99:1418,148,0	1/1:3,45:58:82:1147,82,0	1/1:5,37:45:31:943,31,0	1/1:6,53:63:24:1293,24,0	1/1:1,49:61:99:1342,121,0
NW_006271970.1	183435	gene-CCM_01989(dist=296);gene-CCM_01988(dist=877)	upstream;downstream	G	GA	715.73	AC=9;AF=0.750;AN=12;DP=302;ExcessHet=3.0103;MQ0=0;RPA=13,14;RU=A;STR;set=Intersection	1/1:3,36:46:49:753,49,0	1/1:3,34:38:34:712,34,0	0/1:7,36:51:19:699,0,19	0/1:5,37:50:2:708,0,2	1/1:5,43:53:30:838,30,0	0/1:12,49:64:93:954,0,93
NW_006271970.1	199712	-	-	TC	T	113.73	AC=1;AF=0.500;AN=2;BaseQRankSum=1.399;DP=28;ExcessHet=3.0103;FS=0.000;MLEAC=1;MLEAF=0.500;MQ=60.00;MQ0=0;MQRankSum=1.195;QD=4.06;RPA=11,10;RU=C;ReadPosRankSum=0.687;SOR=0.169;STR;set=variant3	./.	./.	0/1:20,8:28:99:151,0,454	./.	./.	./.
NW_006271970.1	205134	gene-CCM_01999,gene-CCM_02000(dist=949)	downstream	T	TA	1199.73	AC=12;AF=1.00;AN=12;DP=320;ExcessHet=3.0103;MLEAC=2;MLEAF=1.00;MQ0=0;RPA=10,11;RU=A;STR;set=Intersection	1/1:0,47:53:99:1237,140,0	1/1:3,30:37:11:731,11,0	1/1:1,47:58:99:1269,114,0	1/1:1,50:56:99:1363,141,0	1/1:2,46:50:84:1165,84,0	1/1:0,62:66:99:1645,185,0
NW_006271970.1	205574	gene-CCM_01999,gene-CCM_02000(dist=509)	downstream	G	GT,GTT	843.73	AC=11,1;AF=0.917,0.083;AN=12;DP=253;ExcessHet=3.0103;MQ0=0;RU=T;STR;set=Intersection	1/1:43:60	1/1:42:99	1/1:54:55	1/1:37:74	1/1:40:12	2/1:37:99
NW_006271970.1	205662	gene-CCM_02000(dist=421)	downstream	A	AAG	238.73	AC=5;AF=0.500;AN=10;DP=202;ExcessHet=3.0103;MLEAC=1;MLEAF=0.500;MQ0=0;set=variant-variant2-variant3-variant4-variant5	0/1:18,21:43:99:276,0,147	0/1:13,22:43:99:302,0,109	0/1:14,15:32:78:201,0,78	0/1:16,21:42:34:242,0,34	0/1:13,23:42:34:306,0,34	./.
NW_006271970.1	205675	-	-	GA	G	2041.73	AC=12;AF=1.00;AN=12;DP=252;ExcessHet=3.0103;FS=0.000;MLEAC=2;MLEAF=1.00;MQ0=0;set=Intersection	1/1:0,46:46:99:2079,138,0	1/1:0,46:47:99:2033,138,0	1/1:0,32:32:96:1406,96,0	1/1:0,43:43:99:1917,129,0	1/1:0,46:46:99:2050,138,0	1/1:0,38:38:99:1663,114,0
NW_006271970.1	208547	-	-	TA	T	1054.73	AC=12;AF=1.00;AN=12;DP=234;ExcessHet=3.0103;FS=0.000;MLEAC=2;MLEAF=1.00;MQ0=0;RPA=7,6;RU=A;STR;set=Intersection	1/1:0,31:31:93:1092,93,0	1/1:0,35:36:99:1233,105,0	1/1:0,33:37:99:1163,99,0	1/1:0,38:39:99:1342,114,0	1/1:0,43:45:99:1514,129,0	1/1:0,46:46:99:1621,138,0
NW_006271970.1	209625	gene-CCM_02000(dist=2349),gene-CCM_02001(dist=1568)	intergenic	C	CA	763.73	AC=12;AF=1.00;AN=12;DP=256;ExcessHet=3.0103;MLEAC=2;MLEAF=1.00;MQ0=0;RPA=11,12;RU=A;STR;set=Intersection	1/1:2,34:41:51:801,51,0	1/1:2,33:38:66:790,66,0	1/1:0,40:43:99:1016,119,0	1/1:2,32:36:45:754,45,0	1/1:4,40:49:46:975,46,0	1/1:1,45:49:99:1131,109,0
NW_006271970.1	218510	-	-	AG	A	1280.73	AC=12;AF=1.00;AN=12;DP=256;ExcessHet=3.0103;MLEAC=2;MLEAF=1.00;MQ=60.00;MQ0=0;RPA=7,6;RU=G;STR;set=Intersection	1/1:0,39:42:99:1318,117,0	1/1:0,27:34:81:948,81,0	1/1:0,33:41:99:1152,99,0	1/1:0,45:47:99:1580,135,0	1/1:2,37:43:86:1271,86,0	1/1:0,45:49:99:1569,135,0
NW_006271970.1	218520	-	-	AT	A	1428.73	AC=12;AF=1.00;AN=12;DP=252;ExcessHet=3.0103;MLEAC=2;MLEAF=1.00;MQ=60.00;MQ0=0;RPA=6,5;RU=T;STR;set=Intersection	1/1:0,42:42:99:1466,126,0	1/1:0,28:29:84:1006,84,0	1/1:1,39:42:91:1385,91,0	1/1:0,47:49:99:1702,141,0	1/1:0,37:40:99:1340,111,0	1/1:0,48:50:99:1748,144,0
NW_006271970.1	218578	gene-CCM_02001(dist=6007),gene-CCM_02002(dist=8807)	intergenic	C	CT	930.73	AC=12;AF=1.00;AN=12;DP=277;ExcessHet=3.0103;MLEAC=2;MLEAF=1.00;MQ=60.00;MQ0=0;RPA=11,12;RU=T;STR;set=Intersection	1/1:3,42:49:48:968,48,0	1/1:0,34:36:99:838,101,0	1/1:2,34:42:52:850,52,0	1/1:4,35:46:22:770,22,0	1/1:2,35:43:54:843,54,0	1/1:2,46:61:99:1117,105,0
NW_006271970.1	218600	gene-CCM_02001(dist=6029),gene-CCM_02002(dist=8785)	intergenic	G	GA	1050.75	AC=10;AF=0.833;AN=12;DP=259;ExcessHet=3.0103;MQ0=0;RPA=10,11;RU=A;STR;set=Intersection	0/1:6,45:53:23:1088,0,23	1/1:1,31:35:73:822,73,0	1/1:1,31:36:66:820,66,0	1/1:1,34:40:75:889,75,0	0/1:4,26:37:9:620,0,9	1/1:2,51:58:99:1316,99,0
NW_006271970.1	218779	-	-	GA	G	1782.73	AC=12;AF=1.00;AN=12;DP=270;ExcessHet=3.0103;FS=0.000;MLEAC=2;MLEAF=1.00;MQ=60.00;MQ0=0;set=Intersection	1/1:0,41:44:99:1820,123,0	1/1:0,39:39:99:1766,117,0	1/1:0,48:48:99:2173,144,0	1/1:0,38:39:99:1722,114,0	1/1:0,46:49:99:2079,138,0	1/1:0,50:51:99:2231,150,0
NW_006271970.1	218794	gene-CCM_02001(dist=6223),gene-CCM_02002(dist=8591)	intergenic	A	AAAG	751.73	AC=7;AF=0.583;AN=12;DP=309;ExcessHet=3.0103;MQ=60.00;MQ0=0;set=Intersection	0/1:16,33:49:72:789,0,72	1/1:11,32:46:14:730,14,0	0/1:22,34:59:93:811,0,93	0/1:23,31:54:99:727,0,130	0/1:17,32:52:72:593,0,72	0/1:11,35:49:4:749,0,4
NW_006271970.1	218796	gene-CCM_02001(dist=6225),gene-CCM_02002(dist=8589)	intergenic	G	GA	1386.73	AC=12;AF=1.00;AN=12;DP=298;ExcessHet=3.0103;FS=0.000;MLEAC=2;MLEAF=1.00;MQ0=0;RPA=7,8;RU=A;STR;set=Intersection	1/1:0,45:47:99:1424,135,0	1/1:0,40:43:99:1285,120,0	1/1:0,54:56:99:1710,162,0	1/1:0,52:53:99:1629,156,0	1/1:0,46:51:99:1475,138,0	1/1:0,44:48:99:1402,132,0
NW_006271970.1	220986	gene-CCM_02001(dist=8415),gene-CCM_02002(dist=6399)	intergenic	T	TA	1498.73	AC=12;AF=1.00;AN=12;DP=303;ExcessHet=3.0103;FS=0.000;MLEAC=2;MLEAF=1.00;MQ=60.00;MQ0=0;RPA=7,8;RU=A;STR;set=Intersection	1/1:0,48:55:99:1536,144,0	1/1:0,42:46:99:1357,126,0	1/1:0,41:46:99:1307,123,0	1/1:0,48:49:99:1520,143,0	1/1:0,48:52:99:1534,144,0	1/1:0,52:55:99:1679,156,0
NW_006271970.1	221001	gene-CCM_02001(dist=8430),gene-CCM_02002(dist=6384)	intergenic	C	CA	1354.73	AC=12;AF=1.00;AN=12;DP=283;ExcessHet=3.0103;FS=0.000;MLEAC=2;MLEAF=1.00;MQ=60.00;MQ0=0;RPA=7,8;RU=A;STR;set=Intersection	1/1:1,46:50:99:1392,106,0	1/1:0,39:42:99:1261,117,0	1/1:0,39:40:99:1235,117,0	1/1:0,46:48:99:1467,138,0	1/1:1,46:50:99:1457,108,0	1/1:0,51:53:99:1649,153,0
NW_006271970.1	221954	gene-CCM_02001(dist=9383),gene-CCM_02002(dist=5431)	intergenic	C	CTT	446.79	AC=11;AF=0.917;AN=12;DP=205;ExcessHet=3.0103;MQ=60.00;MQ0=0;RPA=12,14;RU=T;STR;set=Intersection	0/1:2,16:28:19:484,0,19	1/1:2,29:40:20:878,20,0	1/1:1,23:35:52:712,52,0	1/1:2,29:36:37:855,37,0	1/1:0,21:26:63:664,63,0	1/1:0,24:40:72:793,72,0
NW_006271970.1	221982	gene-CCM_02001(dist=9411),gene-CCM_02002(dist=5403)	intergenic	G	GC	282.73	AC=12;AF=1.00;AN=12;DP=151;ExcessHet=3.0103;MLEAC=2;MLEAF=1.00;MQ=60.00;MQ0=0;RPA=8,9;RU=C;STR;set=Intersection	1/1:0,11:16:33:320,33,0	1/1:0,20:27:59:581,59,0	1/1:1,16:22:47:482,47,0	1/1:0,23:31:66:635,66,0	1/1:0,19:25:57:548,57,0	1/1:0,25:30:74:724,74,0
NW_006271970.1	222330	-	-	AC	A	638.73	AC=12;AF=1.00;AN=12;DP=89;ExcessHet=3.0103;FS=0.000;MLEAC=2;MLEAF=1.00;MQ0=0;set=Intersection	1/1:0,17:17:50:676,50,0	1/1:0,14:14:42:605,42,0	1/1:0,19:19:57:770,57,0	1/1:0,9:9:27:402,27,0	1/1:0,13:13:39:542,39,0	1/1:0,17:17:51:736,51,0
NW_006271970.1	222536	gene-CCM_02001(dist=9965),gene-CCM_02002(dist=4849)	intergenic	C	CT	428.06	AC=12;AF=1.00;AN=12;DP=203;ExcessHet=3.0103;MLEAC=2;MLEAF=1.00;MQ0=0;RPA=10,11;RU=T;STR;set=Intersection	1/1:2,22:28:11:465,11,0	1/1:1,27:31:54:693,54,0	1/1:0,27:31:80:700,80,0	1/1:1,17:24:24:409,24,0	1/1:3,42:51:45:1044,45,0	1/1:0,34:38:99:935,102,0
NW_006271970.1	223658	gene-CCM_02001(dist=11087),gene-CCM_02002(dist=3727)	intergenic	G	GC	165.73	AC=10;AF=0.833;AN=12;DP=150;ExcessHet=3.0103;MQ=60.00;MQ0=0;RPA=11,12;RU=C;STR;set=Intersection	0/1:4,10:18:71:203,0,71	0/1:3,16:23:4:352,0,4	1/1:2,21:27:13:479,13,0	1/1:0,9:15:27:224,27,0	1/1:2,21:29:11:405,11,0	1/1:2,28:38:34:692,34,0
NW_006271970.1	230266	gene-CCM_02003	exonic	G	GA	1821.73	AC=12;AF=1.00;AN=12;DP=326;ExcessHet=3.0103;MLEAC=2;MLEAF=1.00;MQ0=0;RPA=6,7;RU=A;STR;set=Intersection	1/1:1,55:60:99:1859,159,0	1/1:0,40:42:99:1349,120,0	1/1:0,62:64:99:2090,187,0	1/1:1,60:63:99:2003,148,0	1/1:0,41:47:99:1352,122,0	1/1:0,50:50:99:1695,150,0
NW_006271970.1	234462	-	-	CA	C	2152.73	AC=12;AF=1.00;AN=12;DP=343;ExcessHet=3.0103;FS=0.000;MLEAC=2;MLEAF=1.00;MQ0=0;RPA=5,4;RU=A;STR;set=Intersection	1/1:0,57:57:99:2190,172,0	1/1:0,56:57:99:2144,169,0	1/1:0,52:57:99:2000,157,0	1/1:0,50:51:99:1920,150,0	1/1:0,56:59:99:2143,169,0	1/1:0,61:62:99:2346,184,0
NW_006271970.1	240469	gene-CCM_02006(dist=1042),gene-CCM_02007(dist=1299)	intergenic	T	TC	1492.73	AC=12;AF=1.00;AN=12;DP=294;ExcessHet=3.0103;FS=0.000;MLEAC=2;MLEAF=1.00;MQ=60.00;MQ0=0;RPA=6,7;RU=C;STR;set=Intersection	1/1:0,45:49:99:1530,135,0	1/1:0,34:35:99:1156,102,0	1/1:1,44:49:99:1461,100,0	1/1:0,43:45:99:1439,129,0	1/1:0,58:60:99:1972,174,0	1/1:0,55:56:99:1870,165,0
NW_006271970.1	243217	gene-CCM_02007,gene-CCM_02008(dist=422)	downstream	C	CG	518.94	AC=11;AF=0.917;AN=12;DP=178;ExcessHet=3.0103;FS=0.000;MQ=60.00;MQ0=0;RPA=10,11;RU=G;STR;set=Intersection	1/1:2,22:32:13:556,13,0	1/1:0,17:23:51:456,51,0	1/1:1,19:23:49:487,49,0	0/1:2,14:26:11:323,0,11	1/1:1,32:35:67:806,67,0	1/1:2,29:39:34:702,34,0
NW_006271970.1	256234	gene-CCM_02014(dist=174);gene-CCM_02013(dist=174)	upstream;downstream	G	GA	1329.73	AC=12;AF=1.00;AN=12;DP=330;ExcessHet=3.0103;MLEAC=2;MLEAF=1.00;MQ0=0;RPA=10,11;RU=A;STR;set=Intersection	1/1:3,52:59:77:1367,77,0	1/1:2,29:35:34:736,34,0	1/1:1,65:68:99:1775,169,0	1/1:5,50:61:16:1178,16,0	1/1:4,48:53:57:1229,57,0	1/1:2,49:54:93:1226,93,0
NW_006271970.1	259430	-	-	GA	G	2144.73	AC=12;AF=1.00;AN=12;DP=366;ExcessHet=3.0103;MLEAC=2;MLEAF=1.00;MQ0=0;RPA=7,6;RU=A;STR;set=Intersection	1/1:0,62:62:99:2182,187,0	1/1:0,64:66:99:2255,193,0	1/1:1,55:57:99:1904,135,0	1/1:0,52:54:99:1830,156,0	1/1:0,54:57:99:1902,162,0	1/1:0,66:70:99:2325,199,0
NW_006271970.1	262246	gene-CCM_02016(dist=180);gene-CCM_02015(dist=886)	upstream;downstream	G	GA	1106.73	AC=12;AF=1.00;AN=12;DP=316;ExcessHet=3.0103;FS=0.000;MLEAC=2;MLEAF=1.00;MQ0=0;RPA=8,9;RU=A;STR;set=Intersection	1/1:0,39:44:99:1144,116,0	1/1:0,34:40:99:990,101,0	1/1:0,46:53:99:1421,138,0	1/1:0,47:52:99:1432,141,0	1/1:0,58:64:99:1793,174,0	1/1:0,57:63:99:1755,171,0
NW_006271970.1	262860	-	-	CA	C	1773.73	AC=12;AF=1.00;AN=12;DP=259;ExcessHet=3.0103;FS=0.000;MLEAC=2;MLEAF=1.00;MQ0=0;RPA=4,3;RU=A;STR;set=Intersection	1/1:0,46:49:99:1811,138,0	1/1:0,31:34:93:1217,93,0	1/1:0,31:33:93:1222,93,0	1/1:0,39:39:99:1533,117,0	1/1:0,46:49:99:1814,138,0	1/1:0,54:55:99:2129,163,0
NW_006271970.1	277463	gene-CCM_02022,gene-CCM_02023,gene-CCM_02024(dist=29)	downstream	G	GAAAAAAAAAA	1405.73	AC=12;AF=1.00;AN=12;DP=184;ExcessHet=3.0103;FS=0.000;MLEAC=2;MLEAF=1.00;MQ0=0;RPA=11,21;RU=A;STR;set=Intersection	1/1:1,15:27:33:1443,33,0	1/1:0,18:27:54:1750,54,0	1/1:0,28:34:84:2819,84,0	1/1:0,22:31:66:2199,66,0	1/1:0,16:28:48:1630,48,0	1/1:0,21:37:63:2218,63,0
NW_006271970.1	285055	gene-CCM_02027	intronic	T	TC	220.73	AC=6;AF=0.500;AN=12;DP=127;ExcessHet=3.0103;MLEAC=1;MLEAF=0.500;MQ0=0;RPA=13,14;RU=C;STR;set=Intersection	0/1:8,14:24:77:258,0,77	0/1:4,11:22:27:206,0,27	0/1:5,13:25:33:248,0,33	0/1:7,10:25:99:176,0,105	0/1:4,8:13:36:143,0,36	0/1:8,8:18:99:131,0,136
NW_006271970.1	294252	gene-CCM_02030,gene-CCM_02031(dist=241)	downstream	C	CA	1448.73	AC=12;AF=1.00;AN=12;DP=309;ExcessHet=3.0103;FS=0.000;MLEAC=2;MLEAF=1.00;MQ0=0;RPA=6,7;RU=A;STR;set=Intersection	1/1:1,45:51:99:1486,125,0	1/1:0,31:34:93:1043,93,0	1/1:0,65:69:99:2173,196,0	1/1:0,62:65:99:2057,185,0	1/1:0,37:41:99:1223,111,0	1/1:0,45:49:99:1502,135,0
NW_006271970.1	297907	gene-CCM_02031(dist=1606),gene-CCM_02032(dist=1867)	intergenic	G	GC	314.73	AC=8;AF=0.667;AN=12;DP=198;ExcessHet=3.0103;MQ0=0;RPA=11,12;RU=C;STR;set=Intersection	0/1:4,16:34:35:352,0,35	1/1:1,12:22:11:291,11,0	0/1:6,23:42:37:497,0,37	0/1:2,10:23:22:166,0,22	1/1:2,19:34:30:444,30,0	0/1:5,22:43:11:492,0,11
NW_006271970.1	301636	gene-CCM_02033,gene-CCM_02034(dist=937)	upstream	G	GA	735.73	AC=12;AF=1.00;AN=12;DP=284;ExcessHet=3.0103;MLEAC=2;MLEAF=1.00;MQ0=0;RPA=11,12;RU=A;STR;set=Intersection	1/1:2,33:39:48:773,48,0	1/1:1,35:38:97:890,97,0	1/1:1,36:44:82:866,82,0	1/1:3,48:58:68:1114,68,0	1/1:2,39:49:83:918,83,0	1/1:5,47:56:14:1074,14,0
NW_006271970.1	304392	-	-	CA	C	1644.73	AC=12;AF=1.00;AN=12;DP=318;ExcessHet=3.0103;FS=0.000;MLEAC=2;MLEAF=1.00;MQ0=0;RPA=7,6;RU=A;STR;set=Intersection	1/1:0,48:53:99:1682,144,0	1/1:0,40:41:99:1410,120,0	1/1:0,47:47:99:1658,141,0	1/1:0,50:55:99:1759,150,0	1/1:0,61:62:99:2143,184,0	1/1:0,57:60:99:2008,172,0
NW_006271970.1	306027	gene-CCM_02035	exonic	G	GC	1832.73	AC=12;AF=1.00;AN=12;DP=340;ExcessHet=3.0103;FS=0.000;MLEAC=2;MLEAF=1.00;MQ0=0;RPA=6,7;RU=C;STR;set=Intersection	1/1:0,55:57:99:1870,165,0	1/1:0,38:41:99:1292,114,0	1/1:0,54:56:99:1836,162,0	1/1:0,41:43:99:1394,123,0	1/1:0,61:66:99:2071,184,0	1/1:0,76:77:99:2572,229,0
NW_006271970.1	309614	-	-	AG	A	399.92	AC=2;AF=1.00;AN=2;BaseQRankSum=1.203;DP=13;ExcessHet=3.0103;FS=0.000;MLEAC=2;MLEAF=1.00;MQ=60.00;MQ0=0;MQRankSum=0.935;QD=30.76;ReadPosRankSum=1.470;SOR=3.767;set=variant5	./.	./.	./.	./.	1/1:1,12:13:5:436,5,0	./.
NW_006271970.1	309615	gene-CCM_02036	intronic	G	GA	106	AC=1;AF=0.500;AN=2;BaseQRankSum=-0.493;DP=13;ExcessHet=3.0103;FS=0.000;MLEAC=1;MLEAF=0.500;MQ=60.00;MQ0=0;MQRankSum=0.296;QD=8.15;ReadPosRankSum=0.888;SOR=2.833;set=variant5	./.	./.	./.	./.	0/1:2,11:13:12:143,0,12	./.
NW_006271970.1	310286	-	-	TC	T	1797.73	AC=12;AF=1.00;AN=12;DP=341;ExcessHet=3.0103;MLEAC=2;MLEAF=1.00;MQ0=0;RPA=10,9;RU=C;STR;set=Intersection	1/1:3,62:67:99:1835,151,0	1/1:1,46:50:99:1376,112,0	1/1:3,50:56:71:1399,71,0	1/1:1,57:63:99:1723,145,0	1/1:3,48:54:65:1366,65,0	1/1:3,47:51:62:1357,62,0
NW_006271970.1	310514	gene-CCM_02036(dist=454);gene-CCM_02037(dist=539)	upstream;downstream	G	GT	989.73	AC=12;AF=1.00;AN=12;DP=299;ExcessHet=3.0103;MLEAC=2;MLEAF=1.00;MQ0=0;RPA=10,11;RU=T;STR;set=Intersection	1/1:1,39:49:90:1027,90,0	1/1:4,42:47:36:1056,36,0	1/1:2,36:44:55:905,55,0	1/1:0,42:50:99:1090,125,0	1/1:4,53:64:75:1273,75,0	1/1:1,38:45:87:990,87,0
NW_006271970.1	316339	gene-CCM_02038,gene-CCM_02039(dist=591)	downstream	C	CTT	720.73	AC=10;AF=0.833;AN=12;DP=251;ExcessHet=3.0103;MQ0=0;RPA=16,18;RU=T;STR;set=Intersection	1/1:1,26:44:61:688,61,0	1/1:2,18:29:9:442,9,0	0/1:4,25:38:25:621,0,25	0/1:6,26:40:46:639,0,46	1/1:2,34:52:45:850,45,0	1/1:1,28:48:67:734,67,0
NW_006271970.1	316839	gene-CCM_02038,gene-CCM_02039(dist=91)	downstream	C	CTTT	1506.73	AC=12;AF=1.00;AN=12;DP=305;ExcessHet=3.0103;MQ0=0;RPA=13,16;RU=T;STR;set=Intersection	1/1:2,43:57:99:1481,112,0	1/1:0,32:40:95:1141,95,0	1/1:1,48:56:99:1728,135,0	1/1:2,50:56:99:1718,99,0	1/1:0,39:45:99:1455,116,0	1/1:3,38:51:92:1478,92,0
NW_006271970.1	321428	gene-CCM_02039,gene-CCM_02040(dist=226)	upstream	C	CAA	1434.73	AC=12;AF=1.00;AN=12;DP=309;ExcessHet=3.0103;MQ0=0;RPA=13,15;RU=A;STR;set=Intersection	1/1:1,47:59:99:1472,109,0	1/1:2,35:46:41:1026,41,0	1/1:4,40:57:22:1128,22,0	1/1:0,39:49:99:1222,117,0	1/1:0,33:39:99:1070,99,0	1/1:4,38:59:1:1074,1,0
NW_006271970.1	325247	gene-CCM_02040(dist=1060),gene-CCM_02041(dist=1044)	intergenic	G	GTTTT	1450.73	AC=12;AF=1.00;AN=12;DP=252;ExcessHet=3.0103;MQ0=0;RPA=13,17;RU=T;STR;set=Intersection	1/1:1,33:52:80:1437,80,0	1/1:0,29:39:87:1284,87,0	1/1:0,22:38:67:999,67,0	1/1:0,28:47:84:1244,84,0	1/1:0,25:36:76:1198,76,0	1/1:1,31:40:76:1399,76,0
NW_006271970.1	332343	-	-	TG	T	1986.73	AC=12;AF=1.00;AN=12;DP=335;ExcessHet=3.0103;FS=0.000;MLEAC=2;MLEAF=1.00;MQ0=0;RPA=6,5;RU=G;STR;set=Intersection	1/1:0,55:60:99:2024,166,0	1/1:0,49:51:99:1803,147,0	1/1:0,38:39:99:1387,114,0	1/1:0,45:47:99:1658,135,0	1/1:0,51:52:99:1862,153,0	1/1:0,79:86:99:2906,238,0
NW_006271970.1	341479	gene-CCM_02047	intronic	A	AGG	324.73	AC=7;AF=0.700;AN=10;DP=90;ExcessHet=3.0103;FS=0.000;MQ0=0;RPA=12,14;RU=G;STR;set=variant-variant3-variant4-variant5-variant6	0/1:1,10:25:4:281,0,4	./.	1/1:0,8:19:24:274,24,0	1/1:1,12:16:1:345,1,0	0/1:1,8:18:10:247,0,10	0/1:1,7:12:12:215,0,12
NW_006271970.1	342511	-	-	GT	G	1477.73	AC=12;AF=1.00;AN=12;DP=305;ExcessHet=3.0103;MLEAC=2;MLEAF=1.00;MQ0=0;RPA=9,8;RU=T;STR;set=Intersection	1/1:0,47:49:99:1515,141,0	1/1:0,43:46:99:1385,129,0	1/1:0,38:41:99:1224,114,0	1/1:0,48:53:99:1550,144,0	1/1:1,62:65:99:1972,161,0	1/1:1,46:51:99:1450,110,0
NW_006271970.1	369347	gene-CCM_02062(dist=322)	upstream	T	TG	481.73	AC=12;AF=1.00;AN=12;DP=159;ExcessHet=3.0103;FS=0.000;MLEAC=2;MLEAF=1.00;MQ0=0;RPA=7,8;RU=G;STR;set=Intersection	1/1:0,16:19:48:519,48,0	1/1:0,18:24:54:584,54,0	1/1:0,22:26:66:691,66,0	1/1:1,22:27:35:678,35,0	1/1:0,29:30:87:940,87,0	1/1:0,28:33:84:906,84,0
NW_006271970.1	374863	gene-CCM_02065	intronic	A	ACC,AC	303.74	AC=7,2;AF=0.583,0.167;AN=12;DP=150;ExcessHet=3.0103;MQ0=0;RU=C;STR;set=Intersection	0/1:21:27	0/1:26:2	0/1:18:47	1/1:23:33	1/2:28:99	1/2:34:99
NW_006271970.1	393388	gene-CCM_02069(dist=2069),gene-CCM_02070(dist=1778)	intergenic	C	CG	357.74	AC=11;AF=0.917;AN=12;DP=146;ExcessHet=3.0103;FS=0.000;MQ=60.00;MQ0=0;RPA=11,12;RU=G;STR;set=Intersection	1/1:1,17:20:26:395,26,0	1/1:0,20:24:60:526,60,0	1/1:1,18:20:29:437,29,0	1/1:1,21:28:37:473,37,0	1/1:0,22:24:66:572,66,0	0/1:3,24:30:5:487,0,5
NW_006271970.1	394503	gene-CCM_02070(dist=663)	downstream	C	CAA	498.74	AC=10;AF=0.833;AN=12;DP=294;ExcessHet=3.0103;MQ0=0;RPA=16,18;RU=A;STR;set=Intersection	1/1:2,23:45:25:536,25,0	0/1:5,28:44:35:656,0,35	0/1:5,31:46:9:747,0,9	1/1:2,39:55:71:1034,71,0	1/1:2,27:43:36:682,36,0	1/1:2,38:61:85:981,85,0
NW_006271970.1	397172	-	-	GC	G	634.73	AC=12;AF=1.00;AN=12;DP=73;ExcessHet=3.0103;FS=0.000;MLEAC=2;MLEAF=1.00;MQ0=0;RPA=2,1;RU=C;STR;set=Intersection	1/1:0,16:16:48:672,48,0	1/1:0,12:12:36:503,36,0	1/1:0,13:13:39:504,39,0	1/1:0,10:10:30:421,30,0	1/1:0,11:11:33:463,33,0	1/1:0,11:11:33:466,33,0
NW_006271970.1	403811	gene-CCM_02070(dist=7708),gene-CCM_02071(dist=1874)	intergenic	T	TC	606.82	AC=10;AF=0.833;AN=12;DP=236;ExcessHet=3.0103;MQ0=0;RPA=9,10;RU=C;STR;set=Intersection	1/1:2,24:34:17:644,17,0	0/1:2,17:34:5:443,0,5	1/1:1,27:37:53:745,53,0	0/1:7,29:48:99:722,0,107	1/1:3,35:43:42:939,42,0	1/1:0,28:40:84:825,84,0
NW_006271970.1	416205	gene-CCM_02075	intronic	G	GT	2035.73	AC=12;AF=1.00;AN=12;DP=369;ExcessHet=3.0103;FS=0.000;MLEAC=2;MLEAF=1.00;MQ0=0;RPA=1,2;RU=T;STR;set=Intersection	1/1:0,49:50:99:2073,147,0	1/1:0,43:44:99:1818,129,0	1/1:0,59:59:99:2503,178,0	1/1:0,75:75:99:3183,226,0	1/1:0,47:48:99:1988,141,0	1/1:0,93:93:99:3940,280,0
NW_006271970.1	419127	gene-CCM_02075(dist=1067),gene-CCM_02076(dist=2090)	intergenic	T	TAAAA	611.73	AC=4;AF=1.00;AN=4;DP=56;ExcessHet=3.0103;FS=0.000;MLEAC=2;MLEAF=1.00;MQ=60.00;MQ0=0;RPA=19,23;RU=A;STR;set=variant3-variant4	./.	./.	1/1:0,17:27:50:649,50,0	1/1:1,13:29:36:519,36,0	./.	./.
NW_006271970.1	419148	-	-	GA	G	1301.73	AC=12;AF=1.00;AN=12;DP=188;ExcessHet=3.0103;FS=0.000;MLEAC=2;MLEAF=1.00;MQ0=0;set=Intersection	1/1:0,30:30:90:1339,90,0	1/1:0,23:23:69:1032,69,0	1/1:0,33:33:99:1463,99,0	1/1:0,36:36:99:1619,108,0	1/1:0,35:35:99:1556,105,0	1/1:0,31:31:93:1366,93,0
NW_006271970.1	429100	gene-CCM_02078(dist=358)	downstream	G	GC	1628.73	AC=12;AF=1.00;AN=12;DP=327;ExcessHet=3.0103;FS=0.000;MLEAC=2;MLEAF=1.00;MQ0=0;RPA=6,7;RU=C;STR;set=Intersection	1/1:0,49:49:99:1666,147,0	1/1:0,43:45:99:1462,129,0	1/1:0,55:56:99:1840,164,0	1/1:0,36:37:99:1221,108,0	1/1:0,61:63:99:2044,183,0	1/1:0,70:77:99:2375,211,0
NW_006271970.1	444331	gene-CCM_02084	intronic	G	GT	1789.73	AC=12;AF=1.00;AN=12;DP=347;ExcessHet=3.0103;MQ0=0;RPA=8,9;RU=T;STR;set=Intersection	1/1:0,60:62:99:1827,179,0	1/1:0,45:49:99:1288,133,0	1/1:0,48:55:99:1435,144,0	1/1:1,46:53:99:1366,109,0	1/1:0,54:59:99:1628,162,0	1/1:0,66:69:99:2017,198,0
NW_006271970.1	445690	gene-CCM_02084	intronic	T	TA	794.73	AC=12;AF=1.00;AN=12;DP=323;ExcessHet=3.0103;MQ0=0;RPA=10,11;RU=A;STR;set=Intersection	1/1:2,34:38:48:806,48,0	1/1:3,44:50:71:1111,71,0	1/1:4,45:51:28:1072,28,0	1/1:2,47:50:99:1226,106,0	1/1:1,63:66:99:1648,161,0	1/1:3,63:68:99:1582,107,0
NW_006271970.1	446318	gene-CCM_02084(dist=194)	upstream	T	TCC,TC	250.8	AC=4,2;AF=0.500,0.250;AN=8;DP=121;ExcessHet=3.0103;MQ0=0;RU=C;STR;set=variant-variant2-variant3-variant6	1/1:29:18	0/1:27:58	2/2:28:41	./.	./.	0/1:37:28
NW_006271970.1	458286	-	-	GCCAGAGCCGGAACCAGAGCCGGAACCGGAGCCGCTA	G	5114.73	AC=6;AF=1.00;AN=6;DP=112;ExcessHet=3.0103;FS=0.000;MLEAC=2;MLEAF=1.00;MQ0=0;set=variant4-variant5-variant6	./.	./.	./.	1/1:0,27:34:81:5152,81,0	1/1:0,30:35:90:5242,90,0	1/1:0,40:43:99:7788,120,0
NW_006271970.1	474672	gene-CCM_02094(dist=230)	upstream	T	TA	1237.73	AC=12;AF=1.00;AN=12;DP=304;ExcessHet=3.0103;MLEAC=2;MLEAF=1.00;MQ0=0;RPA=8,9;RU=A;STR;set=Intersection	1/1:2,44:48:74:1275,74,0	1/1:1,36:40:79:1078,79,0	1/1:0,52:53:99:1606,156,0	1/1:1,46:48:99:1384,109,0	1/1:0,57:60:99:1736,171,0	1/1:0,51:55:99:1575,153,0
NW_006271970.1	511115	-	-	GC	G	1498.73	AC=12;AF=1.00;AN=12;DP=248;ExcessHet=3.0103;FS=0.000;MLEAC=2;MLEAF=1.00;MQ0=0;RPA=4,3;RU=C;STR;set=Intersection	1/1:0,39:39:99:1536,117,0	1/1:0,29:29:87:1143,87,0	1/1:0,49:52:99:1932,147,0	1/1:0,35:40:99:1380,105,0	1/1:0,33:34:99:1301,99,0	1/1:0,53:54:99:2087,160,0
NW_006271970.1	513646	-	-	TA	T	1349.73	AC=12;AF=1.00;AN=12;DP=346;ExcessHet=3.0103;MLEAC=2;MLEAF=1.00;MQ0=0;RPA=10,9;RU=A;STR;set=Intersection	1/1:3,48:52:65:1387,65,0	1/1:2,48:53:99:1441,110,0	1/1:1,49:52:99:1479,121,0	1/1:2,64:69:99:1900,142,0	1/1:1,44:52:99:1327,106,0	1/1:0,61:68:99:1865,183,0
NW_006271970.1	519838	gene-CCM_02108	intronic	C	CT	868.73	AC=9;AF=0.750;AN=12;DP=272;ExcessHet=3.0103;MQ0=0;RPA=12,13;RU=T;STR;set=Intersection	1/1:4,43:52:33:906,33,0	0/1:7,26:37:55:560,0,55	0/1:5,37:45:13:746,0,13	0/1:5,34:44:17:699,0,17	1/1:6,38:48:4:794,4,0	1/1:1,38:46:99:917,106,0
NW_006271970.1	521317	gene-CCM_02108	intronic	A	AG	1291.73	AC=12;AF=1.00;AN=12;DP=325;ExcessHet=3.0103;MLEAC=2;MLEAF=1.00;MQ0=0;RPA=7,8;RU=G;STR;set=Intersection	1/1:0,41:43:99:1329,123,0	1/1:0,50:51:99:1617,150,0	1/1:0,53:57:99:1715,159,0	1/1:1,50:56:99:1587,120,0	1/1:2,51:59:92:1586,92,0	1/1:0,55:59:99:1767,165,0
NW_006271970.1	527187	-	-	AT	A	1257.73	AC=12;AF=1.00;AN=12;DP=286;ExcessHet=3.0103;FS=0.000;MLEAC=2;MLEAF=1.00;MQ0=0;RPA=9,8;RU=T;STR;set=Intersection	1/1:0,40:43:99:1295,120,0	1/1:1,39:45:90:1226,90,0	1/1:0,47:50:99:1520,141,0	1/1:1,48:52:99:1519,116,0	1/1:0,40:46:99:1291,120,0	1/1:0,44:50:99:1421,132,0
NW_006271970.1	541509	-	-	GTA	G	285.73	AC=2;AF=0.500;AN=4;DP=80;ExcessHet=3.0103;MLEAC=1;MLEAF=0.500;MQ=60.00;MQ0=0;RPA=14,13;RU=TA;STR;set=variant4-variant6	./.	./.	./.	0/1:22,13:40:99:323,0,751	./.	0/1:21,9:40:99:212,0,717
NW_006271970.1	546346	-	-	CT	C	1829.73	AC=12;AF=1.00;AN=12;DP=291;ExcessHet=3.0103;FS=0.000;MLEAC=2;MLEAF=1.00;MQ0=0;RPA=7,6;RU=T;STR;set=Intersection	1/1:0,53:56:99:1867,159,0	1/1:0,33:34:99:1163,99,0	1/1:0,62:64:99:2185,187,0	1/1:0,37:37:99:1302,111,0	1/1:0,46:46:99:1621,138,0	1/1:0,50:54:99:1764,150,0
NW_006271970.1	546824	-	-	CT	C	904.73	AC=12;AF=1.00;AN=12;DP=195;ExcessHet=3.0103;FS=0.000;MLEAC=2;MLEAF=1.00;MQ0=0;RPA=10,9;RU=T;STR;set=Intersection	1/1:0,31:36:93:942,93,0	1/1:0,25:27:75:771,75,0	1/1:0,22:29:66:657,66,0	1/1:0,32:38:96:957,96,0	1/1:0,26:30:78:797,78,0	1/1:0,32:35:96:965,96,0
NW_006271970.1	546850	gene-CCM_02113(dist=907);gene-CCM_02114(dist=76)	upstream;downstream	T	TC	248.92	AC=8;AF=0.800;AN=10;DP=99;ExcessHet=3.0103;MQ0=0;RPA=13,14;RU=C;STR;set=variant-variant2-variant3-variant5-variant6	1/1:2,14:21:5:285,5,0	1/1:1,12:20:12:205,12,0	0/1:4,11:20:31:212,0,31	./.	1/1:1,12:16:13:247,13,0	0/1:3,12:22:30:241,0,30
NW_006271970.1	547119	gene-CCM_02114	exonic	T	TG	177.73	AC=9;AF=0.750;AN=12;DP=154;ExcessHet=3.0103;MQ0=0;RPA=12,13;RU=G;STR;set=Intersection	0/1:5,11:20:81:215,0,81	1/1:1,17:23:27:377,27,0	0/1:4,21:28:33:397,0,33	1/1:1,20:28:35:417,35,0	1/1:2,21:28:15:461,15,0	0/1:3,21:27:9:428,0,9
NW_006271970.1	550394	gene-CCM_02115	intronic	A	AG	243.94	AC=5;AF=0.833;AN=6;DP=51;ExcessHet=3.0103;FS=0.000;MQ=60.00;MQ0=0;RPA=14,15;RU=G;STR;set=variant-variant3-variant6	1/1:2,14:19:13:281,13,0	./.	1/1:1,8:15:2:132,2,0	./.	./.	0/1:3,7:17:28:126,0,28
NW_006271970.1	550709	-	-	GA	G	814.73	AC=12;AF=1.00;AN=12;DP=150;ExcessHet=3.0103;MLEAC=2;MLEAF=1.00;MQ0=0;RPA=2,1;RU=A;STR;set=Intersection	1/1:0,26:26:76:852,76,0	1/1:0,21:21:63:687,63,0	1/1:1,26:29:73:869,73,0	1/1:0,11:12:32:374,32,0	1/1:2,28:30:67:934,67,0	1/1:0,30:32:89:1046,89,0
NW_006271970.1	550710	gene-CCM_02115(dist=73);gene-CCM_02116(dist=584)	upstream;downstream	A	AAAAAG	994.73	AC=2;AF=1.00;AN=2;BaseQRankSum=1.408;DP=34;ExcessHet=3.0103;FS=0.000;MLEAC=2;MLEAF=1.00;MQ=59.51;MQ0=0;MQRankSum=0.542;QD=18.65;ReadPosRankSum=0.433;SOR=0.321;set=variant6	./.	./.	./.	./.	./.	1/1:1,31:34:77:1032,77,0
NW_006271970.1	554948	-	-	AT	A	1618.73	AC=12;AF=1.00;AN=12;DP=292;ExcessHet=3.0103;FS=0.000;MLEAC=2;MLEAF=1.00;MQ0=0;RPA=7,6;RU=T;STR;set=Intersection	1/1:0,47:49:99:1656,141,0	1/1:0,42:43:99:1482,126,0	1/1:0,44:47:99:1554,132,0	1/1:0,43:49:99:1514,129,0	1/1:0,47:49:99:1655,141,0	1/1:0,55:55:99:1938,165,0
NW_006271970.1	559344	-	-	AT	A	2195.73	AC=12;AF=1.00;AN=12;DP=377;ExcessHet=3.0103;MLEAC=2;MLEAF=1.00;MQ0=0;set=Intersection	1/1:1,62:69:99:2233,151,0	1/1:2,50:54:99:1711,125,0	1/1:3,56:61:99:1900,130,0	1/1:1,51:57:99:1827,141,0	1/1:2,65:72:99:2232,156,0	1/1:3,58:64:99:2044,137,0
NW_006271970.1	572287	gene-CCM_02126(dist=373)	upstream	C	CAA	333.73	AC=9;AF=0.750;AN=12;DP=183;ExcessHet=3.0103;MQ0=0;RPA=22,24;RU=A;STR;set=Intersection	1/1:1,16:32:29:331,29,0	1/1:1,12:28:13:266,13,0	0/1:3,15:27:12:292,0,12	0/1:7,17:37:88:311,0,88	1/1:0,16:29:48:425,48,0	0/1:6,16:30:59:337,0,59
NW_006271970.1	580398	gene-CCM_02128	intronic	C	CT	1431.73	AC=12;AF=1.00;AN=12;DP=314;ExcessHet=3.0103;FS=0.000;MLEAC=2;MLEAF=1.00;MQ0=0;RPA=8,9;RU=T;STR;set=Intersection	1/1:0,48:50:99:1469,144,0	1/1:1,44:52:99:1327,103,0	1/1:0,40:42:99:1236,120,0	1/1:0,52:55:99:1607,156,0	1/1:0,61:65:99:1882,183,0	1/1:0,47:50:99:1430,141,0
NW_006271970.1	587236	-	-	GA	G	1624.73	AC=4;AF=1.00;AN=4;DP=106;ExcessHet=3.0103;MLEAC=2;MLEAF=1.00;MQ0=0;RPA=3,2;RU=A;STR;set=variant-variant5	1/1:1,48:49:99:1662,138,0	./.	./.	./.	1/1:1,54:56:99:1864,158,0	./.
NW_006271970.1	587237	gene-CCM_02131(dist=611);gene-CCM_02130(dist=144)	upstream;downstream	A	AAG,AAAG	1213.73	AC=6,6;AF=0.500,0.500;AN=12;DP=310;ExcessHet=3.0103;MQ0=0;STR;set=Intersection	1/1:49:99	2/2:35:99	2/2:57:99	1/1:61:99	2/2:56:99	1/1:51:99
NW_006271970.1	606037	gene-CCM_02138(dist=408);gene-CCM_02137(dist=136)	upstream;downstream	G	GT	1304.73	AC=12;AF=1.00;AN=12;DP=308;ExcessHet=3.0103;MLEAC=2;MLEAF=1.00;MQ0=0;RPA=9,10;RU=T;STR;set=Intersection	1/1:1,48:50:99:1342,116,0	1/1:0,40:42:99:1121,119,0	1/1:0,49:54:99:1404,147,0	1/1:1,50:60:99:1346,121,0	1/1:0,41:42:99:1188,123,0	1/1:0,54:60:99:1570,162,0
NW_006271970.1	606814	gene-CCM_02138	exonic	G	GC	211.73	AC=7;AF=0.583;AN=12;DP=175;ExcessHet=3.0103;MQ0=0;RPA=11,12;RU=C;STR;set=Intersection	0/1:4,16:27:37:249,0,37	0/1:2,15:26:5:320,0,5	0/1:2,15:20:6:318,0,6	0/1:5,24:36:55:496,0,55	0/1:5,15:26:59:278,0,59	1/1:6,25:40:1:395,1,0
NW_006271970.1	618794	gene-CCM_02142(dist=140)	downstream	T	TA	1381.73	AC=12;AF=1.00;AN=12;DP=319;ExcessHet=3.0103;FS=0.000;MLEAC=2;MLEAF=1.00;MQ=60.00;MQ0=0;RPA=7,8;RU=A;STR;set=Intersection	1/1:0,44:50:99:1419,132,0	1/1:0,46:50:99:1485,138,0	1/1:0,40:46:99:1297,120,0	1/1:0,52:60:99:1685,156,0	1/1:0,60:68:99:1939,180,0	1/1:0,43:45:99:1390,129,0
NW_006271970.1	618877	gene-CCM_02142(dist=57)	downstream	C	CA	1476.73	AC=12;AF=1.00;AN=12;DP=334;ExcessHet=3.0103;MLEAC=2;MLEAF=1.00;MQ=60.00;MQ0=0;RPA=8,9;RU=A;STR;set=Intersection	1/1:0,51:60:99:1514,152,0	1/1:3,41:46:34:1143,34,0	1/1:0,44:47:99:1298,131,0	1/1:1,52:55:99:1493,126,0	1/1:0,56:64:99:1731,168,0	1/1:0,60:62:99:1834,180,0
NW_006271970.1	626479	gene-CCM_02144	intronic	C	CT	1042.73	AC=12;AF=1.00;AN=12;DP=249;ExcessHet=3.0103;FS=0.000;MLEAC=2;MLEAF=1.00;MQ=60.00;MQ0=0;RPA=9,10;RU=T;STR;set=Intersection	1/1:0,39:43:99:1080,115,0	1/1:0,35:44:99:971,104,0	1/1:0,33:40:98:932,98,0	1/1:0,26:35:78:745,78,0	1/1:0,36:40:99:1017,107,0	1/1:1,39:47:88:1039,88,0
NW_006271970.1	626511	gene-CCM_02144	intronic	A	AT	882.74	AC=12;AF=1.00;AN=12;DP=231;ExcessHet=3.0103;MLEAC=2;MLEAF=1.00;MQ=60.00;MQ0=0;RPA=10,11;RU=T;STR;set=Intersection	1/1:3,36:45:29:920,29,0	1/1:2,27:35:28:676,28,0	1/1:2,31:41:40:788,40,0	1/1:2,22:29:13:558,13,0	1/1:2,28:38:32:723,32,0	1/1:0,34:43:99:951,102,0
NW_006271970.1	640447	gene-CCM_02147(dist=438)	upstream	C	CT	1254.73	AC=12;AF=1.00;AN=12;DP=278;ExcessHet=3.0103;FS=0.000;MLEAC=2;MLEAF=1.00;MQ0=0;RPA=8,9;RU=T;STR;set=Intersection	1/1:0,43:48:99:1292,129,0	1/1:0,31:35:92:916,92,0	1/1:0,38:40:99:1155,114,0	1/1:0,42:47:99:1270,126,0	1/1:0,44:50:99:1357,132,0	1/1:0,52:58:99:1545,155,0
NW_006271970.1	669726	gene-CCM_02160(dist=637)	upstream	G	GTT	429.73	AC=12;AF=1.00;AN=12;DP=246;ExcessHet=3.0103;MQ0=0;RPA=19,21;RU=T;STR;set=Intersection	1/1:1,20:47:43:467,43,0	1/1:0,19:37:57:446,57,0	1/1:0,11:24:33:254,33,0	1/1:0,19:39:57:463,57,0	1/1:1,15:49:29:365,29,0	1/1:0,20:50:60:483,60,0
NW_006271970.1	672864	gene-CCM_02160(dist=959)	downstream	G	GC	379.73	AC=11;AF=0.917;AN=12;DP=173;ExcessHet=3.0103;MQ=60.00;MQ0=0;RPA=11,12;RU=C;STR;set=Intersection	0/1:6,19:29:33:417,0,33	1/1:0,17:22:50:435,50,0	1/1:5,23:32:7:524,7,0	1/1:1,17:23:28:411,28,0	1/1:4,21:31:1:447,1,0	1/1:4,24:36:10:475,10,0
NW_006271970.1	767396	-	-	CG	C	378.73	AC=2;AF=1.00;AN=2;DP=11;ExcessHet=3.0103;FS=0.000;MLEAC=2;MLEAF=1.00;MQ=60.00;MQ0=0;QD=34.43;RPA=2,1;RU=G;SOR=4.977;STR;set=variant4	./.	./.	./.	1/1:0,11:11:33:416,33,0	./.	./.
NW_006271970.1	767397	gene-CCM_02192(dist=1684),gene-CCM_02193(dist=3316)	intergenic	G	GC	265.77	AC=2;AF=1.00;AN=2;BaseQRankSum=2.060;DP=23;ExcessHet=3.0103;FS=0.000;MLEAC=2;MLEAF=1.00;MQ=59.27;MQ0=0;MQRankSum=-1.558;QD=12.66;ReadPosRankSum=0.050;SOR=1.802;set=variant3	./.	./.	1/1:3,18:23:20:303,20,0	./.	./.	./.
NW_006271970.1	767893	gene-CCM_02192(dist=2180),gene-CCM_02193(dist=2820)	intergenic	C	CA	588.37	AC=8;AF=0.667;AN=12;DP=311;ExcessHet=3.0103;MQ0=0;RPA=15,16;RU=A;STR;set=Intersection	0/1:8,39:52:2:617,0,2	0/1:9,31:43:42:497,0,42	1/1:4,40:51:38:679,38,0	0/1:9,43:63:51:705,0,51	1/1:3,41:48:89:800,89,0	0/1:9,38:54:41:610,0,41
NW_006271970.1	773684	gene-CCM_02194(dist=779);gene-CCM_02193(dist=149)	upstream;downstream	C	CT	1244.73	AC=12;AF=1.00;AN=12;DP=310;ExcessHet=3.0103;MLEAC=2;MLEAF=1.00;MQ0=0;RPA=10,11;RU=T;STR;set=Intersection	1/1:1,48:52:99:1282,136,0	1/1:0,32:38:96:879,96,0	1/1:4,37:44:24:921,24,0	1/1:3,44:54:53:1098,53,0	1/1:2,50:61:99:1291,115,0	1/1:5,54:61:49:1351,49,0
NW_006271970.1	781082	-	-	TG	T	1842.73	AC=12;AF=1.00;AN=12;DP=283;ExcessHet=3.0103;FS=0.000;MLEAC=2;MLEAF=1.00;MQ0=0;RPA=4,3;RU=G;STR;set=Intersection	1/1:0,48:52:99:1880,144,0	1/1:0,36:37:99:1416,108,0	1/1:0,30:32:90:1168,90,0	1/1:0,46:48:99:1800,138,0	1/1:0,54:55:99:2103,162,0	1/1:0,59:59:99:2325,178,0
NW_006271970.1	784250	gene-CCM_02195(dist=1806),gene-CCM_02196(dist=2834)	intergenic	G	GT	1517.73	AC=12;AF=1.00;AN=12;DP=290;ExcessHet=3.0103;FS=0.000;MLEAC=2;MLEAF=1.00;MQ=60.00;MQ0=0;RPA=6,7;RU=T;STR;set=Intersection	1/1:0,46:46:99:1555,138,0	1/1:0,43:49:99:1446,129,0	1/1:0,40:41:99:1355,120,0	1/1:0,43:46:99:1462,129,0	1/1:0,45:49:99:1521,135,0	1/1:0,53:59:99:1797,159,0
NW_006271970.1	785239	gene-CCM_02195(dist=2795),gene-CCM_02196(dist=1845)	intergenic	G	GT	675.73	AC=10;AF=0.833;AN=12;DP=278;ExcessHet=3.0103;MQ0=0;RPA=13,14;RU=T;STR;set=Intersection	1/1:2,33:40:53:713,53,0	0/1:4,28:35:4:508,0,4	1/1:4,34:44:15:636,15,0	1/1:2,43:47:83:936,83,0	0/1:7,42:58:32:792,0,32	1/1:2,47:54:95:1049,95,0
NW_006271970.1	785416	gene-CCM_02195(dist=2972),gene-CCM_02196(dist=1668)	intergenic	G	GT	834.74	AC=12;AF=1.00;AN=12;DP=295;ExcessHet=3.0103;MLEAC=2;MLEAF=1.00;MQ0=0;RPA=10,11;RU=T;STR;set=Intersection	1/1:3,35:39:26:872,26,0	1/1:3,35:43:21:852,21,0	1/1:6,52:64:15:1210,15,0	1/1:1,44:49:99:1146,118,0	1/1:1,49:53:99:1268,138,0	1/1:1,42:47:99:1095,99,0
NW_006271970.1	786991	-	-	TA	T	1331.73	AC=12;AF=1.00;AN=12;DP=334;ExcessHet=3.0103;MLEAC=2;MLEAF=1.00;MQ0=0;RPA=10,9;RU=A;STR;set=Intersection	1/1:1,46:52:99:1369,111,0	1/1:1,56:63:99:1654,141,0	1/1:0,56:62:99:1702,168,0	1/1:0,44:46:99:1358,132,0	1/1:1,45:51:99:1354,109,0	1/1:0,56:60:99:1720,168,0
NW_006271970.1	789553	gene-CCM_02196	intronic	C	CGG	426.73	AC=12;AF=1.00;AN=12;DP=111;ExcessHet=3.0103;FS=0.000;MLEAC=2;MLEAF=1.00;MQ=60.00;MQ0=0;RPA=10,12;RU=G;STR;set=Intersection	1/1:0,13:21:39:464,39,0	1/1:0,8:14:24:296,24,0	1/1:0,15:21:45:539,45,0	1/1:0,9:18:27:333,27,0	1/1:0,12:21:36:428,36,0	1/1:0,11:16:33:391,33,0
NW_006271970.1	790006	gene-CCM_02196	intronic	G	GT	569.73	AC=11;AF=0.917;AN=12;DP=253;ExcessHet=3.0103;MQ0=0;RPA=12,13;RU=T;STR;set=Intersection	1/1:2,28:52:36:607,36,0	1/1:1,18:31:41:394,41,0	1/1:2,17:38:19:360,19,0	1/1:4,30:47:27:670,27,0	0/1:3,17:38:5:338,0,5	1/1:0,27:47:80:622,80,0
NW_006271970.1	790508	gene-CCM_02196(dist=125)	upstream	C	CT	1248.73	AC=12;AF=1.00;AN=12;DP=296;ExcessHet=3.0103;MLEAC=2;MLEAF=1.00;MQ0=0;RPA=10,11;RU=T;STR;set=Intersection	1/1:1,47:52:99:1286,115,0	1/1:1,33:39:71:821,71,0	1/1:4,37:44:23:849,23,0	1/1:2,40:52:67:1026,67,0	1/1:3,48:54:63:1168,63,0	1/1:0,51:55:99:1339,152,0
NW_006271970.1	794440	-	-	AC	A	1394.73	AC=12;AF=1.00;AN=12;DP=321;ExcessHet=3.0103;MLEAC=2;MLEAF=1.00;MQ0=0;RPA=10,9;RU=C;STR;set=Intersection	1/1:0,47:49:99:1432,141,0	1/1:0,45:49:99:1348,134,0	1/1:2,54:58:99:1601,110,0	1/1:0,46:49:99:1414,138,0	1/1:1,43:46:99:1297,103,0	1/1:3,61:70:99:1767,104,0
NW_006271970.1	798232	gene-CCM_02196(dist=7849),gene-CCM_02197(dist=3060)	intergenic	T	TC	168.7	AC=6;AF=0.500;AN=12;DP=132;ExcessHet=3.0103;FS=0.000;MLEAC=1;MLEAF=0.500;MQ0=0;RPA=11,12;RU=C;STR;set=Intersection	0/1:4,10:14:6:205,0,6	0/1:3,16:21:27:347,0,27	0/1:5,14:21:83:296,0,83	0/1:5,16:28:77:363,0,77	0/1:3,15:23:30:323,0,30	0/1:4,18:25:29:372,0,29
NW_006271970.1	811967	gene-CCM_02200(dist=1120),gene-CCM_02201(dist=2002)	intergenic	T	TA	667.73	AC=8;AF=0.667;AN=12;DP=303;ExcessHet=3.0103;MQ=60.00;MQ0=0;RPA=11,12;RU=A;STR;set=Intersection	0/1:9,33:46:92:705,0,92	0/1:7,30:42:85:672,0,85	0/1:5,40:51:6:880,0,6	1/1:4,39:49:36:915,36,0	0/1:6,44:55:0:1007,0,0	1/1:5,42:60:17:956,17,0
NW_006271970.1	812581	gene-CCM_02200(dist=1734),gene-CCM_02201(dist=1388)	intergenic	C	CAAAA	973.73	AC=11;AF=0.917;AN=12;DP=185;ExcessHet=3.0103;MQ0=0;RPA=19,23;RU=A;STR;set=Intersection	1/1:1,25:42:59:1011,59,0	1/1:1,8:16:8:317,8,0	1/1:1,20:41:44:815,44,0	0/1:2,15:30:15:593,0,15	1/1:0,16:19:48:598,48,0	1/1:1,23:37:48:826,48,0
NW_006271970.1	817586	gene-CCM_02202(dist=479)	upstream	A	AC	80.73	AC=5;AF=0.625;AN=8;DP=71;ExcessHet=3.0103;FS=0.000;MQ0=0;RPA=14,15;RU=C;STR;set=variant-variant2-variant3-variant6	0/1:6,7:18:78:118,0,78	0/1:5,11:17:55:200,0,55	1/1:1,7:12:14:149,14,0	./.	./.	0/1:13,8:24:99:107,0,223
NW_006271970.1	824803	gene-CCM_02205(dist=541)	downstream	C	CAA	1617.73	AC=12;AF=1.00;AN=12;DP=320;ExcessHet=3.0103;MLEAC=2;MLEAF=1.00;MQ0=0;RPA=10,12;RU=A;STR;set=Intersection	1/1:0,47:50:99:1655,141,0	1/1:0,45:50:99:1613,135,0	1/1:2,48:55:70:1612,70,0	1/1:1,56:58:99:1959,132,0	1/1:0,48:54:99:1721,144,0	1/1:0,46:53:99:1657,139,0
NW_006271970.1	836713	gene-CCM_02207(dist=2446),gene-CCM_02208(dist=3082)	intergenic	A	AG	249.52	AC=8;AF=0.667;AN=12;DP=145;ExcessHet=3.0103;FS=0.000;MQ0=0;RPA=13,14;RU=G;STR;set=Intersection	1/1:2,15:23:7:286,7,0	0/1:3,7:14:31:122,0,31	0/1:4,17:28:24:332,0,24	1/1:2,18:27:9:364,9,0	0/1:4,16:30:12:309,0,12	0/1:4,16:23:14:276,0,14
NW_006271970.1	856183	gene-CCM_02212(dist=1823),gene-CCM_02213(dist=2706)	intergenic	G	GA	1269.73	AC=12;AF=1.00;AN=12;DP=336;ExcessHet=3.0103;MLEAC=2;MLEAF=1.00;MQ0=0;RPA=10,11;RU=A;STR;set=Intersection	1/1:4,54:64:55:1307,55,0	1/1:1,44:49:99:1151,105,0	1/1:1,53:57:99:1453,133,0	1/1:2,47:54:87:1183,87,0	1/1:0,44:48:99:1173,130,0	1/1:2,57:64:99:1506,137,0
NW_006271970.1	865853	gene-CCM_02215(dist=787)	downstream	C	CA	356.73	AC=9;AF=0.750;AN=12;DP=280;ExcessHet=3.0103;MQ0=0;RPA=18,19;RU=A;STR;set=Intersection	0/1:9,33:50:36:394,0,36	1/1:3,31:39:51:476,51,0	0/1:9,37:53:18:509,0,18	0/1:10,32:50:38:414,0,38	1/1:4,32:41:46:482,46,0	1/1:8,31:47:23:420,23,0
NW_006271970.1	866008	-	-	TA	T	2801.73	AC=12;AF=1.00;AN=12;DP=304;ExcessHet=3.0103;FS=0.000;MLEAC=2;MLEAF=1.00;MQ0=0;set=Intersection	1/1:0,63:63:99:2839,190,0	1/1:0,38:38:99:1722,114,0	1/1:0,48:49:99:2166,144,0	1/1:0,48:48:99:2172,144,0	1/1:0,54:54:99:2454,163,0	1/1:0,52:52:99:2363,157,0
NW_006271970.1	866839	gene-CCM_02216(dist=369)	upstream	C	CT	1384.73	AC=12;AF=1.00;AN=12;DP=335;ExcessHet=3.0103;MLEAC=2;MLEAF=1.00;MQ0=0;RPA=8,9;RU=T;STR;set=Intersection	1/1:0,46:52:99:1422,138,0	1/1:0,44:48:99:1339,132,0	1/1:0,46:52:99:1420,138,0	1/1:0,54:59:99:1624,162,0	1/1:1,51:57:99:1543,124,0	1/1:0,60:67:99:1793,179,0
NW_006271970.1	872566	gene-CCM_02218	intronic	C	CTT,CT	863.73	AC=11,1;AF=0.917,0.083;AN=12;DP=284;ExcessHet=3.0103;MQ0=0;RU=T;STR;set=Intersection	1/2:50:99	1/1:41:53	1/1:37:59	1/1:54:87	1/1:57:49	1/1:45:77
NW_006271970.1	873213	gene-CCM_02218(dist=71)	upstream	C	CT	887.73	AC=11;AF=0.917;AN=12;DP=290;ExcessHet=3.0103;MQ0=0;RPA=12,13;RU=T;STR;set=Intersection	1/1:1,40:43:95:925,95,0	1/1:4,37:49:16:815,16,0	1/1:4,33:42:36:716,36,0	0/1:5,32:47:15:669,0,15	1/1:2,50:59:99:1138,101,0	1/1:4,42:50:30:911,30,0
NW_006271970.1	906447	gene-CCM_02231(dist=2356),gene-CCM_02232(dist=5090)	intergenic	A	ATTTTATT	2044.73	AC=12;AF=1.00;AN=12;DP=242;ExcessHet=3.0103;FS=0.000;MLEAC=2;MLEAF=1.00;MQ0=0;RPA=1,2;RU=TTTTATT;STR;set=Intersection	1/1:0,23:39:69:2082,69,0	1/1:0,21:32:63:1860,63,0	1/1:0,31:45:93:2776,93,0	1/1:0,29:43:87:2609,87,0	1/1:0,29:40:88:2488,88,0	1/1:0,25:43:75:2208,75,0
NW_006271970.1	907801	gene-CCM_02231(dist=3710),gene-CCM_02232(dist=3736)	intergenic	C	CAA	568.73	AC=12;AF=1.00;AN=12;DP=187;ExcessHet=3.0103;MQ=60.00;MQ0=0;RPA=13,15;RU=A;STR;set=Intersection	1/1:0,21:29:60:606,60,0	1/1:1,20:33:29:548,29,0	1/1:2,23:33:7:623,7,0	1/1:0,21:28:63:639,63,0	1/1:0,23:27:68:690,68,0	1/1:1,24:37:54:677,54,0
NW_006271970.1	907870	gene-CCM_02231(dist=3779),gene-CCM_02232(dist=3667)	intergenic	C	CT	1027.73	AC=12;AF=1.00;AN=12;DP=312;ExcessHet=3.0103;MLEAC=2;MLEAF=1.00;MQ0=0;RPA=10,11;RU=T;STR;set=Intersection	1/1:3,41:50:65:1065,65,0	1/1:1,44:51:99:1181,105,0	1/1:1,47:52:99:1271,133,0	1/1:1,42:52:99:1092,99,0	1/1:0,41:44:99:1114,122,0	1/1:3,57:63:99:1474,110,0
NW_006271970.1	909970	gene-CCM_02231(dist=5879),gene-CCM_02232(dist=1567)	intergenic	G	GA	1036.73	AC=10;AF=0.833;AN=12;DP=281;ExcessHet=3.0103;MQ0=0;RPA=10,11;RU=A;STR;set=Intersection	1/1:1,40:46:93:1074,93,0	0/1:4,35:44:1:844,0,1	1/1:0,38:42:99:1062,114,0	0/1:4,30:39:15:737,0,15	1/1:3,41:54:63:1063,63,0	1/1:3,46:56:78:1185,78,0
NW_006271970.1	918949	gene-CCM_02232(dist=6156),gene-CCM_02233(dist=5783)	intergenic	T	TG	534.14	AC=9;AF=0.750;AN=12;DP=222;ExcessHet=3.0103;MQ0=0;RPA=11,12;RU=G;STR;set=Intersection	1/1:4,25:35:10:571,10,0	1/1:3,23:31:12:547,12,0	0/1:8,23:32:99:517,0,125	1/1:4,32:45:29:770,29,0	0/1:9,24:36:99:539,0,135	0/1:5,34:43:23:788,0,23
NW_006271970.1	938696	gene-CCM_02238(dist=978)	downstream	G	GA	504.73	AC=9;AF=0.750;AN=12;DP=249;ExcessHet=3.0103;MQ0=0;RPA=14,15;RU=A;STR;set=Intersection	0/1:12,32:49:99:542,0,104	1/1:1,27:31:59:551,59,0	0/1:6,30:40:31:512,0,31	1/1:3,34:41:37:649,37,0	1/1:4,34:43:31:676,31,0	0/1:6,32:45:4:564,0,4
NW_006271970.1	950052	gene-CCM_02240(dist=979);gene-CCM_02241(dist=292)	upstream;downstream	G	GA	876.73	AC=12;AF=1.00;AN=12;DP=283;ExcessHet=3.0103;MLEAC=2;MLEAF=1.00;MQ0=0;RPA=10,11;RU=A;STR;set=Intersection	1/1:1,35:38:78:914,78,0	1/1:1,37:41:99:1010,104,0	1/1:2,39:45:81:977,81,0	1/1:0,62:67:99:1690,185,0	1/1:1,39:44:90:1046,90,0	1/1:1,41:48:97:1102,97,0
NW_006271970.1	976928	gene-CCM_02250(dist=211);gene-CCM_02251(dist=599)	upstream;downstream	G	GA	1243.73	AC=10;AF=0.833;AN=12;DP=307;ExcessHet=3.0103;MQ0=0;RPA=10,11;RU=A;STR;set=Intersection	1/1:0,47:53:99:1281,140,0	0/1:4,35:42:1:820,0,1	1/1:2,60:64:99:1548,129,0	1/1:1,51:53:99:1356,126,0	1/1:0,43:45:99:1187,129,0	0/1:5,41:50:12:915,0,12
NW_006271970.1	1026057	gene-CCM_02268(dist=21)	upstream	G	GTTTT	1280.73	AC=12;AF=1.00;AN=12;DP=233;ExcessHet=3.0103;MQ0=0;RPA=14,18;RU=T;STR;set=Intersection	1/1:1,30:44:74:1318,74,0	1/1:1,25:35:62:1071,62,0	1/1:0,26:38:78:1042,78,0	1/1:1,25:36:59:994,59,0	1/1:1,28:41:31:1193,31,0	1/1:0,25:37:75:993,75,0
NW_006271970.1	1026352	-	-	AG	A	1035.73	AC=12;AF=1.00;AN=12;DP=255;ExcessHet=3.0103;MLEAC=2;MLEAF=1.00;MQ0=0;RPA=10,9;RU=G;STR;set=Intersection	1/1:0,35:37:99:1073,105,0	1/1:1,27:30:54:787,54,0	1/1:1,42:44:99:1199,99,0	1/1:2,49:54:95:1436,95,0	1/1:1,34:39:76:999,76,0	1/1:0,45:51:99:1344,135,0
NW_006271970.1	1027421	gene-CCM_02268(dist=1385),gene-CCM_02269(dist=1357)	intergenic	A	AG	201.74	AC=10;AF=0.833;AN=12;DP=99;ExcessHet=3.0103;FS=0.000;MQ0=0;RPA=11,12;RU=G;STR;set=Intersection	1/1:0,9:11:27:239,27,0	0/1:3,10:16:45:225,0,45	1/1:1,14:17:17:345,17,0	1/1:0,15:19:45:400,45,0	1/1:0,15:19:45:383,45,0	0/1:2,11:17:18:223,0,18
NW_006271970.1	1027880	gene-CCM_02269(dist=898)	downstream	C	CT	901.74	AC=12;AF=1.00;AN=12;DP=299;ExcessHet=3.0103;MQ0=0;RPA=10,11;RU=T;STR;set=Intersection	1/1:4,37:44:25:939,25,0	1/1:1,32:36:70:866,70,0	1/1:1,48:55:99:1243,116,0	1/1:3,33:38:20:819,20,0	1/1:2,50:58:96:1271,96,0	1/1:3,59:68:96:1440,96,0
NW_006271970.1	1028668	gene-CCM_02269(dist=110)	downstream	A	AC	179.73	AC=8;AF=0.667;AN=12;DP=128;ExcessHet=3.0103;MQ=60.00;MQ0=0;RPA=10,11;RU=C;STR;set=Intersection	0/1:4,10:21:77:217,0,77	0/1:3,16:22:34:378,0,34	0/1:5,10:21:98:235,0,98	1/1:0,18:24:54:491,54,0	0/1:2,10:17:23:237,0,23	1/1:2,16:23:19:414,19,0
NW_006271970.1	1034236	-	-	GT	G	2126.73	AC=12;AF=1.00;AN=12;DP=298;ExcessHet=3.0103;FS=0.000;MLEAC=2;MLEAF=1.00;MQ0=0;RPA=2,1;RU=T;STR;set=Intersection	1/1:0,51:53:99:2164,154,0	1/1:0,45:45:99:1909,135,0	1/1:0,39:42:99:1654,117,0	1/1:0,51:53:99:2164,154,0	1/1:0,47:48:99:1995,141,0	1/1:0,55:57:99:2317,166,0
NW_006271970.1	1034245	gene-CCM_02271(dist=173)	downstream	C	CT	790.84	AC=12;AF=1.00;AN=12;DP=300;ExcessHet=3.0103;MQ=60.00;MQ0=0;RPA=13,14;RU=T;STR;set=Intersection	1/1:6,40:55:16:828,16,0	1/1:1,36:44:99:801,99,0	1/1:3,36:42:39:690,39,0	1/1:1,42:52:99:914,116,0	1/1:4,37:51:34:705,34,0	1/1:3,44:56:63:925,63,0
NW_006271970.1	1041389	gene-CCM_02273	exonic	G	GC	1186.73	AC=12;AF=1.00;AN=12;DP=291;ExcessHet=3.0103;FS=0.000;MLEAC=2;MLEAF=1.00;MQ=60.00;MQ0=0;RPA=6,7;RU=C;STR;set=Intersection	1/1:0,36:37:99:1224,108,0	1/1:0,44:44:99:1496,132,0	1/1:0,40:40:99:1360,120,0	1/1:0,48:49:99:1632,144,0	1/1:0,50:53:99:1700,150,0	1/1:0,66:68:99:2233,199,0
NW_006271970.1	1046067	gene-CCM_02274	exonic	C	CA	1567.73	AC=12;AF=1.00;AN=12;DP=313;ExcessHet=3.0103;FS=0.000;MLEAC=2;MLEAF=1.00;MQ0=0;RPA=8,9;RU=A;STR;set=Intersection	1/1:0,52:57:99:1605,156,0	1/1:3,45:51:48:1291,48,0	1/1:0,46:48:99:1418,138,0	1/1:0,44:45:99:1358,132,0	1/1:0,50:54:99:1542,150,0	1/1:0,54:58:99:1660,162,0
NW_006271970.1	1046587	gene-CCM_02274(rna-XM_006667426.1#NW_006271970.1#1042464:exon1:c.111+2->G)	splicing	A	AC	409.73	AC=10;AF=0.833;AN=12;DP=119;ExcessHet=3.0103;MQ0=0;RPA=10,11;RU=C;STR;set=Intersection	1/1:1,18:19:35:447,35,0	1/1:0,17:19:51:469,51,0	0/1:2,17:20:2:417,0,2	0/1:2,12:15:17:292,0,17	1/1:0,18:20:53:448,53,0	1/1:3,19:26:4:451,4,0
NW_006271970.1	1046897	-	-	AT	A	1099.73	AC=12;AF=1.00;AN=12;DP=258;ExcessHet=3.0103;MLEAC=2;MLEAF=1.00;MQ0=0;RPA=10,9;RU=T;STR;set=Intersection	1/1:0,37:40:99:1137,111,0	1/1:2,42:48:73:1233,73,0	1/1:1,31:39:67:924,67,0	1/1:1,39:41:91:1170,91,0	1/1:0,35:41:99:1077,105,0	1/1:1,45:49:99:1355,109,0
NW_006271970.1	1048593	gene-CCM_02275(dist=727)	downstream	C	CCG	429.74	AC=12;AF=1.00;AN=12;DP=188;ExcessHet=3.0103;MLEAC=2;MLEAF=1.00;MQ0=0;set=Intersection	1/1:9,19:28:27:467,27,0	1/1:5,21:27:44:469,44,0	1/1:4,23:28:51:555,51,0	1/1:5,22:29:22:546,22,0	1/1:10,27:37:33:643,33,0	1/1:11,27:39:21:586,21,0
NW_006271970.1	1048785	gene-CCM_02275(dist=919)	downstream	A	ATT	1288.73	AC=12;AF=1.00;AN=12;DP=267;ExcessHet=3.0103;FS=0.000;MLEAC=2;MLEAF=1.00;MQ0=0;RPA=10,12;RU=T;STR;set=Intersection	1/1:0,37:44:99:1326,111,0	1/1:0,34:40:99:1241,102,0	1/1:0,33:36:99:1171,99,0	1/1:0,39:44:99:1377,117,0	1/1:0,37:43:99:1275,111,0	1/1:0,49:60:99:1756,148,0
NW_006271970.1	1050755	gene-CCM_02276	intronic	CT	CTCTT,C	933.73	AC=2,10;AF=0.167,0.833;AN=12;DP=218;ExcessHet=3.0103;FS=0.000;MQ0=0;STR;set=Intersection	1/1:30:54	2/2:34:90	2/2:34:99	2/2:34:99	2/2:37:99	2/2:49:99
NW_006271970.1	1051195	gene-CCM_02277(dist=153);gene-CCM_02276(dist=200)	upstream;downstream	C	CAA	195.73	AC=1;AF=0.500;AN=2;BaseQRankSum=1.171;DP=36;ExcessHet=3.0103;FS=8.193;MLEAC=1;MLEAF=0.500;MQ=59.16;MQ0=0;MQRankSum=1.452;QD=10.87;RPA=26,28;RU=A;ReadPosRankSum=1.733;SOR=0.636;STR;set=variant5	./.	./.	./.	./.	0/1:6,12:35:42:233,0,42	./.
NW_006271970.1	1051223	-	-	TA	T	1053.73	AC=12;AF=1.00;AN=12;DP=168;ExcessHet=3.0103;FS=0.000;MLEAC=2;MLEAF=1.00;MQ0=0;set=Intersection	1/1:0,25:26:75:1091,75,0	1/1:0,14:14:42:633,42,0	1/1:0,29:29:87:1225,87,0	1/1:0,30:32:90:1318,90,0	1/1:0,42:42:99:1843,126,0	1/1:0,23:23:69:1001,69,0
NW_006271970.1	1053453	gene-CCM_02277,gene-CCM_02278(dist=325)	downstream	C	CT	1047.73	AC=12;AF=1.00;AN=12;DP=307;ExcessHet=3.0103;MLEAC=2;MLEAF=1.00;MQ0=0;RPA=10,11;RU=T;STR;set=Intersection	1/1:2,44:52:77:1085,77,0	1/1:1,35:42:78:914,78,0	1/1:2,49:55:89:1274,89,0	1/1:2,49:57:99:1297,113,0	1/1:1,51:57:99:1310,125,0	1/1:2,38:44:60:956,60,0
NW_006271970.1	1063532	gene-CCM_02283(dist=168);gene-CCM_02282(dist=396)	upstream;downstream	C	CA	1495.73	AC=12;AF=1.00;AN=12;DP=308;ExcessHet=3.0103;FS=0.000;MLEAC=2;MLEAF=1.00;MQ0=0;RPA=7,8;RU=A;STR;set=Intersection	1/1:1,50:56:99:1533,119,0	1/1:0,32:35:96:1037,96,0	1/1:0,47:49:99:1473,140,0	1/1:0,45:47:99:1458,135,0	1/1:0,53:56:99:1695,159,0	1/1:0,63:65:99:2017,189,0
NW_006271970.1	1065821	gene-CCM_02284	intronic	G	GA	1161.73	AC=6;AF=1.00;AN=6;DP=146;ExcessHet=3.0103;MLEAC=2;MLEAF=1.00;MQ0=0;RPA=10,11;RU=A;STR;set=variant4-variant5-variant6	./.	./.	./.	1/1:3,48:55:81:1199,81,0	1/1:2,40:49:67:1044,67,0	1/1:1,40:42:92:1003,92,0
NW_006271970.1	1090378	gene-CCM_02292,gene-CCM_02293(dist=41)	downstream	C	CT	948.74	AC=8;AF=0.667;AN=12;DP=323;ExcessHet=3.0103;MQ=60.00;MQ0=0;RPA=12,13;RU=T;STR;set=Intersection	0/1:7,46:67:29:986,0,29	1/1:2,34:38:54:777,54,0	0/1:6,37:50:16:789,0,16	0/1:6,36:48:35:740,0,35	0/1:7,52:65:16:1110,0,16	1/1:5,44:55:10:936,10,0
NW_006271970.1	1091910	gene-CCM_02293(dist=13)	upstream	A	AG	202.74	AC=7;AF=0.700;AN=10;DP=88;ExcessHet=3.0103;FS=0.000;MQ0=0;RPA=11,12;RU=G;STR;set=variant-variant3-variant4-variant5-variant6	1/1:0,9:18:27:240,27,0	./.	0/1:2,6:18:32:120,0,32	0/1:2,9:16:23:207,0,23	0/1:1,8:14:2:154,0,2	1/1:1,14:22:16:296,16,0
NW_006271970.1	1096634	gene-CCM_02294(dist=2028),gene-CCM_02295(dist=9934)	intergenic	G	GCC	458.73	AC=12;AF=1.00;AN=12;DP=187;ExcessHet=3.0103;FS=0.000;MLEAC=2;MLEAF=1.00;MQ=60.00;MQ0=0;RPA=10,12;RU=C;STR;set=Intersection	1/1:0,16:28:48:496,48,0	1/1:0,19:25:57:655,57,0	1/1:0,22:32:65:701,65,0	1/1:0,27:33:77:726,77,0	1/1:0,23:33:62:564,62,0	1/1:0,27:36:81:897,81,0
NW_006271970.1	1097824	gene-CCM_02294(dist=3218),gene-CCM_02295(dist=8744)	intergenic	G	GGGA	219.86	AC=4;AF=1.00;AN=4;DP=34;ExcessHet=3.0103;FS=0.000;MLEAC=2;MLEAF=1.00;MQ0=0;set=variant-variant3	1/1:2,15:19:2:255,2,0	./.	1/1:1,14:15:34:291,34,0	./.	./.	./.
NW_006271970.1	1103434	gene-CCM_02294(dist=8828),gene-CCM_02295(dist=3134)	intergenic	A	AT	1162.73	AC=12;AF=1.00;AN=12;DP=205;ExcessHet=3.0103;FS=0.000;MLEAC=2;MLEAF=1.00;MQ0=0;RPA=7,8;RU=T;STR;set=Intersection	1/1:0,37:40:99:1200,111,0	1/1:0,28:30:84:907,84,0	1/1:0,21:22:63:676,63,0	1/1:0,42:45:99:1332,125,0	1/1:0,39:42:99:1264,117,0	1/1:0,23:24:69:745,69,0
NW_006271970.1	1103562	gene-CCM_02294(dist=8956),gene-CCM_02295(dist=3006)	intergenic	T	TA	815.73	AC=12;AF=1.00;AN=12;DP=214;ExcessHet=3.0103;MLEAC=2;MLEAF=1.00;MQ=60.00;MQ0=0;RPA=9,10;RU=A;STR;set=Intersection	1/1:1,30:37:62:853,62,0	1/1:0,33:35:99:971,99,0	1/1:0,33:33:98:950,98,0	1/1:2,37:41:55:1009,55,0	1/1:0,38:43:99:1060,113,0	1/1:0,24:25:72:707,72,0
NW_006271970.1	1103694	gene-CCM_02294(dist=9088),gene-CCM_02295(dist=2874)	intergenic	G	GA	1374.73	AC=12;AF=1.00;AN=12;DP=242;ExcessHet=3.0103;FS=0.000;MLEAC=2;MLEAF=1.00;MQ0=0;RPA=8,9;RU=A;STR;set=Intersection	1/1:0,47:50:99:1412,141,0	1/1:0,27:31:81:832,81,0	1/1:0,39:40:99:1205,117,0	1/1:0,39:43:99:1185,117,0	1/1:2,47:50:83:1388,83,0	1/1:0,26:28:78:803,78,0
NW_006271970.1	1105640	gene-CCM_02295(dist=928)	downstream	C	CT	995.73	AC=12;AF=1.00;AN=12;DP=194;ExcessHet=3.0103;FS=0.000;MLEAC=2;MLEAF=1.00;MQ0=0;RPA=7,8;RU=T;STR;set=Intersection	1/1:0,32:37:96:1033,96,0	1/1:0,30:32:90:973,90,0	1/1:0,27:29:81:871,81,0	1/1:0,37:38:99:1171,111,0	1/1:2,37:40:50:1126,50,0	1/1:0,17:18:51:551,51,0
NW_006271970.1	1110657	gene-CCM_02295(dist=3091),gene-CCM_02296(dist=5470)	intergenic	A	AG	63.73	AC=4;AF=0.500;AN=8;DP=57;ExcessHet=3.0103;FS=0.000;MLEAC=1;MLEAF=0.500;MQ0=0;RPA=14,15;RU=G;STR;set=variant-variant3-variant5-variant6	0/1:5,6:12:87:101,0,87	./.	0/1:4,6:13:53:94,0,53	./.	0/1:4,10:21:27:172,0,27	0/1:1,5:11:6:96,0,6
NW_006271970.1	1111277	gene-CCM_02295(dist=3711),gene-CCM_02296(dist=4850)	intergenic	G	GA	996.73	AC=12;AF=1.00;AN=12;DP=312;ExcessHet=3.0103;MLEAC=2;MLEAF=1.00;MQ0=0;RPA=10,11;RU=A;STR;set=Intersection	1/1:1,40:43:92:1034,92,0	1/1:1,39:45:99:1064,109,0	1/1:0,49:51:99:1338,146,0	1/1:1,49:52:99:1291,120,0	1/1:0,47:51:99:1297,141,0	1/1:1,67:70:99:1757,173,0
NW_006271970.1	1115722	gene-CCM_02296(dist=405)	upstream	C	CT	800.73	AC=9;AF=0.750;AN=12;DP=311;ExcessHet=3.0103;MQ0=0;RPA=13,14;RU=T;STR;set=Intersection	1/1:4,42:54:49:838,49,0	1/1:4,35:48:15:697,15,0	0/1:6,42:53:9:837,0,9	0/1:7,34:49:41:626,0,41	1/1:1,48:54:99:1084,120,0	0/1:8,39:53:50:661,0,50
NW_006271970.1	1120208	gene-CCM_02297(dist=544);gene-CCM_02296(dist=26)	upstream;downstream	A	AGGG	167.94	AC=3;AF=0.750;AN=4;DP=37;ExcessHet=3.0103;FS=0.000;MQ=60.00;MQ0=0;RPA=15,18;RU=G;STR;set=variant-variant5	1/1:1,7:13:13:205,13,0	./.	./.	./.	0/1:1,9:24:14:216,0,14	./.
NW_006271970.1	1120226	-	-	CG	C	428.73	AC=10;AF=1.00;AN=10;DP=44;ExcessHet=3.0103;FS=0.000;MLEAC=2;MLEAF=1.00;MQ0=0;RPA=2,1;RU=G;STR;set=variant-variant3-variant4-variant5-variant6	1/1:0,11:11:33:466,33,0	./.	1/1:0,5:5:15:212,15,0	1/1:0,11:11:33:463,33,0	1/1:0,9:10:27:378,27,0	1/1:0,7:7:21:295,21,0
NW_006271970.1	1138631	-	-	CT	C	1108.73	AC=12;AF=1.00;AN=12;DP=279;ExcessHet=3.0103;FS=0.000;MLEAC=2;MLEAF=1.00;MQ0=0;RPA=8,7;RU=T;STR;set=Intersection	1/1:0,34:35:99:1146,102,0	1/1:0,45:47:99:1516,135,0	1/1:0,55:57:99:1854,165,0	1/1:0,36:38:99:1217,108,0	1/1:0,38:43:99:1281,114,0	1/1:0,55:59:99:1856,165,0
NW_006271970.1	1145950	gene-CCM_02307,gene-CCM_02308(dist=860)	upstream	T	TGG	224.74	AC=11;AF=0.917;AN=12;DP=127;ExcessHet=3.0103;MQ0=0;RPA=12,14;RU=G;STR;set=Intersection	1/1:0,8:15:25:262,25,0	1/1:0,9:15:27:303,27,0	1/1:1,9:26:10:288,10,0	0/1:4,11:23:99:276,0,99	1/1:1,16:27:13:426,13,0	1/1:0,10:21:30:342,30,0
NW_006271970.1	1163956	gene-CCM_02316,gene-CCM_02317(dist=453)	downstream	T	TA	1678.73	AC=12;AF=1.00;AN=12;DP=342;ExcessHet=3.0103;MLEAC=2;MLEAF=1.00;MQ0=0;RPA=7,8;RU=A;STR;set=Intersection	1/1:0,53:59:99:1716,159,0	1/1:1,47:51:99:1468,110,0	1/1:0,54:55:99:1749,162,0	1/1:0,50:54:99:1619,150,0	1/1:0,53:57:99:1714,159,0	1/1:0,60:66:99:1945,180,0
NW_006271970.1	1176388	gene-CCM_02320	intronic	A	AG	202.73	AC=6;AF=0.500;AN=12;DP=117;ExcessHet=3.0103;FS=0.000;MLEAC=1;MLEAF=0.500;MQ0=0;RPA=13,14;RU=G;STR;set=Intersection	0/1:4,12:23:53:240,0,53	0/1:5,6:15:78:111,0,78	0/1:6,9:21:97:171,0,97	0/1:6,9:18:87:163,0,87	0/1:3,14:21:10:284,0,10	0/1:7,7:19:99:125,0,100
NW_006271970.1	1177823	gene-CCM_02321	intronic	A	AG	165.5	AC=8;AF=0.667;AN=12;DP=134;ExcessHet=3.0103;FS=0.000;MQ0=0;RPA=12,13;RU=G;STR;set=Intersection	1/1:1,9:13:3:201,3,0	0/1:4,14:19:53:285,0,53	1/1:1,17:22:42:375,42,0	0/1:2,15:23:3:299,0,3	0/1:3,17:29:21:341,0,21	0/1:3,22:28:6:448,0,6
NW_006271970.1	1182220	gene-CCM_02322(dist=1415),gene-CCM_02323(dist=1618)	intergenic	T	TA	777.7	AC=11;AF=0.917;AN=12;DP=303;ExcessHet=3.0103;MQ0=0;RPA=10,11;RU=A;STR;set=Intersection	0/1:4,33:41:6:814,0,6	1/1:2,32:39:41:818,41,0	1/1:2,53:56:99:1409,106,0	1/1:0,55:59:99:1451,163,0	1/1:0,46:51:99:1271,138,0	1/1:1,48:57:99:1298,117,0
NW_006271970.1	1197869	gene-CCM_02327	intronic	G	GA	1445.73	AC=12;AF=1.00;AN=12;DP=310;ExcessHet=3.0103;FS=0.000;MLEAC=2;MLEAF=1.00;MQ0=0;RPA=8,9;RU=A;STR;set=Intersection	1/1:0,48:53:99:1483,144,0	1/1:0,53:58:99:1613,159,0	1/1:0,53:59:99:1612,159,0	1/1:0,41:45:99:1219,123,0	1/1:0,43:49:99:1306,129,0	1/1:0,44:46:99:1353,132,0
NW_006271970.1	1204302	gene-CCM_02327(dist=2435),gene-CCM_02328(dist=2040)	intergenic	G	GC	943.73	AC=12;AF=1.00;AN=12;DP=264;ExcessHet=3.0103;MLEAC=2;MLEAF=1.00;MQ=60.00;MQ0=0;RPA=9,10;RU=C;STR;set=Intersection	1/1:1,35:39:77:981,77,0	1/1:2,44:50:76:1196,76,0	1/1:1,33:40:71:921,71,0	1/1:1,27:37:53:743,53,0	1/1:3,37:43:27:958,27,0	1/1:3,46:55:75:1260,75,0
NW_006271970.1	1204371	gene-CCM_02327(dist=2504),gene-CCM_02328(dist=1971)	intergenic	C	CG	1016.73	AC=12;AF=1.00;AN=12;DP=275;ExcessHet=3.0103;FS=0.000;MLEAC=2;MLEAF=1.00;MQ=60.00;MQ0=0;RPA=6,7;RU=G;STR;set=Intersection	1/1:0,31:37:93:1054,93,0	1/1:0,48:51:99:1632,144,0	1/1:0,55:56:99:1870,165,0	1/1:0,32:35:96:1065,96,0	1/1:0,47:49:99:1536,141,0	1/1:0,46:47:99:1562,138,0
NW_006271970.1	1209139	gene-CCM_02328(dist=1218),gene-CCM_02329(dist=3337)	intergenic	G	GA	1119.73	AC=12;AF=1.00;AN=12;DP=260;ExcessHet=3.0103;MLEAC=2;MLEAF=1.00;MQ=60.00;MQ0=0;RPA=9,10;RU=A;STR;set=Intersection	1/1:2,42:48:90:1157,90,0	1/1:0,42:45:99:1174,125,0	1/1:0,30:34:89:823,89,0	1/1:0,35:38:99:1031,105,0	1/1:1,31:35:65:863,65,0	1/1:0,51:60:99:1501,153,0
NW_006271970.1	1210397	gene-CCM_02328(dist=2476),gene-CCM_02329(dist=2079)	intergenic	C	CT	1153.73	AC=11;AF=0.917;AN=12;DP=311;ExcessHet=3.0103;MQ0=0;RPA=10,11;RU=T;STR;set=Intersection	1/1:5,48:58:68:1191,68,0	1/1:5,33:42:23:782,23,0	0/1:5,36:46:24:850,0,24	1/1:4,47:53:35:1161,35,0	1/1:1,46:55:99:1172,110,0	1/1:2,50:57:97:1307,97,0
NW_006271970.1	1216391	-	-	CA	C	1730.73	AC=12;AF=1.00;AN=12;DP=318;ExcessHet=3.0103;FS=0.000;MLEAC=2;MLEAF=1.00;MQ0=0;RPA=6,5;RU=A;STR;set=Intersection	1/1:0,48:50:99:1768,144,0	1/1:0,48:49:99:1768,144,0	1/1:0,39:42:99:1436,117,0	1/1:0,56:59:99:2059,169,0	1/1:0,45:47:99:1636,136,0	1/1:0,70:71:99:2578,211,0
NW_006271970.1	1219225	gene-CCM_02332	intronic	C	CTTT	374.73	AC=9;AF=0.750;AN=12;DP=234;ExcessHet=3.0103;MQ0=0;RPA=18,21;RU=T;STR;set=Intersection	0/1:5,14:32:61:412,0,61	1/1:2,21:41:47:635,47,0	0/1:4,17:34:13:523,0,13	1/1:3,25:45:13:695,13,0	0/1:5,24:46:63:706,0,63	1/1:1,22:36:39:662,39,0
NW_006271970.1	1243789	gene-CCM_02341,gene-CCM_02342(dist=486)	downstream	G	GTTTTTTTTT	1643.73	AC=10;AF=1.00;AN=10;DP=203;ExcessHet=3.0103;FS=0.000;MLEAC=2;MLEAF=1.00;MQ0=0;RPA=12,21;RU=T;STR;set=variant-variant3-variant4-variant5-variant6	1/1:0,19:38:57:1681,57,0	./.	1/1:0,18:48:54:1562,54,0	1/1:0,15:43:45:1206,45,0	1/1:0,16:37:48:1401,48,0	1/1:1,15:37:19:1302,19,0
NW_006271970.1	1249260	-	-	CT	C	1697.73	AC=12;AF=1.00;AN=12;DP=313;ExcessHet=3.0103;FS=0.000;MLEAC=2;MLEAF=1.00;MQ0=0;RPA=4,3;RU=T;STR;set=Intersection	1/1:0,44:45:99:1735,132,0	1/1:0,51:55:99:1991,153,0	1/1:0,40:41:99:1577,120,0	1/1:0,49:52:99:1930,147,0	1/1:0,47:48:99:1849,141,0	1/1:0,67:72:99:2621,202,0
NW_006271970.1	1266865	gene-CCM_02348(dist=604)	upstream	A	AC	910.73	AC=12;AF=1.00;AN=12;DP=256;ExcessHet=3.0103;MLEAC=2;MLEAF=1.00;MQ0=0;RPA=8,9;RU=C;STR;set=Intersection	1/1:2,33:40:41:948,41,0	1/1:1,27:38:52:769,52,0	1/1:0,38:40:99:1128,114,0	1/1:1,34:44:72:951,72,0	1/1:1,40:43:91:1174,91,0	1/1:2,46:51:79:1305,79,0
NW_006271970.1	1273113	gene-CCM_02349(dist=448);gene-CCM_02348(dist=872)	upstream;downstream	G	GT	1763.73	AC=12;AF=1.00;AN=12;DP=303;ExcessHet=3.0103;FS=0.000;MLEAC=2;MLEAF=1.00;MQ0=0;RPA=6,7;RU=T;STR;set=Intersection	1/1:0,53:57:99:1801,159,0	1/1:0,40:40:99:1359,120,0	1/1:0,42:46:99:1428,126,0	1/1:0,47:49:99:1598,141,0	1/1:0,40:43:99:1360,120,0	1/1:0,66:68:99:2242,199,0
NW_006271970.1	1275376	gene-CCM_02350	exonic	C	CG	1108.73	AC=12;AF=1.00;AN=12;DP=190;ExcessHet=3.0103;FS=0.000;MLEAC=2;MLEAF=1.00;MQ0=0;RPA=1,2;RU=G;STR;set=Intersection	1/1:0,27:27:81:1146,81,0	1/1:0,23:23:69:965,69,0	1/1:0,45:45:99:1898,135,0	1/1:0,27:28:81:1145,81,0	1/1:0,26:27:78:1103,78,0	1/1:0,39:40:99:1642,117,0
NW_006271970.1	1286798	gene-CCM_02353(dist=560);gene-CCM_02352(dist=577)	upstream;downstream	A	AT	1337.73	AC=12;AF=1.00;AN=12;DP=331;ExcessHet=3.0103;MQ=60.00;MQ0=0;RPA=12,13;RU=T;STR;set=Intersection	1/1:0,59:65:99:1372,174,0	1/1:3,26:33:7:576,7,0	1/1:3,52:59:83:1146,83,0	1/1:1,47:55:99:1087,115,0	1/1:2,38:43:64:859,64,0	1/1:5,64:76:99:1442,104,0
NW_006271970.1	1286877	gene-CCM_02353(dist=481);gene-CCM_02352(dist=656)	upstream;downstream	C	CT	1749.73	AC=12;AF=1.00;AN=12;DP=307;ExcessHet=3.0103;MLEAC=2;MLEAF=1.00;MQ=60.00;MQ0=0;RPA=9,10;RU=T;STR;set=Intersection	1/1:1,65:72:99:1787,166,0	1/1:0,32:34:96:923,96,0	1/1:2,36:46:72:961,72,0	1/1:2,33:43:42:865,42,0	1/1:1,34:40:72:903,72,0	1/1:0,61:72:99:1775,183,0
NW_006271970.1	1291892	gene-CCM_02356(dist=512);gene-CCM_02357(dist=420)	upstream;downstream	G	GAA	768.73	AC=12;AF=1.00;AN=12;DP=233;ExcessHet=3.0103;MQ0=0;RPA=14,16;RU=A;STR;set=Intersection	1/1:2,30:38:41:806,41,0	1/1:1,28:36:67:835,67,0	1/1:2,27:44:48:788,48,0	1/1:1,20:33:43:591,43,0	1/1:2,25:39:38:684,38,0	1/1:1,33:43:82:948,82,0
NW_006271970.1	1301453	gene-CCM_02358	intronic	A	AAAC	716.73	AC=11;AF=0.917;AN=12;DP=289;ExcessHet=3.0103;MQ0=0;set=Intersection	1/1:11,33:46:42:754,42,0	0/1:9,29:39:17:517,0,17	1/1:7,43:53:73:963,73,0	1/1:9,41:51:58:939,58,0	1/1:8,38:48:3:728,3,0	1/1:9,42:52:47:845,47,0
NW_006271970.1	1313511	-	-	TC	T	1218.73	AC=12;AF=1.00;AN=12;DP=247;ExcessHet=3.0103;FS=0.000;MLEAC=2;MLEAF=1.00;MQ0=0;RPA=9,8;RU=C;STR;set=Intersection	1/1:0,39:41:99:1256,117,0	1/1:0,25:29:75:803,75,0	1/1:1,32:34:68:977,68,0	1/1:0,35:38:99:1128,105,0	1/1:0,50:50:99:1585,150,0	1/1:0,49:55:99:1577,147,0
NW_006271970.1	1345165	gene-CCM_02361(dist=31106),gene-CCM_02362(dist=16567)	intergenic	A	AG	194.73	AC=7;AF=0.583;AN=12;DP=127;ExcessHet=3.0103;FS=0.000;MQ0=0;RPA=13,14;RU=G;STR;set=Intersection	0/1:6,12:21:80:232,0,80	0/1:9,13:25:99:234,0,106	0/1:3,10:17:37:176,0,37	0/1:5,11:19:79:203,0,79	0/1:5,15:23:67:285,0,67	1/1:2,11:14:3:227,3,0
NW_006271970.1	1379236	gene-CCM_02368,gene-CCM_02369(dist=378)	downstream	C	CA	417.73	AC=9;AF=0.750;AN=12;DP=194;ExcessHet=3.0103;MQ0=0;RPA=13,14;RU=A;STR;set=Intersection	0/1:5,23:31:43:455,0,43	1/1:3,20:28:9:374,9,0	0/1:4,27:37:11:462,0,11	1/1:0,32:33:92:672,92,0	1/1:3,20:31:7:387,7,0	0/1:5,24:34:25:451,0,25
NW_006271970.1	1379264	gene-CCM_02368,gene-CCM_02369(dist=350)	downstream	G	GA	1212.73	AC=12;AF=1.00;AN=12;DP=235;ExcessHet=3.0103;FS=0.000;MLEAC=2;MLEAF=1.00;MQ0=0;RPA=6,7;RU=A;STR;set=Intersection	1/1:0,37:41:99:1250,111,0	1/1:0,33:34:99:1091,99,0	1/1:0,35:39:99:1135,105,0	1/1:0,39:42:99:1289,117,0	1/1:0,38:41:99:1247,114,0	1/1:0,30:38:90:980,90,0
NW_006271970.1	1386175	gene-CCM_02370(dist=28)	downstream	A	AAG	784.73	AC=12;AF=1.00;AN=12;DP=282;ExcessHet=3.0103;MLEAC=2;MLEAF=1.00;MQ0=0;set=Intersection	1/1:6,35:42:87:822,87,0	1/1:6,36:42:86:919,86,0	1/1:5,37:42:84:850,84,0	1/1:6,49:55:99:1257,125,0	1/1:1,35:36:99:874,101,0	1/1:7,58:65:99:1499,154,0
NW_006271970.1	1399900	gene-CCM_02373(dist=683);gene-CCM_02374(dist=52)	upstream;downstream	C	CA	576.73	AC=11;AF=0.917;AN=12;DP=275;ExcessHet=3.0103;MQ0=0;RPA=16,17;RU=A;STR;set=Intersection	1/1:2,36:46:78:614,78,0	0/1:9,26:39:44:381,0,44	1/1:6,37:44:21:608,21,0	1/1:6,30:40:10:448,10,0	1/1:6,41:58:15:658,15,0	1/1:1,40:48:99:711,109,0
NW_006271970.1	1409209	gene-CCM_02374(dist=325)	upstream	T	TTC	1156.73	AC=12;AF=1.00;AN=12;DP=323;ExcessHet=3.0103;MLEAC=2;MLEAF=1.00;MQ0=0;set=Intersection	1/1:7,51:59:99:1194,125,0	1/1:6,44:52:99:1062,110,0	1/1:5,34:40:83:806,83,0	1/1:6,42:51:56:918,56,0	1/1:4,50:54:99:1226,138,0	1/1:10,54:67:99:1208,106,0
NW_006271970.1	1410888	gene-CCM_02374(dist=2004),gene-CCM_02375(dist=1811)	intergenic	C	CCT	598.73	AC=10;AF=0.833;AN=12;DP=213;ExcessHet=3.0103;MQ0=0;set=Intersection	1/1:2,26:36:63:636,63,0	1/1:1,14:25:34:301,34,0	1/1:4,40:51:16:729,16,0	0/1:5,21:32:35:347,0,35	1/1:3,22:29:5:389,5,0	0/1:8,26:40:80:516,0,80
NW_006271970.1	1410889	gene-CCM_02374(dist=2005),gene-CCM_02375(dist=1810)	intergenic	T	TC	1520.73	AC=8;AF=1.00;AN=8;DP=108;ExcessHet=3.0103;FS=0.000;MLEAC=2;MLEAF=1.00;MQ0=0;RPA=1,2;RU=C;STR;set=variant3-variant4-variant5-variant6	./.	./.	1/1:0,37:37:99:1558,111,0	1/1:0,23:24:69:975,69,0	1/1:0,19:19:57:772,57,0	1/1:0,27:28:81:1110,81,0
NW_006271970.1	1414495	gene-CCM_02375(dist=846)	downstream	G	GA	585.73	AC=12;AF=1.00;AN=12;DP=263;ExcessHet=3.0103;MLEAC=2;MLEAF=1.00;MQ0=0;RPA=13,14;RU=A;STR;set=Intersection	1/1:3,32:41:41:623,41,0	1/1:2,32:37:51:703,51,0	1/1:3,40:47:52:842,52,0	1/1:4,35:43:44:726,44,0	1/1:4,43:51:54:919,54,0	1/1:2,36:44:63:806,63,0
NW_006271970.1	1414768	gene-CCM_02375(dist=1119),gene-CCM_02376(dist=1075)	intergenic	G	GC	256.77	AC=5;AF=0.500;AN=10;DP=115;ExcessHet=3.0103;MLEAC=1;MLEAF=0.500;MQ0=0;RPA=13,14;RU=C;STR;set=variant-variant2-variant3-variant5-variant6	0/1:3,16:24:21:294,0,21	0/1:4,13:21:17:228,0,17	0/1:4,10:23:32:151,0,32	./.	0/1:3,9:20:28:143,0,28	0/1:6,12:27:83:215,0,83
NW_006271970.1	1432653	gene-CCM_02381	intronic	G	GA	663.73	AC=7;AF=0.583;AN=12;DP=288;ExcessHet=3.0103;MQ0=0;RPA=13,14;RU=A;STR;set=Intersection	0/1:12,37:52:99:701,0,128	0/1:7,26:42:50:472,0,50	0/1:7,38:52:13:737,0,13	0/1:9,34:49:56:642,0,56	0/1:6,29:46:32:590,0,32	1/1:3,39:47:64:847,64,0
NW_006271970.1	1440014	-	-	CA	C	1369.73	AC=12;AF=1.00;AN=12;DP=279;ExcessHet=3.0103;FS=0.000;MLEAC=2;MLEAF=1.00;MQ0=0;RPA=7,6;RU=A;STR;set=Intersection	1/1:0,40:43:99:1407,120,0	1/1:0,46:48:99:1624,138,0	1/1:0,34:37:99:1193,102,0	1/1:0,47:51:99:1651,141,0	1/1:0,42:43:99:1483,126,0	1/1:0,53:57:99:1854,159,0
NW_006271970.1	1449880	gene-CCM_02384(dist=5041),gene-CCM_02385(dist=1220)	intergenic	C	CT	1412.73	AC=12;AF=1.00;AN=12;DP=337;ExcessHet=3.0103;MLEAC=2;MLEAF=1.00;MQ0=0;RPA=10,11;RU=T;STR;set=Intersection	1/1:2,55:60:99:1450,130,0	1/1:1,50:53:99:1319,123,0	1/1:5,54:65:29:1314,29,0	1/1:3,39:46:56:968,56,0	1/1:0,44:49:99:1230,132,0	1/1:2,57:64:99:1468,117,0
NW_006271970.1	1450335	gene-CCM_02385(dist=765)	downstream	G	GTT	914.73	AC=12;AF=1.00;AN=12;DP=304;ExcessHet=3.0103;FS=0.000;MQ0=0;RPA=13,15;RU=T;STR;set=Intersection	1/1:2,34:53:36:948,36,0	1/1:1,28:38:52:831,52,0	1/1:0,28:43:84:856,84,0	1/1:1,32:51:64:964,64,0	1/1:0,51:66:99:1578,152,0	1/1:2,38:53:65:1131,65,0
NW_006271970.1	1450864	-	-	GA	G	1478.73	AC=12;AF=1.00;AN=12;DP=312;ExcessHet=3.0103;MLEAC=2;MLEAF=1.00;MQ0=0;RPA=8,7;RU=A;STR;set=Intersection	1/1:0,45:50:99:1516,135,0	1/1:1,41:43:99:1361,107,0	1/1:0,42:44:99:1420,126,0	1/1:0,53:59:99:1785,159,0	1/1:0,56:60:99:1892,168,0	1/1:0,53:56:99:1764,159,0
NW_006271970.1	1454126	gene-CCM_02385(dist=1683),gene-CCM_02386(dist=1711)	intergenic	C	CT	2186.73	AC=12;AF=1.00;AN=12;DP=295;ExcessHet=3.0103;FS=0.000;MLEAC=2;MLEAF=1.00;MQ0=0;RPA=3,4;RU=T;STR;set=Intersection	1/1:0,57:58:99:2224,172,0	1/1:0,39:41:99:1516,117,0	1/1:0,51:53:99:1998,153,0	1/1:0,45:46:99:1771,135,0	1/1:0,48:51:99:1874,144,0	1/1:0,43:46:99:1692,129,0
NW_006271970.1	1454131	gene-CCM_02385(dist=1688),gene-CCM_02386(dist=1706)	intergenic	C	CTT	1291.73	AC=12;AF=1.00;AN=12;DP=280;ExcessHet=3.0103;MQ=60.00;MQ0=0;RPA=13,15;RU=T;STR;set=Intersection	1/1:1,44:57:99:1329,99,0	1/1:0,31:38:93:931,93,0	1/1:2,38:49:65:1142,65,0	1/1:3,33:45:50:990,50,0	1/1:1,30:49:58:908,58,0	1/1:2,31:42:28:867,28,0
NW_006271970.1	1468122	gene-CCM_02388,gene-CCM_02389(dist=215)	downstream	C	CA	1467.73	AC=12;AF=1.00;AN=12;DP=377;ExcessHet=3.0103;MLEAC=2;MLEAF=1.00;MQ0=0;RPA=10,11;RU=A;STR;set=Intersection	1/1:4,58:65:69:1505,69,0	1/1:3,50:57:69:1225,69,0	1/1:5,54:69:29:1314,29,0	1/1:1,53:62:99:1414,131,0	1/1:3,50:59:70:1277,70,0	1/1:2,58:65:99:1565,122,0
NW_006271970.1	1485537	gene-CCM_02393(dist=55)	downstream	C	CA	1262.73	AC=12;AF=1.00;AN=12;DP=272;ExcessHet=3.0103;MQ0=0;RPA=11,12;RU=A;STR;set=Intersection	1/1:3,55:60:99:1300,113,0	1/1:2,29:36:36:683,36,0	1/1:4,32:38:28:721,28,0	1/1:1,40:44:99:1015,107,0	1/1:2,32:39:49:767,49,0	1/1:1,48:55:99:1132,116,0
NW_006271970.1	1486294	-	-	TC	T	527.73	AC=12;AF=1.00;AN=12;DP=93;ExcessHet=3.0103;FS=0.000;MLEAC=2;MLEAF=1.00;MQ0=0;RPA=3,2;RU=C;STR;set=Intersection	1/1:0,14:14:42:565,42,0	1/1:0,8:8:24:323,24,0	1/1:0,11:11:33:432,33,0	1/1:0,20:20:60:809,60,0	1/1:0,18:18:54:729,54,0	1/1:0,21:21:63:848,63,0
NW_006271970.1	1511703	gene-CCM_02397(dist=15234),gene-CCM_02398(dist=9409)	intergenic	C	CT	1129.73	AC=12;AF=1.00;AN=12;DP=278;ExcessHet=3.0103;MLEAC=2;MLEAF=1.00;MQ0=0;RPA=9,10;RU=T;STR;set=Intersection	1/1:1,42:47:98:1167,98,0	1/1:0,43:45:99:1228,128,0	1/1:1,49:55:99:1303,116,0	1/1:0,36:43:99:1060,108,0	1/1:0,34:37:99:998,102,0	1/1:1,46:51:99:1322,110,0
NW_006271970.1	1512556	-	-	TA	T	1581.73	AC=12;AF=1.00;AN=12;DP=255;ExcessHet=3.0103;FS=0.000;MLEAC=2;MLEAF=1.00;MQ0=0;RPA=9,8;RU=A;STR;set=Intersection	1/1:0,50:52:99:1619,150,0	1/1:0,33:34:99:1063,99,0	1/1:0,38:38:99:1223,114,0	1/1:0,40:42:99:1266,120,0	1/1:0,48:50:99:1546,144,0	1/1:0,36:39:99:1161,108,0
NW_006271970.1	1561325	gene-CCM_02408	intronic	A	AG	152.75	AC=6;AF=0.750;AN=8;DP=53;ExcessHet=3.0103;FS=0.000;MQ=60.00;MQ0=0;RPA=12,13;RU=G;STR;set=variant-variant3-variant4-variant6	1/1:0,8:14:24:190,24,0	./.	0/1:6,11:20:99:217,0,109	0/1:1,6:11:6:125,0,6	./.	1/1:1,7:8:13:152,13,0
NW_006271970.1	1562452	gene-CCM_02408	intronic	T	TTTTTC	1003.73	AC=10;AF=0.833;AN=12;DP=292;ExcessHet=3.0103;MQ0=0;set=Intersection	1/1:11,44:59:27:989,27,0	1/1:6,36:42:63:916,63,0	0/1:9,28:39:99:548,0,103	1/1:7,35:46:36:911,36,0	1/1:9,41:51:44:1044,44,0	0/1:11,43:55:21:1104,0,21
NW_006271970.1	1562594	gene-CCM_02408	intronic	G	GA	1010.73	AC=12;AF=1.00;AN=12;DP=226;ExcessHet=3.0103;MLEAC=2;MLEAF=1.00;MQ0=0;RPA=10,11;RU=A;STR;set=Intersection	1/1:0,40:44:99:1048,119,0	1/1:0,33:36:98:851,98,0	1/1:4,37:44:23:902,23,0	1/1:1,29:35:60:761,60,0	1/1:1,26:31:52:696,52,0	1/1:2,30:34:36:728,36,0
NW_006271970.1	1564602	gene-CCM_02408(dist=1610),gene-CCM_02409(dist=1277)	intergenic	C	CT	1782.73	AC=12;AF=1.00;AN=12;DP=308;ExcessHet=3.0103;FS=0.000;MLEAC=2;MLEAF=1.00;MQ0=0;RPA=7,8;RU=T;STR;set=Intersection	1/1:0,57:62:99:1820,171,0	1/1:0,42:47:99:1354,126,0	1/1:0,39:46:99:1248,117,0	1/1:0,44:48:99:1417,132,0	1/1:1,45:52:99:1421,105,0	1/1:0,48:53:99:1547,144,0
NW_006271970.1	1565289	gene-CCM_02409(dist=590)	upstream	G	GAAA	900.73	AC=12;AF=1.00;AN=12;DP=260;ExcessHet=3.0103;MLEAC=2;MLEAF=1.00;MQ0=0;RPA=14,17;RU=A;STR;set=Intersection	1/1:2,27:37:66:938,66,0	1/1:0,31:37:93:1206,93,0	1/1:1,29:37:46:1024,46,0	1/1:0,37:47:99:1407,111,0	1/1:1,28:33:76:1028,76,0	1/1:1,55:69:99:2049,157,0
NW_006271970.1	1578183	gene-CCM_02414	intronic	A	AAG	761.74	AC=11;AF=0.917;AN=12;DP=289;ExcessHet=3.0103;MQ0=0;set=Intersection	1/1:12,38:51:26:799,26,0	0/1:10,30:40:69:505,0,69	1/1:8,38:46:26:764,26,0	1/1:9,39:49:46:806,46,0	1/1:14,37:51:18:675,18,0	1/1:9,41:52:78:922,78,0
NW_006271970.1	1578184	gene-CCM_02414	intronic	G	GA	1312.73	AC=2;AF=1.00;AN=2;DP=38;ExcessHet=3.0103;FS=0.000;MLEAC=2;MLEAF=1.00;MQ=60.00;MQ0=0;QD=34.55;RPA=5,6;RU=A;SOR=1.040;STR;set=variant2	./.	1/1:0,38:38:99:1350,114,0	./.	./.	./.	./.
NW_006271970.1	1583358	gene-CCM_02415(dist=1329),gene-CCM_02416(dist=1154)	intergenic	C	CTT	1225.73	AC=12;AF=1.00;AN=12;DP=297;ExcessHet=3.0103;MQ0=0;RPA=11,13;RU=T;STR;set=Intersection	1/1:2,38:50:62:1263,62,0	1/1:1,34:39:67:1108,67,0	1/1:1,33:37:64:1134,64,0	1/1:0,51:62:99:1781,153,0	1/1:0,39:50:99:1340,118,0	1/1:0,52:59:99:1784,156,0
NW_006271970.1	1589505	gene-CCM_02418(dist=716)	downstream	A	AT	1475.73	AC=12;AF=1.00;AN=12;DP=328;ExcessHet=3.0103;FS=0.000;MLEAC=2;MLEAF=1.00;MQ0=0;RPA=8,9;RU=T;STR;set=Intersection	1/1:1,52:65:99:1513,126,0	1/1:0,38:42:99:1173,114,0	1/1:0,54:62:99:1649,162,0	1/1:1,41:44:94:1232,94,0	1/1:0,57:62:99:1741,171,0	1/1:1,47:53:99:1378,111,0
NW_006271970.1	1591708	gene-CCM_02419(dist=308)	upstream	C	CT	577.74	AC=12;AF=1.00;AN=12;DP=293;ExcessHet=3.0103;MLEAC=2;MLEAF=1.00;MQ0=0;RPA=11,12;RU=T;STR;set=Intersection	1/1:3,26:33:27:615,27,0	1/1:2,38:48:63:923,63,0	1/1:1,29:35:61:712,61,0	1/1:4,41:53:40:949,40,0	1/1:0,55:66:99:1371,163,0	1/1:2,49:58:96:1201,96,0
NW_006271970.1	1591870	gene-CCM_02419(dist=146)	upstream	G	GA	467.73	AC=9;AF=0.750;AN=12;DP=247;ExcessHet=3.0103;MQ0=0;RPA=16,17;RU=A;STR;set=Intersection	1/1:4,30:45:36:505,36,0	1/1:2,30:39:59:549,59,0	0/1:5,31:45:1:506,0,1	1/1:4,34:42:37:559,37,0	0/1:6,20:32:29:315,0,29	0/1:7,32:44:35:488,0,35
NW_006271970.1	1604431	gene-CCM_02422	intronic	A	AG	126.73	AC=6;AF=0.500;AN=12;DP=110;ExcessHet=3.0103;MLEAC=1;MLEAF=0.500;MQ0=0;RPA=12,13;RU=G;STR;set=Intersection	0/1:5,10:19:89:164,0,89	0/1:2,13:19:9:260,0,9	0/1:3,10:18:9:185,0,9	0/1:4,7:13:57:144,0,57	0/1:6,9:18:82:183,0,82	0/1:6,13:23:99:272,0,101
NW_006271970.1	1604732	gene-CCM_02422(dist=80)	upstream	G	GAAAAA	549.73	AC=10;AF=1.00;AN=10;DP=108;ExcessHet=3.0103;MQ0=0;RPA=20,25;RU=A;STR;set=variant2-variant3-variant4-variant5-variant6	./.	1/1:0,11:21:33:587,33,0	1/1:1,11:17:25:486,25,0	1/1:0,13:24:39:634,39,0	1/1:2,14:24:8:535,8,0	1/1:0,13:22:39:561,39,0
NW_006271970.1	1608878	gene-CCM_02423(dist=349)	downstream	G	GA	707.27	AC=9;AF=0.750;AN=12;DP=221;ExcessHet=3.0103;MQ0=0;RPA=12,13;RU=A;STR;set=Intersection	0/1:6,37:48:1:742,0,1	1/1:3,20:30:22:450,22,0	0/1:5,24:33:30:503,0,30	1/1:2,26:33:30:549,30,0	1/1:2,30:36:58:689,58,0	0/1:5,29:41:3:605,0,3
NW_006271970.1	1609985	gene-CCM_02423(dist=1456),gene-CCM_02424(dist=1051)	intergenic	G	GTT	1539.73	AC=12;AF=1.00;AN=12;DP=269;ExcessHet=3.0103;FS=0.000;MQ0=0;RPA=11,13;RU=T;STR;set=Intersection	1/1:0,46:58:99:1577,138,0	1/1:0,28:38:84:944,84,0	1/1:0,31:39:93:1063,93,0	1/1:2,34:41:32:1084,32,0	1/1:0,33:43:99:1127,99,0	1/1:0,41:50:99:1407,123,0
NW_006271970.1	1610346	-	-	GA	G	1310.73	AC=12;AF=1.00;AN=12;DP=271;ExcessHet=3.0103;FS=0.000;MLEAC=2;MLEAF=1.00;MQ0=0;RPA=10,9;RU=A;STR;set=Intersection	1/1:2,46:53:85:1348,85,0	1/1:2,31:37:40:882,40,0	1/1:1,40:48:94:1174,94,0	1/1:2,40:43:67:1178,67,0	1/1:0,42:44:99:1281,126,0	1/1:2,39:46:64:1127,64,0
NW_006271970.1	1613156	gene-CCM_02424(dist=75)	downstream	C	CT	641.73	AC=12;AF=1.00;AN=12;DP=268;ExcessHet=3.0103;FS=0.000;MQ=60.00;MQ0=0;RPA=11,12;RU=T;STR;set=Intersection	1/1:1,28:34:57:679,57,0	1/1:0,30:34:89:734,89,0	1/1:0,42:48:99:1053,125,0	1/1:0,39:42:99:924,114,0	1/1:1,50:56:99:1239,124,0	1/1:2,46:54:99:1074,103,0
NW_006271970.1	1613195	gene-CCM_02424(dist=114)	downstream	C	CT	771.73	AC=12;AF=1.00;AN=12;DP=282;ExcessHet=3.0103;MLEAC=2;MLEAF=1.00;MQ0=0;RPA=9,10;RU=T;STR;set=Intersection	1/1:1,31:33:67:809,67,0	1/1:1,32:38:68:910,68,0	1/1:1,54:56:99:1517,134,0	1/1:1,43:48:99:1200,100,0	1/1:1,46:54:99:1281,110,0	1/1:1,45:53:99:1257,107,0
NW_006271970.1	1613323	gene-CCM_02424(dist=242)	downstream	C	CTTTTT	1691.73	AC=12;AF=1.00;AN=12;DP=225;ExcessHet=3.0103;FS=0.000;MLEAC=2;MLEAF=1.00;MQ0=0;RPA=11,16;RU=T;STR;set=Intersection	1/1:0,31:39:93:1729,93,0	1/1:2,19:29:37:1028,37,0	1/1:0,34:45:99:2000,102,0	1/1:0,30:42:90:1672,90,0	1/1:0,29:34:87:1620,87,0	1/1:1,25:36:68:1388,68,0
NW_006271970.1	1613355	gene-CCM_02424(dist=274)	downstream	G	GTT	649.73	AC=12;AF=1.00;AN=12;DP=206;ExcessHet=3.0103;FS=0.000;MLEAC=2;MLEAF=1.00;MQ=60.00;MQ0=0;RPA=11,13;RU=T;STR;set=Intersection	1/1:1,21:33:46:687,46,0	1/1:0,15:23:45:533,45,0	1/1:0,24:39:72:833,72,0	1/1:0,26:38:78:867,78,0	1/1:0,25:36:75:862,75,0	1/1:0,25:37:75:855,75,0
NW_006271970.1	1617134	gene-CCM_02424(dist=4053),gene-CCM_02425(dist=12703)	intergenic	T	TA	1050.73	AC=12;AF=1.00;AN=12;DP=227;ExcessHet=3.0103;FS=0.000;MLEAC=2;MLEAF=1.00;MQ0=0;RPA=6,7;RU=A;STR;set=Intersection	1/1:0,32:36:96:1088,96,0	1/1:0,48:50:99:1621,144,0	1/1:0,39:41:99:1320,117,0	1/1:0,31:34:93:1054,93,0	1/1:0,36:37:99:1216,108,0	1/1:0,28:29:84:952,84,0
NW_006271970.1	1628461	gene-CCM_02424(dist=15380),gene-CCM_02425(dist=1376)	intergenic	C	CT	1289.73	AC=12;AF=1.00;AN=12;DP=225;ExcessHet=3.0103;FS=0.000;MLEAC=2;MLEAF=1.00;MQ0=0;RPA=8,9;RU=T;STR;set=Intersection	1/1:0,43:48:99:1327,129,0	1/1:0,31:34:93:958,93,0	1/1:0,29:33:87:896,87,0	1/1:0,40:45:99:1233,120,0	1/1:0,31:39:93:958,93,0	1/1:0,23:26:69:711,69,0
NW_006271970.1	1643571	gene-CCM_02427(dist=244);gene-CCM_02428(dist=782)	upstream;downstream	C	CA	1364.73	AC=12;AF=1.00;AN=12;DP=299;ExcessHet=3.0103;MLEAC=2;MLEAF=1.00;MQ0=0;RPA=9,10;RU=A;STR;set=Intersection	1/1:0,49:53:99:1402,147,0	1/1:2,36:43:53:995,53,0	1/1:0,51:56:99:1466,153,0	1/1:0,45:49:99:1294,134,0	1/1:2,38:47:79:1078,79,0	1/1:1,46:51:99:1267,110,0
NW_006271970.1	1647192	gene-CCM_02430(dist=521);gene-CCM_02429(dist=311)	upstream;downstream	G	GCC	304.73	AC=10;AF=0.833;AN=12;DP=154;ExcessHet=3.0103;MQ0=0;RPA=12,14;RU=C;STR;set=Intersection	0/1:5,14:24:44:342,0,44	0/1:2,8:22:2:215,0,2	1/1:2,16:27:2:428,2,0	1/1:2,13:25:19:320,19,0	1/1:2,16:26:34:441,34,0	1/1:1,14:30:6:324,6,0
NW_006271970.1	1659440	gene-CCM_02434(dist=4)	upstream	A	AGG,AG	104.73	AC=5,3;AF=0.500,0.300;AN=10;DP=109;ExcessHet=3.0103;FS=0.000;MQ=60.00;MQ0=0;RU=G;STR;set=variant-variant3-variant4-variant5-variant6	0/1:20:34	./.	1/1:21:36	2/2:18:31	0/1:25:31	1/2:25:99
NW_006271970.1	1660448	-	-	AC	A	150.73	AC=2;AF=0.500;AN=4;DP=80;ExcessHet=3.0103;MLEAC=1;MLEAF=0.500;MQ0=0;RPA=11,10;RU=C;STR;set=variant-variant6	0/1:19,10:35:99:188,0,409	./.	./.	./.	./.	0/1:29,10:45:99:130,0,662
NW_006271970.1	1671445	gene-CCM_02439	intronic	T	TGGG	336.74	AC=8;AF=0.800;AN=10;DP=91;ExcessHet=3.0103;FS=0.000;MQ0=0;RPA=13,16;RU=G;STR;set=variant2-variant3-variant4-variant5-variant6	./.	1/1:0,10:14:30:374,30,0	1/1:0,13:21:36:401,36,0	1/1:1,11:22:25:413,25,0	0/1:1,9:15:16:224,0,16	0/1:1,9:19:16:242,0,16
NW_006271970.1	1679507	-	-	CT	C	1277.73	AC=12;AF=1.00;AN=12;DP=235;ExcessHet=3.0103;MLEAC=2;MLEAF=1.00;MQ0=0;RPA=7,6;RU=T;STR;set=Intersection	1/1:0,38:41:99:1315,114,0	1/1:0,25:27:75:854,75,0	1/1:1,45:50:99:1566,124,0	1/1:0,39:41:99:1344,117,0	1/1:0,30:36:90:1050,90,0	1/1:2,36:40:46:1126,46,0
NW_006271970.1	1708616	-	-	TG	T	56.73	AC=1;AF=0.500;AN=2;BaseQRankSum=0.736;DP=31;ExcessHet=3.0103;FS=4.298;MLEAC=1;MLEAF=0.500;MQ=60.00;MQ0=0;MQRankSum=-0.392;QD=1.89;RPA=11,10;RU=G;ReadPosRankSum=1.226;SOR=0.579;STR;set=FilteredInAll	0/1:23,7:31:94:94,0,519	./.	./.	./.	./.	./.
NW_006271970.1	1726062	gene-CCM_02456(dist=499)	upstream	G	GC	1910.73	AC=12;AF=1.00;AN=12;DP=322;ExcessHet=3.0103;FS=0.000;MLEAC=2;MLEAF=1.00;MQ0=0;RPA=4,5;RU=C;STR;set=Intersection	1/1:0,52:53:99:1948,156,0	1/1:0,42:42:99:1574,126,0	1/1:0,56:59:99:2098,169,0	1/1:0,53:55:99:1964,159,0	1/1:0,55:57:99:2057,166,0	1/1:0,54:56:99:2023,163,0
NW_006271970.1	1727615	gene-CCM_02457	intronic	C	CT	1261.73	AC=12;AF=1.00;AN=12;DP=308;ExcessHet=3.0103;MLEAC=2;MLEAF=1.00;MQ0=0;RPA=9,10;RU=T;STR;set=Intersection	1/1:1,46:56:99:1299,110,0	1/1:1,38:42:86:1050,86,0	1/1:1,39:44:86:997,86,0	1/1:1,46:52:99:1279,110,0	1/1:2,49:58:92:1380,92,0	1/1:2,50:56:94:1373,94,0
NW_006271970.1	1730082	-	-	AC	A	490.73	AC=12;AF=1.00;AN=12;DP=120;ExcessHet=3.0103;FS=0.000;MLEAC=2;MLEAF=1.00;MQ0=0;set=Intersection	1/1:0,13:16:39:528,39,0	1/1:0,12:12:36:538,36,0	1/1:0,18:20:54:726,54,0	1/1:0,17:21:51:740,51,0	1/1:0,22:25:66:934,66,0	1/1:0,23:26:69:978,69,0
NW_006271970.1	1739579	gene-CCM_02461(dist=477);gene-CCM_02462(dist=356)	upstream;downstream	G	GAA	1136.73	AC=12;AF=1.00;AN=12;DP=297;ExcessHet=3.0103;FS=0.000;MLEAC=2;MLEAF=1.00;MQ0=0;RPA=12,14;RU=A;STR;set=Intersection	1/1:1,37:41:78:1174,78,0	1/1:1,32:39:63:1017,63,0	1/1:0,33:42:99:1082,99,0	1/1:0,34:42:99:1092,102,0	1/1:1,53:66:99:1677,126,0	1/1:2,53:67:92:1664,92,0
NW_006271970.1	1742936	-	-	CGT	C	271.8	AC=6;AF=1.00;AN=6;DP=27;ExcessHet=3.0103;FS=0.000;MLEAC=2;MLEAF=1.00;MQ0=0;set=variant2-variant3-variant4	./.	1/1:0,6:6:18:309,18,0	1/1:0,12:13:36:492,36,0	1/1:0,8:8:24:354,24,0	./.	./.
NW_006271970.1	1773054	gene-CCM_02473(dist=320);gene-CCM_02474(dist=292)	upstream;downstream	A	AT	639.73	AC=2;AF=1.00;AN=2;DP=25;ExcessHet=3.0103;FS=0.000;MLEAC=2;MLEAF=1.00;MQ=57.58;MQ0=0;QD=27.81;RPA=9,10;RU=T;SOR=2.833;STR;set=variant6	./.	./.	./.	./.	./.	1/1:0,23:23:69:677,69,0
NW_006271970.1	1773063	gene-CCM_02473(dist=329);gene-CCM_02474(dist=283)	upstream;downstream	T	TTA	532.73	AC=10;AF=0.833;AN=12;DP=179;ExcessHet=3.0103;MQ0=0;set=Intersection	1/1:4,28:33:56:570,56,0	0/1:6,23:29:36:453,0,36	0/1:7,22:29:2:366,0,2	1/1:3,21:25:44:406,44,0	1/1:3,27:30:53:535,53,0	1/1:7,17:24:14:301,14,0
NW_006271970.1	1773181	gene-CCM_02473(dist=447);gene-CCM_02474(dist=165)	upstream;downstream	C	CT	634.73	AC=12;AF=1.00;AN=12;DP=145;ExcessHet=3.0103;MLEAC=2;MLEAF=1.00;MQ0=0;RPA=9,10;RU=T;STR;set=Intersection	1/1:0,23:26:69:672,69,0	1/1:2,28:32:28:742,28,0	1/1:0,13:18:39:383,39,0	1/1:0,32:33:96:942,96,0	1/1:0,19:23:57:559,57,0	1/1:0,11:13:33:305,33,0
NW_006271970.1	1781145	gene-CCM_02474(dist=6620),gene-CCM_02475(dist=17267)	intergenic	C	CTTT	1043.73	AC=11;AF=0.917;AN=12;DP=229;ExcessHet=3.0103;MQ0=0;RPA=14,17;RU=T;STR;set=Intersection	1/1:2,30:40:75:1076,75,0	1/1:0,30:35:89:1095,89,0	1/1:0,35:40:99:1207,103,0	1/1:0,38:40:99:1405,113,0	1/1:0,32:35:95:1134,95,0	0/1:3,34:39:21:1122,0,21
NW_006271970.1	1826070	gene-CCM_02484(dist=1277),gene-CCM_02485(dist=9001)	intergenic	A	AT	420.73	AC=10;AF=1.00;AN=10;DP=77;ExcessHet=3.0103;FS=0.000;MLEAC=2;MLEAF=1.00;MQ0=0;RPA=6,7;RU=T;STR;set=variant-variant2-variant3-variant4-variant5	1/1:0,14:15:42:458,42,0	1/1:0,13:15:37:411,37,0	1/1:1,13:16:20:420,20,0	1/1:0,20:22:60:680,60,0	1/1:0,9:9:25:275,25,0	./.
NW_006271970.1	1826094	gene-CCM_02484(dist=1301),gene-CCM_02485(dist=8977)	intergenic	T	TTTA	179.73	AC=3;AF=0.750;AN=4;DP=29;ExcessHet=3.0103;FS=0.000;MQ0=0;RPA=17,18;RU=TTA;STR;set=variant-variant2	0/1:3,5:15:99:217,0,121	1/1:0,7:14:21:337,21,0	./.	./.	./.	./.
NW_006271970.1	1832711	-	-	TA	T	919.73	AC=12;AF=1.00;AN=12;DP=151;ExcessHet=3.0103;FS=0.000;MLEAC=2;MLEAF=1.00;MQ0=0;RPA=6,5;RU=A;STR;set=Intersection	1/1:0,26:29:78:957,78,0	1/1:0,30:30:90:1102,90,0	1/1:0,21:23:63:772,63,0	1/1:0,23:25:69:847,69,0	1/1:0,23:23:69:848,69,0	1/1:0,19:21:57:700,57,0
NW_006271970.1	1834175	-	-	TC	T	487.73	AC=10;AF=0.833;AN=12;DP=207;ExcessHet=3.0103;MQ=60.00;MQ0=0;RPA=9,8;RU=C;STR;set=Intersection	0/1:6,19:32:39:525,0,39	1/1:0,20:24:59:642,59,0	1/1:3,21:32:7:575,7,0	1/1:2,30:35:65:888,65,0	1/1:5,31:39:3:869,3,0	0/1:11,31:45:75:864,0,75
NW_006271970.1	1846244	gene-CCM_02488(dist=389)	upstream	A	AT	995.73	AC=12;AF=1.00;AN=12;DP=296;ExcessHet=3.0103;MLEAC=2;MLEAF=1.00;MQ=60.00;MQ0=0;RPA=12,13;RU=T;STR;set=Intersection	1/1:3,44:52:61:1033,61,0	1/1:1,49:54:99:1150,124,0	1/1:0,43:49:99:1058,128,0	1/1:0,40:49:99:947,118,0	1/1:3,34:42:30:735,30,0	1/1:5,42:50:23:918,23,0
NW_006271970.1	1846289	-	-	AT	A	1443.73	AC=12;AF=1.00;AN=12;DP=297;ExcessHet=3.0103;FS=0.000;MLEAC=2;MLEAF=1.00;MQ0=0;RPA=8,7;RU=T;STR;set=Intersection	1/1:0,44:50:99:1481,132,0	1/1:0,50:53:99:1685,150,0	1/1:0,43:47:99:1446,129,0	1/1:0,43:45:99:1449,129,0	1/1:0,51:53:99:1719,153,0	1/1:0,46:49:99:1550,138,0
NW_006271970.1	1852537	gene-CCM_02489(dist=818)	upstream	C	CT	1623.73	AC=12;AF=1.00;AN=12;DP=328;ExcessHet=3.0103;FS=0.000;MLEAC=2;MLEAF=1.00;MQ0=0;RPA=6,7;RU=T;STR;set=Intersection	1/1:0,49:56:99:1661,147,0	1/1:0,32:34:96:1088,96,0	1/1:0,51:54:99:1732,153,0	1/1:0,61:64:99:2054,183,0	1/1:0,59:61:99:1995,177,0	1/1:0,51:59:99:1729,153,0
NW_006271970.1	1900376	gene-CCM_02507(dist=156)	upstream	A	AG	608.73	AC=12;AF=1.00;AN=12;DP=179;ExcessHet=3.0103;FS=0.000;MLEAC=2;MLEAF=1.00;MQ0=0;RPA=6,7;RU=G;STR;set=Intersection	1/1:0,19:22:57:646,57,0	1/1:0,28:30:84:952,84,0	1/1:0,24:27:72:814,72,0	1/1:0,26:30:78:874,78,0	1/1:0,26:28:78:879,78,0	1/1:0,40:42:99:1355,120,0
NW_006271970.1	1900775	gene-CCM_02507(dist=555)	upstream	G	GAA	612.73	AC=11;AF=0.917;AN=12;DP=215;ExcessHet=3.0103;MQ0=0;RPA=13,15;RU=A;STR;set=Intersection	1/1:0,21:27:63:650,63,0	1/1:1,25:34:71:782,71,0	1/1:0,31:43:93:942,93,0	1/1:0,31:37:93:966,93,0	0/1:3,27:35:0:771,0,0	1/1:1,31:39:90:959,90,0
NW_006271970.1	1905526	-	-	TA	T	1541.73	AC=12;AF=1.00;AN=12;DP=299;ExcessHet=3.0103;FS=0.000;MLEAC=2;MLEAF=1.00;MQ0=0;RPA=9,8;RU=A;STR;set=Intersection	1/1:0,49:55:99:1579,147,0	1/1:0,37:39:99:1188,111,0	1/1:0,35:40:99:1107,105,0	1/1:0,47:51:99:1492,141,0	1/1:0,47:52:99:1518,141,0	1/1:0,55:62:99:1771,165,0
NW_006271970.1	1905708	gene-CCM_02509,gene-CCM_02510(dist=83)	downstream	C	CAA	984.73	AC=12;AF=1.00;AN=12;DP=247;ExcessHet=3.0103;MQ0=0;RPA=11,13;RU=A;STR;set=Intersection	1/1:0,30:34:90:1022,90,0	1/1:0,38:42:99:1328,114,0	1/1:0,28:36:84:982,84,0	1/1:2,30:43:20:947,20,0	1/1:0,36:44:99:1204,109,0	1/1:1,38:48:80:1312,80,0
NW_006271970.1	1913254	gene-CCM_02512(dist=688);gene-CCM_02511(dist=6)	upstream;downstream	G	GC	216.9	AC=7;AF=0.583;AN=12;DP=131;ExcessHet=3.0103;MQ0=0;RPA=14,15;RU=C;STR;set=Intersection	1/1:2,13:23:14:254,14,0	0/1:4,11:23:26:178,0,26	0/1:3,9:19:13:158,0,13	0/1:7,13:27:69:196,0,69	0/1:2,8:15:18:133,0,18	0/1:3,14:24:28:229,0,28
NW_006271970.1	1922375	gene-CCM_02516(dist=275);gene-CCM_02515(dist=247)	upstream;downstream	G	GC	242	AC=9;AF=0.750;AN=12;DP=158;ExcessHet=3.0103;MQ0=0;RPA=11,12;RU=C;STR;set=Intersection	0/1:2,13:28:12:279,0,12	1/1:1,14:24:16:306,16,0	0/1:3,17:27:24:375,0,24	1/1:0,10:15:28:209,28,0	0/1:4,18:31:11:397,0,11	1/1:1,16:33:22:368,22,0
NW_006271970.1	1926844	-	-	GA	G	1382.73	AC=12;AF=1.00;AN=12;DP=290;ExcessHet=3.0103;MLEAC=2;MLEAF=1.00;MQ0=0;RPA=9,8;RU=A;STR;set=Intersection	1/1:2,46:51:83:1420,83,0	1/1:0,44:45:99:1418,132,0	1/1:0,52:52:99:1675,156,0	1/1:1,33:36:98:1060,98,0	1/1:0,41:43:99:1321,123,0	1/1:0,58:63:99:1866,174,0
NW_006271970.1	1930974	gene-CCM_02518	exonic	A	AAAGGAG	1720.73	AC=10;AF=1.00;AN=10;DP=221;ExcessHet=3.0103;FS=0.000;MLEAC=2;MLEAF=1.00;MQ0=0;RPA=11,12;RU=AAGGAG;STR;set=variant-variant2-variant3-variant5-variant6	1/1:0,25:42:75:1758,75,0	1/1:0,27:37:81:1824,81,0	1/1:0,30:45:90:2179,90,0	./.	1/1:0,24:44:72:1651,72,0	1/1:0,27:53:81:1923,81,0
NW_006271970.1	1931528	gene-CCM_02518	intronic	C	CA	1453.73	AC=12;AF=1.00;AN=12;DP=321;ExcessHet=3.0103;FS=0.000;MLEAC=2;MLEAF=1.00;MQ0=0;RPA=6,7;RU=A;STR;set=Intersection	1/1:0,44:45:99:1491,132,0	1/1:0,40:41:99:1360,120,0	1/1:0,56:57:99:1899,168,0	1/1:0,45:49:99:1529,135,0	1/1:0,50:56:99:1697,150,0	1/1:0,71:73:99:2409,214,0
NW_006271970.1	1974413	-	-	CGG	C	2878.73	AC=12;AF=1.00;AN=12;DP=249;ExcessHet=3.0103;FS=0.000;MLEAC=2;MLEAF=1.00;MQ0=0;set=Intersection	1/1:0,53:55:99:2916,160,0	1/1:0,43:47:99:2384,129,0	1/1:0,38:40:99:2081,114,0	1/1:0,30:31:90:1659,90,0	1/1:0,41:42:99:2273,123,0	1/1:0,32:34:96:1755,96,0
NW_006271970.1	1976678	gene-CCM_02529(dist=5994),gene-CCM_02530(dist=3666)	intergenic	C	CT	850.73	AC=12;AF=1.00;AN=12;DP=203;ExcessHet=3.0103;MLEAC=2;MLEAF=1.00;MQ0=0;RPA=9,10;RU=T;STR;set=Intersection	1/1:1,32:38:63:888,63,0	1/1:0,21:24:63:616,63,0	1/1:0,31:36:93:913,93,0	1/1:0,34:37:99:982,102,0	1/1:1,35:40:77:980,77,0	1/1:0,24:28:72:707,72,0
NW_006271970.1	1987461	gene-CCM_02532(dist=307)	upstream	G	GAA	1029.73	AC=11;AF=0.917;AN=12;DP=257;ExcessHet=3.0103;MQ0=0;RPA=14,16;RU=A;STR;set=Intersection	1/1:2,38:50:54:1067,54,0	1/1:0,21:34:63:626,63,0	0/1:3,26:38:1:678,0,1	1/1:0,35:41:99:1070,105,0	1/1:0,32:45:96:950,96,0	1/1:1,39:49:86:1140,86,0
NW_006271970.1	1993751	-	-	CG	C	589.73	AC=8;AF=1.00;AN=8;DP=65;ExcessHet=3.0103;MLEAC=2;MLEAF=1.00;MQ0=0;RPA=4,3;RU=G;STR;set=variant-variant2-variant4-variant5	1/1:0,16:18:48:627,48,0	1/1:1,14:16:8:512,8,0	./.	1/1:1,16:17:14:593,14,0	1/1:0,14:14:42:551,42,0	./.
NW_006271970.1	1993778	-	-	CG	C	477.73	AC=12;AF=1.00;AN=12;DP=72;ExcessHet=3.0103;FS=0.000;MLEAC=2;MLEAF=1.00;MQ0=0;set=Intersection	1/1:0,12:12:36:515,36,0	1/1:1,16:18:38:673,38,0	1/1:0,9:9:27:338,27,0	1/1:0,14:15:42:633,42,0	1/1:0,12:12:36:498,36,0	1/1:0,6:6:18:249,18,0
NW_006271970.1	1994420	gene-CCM_02534(dist=306);gene-CCM_02535(dist=557)	upstream;downstream	A	AGG	318.73	AC=10;AF=0.833;AN=12;DP=103;ExcessHet=3.0103;FS=0.000;MQ0=0;RPA=12,14;RU=G;STR;set=Intersection	1/1:1,11:18:11:291,11,0	1/1:1,9:13:9:240,9,0	1/1:1,7:19:16:196,16,0	0/1:1,11:17:1:287,0,1	0/1:1,9:16:7:231,0,7	1/1:0,11:20:33:349,33,0
NW_006271970.1	2033846	gene-CCM_02547	intronic	C	CT	1802.73	AC=12;AF=1.00;AN=12;DP=318;ExcessHet=3.0103;FS=0.000;MLEAC=2;MLEAF=1.00;MQ0=0;RPA=7,8;RU=T;STR;set=Intersection	1/1:1,58:59:99:1840,144,0	1/1:0,38:40:99:1232,114,0	1/1:0,54:60:99:1746,162,0	1/1:0,50:53:99:1603,150,0	1/1:0,50:52:99:1572,150,0	1/1:0,52:54:99:1664,156,0
NW_006271970.1	2042552	gene-CCM_02550(dist=859)	upstream	G	GC	897.73	AC=12;AF=1.00;AN=12;DP=169;ExcessHet=3.0103;MLEAC=2;MLEAF=1.00;MQ0=0;RPA=2,3;RU=C;STR;set=Intersection	1/1:0,23:23:69:935,69,0	1/1:0,15:15:45:609,45,0	1/1:0,27:29:81:1098,81,0	1/1:0,41:42:99:1668,123,0	1/1:0,29:29:87:1180,87,0	1/1:1,29:31:50:1139,50,0
NW_006271970.1	2043359	gene-CCM_02550(dist=52);gene-CCM_02551(dist=52)	upstream;downstream	T	TTC	552.73	AC=12;AF=1.00;AN=12;DP=278;ExcessHet=3.0103;MLEAC=2;MLEAF=1.00;MQ0=0;set=Intersection	1/1:7,30:39:31:590,31,0	1/1:6,23:30:37:478,37,0	1/1:9,33:44:36:630,36,0	1/1:19,44:64:20:683,20,0	1/1:6,35:46:56:657,56,0	1/1:4,47:55:75:890,75,0
NW_006271970.1	2057098	gene-CCM_02553,gene-CCM_02554(dist=551)	downstream	G	GA	1053.73	AC=11;AF=0.917;AN=12;DP=294;ExcessHet=3.0103;MQ0=0;RPA=10,11;RU=A;STR;set=Intersection	1/1:2,43:50:75:1091,75,0	1/1:1,34:44:76:923,76,0	1/1:2,37:42:58:977,58,0	1/1:3,41:50:62:1028,62,0	0/1:7,40:50:43:961,0,43	1/1:0,50:58:99:1359,148,0
NW_006271970.1	2080667	gene-CCM_02561	intronic	T	TA	1213.73	AC=12;AF=1.00;AN=12;DP=311;ExcessHet=3.0103;MLEAC=2;MLEAF=1.00;MQ0=0;RPA=9,10;RU=A;STR;set=Intersection	1/1:2,44:50:97:1251,97,0	1/1:3,35:43:22:938,22,0	1/1:1,36:41:99:1048,101,0	1/1:2,56:63:99:1568,112,0	1/1:2,57:63:99:1532,113,0	1/1:1,49:51:99:1393,119,0
NW_006271970.1	2091759	gene-CCM_02566,gene-CCM_02567(dist=686)	upstream	A	AGGG,AGG	185.75	AC=3,2;AF=0.375,0.250;AN=8;DP=65;ExcessHet=3.0103;FS=0.000;MQ0=0;RU=G;STR;set=variant-variant2-variant3-variant6	0/1:20:23	0/1:13:19	2/2:13:29	./.	./.	0/1:19:25
NW_006271970.1	2121748	gene-CCM_02576	intronic	T	TC	710.73	AC=8;AF=0.667;AN=12;DP=275;ExcessHet=3.0103;MQ0=0;RPA=10,11;RU=C;STR;set=Intersection	0/1:5,32:50:36:748,0,36	0/1:3,27:39:0:609,0,0	0/1:3,17:37:29:381,0,29	1/1:3,35:54:26:874,26,0	1/1:3,35:56:26:875,26,0	0/1:5,18:39:77:434,0,77
NW_006271970.1	2124160	gene-CCM_02577(dist=584)	upstream	T	TC	179.73	AC=6;AF=0.500;AN=12;DP=173;ExcessHet=3.0103;MLEAC=1;MLEAF=0.500;MQ0=0;RPA=13,14;RU=C;STR;set=Intersection	0/1:7,12:28:92:217,0,92	0/1:2,15:22:1:269,0,1	0/1:7,12:25:87:214,0,87	0/1:6,16:27:36:303,0,36	0/1:8,14:26:99:229,0,108	0/1:10,22:45:99:424,0,126
NW_006271970.1	2132739	gene-CCM_02584(dist=98);gene-CCM_02582,gene-CCM_02583(dist=98)	upstream;downstream	G	GA	1664.73	AC=12;AF=1.00;AN=12;DP=293;ExcessHet=3.0103;FS=0.000;MLEAC=2;MLEAF=1.00;MQ0=0;RPA=2,3;RU=A;STR;set=Intersection	1/1:0,42:45:99:1702,126,0	1/1:0,29:33:87:1176,87,0	1/1:0,59:60:99:2372,178,0	1/1:0,48:50:99:1941,144,0	1/1:0,49:50:99:1988,147,0	1/1:0,54:55:99:2189,163,0
NW_006271970.1	2133000	gene-CCM_02583	intronic	C	CT	943.73	AC=12;AF=1.00;AN=12;DP=296;ExcessHet=3.0103;MQ0=0;RPA=10,11;RU=T;STR;set=Intersection	1/1:2,40:50:66:972,66,0	1/1:2,41:45:70:1050,70,0	1/1:1,46:50:99:1171,110,0	1/1:4,37:47:4:846,4,0	1/1:2,49:55:92:1209,92,0	1/1:3,45:49:55:1102,55,0
NW_006271970.1	2133935	gene-CCM_02583(dist=681);gene-CCM_02584(dist=355)	upstream;downstream	C	CT	954.73	AC=12;AF=1.00;AN=12;DP=289;ExcessHet=3.0103;MQ0=0;RPA=10,11;RU=T;STR;set=Intersection	1/1:3,39:46:78:992,78,0	1/1:0,40:44:99:1067,119,0	1/1:0,38:39:99:1064,114,0	1/1:2,42:55:72:1064,72,0	1/1:2,42:48:70:994,70,0	1/1:2,48:57:92:1286,92,0
NW_006271970.1	2134527	gene-CCM_02585(dist=462);gene-CCM_02584(dist=947)	upstream;downstream	C	CA	592.73	AC=12;AF=1.00;AN=12;DP=307;ExcessHet=3.0103;MQ0=0;RPA=13,14;RU=A;STR;set=Intersection	1/1:2,30:33:44:630,44,0	1/1:3,26:31:11:547,11,0	1/1:5,48:65:31:958,31,0	1/1:5,54:65:47:1061,47,0	1/1:6,51:65:25:972,25,0	1/1:1,39:48:93:876,93,0
NW_006271970.1	2142881	gene-CCM_02587(dist=825)	upstream	T	TCC	76.73	AC=5;AF=0.833;AN=6;DP=44;ExcessHet=3.0103;MQ=60.00;MQ0=0;RPA=17,19;RU=C;STR;set=variant2-variant5-variant6	./.	0/1:3,5:18:45:114,0,45	./.	./.	1/1:0,10:12:29:235,29,0	1/1:0,11:14:33:265,33,0
NW_006271970.1	2147756	gene-CCM_02588(dist=220);gene-CCM_02589(dist=370)	upstream;downstream	G	GA	1331.73	AC=12;AF=1.00;AN=12;DP=294;ExcessHet=3.0103;FS=0.000;MLEAC=2;MLEAF=1.00;MQ0=0;RPA=9,10;RU=A;STR;set=Intersection	1/1:0,48:52:99:1369,144,0	1/1:1,52:57:99:1496,127,0	1/1:0,51:55:99:1424,152,0	1/1:0,40:43:99:1175,120,0	1/1:0,38:41:99:1062,113,0	1/1:0,39:46:99:1110,116,0
NW_006271970.1	2158732	gene-CCM_02593	intronic	G	GA	1168.73	AC=12;AF=1.00;AN=12;DP=278;ExcessHet=3.0103;FS=0.000;MLEAC=2;MLEAF=1.00;MQ0=0;RPA=7,8;RU=A;STR;set=Intersection	1/1:0,38:40:99:1206,114,0	1/1:1,27:31:51:840,51,0	1/1:0,51:56:99:1630,153,0	1/1:0,45:48:99:1454,135,0	1/1:0,36:38:99:1166,108,0	1/1:0,60:63:99:1942,180,0
NW_006271970.1	2173804	gene-CCM_02602(dist=95)	downstream	T	TA	1255.73	AC=12;AF=1.00;AN=12;DP=325;ExcessHet=3.0103;MLEAC=2;MLEAF=1.00;MQ0=0;RPA=9,10;RU=A;STR;set=Intersection	1/1:0,45:48:99:1293,134,0	1/1:0,50:51:99:1412,149,0	1/1:3,47:54:58:1286,58,0	1/1:0,51:54:99:1500,153,0	1/1:3,54:62:99:1447,104,0	1/1:0,51:56:99:1464,153,0
NW_006271970.1	2194704	gene-CCM_02611,gene-CCM_02612(dist=231)	downstream	G	GT	1589.73	AC=12;AF=1.00;AN=12;DP=316;ExcessHet=3.0103;MLEAC=2;MLEAF=1.00;MQ0=0;RPA=9,10;RU=T;STR;set=Intersection	1/1:1,57:66:99:1627,143,0	1/1:1,36:39:79:980,79,0	1/1:1,40:51:92:1105,92,0	1/1:3,46:57:51:1254,51,0	1/1:1,41:50:94:1072,94,0	1/1:0,48:53:99:1356,143,0
NW_006271970.1	2194715	gene-CCM_02611,gene-CCM_02612(dist=220)	downstream	G	GTT	1972.73	AC=12;AF=1.00;AN=12;DP=297;ExcessHet=3.0103;FS=0.000;MLEAC=2;MLEAF=1.00;MQ0=0;RPA=9,11;RU=T;STR;set=Intersection	1/1:1,54:64:99:2010,161,0	1/1:0,36:41:99:1360,108,0	1/1:0,31:42:93:1155,93,0	1/1:0,45:52:99:1665,135,0	1/1:0,39:46:99:1498,117,0	1/1:0,43:52:99:1630,130,0
NW_006271970.1	2199739	gene-CCM_02613	intronic	G	GC	636.73	AC=12;AF=1.00;AN=12;DP=153;ExcessHet=3.0103;FS=0.000;MLEAC=2;MLEAF=1.00;MQ0=0;RPA=4,5;RU=C;STR;set=Intersection	1/1:0,18:18:54:674,54,0	1/1:0,22:22:66:824,66,0	1/1:0,16:17:48:599,48,0	1/1:0,28:28:84:1049,84,0	1/1:0,28:29:84:1041,84,0	1/1:0,37:39:99:1386,111,0
NW_006271970.1	2204301	gene-CCM_02614(dist=915)	upstream	C	CAAAAA	1168.73	AC=12;AF=1.00;AN=12;DP=195;ExcessHet=3.0103;MLEAC=2;MLEAF=1.00;MQ0=0;RPA=13,18;RU=A;STR;set=Intersection	1/1:0,25:35:75:1206,75,0	1/1:1,20:27:54:1109,54,0	1/1:2,18:24:20:876,20,0	1/1:0,25:32:75:1230,75,0	1/1:0,26:37:78:1325,78,0	1/1:1,25:40:68:1311,68,0
NW_006271970.1	2204500	gene-CCM_02614(dist=1114),gene-CCM_02615(dist=4002)	intergenic	G	GA	667.73	AC=12;AF=1.00;AN=12;DP=186;ExcessHet=3.0103;FS=0.000;MLEAC=2;MLEAF=1.00;MQ0=0;RPA=6,7;RU=A;STR;set=Intersection	1/1:0,21:25:63:705,63,0	1/1:0,23:26:69:742,69,0	1/1:0,35:38:99:1126,104,0	1/1:0,29:30:87:926,87,0	1/1:0,24:28:72:800,72,0	1/1:0,30:39:90:958,90,0
NW_006271970.1	2204511	gene-CCM_02614(dist=1125),gene-CCM_02615(dist=3991)	intergenic	A	AAG	115.94	AC=12;AF=1.00;AN=12;DP=183;ExcessHet=3.0103;MLEAC=2;MLEAF=1.00;MQ0=0;set=Intersection	1/1:1,15:23:13:153,13,0	1/1:4,20:25:29:236,29,0	1/1:4,31:38:52:358,52,0	1/1:4,27:35:19:310,19,0	1/1:2,22:28:25:210,25,0	1/1:2,25:34:32:284,32,0
NW_006271970.1	2204897	gene-CCM_02614(dist=1511),gene-CCM_02615(dist=3605)	intergenic	T	TTC	574.7	AC=10;AF=0.833;AN=12;DP=269;ExcessHet=3.0103;MQ0=0;set=Intersection	1/1:10,27:41:6:611,6,0	1/1:6,28:38:41:554,41,0	1/1:6,46:54:98:1029,98,0	1/1:11,35:49:14:798,14,0	0/1:10,23:34:28:439,0,28	0/1:13,38:53:0:745,0,0
NW_006271970.1	2205533	gene-CCM_02614(dist=2147),gene-CCM_02615(dist=2969)	intergenic	T	TAAAAAAA,TAAAAAA	778.73	AC=5,2;AF=0.625,0.250;AN=8;DP=124;ExcessHet=3.0103;MQ0=0;RU=A;STR;set=variant2-variant4-variant5-variant6	./.	0/1:32:52	./.	1/1:26:25	2/2:37:66	1/1:29:8
NW_006271970.1	2206730	-	-	GA	G	594.73	AC=12;AF=1.00;AN=12;DP=101;ExcessHet=3.0103;FS=0.000;MLEAC=2;MLEAF=1.00;MQ0=0;RPA=2,1;RU=A;STR;set=Intersection	1/1:0,15:17:45:632,45,0	1/1:0,13:13:39:552,39,0	1/1:0,11:12:33:462,33,0	1/1:0,18:19:54:764,54,0	1/1:0,13:17:39:547,39,0	1/1:0,21:23:63:878,63,0
NW_006271970.1	2206960	-	-	AGT	A	721.73	AC=2;AF=1.00;AN=2;DP=20;ExcessHet=3.0103;FS=0.000;MLEAC=2;MLEAF=1.00;MQ=58.32;MQ0=0;QD=34.08;SOR=3.611;set=variant3	./.	./.	1/1:0,19:19:57:759,57,0	./.	./.	./.
NW_006271970.1	2206970	gene-CCM_02614(dist=3584),gene-CCM_02615(dist=1532)	intergenic	G	GTGA	634.73	AC=11;AF=0.917;AN=12;DP=100;ExcessHet=3.0103;FS=0.000;MQ0=0;set=Intersection	1/1:0,11:11:33:672,33,0	0/1:1,17:18:13:898,0,13	1/1:0,19:19:57:1098,57,0	1/1:0,18:18:54:1052,54,0	1/1:0,12:12:36:728,36,0	1/1:0,17:17:51:1013,51,0
NW_006271970.1	2206975	-	-	GA	G	570.73	AC=12;AF=1.00;AN=12;DP=115;ExcessHet=3.0103;FS=0.000;MLEAC=2;MLEAF=1.00;MQ0=0;RPA=3,2;RU=A;STR;set=Intersection	1/1:0,16:16:48:608,48,0	1/1:1,19:20:30:674,30,0	1/1:0,21:21:62:734,62,0	1/1:0,20:20:60:730,60,0	1/1:0,13:13:39:494,39,0	1/1:0,20:20:60:771,60,0
NW_006271970.1	2206991	-	-	TC	T	994.73	AC=12;AF=1.00;AN=12;DP=185;ExcessHet=3.0103;FS=0.000;MLEAC=2;MLEAF=1.00;MQ0=0;RPA=2,1;RU=C;STR;set=Intersection	1/1:0,25:25:75:1032,75,0	1/1:0,28:28:84:1135,84,0	1/1:0,30:30:88:1205,88,0	1/1:0,33:33:99:1401,99,0	1/1:0,32:33:96:1327,96,0	1/1:0,30:30:90:1245,90,0
NW_006271970.1	2224849	gene-CCM_02619	exonic	C	CT	1318.73	AC=12;AF=1.00;AN=12;DP=314;ExcessHet=3.0103;MQ0=0;RPA=9,10;RU=T;STR;set=Intersection	1/1:0,48:51:99:1356,143,0	1/1:3,39:48:32:961,32,0	1/1:1,33:37:71:921,71,0	1/1:1,52:56:99:1423,127,0	1/1:3,57:63:99:1569,108,0	1/1:1,56:59:99:1560,139,0
NW_006271970.1	2239917	gene-CCM_02624,gene-CCM_02625(dist=404)	downstream	T	TA	2404.73	AC=6;AF=1.00;AN=6;DP=165;ExcessHet=3.0103;FS=0.000;MLEAC=2;MLEAF=1.00;MQ0=0;RPA=3,4;RU=A;STR;set=variant4-variant5-variant6	./.	./.	./.	1/1:0,62:63:99:2442,187,0	1/1:0,49:50:99:1888,147,0	1/1:0,51:52:99:2009,153,0
NW_006271970.1	2256408	gene-CCM_02629(dist=2068),gene-CCM_02630(dist=1679)	intergenic	G	GCC	308.73	AC=6;AF=0.500;AN=12;DP=191;ExcessHet=3.0103;MLEAC=1;MLEAF=0.500;MQ0=0;RPA=13,15;RU=C;STR;set=Intersection	0/1:4,15:35:48:346,0,48	0/1:3,15:33:14:341,0,14	0/1:5,11:35:81:278,0,81	0/1:3,15:32:4:333,0,4	0/1:3,14:26:4:317,0,4	0/1:2,13:30:13:297,0,13
NW_006271970.1	2257976	gene-CCM_02630(dist=111)	upstream	C	CT	1370.73	AC=11;AF=0.917;AN=12;DP=299;ExcessHet=3.0103;MQ0=0;RPA=10,11;RU=T;STR;set=Intersection	1/1:2,54:59:99:1408,127,0	0/1:4,28:35:25:687,0,25	1/1:2,42:51:73:1098,73,0	1/1:2,39:52:63:961,63,0	1/1:3,36:44:28:850,28,0	1/1:2,50:58:99:1307,116,0
NW_006271970.1	2262261	-	-	GA	G	1763.73	AC=12;AF=1.00;AN=12;DP=332;ExcessHet=3.0103;FS=0.000;MLEAC=2;MLEAF=1.00;MQ0=0;RPA=6,5;RU=A;STR;set=Intersection	1/1:0,49:52:99:1801,147,0	1/1:0,45:46:99:1658,135,0	1/1:0,55:58:99:2022,166,0	1/1:0,60:63:99:2208,181,0	1/1:0,48:52:99:1766,144,0	1/1:0,57:61:99:2099,172,0
NW_006271970.1	2263110	gene-CCM_02630,gene-CCM_02631(dist=209)	downstream	G	GA	1403.73	AC=12;AF=1.00;AN=12;DP=296;ExcessHet=3.0103;MLEAC=2;MLEAF=1.00;MQ0=0;RPA=8,9;RU=A;STR;set=Intersection	1/1:1,49:51:99:1441,117,0	1/1:0,54:59:99:1647,162,0	1/1:0,33:45:97:951,97,0	1/1:0,28:32:84:865,84,0	1/1:0,49:54:99:1504,147,0	1/1:0,51:55:99:1531,153,0
NW_006271970.1	2263122	gene-CCM_02630,gene-CCM_02631(dist=197)	downstream	G	GA	1502.73	AC=12;AF=1.00;AN=12;DP=293;ExcessHet=3.0103;FS=0.000;MLEAC=2;MLEAF=1.00;MQ0=0;RPA=8,9;RU=A;STR;set=Intersection	1/1:0,52:56:99:1540,156,0	1/1:2,51:57:95:1485,95,0	1/1:0,34:35:99:1030,102,0	1/1:0,31:33:93:944,93,0	1/1:0,48:54:99:1421,143,0	1/1:0,51:57:99:1556,153,0
NW_006271970.1	2274812	-	-	CG	C	1206.73	AC=12;AF=1.00;AN=12;DP=225;ExcessHet=3.0103;FS=0.000;MLEAC=2;MLEAF=1.00;MQ0=0;RPA=7,6;RU=G;STR;set=Intersection	1/1:0,36:38:99:1244,108,0	1/1:0,36:37:99:1258,108,0	1/1:0,31:32:93:1086,93,0	1/1:0,37:39:99:1276,111,0	1/1:0,28:32:84:988,84,0	1/1:0,44:47:99:1515,132,0
NW_006271970.1	2280763	gene-CCM_02634(dist=223)	upstream	A	AG	137.75	AC=6;AF=0.500;AN=12;DP=88;ExcessHet=3.0103;FS=0.000;MLEAC=1;MLEAF=0.500;MQ0=0;RPA=11,12;RU=G;STR;set=Intersection	0/1:2,9:16:24:175,0,24	0/1:1,7:9:4:146,0,4	0/1:1,7:15:4:163,0,4	0/1:2,11:15:17:239,0,17	0/1:2,10:15:20:214,0,20	0/1:3,12:18:39:275,0,39
NW_006271970.1	2284121	gene-CCM_02635,gene-CCM_02636(dist=203)	downstream	T	TA	1903.73	AC=12;AF=1.00;AN=12;DP=347;ExcessHet=3.0103;FS=0.000;MLEAC=2;MLEAF=1.00;MQ0=0;RPA=7,8;RU=A;STR;set=Intersection	1/1:0,60:62:99:1941,180,0	1/1:0,29:31:87:940,87,0	1/1:0,59:64:99:1896,177,0	1/1:0,62:66:99:2002,186,0	1/1:0,60:63:99:1945,180,0	1/1:0,56:61:99:1811,168,0
NW_006271970.1	2294179	-	-	AT	A	1652.73	AC=12;AF=1.00;AN=12;DP=336;ExcessHet=3.0103;FS=0.000;MLEAC=2;MLEAF=1.00;MQ0=0;RPA=9,8;RU=T;STR;set=Intersection	1/1:0,53:57:99:1690,159,0	1/1:0,41:43:99:1296,123,0	1/1:0,47:52:99:1513,141,0	1/1:0,60:63:99:1909,180,0	1/1:2,50:57:95:1549,95,0	1/1:0,63:64:99:2028,189,0
NW_006271970.1	2308736	gene-CCM_02643(dist=2853),gene-CCM_02644(dist=1284)	intergenic	A	AC	284.82	AC=6;AF=0.600;AN=10;DP=116;ExcessHet=3.0103;MQ0=0;RPA=13,14;RU=C;STR;set=variant-variant3-variant4-variant5-variant6	0/1:3,17:25:17:322,0,17	./.	0/1:4,19:25:34:318,0,34	0/1:3,9:16:25:175,0,25	1/1:2,16:23:21:311,21,0	0/1:7,11:27:97:160,0,97
NW_006271970.1	2320332	gene-CCM_02645(dist=1569),gene-CCM_02646(dist=2709)	intergenic	T	TAAAAAAA	610.73	AC=8;AF=1.00;AN=8;DP=83;ExcessHet=3.0103;FS=0.000;MLEAC=2;MLEAF=1.00;MQ0=0;RPA=14,21;RU=A;STR;set=variant-variant3-variant5-variant6	1/1:0,12:17:36:648,36,0	./.	1/1:0,16:29:48:1104,48,0	./.	1/1:0,10:14:30:588,30,0	1/1:0,11:23:33:705,33,0
NW_006271970.1	2321406	-	-	CT	C	1781.73	AC=12;AF=1.00;AN=12;DP=321;ExcessHet=3.0103;MLEAC=2;MLEAF=1.00;MQ0=0;RPA=10,9;RU=T;STR;set=Intersection	1/1:0,59:61:99:1819,177,0	1/1:0,38:43:99:1172,114,0	1/1:0,48:51:99:1483,144,0	1/1:0,37:41:99:1135,111,0	1/1:1,62:70:99:1879,160,0	1/1:0,49:55:99:1507,147,0
NW_006271970.1	2321760	gene-CCM_02645(dist=2997),gene-CCM_02646(dist=1281)	intergenic	G	GT	1932.73	AC=12;AF=1.00;AN=12;DP=317;ExcessHet=3.0103;FS=0.000;MLEAC=2;MLEAF=1.00;MQ0=0;RPA=6,7;RU=T;STR;set=Intersection	1/1:0,58:60:99:1970,174,0	1/1:0,42:44:99:1421,126,0	1/1:0,44:48:99:1489,132,0	1/1:0,46:56:99:1562,138,0	1/1:0,47:50:99:1597,141,0	1/1:0,52:59:99:1764,156,0
NW_006271970.1	2323571	gene-CCM_02646	intronic	C	CTT,CT	1051.73	AC=10,1;AF=0.833,0.083;AN=12;DP=282;ExcessHet=3.0103;MQ0=0;RU=T;STR;set=Intersection	1/1:50:88	1/1:33:78	0/1:47:4	1/2:53:99	1/1:50:11	1/1:49:99
NW_006271970.1	2327485	-	-	GA	G	772.73	AC=12;AF=1.00;AN=12;DP=191;ExcessHet=3.0103;MLEAC=2;MLEAF=1.00;MQ0=0;RPA=11,10;RU=A;STR;set=Intersection	1/1:1,29:33:62:810,62,0	1/1:1,22:25:41:628,41,0	1/1:1,28:31:59:800,59,0	1/1:2,29:34:37:807,37,0	1/1:1,31:34:85:910,85,0	1/1:1,25:34:51:719,51,0
NW_006271970.1	2327743	-	-	CG	C	374.74	AC=2;AF=1.00;AN=2;DP=10;ExcessHet=3.0103;FS=0.000;MLEAC=2;MLEAF=1.00;MQ=61.07;MQ0=0;QD=30.50;SOR=4.804;set=variant4	./.	./.	./.	1/1:0,10:10:30:412,30,0	./.	./.
NW_006271970.1	2327744	gene-CCM_02647	exonic	G	GGGC	407.74	AC=8;AF=1.00;AN=8;DP=55;ExcessHet=3.0103;FS=0.000;MLEAC=2;MLEAF=1.00;MQ=60.00;MQ0=0;set=variant-variant2-variant3-variant5	1/1:0,10:10:29:445,29,0	1/1:0,12:14:36:546,36,0	1/1:0,16:16:47:650,47,0	./.	1/1:0,14:15:42:606,42,0	./.
NW_006271970.1	2364133	gene-CCM_02662	intronic	C	CT	999.73	AC=12;AF=1.00;AN=12;DP=284;ExcessHet=3.0103;MLEAC=2;MLEAF=1.00;MQ0=0;RPA=9,10;RU=T;STR;set=Intersection	1/1:1,37:40:83:1037,83,0	1/1:3,36:41:24:929,24,0	1/1:3,40:47:37:1074,37,0	1/1:1,42:46:98:1185,98,0	1/1:3,45:55:52:1229,52,0	1/1:0,49:55:99:1403,147,0
NW_006271970.1	2370515	gene-CCM_02663(dist=192)	upstream	C	CG	186.73	AC=7;AF=0.583;AN=12;DP=145;ExcessHet=3.0103;FS=0.000;MQ=60.00;MQ0=0;RPA=12,13;RU=G;STR;set=Intersection	0/1:3,12:21:36:224,0,36	0/1:4,14:22:21:257,0,21	0/1:2,9:19:5:166,0,5	0/1:5,16:33:38:312,0,38	0/1:3,14:21:29:295,0,29	1/1:2,19:29:9:394,9,0
NW_006271970.1	2371446	-	-	GC	G	485.73	AC=12;AF=1.00;AN=12;DP=111;ExcessHet=3.0103;FS=0.000;MLEAC=2;MLEAF=1.00;MQ0=0;RPA=10,9;RU=C;STR;set=Intersection	1/1:0,17:17:51:523,51,0	1/1:1,17:22:24:493,24,0	1/1:0,13:13:39:400,39,0	1/1:0,7:10:21:215,21,0	1/1:0,21:22:63:627,63,0	1/1:2,23:27:16:650,16,0
NW_006271970.1	2371766	-	-	TC	T	198.77	AC=12;AF=1.00;AN=12;DP=94;ExcessHet=3.0103;FS=0.000;MLEAC=2;MLEAF=1.00;MQ0=0;RPA=8,7;RU=C;STR;set=Intersection	1/1:0,7:8:21:236,21,0	1/1:0,9:11:27:303,27,0	1/1:0,20:22:60:650,60,0	1/1:0,13:16:39:438,39,0	1/1:0,13:15:39:438,39,0	1/1:0,15:22:45:485,45,0
NW_006271970.1	2372336	gene-CCM_02664(dist=840)	upstream	C	CT	1038.73	AC=12;AF=1.00;AN=12;DP=288;ExcessHet=3.0103;MLEAC=2;MLEAF=1.00;MQ0=0;RPA=9,10;RU=T;STR;set=Intersection	1/1:3,41:49:39:1076,39,0	1/1:1,36:39:80:1029,80,0	1/1:0,34:38:99:935,100,0	1/1:1,36:41:99:1031,100,0	1/1:0,56:58:99:1627,168,0	1/1:2,55:63:99:1582,134,0
NW_006271970.1	2377437	-	-	GA	G	1018.73	AC=12;AF=1.00;AN=12;DP=190;ExcessHet=3.0103;FS=0.000;MLEAC=2;MLEAF=1.00;MQ0=0;RPA=7,6;RU=A;STR;set=Intersection	1/1:0,30:32:90:1056,90,0	1/1:0,25:25:75:875,75,0	1/1:0,24:25:72:849,72,0	1/1:0,37:37:99:1306,111,0	1/1:0,30:31:90:1057,90,0	1/1:0,39:40:99:1375,117,0
NW_006271970.1	2381179	-	-	AT	A	1462.73	AC=12;AF=1.00;AN=12;DP=304;ExcessHet=3.0103;MLEAC=2;MLEAF=1.00;MQ0=0;RPA=11,10;RU=T;STR;set=Intersection	1/1:0,51:55:99:1500,153,0	1/1:0,39:43:99:1144,117,0	1/1:0,53:55:99:1562,159,0	1/1:3,41:47:48:1119,48,0	1/1:0,61:67:99:1803,183,0	1/1:0,37:37:99:1067,111,0
NW_006271970.1	2382089	gene-CCM_02665(dist=1033),gene-CCM_02666(dist=4845)	intergenic	C	CT	868.73	AC=12;AF=1.00;AN=12;DP=290;ExcessHet=3.0103;FS=0.000;MLEAC=2;MLEAF=1.00;MQ=60.00;MQ0=0;RPA=8,9;RU=T;STR;set=Intersection	1/1:0,30:33:90:906,90,0	1/1:1,46:51:99:1388,109,0	1/1:0,46:53:99:1402,138,0	1/1:0,45:51:99:1385,135,0	1/1:1,51:57:99:1516,124,0	1/1:0,38:45:99:1174,114,0
NW_006271970.1	2382102	gene-CCM_02665(dist=1046),gene-CCM_02666(dist=4832)	intergenic	C	CT	605.73	AC=12;AF=1.00;AN=12;DP=276;ExcessHet=3.0103;MLEAC=2;MLEAF=1.00;MQ=60.00;MQ0=0;RPA=10,11;RU=T;STR;set=Intersection	1/1:2,26:33:33:643,33,0	1/1:3,43:51:50:1117,50,0	1/1:3,38:48:35:973,35,0	1/1:2,41:46:89:1072,89,0	1/1:1,48:53:99:1290,116,0	1/1:1,39:45:90:1009,90,0
NW_006271970.1	2418250	gene-CCM_02678	intronic	A	AG	288.73	AC=9;AF=0.900;AN=10;DP=147;ExcessHet=3.0103;FS=0.000;MQ=60.00;MQ0=0;RPA=13,14;RU=G;STR;set=variant2-variant3-variant4-variant5-variant6	./.	1/1:1,21:26:48:326,48,0	1/1:7,22:39:8:309,8,0	1/1:4,17:28:12:211,12,0	1/1:1,19:29:46:315,46,0	0/1:5,14:25:12:177,0,12
NW_006271970.1	2431974	gene-CCM_02684	intronic	G	GAA	702.73	AC=12;AF=1.00;AN=12;DP=255;ExcessHet=3.0103;MQ0=0;RPA=15,17;RU=A;STR;set=Intersection	1/1:2,25:41:16:651,16,0	1/1:2,31:47:57:820,57,0	1/1:1,22:33:35:570,35,0	1/1:1,24:31:42:638,42,0	1/1:1,31:49:75:863,75,0	1/1:0,40:54:99:1147,120,0
NW_006271970.1	2445619	-	-	CT	C	952.73	AC=10;AF=1.00;AN=10;DP=138;ExcessHet=3.0103;MLEAC=2;MLEAF=1.00;MQ0=0;RPA=5,4;RU=T;STR;set=variant-variant2-variant3-variant4-variant5	1/1:1,28:36:74:990,74,0	1/1:1,16:20:35:724,35,0	1/1:0,18:21:54:646,54,0	1/1:0,25:27:74:901,74,0	1/1:0,31:34:93:1155,93,0	./.
NW_006271970.1	2445620	gene-CCM_02688(dist=498)	upstream	T	TTTTC	540.73	AC=2;AF=1.00;AN=2;BaseQRankSum=-0.365;DP=48;ExcessHet=3.0103;FS=0.000;MLEAC=2;MLEAF=1.00;MQ=62.62;MQ0=0;MQRankSum=0.365;QD=10.67;ReadPosRankSum=-1.641;SOR=0.293;set=variant6	./.	./.	./.	./.	./.	1/1:1,37:46:76:578,76,0
NW_006271970.1	2445621	gene-CCM_02688(dist=497)	upstream	T	TTTC	183.19	AC=2;AF=1.00;AN=2;BaseQRankSum=-0.969;DP=28;ExcessHet=3.0103;FS=8.113;MLEAC=2;MLEAF=1.00;MQ=58.09;MQ0=0;MQRankSum=0.373;QD=10.78;ReadPosRankSum=0.224;SOR=1.245;set=variant2	./.	1/1:2,15:23:4:219,4,0	./.	./.	./.	./.
NW_006271970.1	2456282	gene-CCM_02693(dist=384);gene-CCM_02692(dist=79)	upstream;downstream	C	CTTT,CTT	813.86	AC=9,1;AF=0.750,0.083;AN=12;DP=257;ExcessHet=3.0103;MQ0=0;RU=T;STR;set=Intersection	0/1:53:78	1/1:40:13	1/1:26:48	1/1:37:8	2/1:52:99	0/1:49:25
NW_006271970.1	2464534	gene-CCM_02695,gene-CCM_02696(dist=90)	downstream	C	CT	806.73	AC=10;AF=0.833;AN=12;DP=263;ExcessHet=3.0103;MQ0=0;RPA=13,14;RU=T;STR;set=Intersection	1/1:1,38:49:90:844,90,0	0/1:5,24:33:24:476,0,24	0/1:6,35:54:0:691,0,0	1/1:3,29:33:35:623,35,0	1/1:5,34:49:19:686,19,0	1/1:4,33:45:23:667,23,0
NW_006271970.1	2467119	gene-CCM_02697	intronic	T	TA	1035.73	AC=11;AF=0.917;AN=12;DP=313;ExcessHet=3.0103;MQ0=0;RPA=12,13;RU=A;STR;set=Intersection	1/1:5,47:57:55:1073,55,0	1/1:2,39:46:86:935,86,0	1/1:2,44:50:82:1001,82,0	1/1:2,40:48:86:920,86,0	1/1:1,44:50:99:1057,108,0	0/1:8,51:62:36:1097,0,36
NW_006271970.1	2485801	gene-CCM_02705(dist=270);gene-CCM_02704(dist=201)	upstream;downstream	C	CT	1048.73	AC=12;AF=1.00;AN=12;DP=328;ExcessHet=3.0103;MLEAC=2;MLEAF=1.00;MQ0=0;RPA=9,10;RU=T;STR;set=Intersection	1/1:2,39:44:62:1086,62,0	1/1:3,42:46:43:1145,43,0	1/1:2,56:61:99:1587,113,0	1/1:1,45:53:99:1295,127,0	1/1:1,49:60:99:1354,118,0	1/1:2,56:64:99:1483,110,0
NW_006271970.1	2492675	-	-	TC	T	1507.73	AC=12;AF=1.00;AN=12;DP=324;ExcessHet=3.0103;MLEAC=2;MLEAF=1.00;MQ0=0;RPA=9,8;RU=C;STR;set=Intersection	1/1:0,48:51:99:1545,144,0	1/1:0,39:40:99:1256,117,0	1/1:0,48:52:99:1524,144,0	1/1:0,58:63:99:1866,174,0	1/1:0,53:57:99:1685,159,0	1/1:1,56:61:99:1751,140,0
NW_006271970.1	2492909	gene-CCM_02707,gene-CCM_02708(dist=376)	downstream	C	CT	1315.73	AC=12;AF=1.00;AN=12;DP=317;ExcessHet=3.0103;MLEAC=2;MLEAF=1.00;MQ0=0;RPA=10,11;RU=T;STR;set=Intersection	1/1:2,51:61:99:1353,100,0	1/1:1,33:42:72:878,72,0	1/1:1,40:47:92:1037,92,0	1/1:1,46:54:99:1225,111,0	1/1:1,43:54:99:1122,102,0	1/1:0,50:59:99:1330,149,0
NW_006271970.1	2498460	-	-	CT	C	1538.73	AC=2;AF=1.00;AN=2;DP=44;ExcessHet=3.0103;FS=0.000;MLEAC=2;MLEAF=1.00;MQ=59.42;MQ0=0;QD=27.40;RPA=2,1;RU=T;SOR=1.402;STR;set=variant4	./.	./.	./.	1/1:0,42:44:99:1576,124,0	./.	./.
NW_006271970.1	2498461	gene-CCM_02709(dist=937)	upstream	T	TC	1065.73	AC=12;AF=1.00;AN=12;DP=289;ExcessHet=3.0103;MLEAC=2;MLEAF=1.00;MQ0=0;set=Intersection	1/1:1,43:46:99:1103,117,0	1/1:0,44:46:99:1138,122,0	1/1:0,44:48:99:1286,124,0	1/1:0,40:44:99:951,108,0	1/1:0,48:50:99:1227,137,0	1/1:1,52:55:99:1324,145,0
NW_006271970.1	2498487	-	-	GT	G	1532.73	AC=12;AF=1.00;AN=12;DP=280;ExcessHet=3.0103;FS=0.000;MLEAC=2;MLEAF=1.00;MQ0=0;RPA=6,5;RU=T;STR;set=Intersection	1/1:0,43:47:99:1570,129,0	1/1:0,43:44:99:1553,129,0	1/1:0,50:52:99:1765,150,0	1/1:0,33:41:99:1198,99,0	1/1:0,41:44:99:1486,123,0	1/1:0,47:52:99:1718,141,0
NW_006271970.1	2498507	-	-	AT	A	1618.73	AC=12;AF=1.00;AN=12;DP=296;ExcessHet=3.0103;FS=0.000;MLEAC=2;MLEAF=1.00;MQ0=0;RPA=6,5;RU=T;STR;set=Intersection	1/1:1,46:50:99:1656,112,0	1/1:0,44:48:99:1619,132,0	1/1:0,52:58:99:1903,156,0	1/1:0,32:34:96:1175,96,0	1/1:0,46:51:99:1666,138,0	1/1:0,50:55:99:1842,150,0
NW_006271970.1	2502018	-	-	GA	G	1071.73	AC=12;AF=1.00;AN=12;DP=294;ExcessHet=3.0103;MLEAC=2;MLEAF=1.00;MQ0=0;RPA=10,9;RU=A;STR;set=Intersection	1/1:1,37:42:85:1109,85,0	1/1:1,37:41:85:1112,85,0	1/1:1,39:41:91:1169,91,0	1/1:2,54:61:99:1602,109,0	1/1:2,49:56:94:1448,94,0	1/1:0,51:53:99:1572,153,0
NW_006271970.1	2505742	gene-CCM_02710(dist=2050),gene-CCM_02711(dist=3913)	intergenic	C	CG	217.8	AC=10;AF=1.00;AN=10;DP=33;ExcessHet=3.0103;FS=0.000;MLEAC=2;MLEAF=1.00;MQ0=0;RPA=1,2;RU=G;STR;set=variant-variant2-variant4-variant5-variant6	1/1:0,6:6:18:255,18,0	1/1:0,5:5:15:212,15,0	./.	1/1:0,7:7:21:292,21,0	1/1:0,7:7:21:295,21,0	1/1:0,6:6:18:254,18,0
NW_006271970.1	2505752	gene-CCM_02710(dist=2060),gene-CCM_02711(dist=3903)	intergenic	G	GT	227.77	AC=10;AF=1.00;AN=10;DP=39;ExcessHet=3.0103;FS=0.000;MLEAC=2;MLEAF=1.00;MQ0=0;RPA=2,3;RU=T;STR;set=variant-variant2-variant4-variant5-variant6	1/1:0,7:7:21:265,21,0	1/1:0,6:6:18:241,18,0	./.	1/1:0,7:7:21:265,21,0	1/1:0,8:8:24:325,24,0	1/1:0,9:9:27:327,27,0
NW_006271970.1	2505759	-	-	GT	G	223.77	AC=6;AF=1.00;AN=6;DP=32;ExcessHet=3.0103;FS=0.000;MLEAC=2;MLEAF=1.00;MQ0=0;RPA=2,1;RU=T;STR;set=variant2-variant5-variant6	./.	1/1:0,8:8:21:261,21,0	./.	./.	1/1:0,9:9:27:380,27,0	1/1:0,10:10:30:337,30,0
NW_006271970.1	2507338	gene-CCM_02710(dist=3646),gene-CCM_02711(dist=2317)	intergenic	G	GT	1529.73	AC=12;AF=1.00;AN=12;DP=328;ExcessHet=3.0103;MLEAC=2;MLEAF=1.00;MQ0=0;RPA=9,10;RU=T;STR;set=Intersection	1/1:0,54:58:99:1567,162,0	1/1:1,43:47:99:1214,101,0	1/1:0,44:46:99:1292,132,0	1/1:1,43:52:99:1238,104,0	1/1:0,59:61:99:1713,177,0	1/1:0,59:64:99:1698,177,0
NW_006271970.1	2509020	-	-	CT	C	637.73	AC=12;AF=1.00;AN=12;DP=127;ExcessHet=3.0103;FS=0.000;MLEAC=2;MLEAF=1.00;MQ0=0;set=Intersection	1/1:0,15:19:45:675,45,0	1/1:0,8:11:24:357,24,0	1/1:0,15:17:45:681,45,0	1/1:0,20:22:60:909,60,0	1/1:0,17:19:51:766,51,0	1/1:0,33:36:99:1492,99,0
NW_006271970.1	2528416	-	-	GTT	G	2928.73	AC=12;AF=1.00;AN=12;DP=268;ExcessHet=3.0103;MLEAC=2;MLEAF=1.00;MQ0=0;set=Intersection	1/1:0,59:59:99:2966,176,0	1/1:0,31:31:93:1611,93,0	1/1:0,41:42:99:2174,123,0	1/1:1,42:44:99:2226,122,0	1/1:0,54:55:99:2821,162,0	1/1:0,37:37:99:1885,111,0
NW_006271970.1	2528418	-	-	TAG	T	1347.73	AC=12;AF=1.00;AN=12;DP=252;ExcessHet=3.0103;FS=0.000;MLEAC=2;MLEAF=1.00;MQ0=0;set=Intersection	1/1:0,56:56:99:1385,145,0	1/1:0,30:30:78:786,78,0	1/1:1,39:40:95:1078,95,0	1/1:0,41:41:99:940,102,0	1/1:0,51:51:99:1230,132,0	1/1:0,34:34:87:880,87,0
NW_006271970.1	2545936	gene-CCM_02726	intronic	C	CT	1566.73	AC=12;AF=1.00;AN=12;DP=288;ExcessHet=3.0103;MLEAC=2;MLEAF=1.00;MQ0=0;RPA=7,8;RU=T;STR;set=Intersection	1/1:0,50:55:99:1604,150,0	1/1:1,46:50:99:1457,108,0	1/1:1,37:40:80:1143,80,0	1/1:0,43:45:99:1394,129,0	1/1:0,40:42:99:1280,120,0	1/1:1,49:56:99:1532,116,0
NW_006271970.1	2551445	gene-CCM_02727,gene-CCM_02728(dist=194)	downstream	A	AT	888.73	AC=9;AF=0.750;AN=12;DP=311;ExcessHet=3.0103;MQ0=0;RPA=12,13;RU=T;STR;set=Intersection	1/1:4,42:48:31:926,31,0	1/1:2,44:47:99:1062,101,0	0/1:7,34:44:71:679,0,71	0/1:7,42:52:23:901,0,23	0/1:8,45:58:25:920,0,25	1/1:5,51:62:34:1101,34,0
NW_006271970.1	2552860	gene-CCM_02728	intronic	G	GTTT	842.73	AC=6;AF=1.00;AN=6;DP=121;ExcessHet=3.0103;MLEAC=2;MLEAF=1.00;MQ0=0;RPA=15,18;RU=T;STR;set=variant-variant4-variant5	1/1:2,27:44:45:880,45,0	./.	./.	1/1:0,24:31:71:780,71,0	1/1:1,30:46:77:991,77,0	./.
NW_006271970.1	2552875	gene-CCM_02728	intronic	T	TTTTG	498.73	AC=8;AF=0.667;AN=12;DP=243;ExcessHet=3.0103;MQ0=0;set=Intersection	0/1:13,31:49:67:536,0,67	0/1:12,25:40:59:523,0,59	0/1:9,25:38:20:571,0,20	1/1:5,27:33:34:667,34,0	1/1:8,32:44:31:735,31,0	0/1:10,28:39:0:606,0,0
NW_006271970.1	2552877	gene-CCM_02728	intronic	G	GT	1009.73	AC=10;AF=1.00;AN=10;DP=181;ExcessHet=3.0103;FS=0.000;MLEAC=2;MLEAF=1.00;MQ0=0;RPA=8,9;RU=T;STR;set=variant-variant2-variant3-variant5-variant6	1/1:0,35:43:99:1047,105,0	1/1:0,25:34:75:767,75,0	1/1:0,26:32:78:792,78,0	./.	1/1:0,28:39:84:823,84,0	1/1:0,25:33:75:738,75,0
NW_006271970.1	2554314	gene-CCM_02728	intronic	G	GA	1338.73	AC=12;AF=1.00;AN=12;DP=300;ExcessHet=3.0103;MLEAC=2;MLEAF=1.00;MQ0=0;RPA=10,11;RU=A;STR;set=Intersection	1/1:5,55:62:70:1376,70,0	1/1:2,34:37:49:858,49,0	1/1:2,36:41:55:915,55,0	1/1:4,38:49:20:942,20,0	1/1:2,54:60:99:1384,108,0	1/1:1,44:51:99:1203,106,0
NW_006271970.1	2555740	gene-CCM_02729	intronic	A	AT	2407.73	AC=12;AF=1.00;AN=12;DP=323;ExcessHet=3.0103;FS=0.000;MLEAC=2;MLEAF=1.00;MQ0=0;RPA=4,5;RU=T;STR;set=Intersection	1/1:0,66:72:99:2445,199,0	1/1:0,45:49:99:1677,135,0	1/1:0,47:53:99:1760,141,0	1/1:0,47:49:99:1761,141,0	1/1:0,58:60:99:2165,175,0	1/1:0,37:40:99:1386,111,0
NW_006271970.1	2564395	gene-CCM_02731,gene-CCM_02732(dist=122)	downstream	C	CA	1322.73	AC=12;AF=1.00;AN=12;DP=326;ExcessHet=3.0103;MLEAC=2;MLEAF=1.00;MQ0=0;RPA=9,10;RU=A;STR;set=Intersection	1/1:2,49:55:91:1360,91,0	1/1:2,43:48:74:1200,74,0	1/1:1,56:60:99:1549,139,0	1/1:2,54:58:99:1471,106,0	1/1:2,50:55:95:1409,95,0	1/1:3,43:50:66:1173,66,0
NW_006271970.1	2573107	gene-CCM_02736(dist=23)	upstream	T	TC	1812.73	AC=12;AF=1.00;AN=12;DP=313;ExcessHet=3.0103;FS=0.000;MLEAC=2;MLEAF=1.00;MQ0=0;RPA=7,8;RU=C;STR;set=Intersection	1/1:1,59:66:99:1850,145,0	1/1:0,47:48:99:1524,141,0	1/1:0,50:53:99:1615,150,0	1/1:0,42:45:99:1360,126,0	1/1:0,43:46:99:1394,129,0	1/1:0,53:55:99:1718,159,0
NW_006271970.1	2573485	gene-CCM_02736	intronic	C	CAAA	1030.73	AC=12;AF=1.00;AN=12;DP=246;ExcessHet=3.0103;MQ0=0;RPA=13,16;RU=A;STR;set=Intersection	1/1:0,26:32:78:1068,78,0	1/1:3,27:34:59:995,59,0	1/1:0,35:40:99:1205,102,0	1/1:2,33:42:49:1167,49,0	1/1:6,33:46:17:1081,17,0	1/1:1,44:52:99:1590,123,0
NW_006271970.1	2587527	-	-	AG	A	474.75	AC=6;AF=1.00;AN=6;DP=58;ExcessHet=3.0103;FS=0.000;MLEAC=2;MLEAF=1.00;MQ0=0;RPA=9,8;RU=G;STR;set=variant-variant4-variant6	1/1:1,17:20:23:512,23,0	./.	./.	1/1:0,10:15:30:310,30,0	./.	1/1:0,21:23:63:634,63,0
NW_006271970.1	2587535	-	-	GGA	G	121.92	AC=8;AF=0.800;AN=10;DP=85;ExcessHet=3.0103;MQ0=0;set=variant-variant2-variant3-variant5-variant6	0/1:5,11:19:5:158,0,5	1/1:1,10:13:27:201,27,0	1/1:2,9:16:12:257,12,0	./.	0/1:4,11:16:8:112,0,8	1/1:6,13:21:1:258,1,0
NW_006271970.1	2620501	gene-CCM_02753,gene-CCM_02754(dist=24)	downstream	G	GTT	859.73	AC=12;AF=1.00;AN=12;DP=284;ExcessHet=3.0103;FS=0.000;MQ0=0;RPA=13,15;RU=T;STR;set=Intersection	1/1:1,30:43:58:870,58,0	1/1:1,24:31:54:708,54,0	1/1:0,36:46:99:1100,107,0	1/1:3,44:62:51:1290,51,0	1/1:3,46:58:56:1358,56,0	1/1:1,30:44:73:939,73,0
NW_006271970.1	2621434	gene-CCM_02754	intronic	G	GT	827.74	AC=12;AF=1.00;AN=12;DP=282;ExcessHet=3.0103;MLEAC=2;MLEAF=1.00;MQ0=0;RPA=10,11;RU=T;STR;set=Intersection	1/1:3,36:43:28:865,28,0	1/1:0,28:37:83:732,83,0	1/1:1,39:47:89:991,89,0	1/1:3,43:50:68:1081,68,0	1/1:1,46:54:99:1221,111,0	1/1:2,41:51:70:1054,70,0
NW_006271970.1	2628225	gene-CCM_02757(dist=51)	upstream	C	CT	940.25	AC=10;AF=0.833;AN=12;DP=308;ExcessHet=3.0103;MQ0=0;RPA=10,11;RU=T;STR;set=Intersection	0/1:5,41:48:9:977,0,9	0/1:6,25:32:64:608,0,64	1/1:3,43:52:50:1100,50,0	1/1:3,49:53:66:1206,66,0	1/1:6,56:68:13:1397,13,0	1/1:4,47:55:35:1163,35,0
NW_006271970.1	2651278	gene-CCM_02766,gene-CCM_02767,gene-CCM_02768(dist=195)	upstream	C	CT	1308.73	AC=10;AF=0.833;AN=12;DP=325;ExcessHet=3.0103;MQ0=0;RPA=11,12;RU=T;STR;set=Intersection	1/1:3,57:67:93:1346,93,0	0/1:4,34:48:1:681,0,1	0/1:6,32:44:36:739,0,36	1/1:0,38:44:99:880,111,0	1/1:1,60:63:99:1486,152,0	1/1:3,53:59:99:1246,99,0
NW_006271970.1	2678236	gene-CCM_02777(dist=598);gene-CCM_02776(dist=164)	upstream;downstream	G	GA	1016.73	AC=12;AF=1.00;AN=12;DP=318;ExcessHet=3.0103;MLEAC=2;MLEAF=1.00;MQ0=0;RPA=10,11;RU=A;STR;set=Intersection	1/1:1,43:50:99:1054,99,0	1/1:1,37:42:85:1004,85,0	1/1:3,34:49:21:846,21,0	1/1:3,48:62:84:1259,84,0	1/1:1,42:50:99:1112,99,0	1/1:3,57:65:99:1454,109,0
NW_006271970.1	2682041	gene-CCM_02778(dist=124)	upstream	A	AG	133.76	AC=6;AF=0.600;AN=10;DP=93;ExcessHet=3.0103;FS=0.000;MQ0=0;RPA=11,12;RU=G;STR;set=variant2-variant3-variant4-variant5-variant6	./.	0/1:2,10:13:22:171,0,22	0/1:3,8:15:51:170,0,51	0/1:2,12:18:14:261,0,14	1/1:0,11:19:33:270,33,0	0/1:3,19:28:18:439,0,18
NW_006271970.1	2683889	gene-CCM_02779(dist=386)	upstream	C	CT	1257.73	AC=12;AF=1.00;AN=12;DP=311;ExcessHet=3.0103;FS=0.000;MLEAC=2;MLEAF=1.00;MQ0=0;RPA=7,8;RU=T;STR;set=Intersection	1/1:0,40:48:99:1295,120,0	1/1:0,41:49:99:1322,123,0	1/1:0,44:45:99:1423,132,0	1/1:0,52:54:99:1682,156,0	1/1:0,51:56:99:1650,153,0	1/1:0,57:59:99:1831,171,0
NW_006271970.1	2711558	gene-CCM_02787,gene-CCM_02788(dist=868)	upstream	G	GA	1119.73	AC=12;AF=1.00;AN=12;DP=253;ExcessHet=3.0103;FS=0.000;MLEAC=2;MLEAF=1.00;MQ0=0;RPA=7,8;RU=A;STR;set=Intersection	1/1:0,36:39:99:1157,108,0	1/1:0,32:33:96:1037,96,0	1/1:0,37:41:99:1198,111,0	1/1:0,57:59:99:1837,171,0	1/1:0,39:40:99:1238,117,0	1/1:0,34:39:99:1070,101,0
NW_006271970.1	2714585	gene-CCM_02788,gene-CCM_02789(dist=373)	downstream	C	CT	1033.92	AC=12;AF=1.00;AN=12;DP=301;ExcessHet=3.0103;MLEAC=2;MLEAF=1.00;MQ0=0;RPA=10,11;RU=T;STR;set=Intersection	1/1:5,46:53:5:1070,5,0	1/1:3,39:42:37:969,37,0	1/1:3,40:48:58:1010,58,0	1/1:1,40:42:93:1073,93,0	1/1:1,46:51:99:1224,111,0	1/1:1,58:65:99:1507,146,0
NW_006271970.1	2714861	gene-CCM_02788,gene-CCM_02789(dist=97)	downstream	G	GA	882.73	AC=12;AF=1.00;AN=12;DP=291;ExcessHet=3.0103;FS=0.000;MLEAC=2;MLEAF=1.00;MQ0=0;RPA=10,11;RU=A;STR;set=Intersection	1/1:1,34:38:76:920,76,0	1/1:1,38:45:87:1000,87,0	1/1:0,48:53:99:1309,143,0	1/1:2,44:49:79:1152,79,0	1/1:1,50:53:99:1319,123,0	1/1:1,47:53:99:1253,114,0
NW_006271970.1	2717818	gene-CCM_02790	intronic	C	CAA	1118.73	AC=10;AF=0.833;AN=12;DP=269;ExcessHet=3.0103;MQ0=0;RPA=14,16;RU=A;STR;set=Intersection	1/1:2,39:56:70:1098,70,0	0/1:4,21:32:19:553,0,19	1/1:2,26:40:31:747,31,0	1/1:4,37:55:14:995,14,0	0/1:3,29:39:6:774,0,6	1/1:2,29:47:23:744,23,0
NW_006271970.1	2726453	gene-CCM_02792(dist=1137),gene-CCM_02793(dist=4799)	intergenic	T	TG	232.74	AC=7;AF=0.583;AN=12;DP=125;ExcessHet=3.0103;MQ0=0;RPA=12,13;RU=G;STR;set=Intersection	0/1:4,14:20:30:270,0,30	0/1:2,9:11:21:165,0,21	1/1:1,18:27:30:414,30,0	0/1:5,11:21:85:215,0,85	0/1:4,17:24:45:313,0,45	0/1:5,15:22:70:288,0,70
NW_006271970.1	2727131	-	-	GA	G	1318.73	AC=12;AF=1.00;AN=12;DP=285;ExcessHet=3.0103;MLEAC=2;MLEAF=1.00;MQ0=0;RPA=10,9;RU=A;STR;set=Intersection	1/1:2,46:51:85:1356,85,0	1/1:0,36:39:99:1112,108,0	1/1:1,36:37:82:1078,82,0	1/1:1,37:41:85:1116,85,0	1/1:1,50:53:99:1461,122,0	1/1:1,61:64:99:1852,157,0
NW_006271970.1	2727679	gene-CCM_02792(dist=2363),gene-CCM_02793(dist=3573)	intergenic	C	CT	1091.73	AC=12;AF=1.00;AN=12;DP=299;ExcessHet=3.0103;FS=0.000;MLEAC=2;MLEAF=1.00;MQ0=0;RPA=7,8;RU=T;STR;set=Intersection	1/1:0,35:43:99:1129,105,0	1/1:0,45:49:99:1455,135,0	1/1:0,57:59:99:1824,171,0	1/1:0,44:49:99:1426,132,0	1/1:0,51:53:99:1649,153,0	1/1:0,42:46:99:1333,125,0
NW_006271970.1	2756377	gene-CCM_02802	exonic	T	TC	358.73	AC=8;AF=0.667;AN=12;DP=139;ExcessHet=3.0103;MQ0=0;RPA=10,11;RU=C;STR;set=Intersection	0/1:4,17:25:55:396,0,55	0/1:4,7:17:85:146,0,85	1/1:2,21:28:32:535,32,0	0/1:3,17:23:7:395,0,7	1/1:2,18:26:3:427,3,0	0/1:4,12:20:55:269,0,55
NW_006271970.1	2756718	gene-CCM_02802(dist=214)	downstream	G	GAAA	641.73	AC=12;AF=1.00;AN=12;DP=204;ExcessHet=3.0103;MQ0=0;RPA=19,22;RU=A;STR;set=Intersection	1/1:2,23:33:53:644,53,0	1/1:2,18:31:39:552,39,0	1/1:3,23:45:27:679,27,0	1/1:0,24:35:72:777,72,0	1/1:2,20:34:46:647,46,0	1/1:1,14:26:28:432,28,0
NW_006271970.1	2765416	gene-CCM_02804(dist=568)	downstream	C	CAA	375.73	AC=11;AF=0.917;AN=12;DP=236;ExcessHet=3.0103;MQ0=0;RPA=20,22;RU=A;STR;set=Intersection	0/1:5,20:47:41:413,0,41	1/1:1,21:35:39:494,39,0	1/1:3,26:46:3:549,3,0	1/1:1,16:30:30:363,30,0	1/1:3,21:43:5:418,5,0	1/1:0,21:35:60:471,60,0
NW_006271970.1	2765461	-	-	TA	T	1880.73	AC=12;AF=1.00;AN=12;DP=263;ExcessHet=3.0103;FS=0.000;MLEAC=2;MLEAF=1.00;MQ0=0;set=Intersection	1/1:0,43:43:99:1918,129,0	1/1:0,48:48:99:2164,144,0	1/1:0,43:43:99:1943,129,0	1/1:0,38:39:99:1721,114,0	1/1:0,50:51:99:2267,151,0	1/1:0,39:39:99:1762,117,0
NW_006271970.1	2765499	gene-CCM_02804(dist=485)	downstream	C	CCTG	1995.73	AC=12;AF=1.00;AN=12;DP=287;ExcessHet=3.0103;FS=0.000;MLEAC=2;MLEAF=1.00;MQ0=0;set=Intersection	1/1:0,52:55:99:2033,156,0	1/1:0,44:45:99:1663,131,0	1/1:0,48:51:99:1967,146,0	1/1:0,41:44:99:1592,125,0	1/1:0,47:48:99:1821,138,0	1/1:0,43:44:99:1677,128,0
NW_006271970.1	2769252	gene-CCM_02804	exonic	T	TG	1095.73	AC=12;AF=1.00;AN=12;DP=254;ExcessHet=3.0103;MLEAC=2;MLEAF=1.00;MQ0=0;RPA=8,9;RU=G;STR;set=Intersection	1/1:0,38:40:99:1133,114,0	1/1:0,36:40:99:1090,108,0	1/1:0,42:44:99:1269,126,0	1/1:2,29:37:29:825,29,0	1/1:0,45:47:99:1358,135,0	1/1:1,40:46:91:1200,91,0
NW_006271970.1	2776527	gene-CCM_02805(dist=484)	downstream	A	AG	581.73	AC=7;AF=0.583;AN=12;DP=166;ExcessHet=3.0103;MQ0=0;RPA=10,11;RU=G;STR;set=Intersection	1/1:1,24:27:44:619,44,0	0/1:2,14:16:12:304,0,12	0/1:6,23:34:90:494,0,90	0/1:4,20:28:45:469,0,45	0/1:4,23:31:36:562,0,36	0/1:3,24:30:8:572,0,8
NW_006271970.1	2777010	gene-CCM_02805(dist=967)	downstream	C	CCCCT,CCCCCT	497.73	AC=2,10;AF=0.167,0.833;AN=12;DP=105;ExcessHet=3.0103;FS=0.000;MQ0=0;set=Intersection	1/1:11:33	2/2:21:60	2/2:15:42	2/2:14:42	2/2:26:59	2/2:18:39
NW_006271970.1	2786752	-	-	TA	T	1961.73	AC=12;AF=1.00;AN=12;DP=284;ExcessHet=3.0103;FS=0.000;MLEAC=2;MLEAF=1.00;MQ0=0;RPA=4,3;RU=A;STR;set=Intersection	1/1:0,51:54:99:1999,153,0	1/1:0,38:39:99:1491,114,0	1/1:0,45:48:99:1740,135,0	1/1:0,43:46:99:1674,129,0	1/1:0,43:43:99:1693,129,0	1/1:0,53:54:99:2069,160,0
NW_006271970.1	2786760	gene-CCM_02809(dist=106)	downstream	T	TAA	901.73	AC=10;AF=0.833;AN=12;DP=280;ExcessHet=3.0103;MQ0=0;RPA=17,19;RU=A;STR;set=Intersection	1/1:2,38:52:59:925,59,0	0/1:5,22:39:48:517,0,48	1/1:2,31:46:54:760,54,0	0/1:5,32:43:9:702,0,9	1/1:1,26:46:52:643,52,0	1/1:4,39:54:39:940,39,0
NW_006271970.1	2789214	gene-CCM_02809	intronic	T	TTG	1005.73	AC=12;AF=1.00;AN=12;DP=177;ExcessHet=3.0103;MQ0=0;set=Intersection	1/1:1,23:25:65:1004,65,0	1/1:0,26:26:75:1029,75,0	1/1:1,27:29:77:1168,77,0	1/1:0,18:18:54:771,54,0	1/1:1,30:32:86:1183,86,0	1/1:0,28:29:84:1181,84,0
NW_006271970.1	2789328	gene-CCM_02809	exonic	G	GC	2071.73	AC=12;AF=1.00;AN=12;DP=262;ExcessHet=3.0103;FS=0.000;MLEAC=2;MLEAF=1.00;MQ0=0;RPA=3,4;RU=C;STR;set=Intersection	1/1:0,54:55:99:2109,163,0	1/1:0,37:39:99:1423,110,0	1/1:0,37:41:99:1456,111,0	1/1:0,36:36:99:1417,108,0	1/1:0,40:44:99:1577,120,0	1/1:0,47:47:99:1853,141,0
NW_006271970.1	2792317	gene-CCM_02809(dist=796)	upstream	C	CA	762.73	AC=12;AF=1.00;AN=12;DP=196;ExcessHet=3.0103;MLEAC=2;MLEAF=1.00;MQ0=0;RPA=10,11;RU=A;STR;set=Intersection	1/1:1,31:37:66:800,66,0	1/1:1,20:24:28:523,28,0	1/1:0,18:19:53:458,53,0	1/1:2,27:32:28:671,28,0	1/1:4,40:48:31:984,31,0	1/1:1,29:36:81:778,81,0
NW_006271970.1	2792978	gene-CCM_02809(dist=1457),gene-CCM_02810(dist=1371)	intergenic	A	AG	921.73	AC=12;AF=1.00;AN=12;DP=278;ExcessHet=3.0103;MLEAC=2;MLEAF=1.00;MQ0=0;RPA=8,9;RU=G;STR;set=Intersection	1/1:2,34:41:42:959,42,0	1/1:0,29:32:87:876,87,0	1/1:2,43:48:71:1244,71,0	1/1:4,43:50:12:1176,12,0	1/1:2,42:45:68:1234,68,0	1/1:1,51:62:99:1523,124,0
NW_006271970.1	2793275	gene-CCM_02809(dist=1754),gene-CCM_02810(dist=1074)	intergenic	C	CTTT	655.73	AC=12;AF=1.00;AN=12;DP=205;ExcessHet=3.0103;MQ0=0;RPA=14,17;RU=T;STR;set=Intersection	1/1:1,21:34:54:693,54,0	1/1:0,29:36:85:1005,85,0	1/1:1,25:35:47:836,47,0	1/1:3,31:42:49:1060,49,0	1/1:0,16:24:47:563,47,0	1/1:1,27:34:72:860,72,0
NW_006271970.1	2796733	gene-CCM_02810(dist=1473),gene-CCM_02811(dist=4424)	intergenic	G	GT	689.73	AC=12;AF=1.00;AN=12;DP=241;ExcessHet=3.0103;MQ0=0;RPA=12,13;RU=T;STR;set=Intersection	1/1:2,32:41:48:727,48,0	1/1:3,21:30:7:408,7,0	1/1:1,34:41:77:783,77,0	1/1:1,30:36:66:695,66,0	1/1:3,34:43:58:811,58,0	1/1:0,39:50:99:883,114,0
NW_006271970.1	2796919	-	-	TC	T	264.74	AC=12;AF=1.00;AN=12;DP=164;ExcessHet=3.0103;FS=0.000;MLEAC=2;MLEAF=1.00;MQ0=0;RPA=8,7;RU=C;STR;set=Intersection	1/1:0,9:23:27:302,27,0	1/1:0,13:20:39:438,39,0	1/1:0,20:29:60:676,60,0	1/1:0,18:22:54:606,54,0	1/1:0,20:35:60:672,60,0	1/1:0,23:35:69:775,69,0
NW_006271970.1	2817280	gene-CCM_02815(dist=373)	upstream	G	GA	626.75	AC=10;AF=0.833;AN=12;DP=278;ExcessHet=3.0103;MQ0=0;RPA=13,14;RU=A;STR;set=Intersection	1/1:4,33:48:23:664,23,0	0/1:6,23:33:35:452,0,35	1/1:6,41:53:2:780,2,0	0/1:8,40:52:30:763,0,30	1/1:3,33:43:46:690,46,0	1/1:6,36:49:18:744,18,0
NW_006271970.1	2841286	gene-CCM_02823(dist=2464),gene-CCM_02824(dist=19876)	intergenic	T	TCC	129.9	AC=5;AF=0.625;AN=8;DP=69;ExcessHet=3.0103;FS=0.000;MQ0=0;RPA=14,16;RU=C;STR;set=variant2-variant3-variant5-variant6	./.	0/1:1,6:17:14:167,0,14	0/1:2,8:15:37:210,0,37	./.	1/1:1,10:16:13:295,13,0	0/1:4,10:21:77:273,0,77
NW_006271970.1	2854917	gene-CCM_02823(dist=16095),gene-CCM_02824(dist=6245)	intergenic	G	GA	1323.73	AC=12;AF=1.00;AN=12;DP=342;ExcessHet=3.0103;FS=0.000;MLEAC=2;MLEAF=1.00;MQ0=0;RPA=9,10;RU=A;STR;set=Intersection	1/1:1,48:54:99:1361,116,0	1/1:0,46:47:99:1298,137,0	1/1:1,54:58:99:1456,131,0	1/1:1,51:54:99:1414,125,0	1/1:0,54:64:99:1554,162,0	1/1:2,60:65:99:1686,124,0
NW_006271970.1	2857674	gene-CCM_02823(dist=18852),gene-CCM_02824(dist=3488)	intergenic	A	AC	1628.73	AC=12;AF=1.00;AN=12;DP=326;ExcessHet=3.0103;MLEAC=2;MLEAF=1.00;MQ0=0;RPA=7,8;RU=C;STR;set=Intersection	1/1:1,53:57:99:1666,129,0	1/1:0,45:49:99:1452,135,0	1/1:0,38:40:99:1232,114,0	1/1:2,54:65:99:1665,101,0	1/1:0,54:57:99:1750,162,0	1/1:0,57:58:99:1835,171,0
NW_006271970.1	2859093	gene-CCM_02823(dist=20271),gene-CCM_02824(dist=2069)	intergenic	C	CCT	130.73	AC=11;AF=0.917;AN=12;DP=58;ExcessHet=3.0103;FS=0.000;MQ=60.00;MQ0=0;set=Intersection	0/1:3,9:12:37:168,0,37	1/1:0,8:8:24:173,24,0	1/1:0,12:12:36:277,36,0	1/1:0,10:11:30:229,30,0	1/1:0,7:7:21:152,21,0	1/1:0,8:8:24:173,24,0
NW_006271970.1	2859142	gene-CCM_02823(dist=20320),gene-CCM_02824(dist=2020)	intergenic	T	TC	370.73	AC=8;AF=1.00;AN=8;DP=37;ExcessHet=3.0103;FS=0.000;MLEAC=2;MLEAF=1.00;MQ=60.00;MQ0=0;RPA=6,7;RU=C;STR;set=variant-variant2-variant3-variant5	1/1:0,12:12:36:408,36,0	1/1:0,6:7:18:204,18,0	1/1:0,11:11:33:368,33,0	./.	1/1:0,7:7:21:238,21,0	./.
NW_006271970.1	2859165	gene-CCM_02823(dist=20343),gene-CCM_02824(dist=1997)	intergenic	T	TC	370.73	AC=8;AF=1.00;AN=8;DP=39;ExcessHet=3.0103;FS=0.000;MLEAC=2;MLEAF=1.00;MQ=60.00;MQ0=0;RPA=6,7;RU=C;STR;set=variant-variant3-variant5-variant6	1/1:0,12:13:36:408,36,0	./.	1/1:0,11:11:33:374,33,0	./.	1/1:0,8:8:24:272,24,0	1/1:0,7:7:21:237,21,0
NW_006271970.1	2859199	gene-CCM_02823(dist=20377),gene-CCM_02824(dist=1963)	intergenic	T	TC	254.74	AC=12;AF=1.00;AN=12;DP=49;ExcessHet=3.0103;FS=0.000;MLEAC=2;MLEAF=1.00;MQ=60.00;MQ0=0;RPA=7,8;RU=C;STR;set=Intersection	1/1:0,9:11:27:292,27,0	1/1:0,5:5:15:162,15,0	1/1:0,10:11:30:324,30,0	1/1:0,7:7:21:227,21,0	1/1:0,6:6:18:195,18,0	1/1:0,8:9:24:237,24,0
NW_006271970.1	2875136	gene-CCM_02826,gene-CCM_02827(dist=21)	upstream	G	GT	766.73	AC=12;AF=1.00;AN=12;DP=244;ExcessHet=3.0103;MQ0=0;RPA=11,12;RU=T;STR;set=Intersection	1/1:0,32:37:94:739,94,0	1/1:1,27:30:55:655,55,0	1/1:1,32:40:71:796,71,0	1/1:3,41:48:46:889,46,0	1/1:1,39:48:89:919,89,0	1/1:1,36:41:82:878,82,0
NW_006271970.1	2875330	-	-	GT	G	1112.73	AC=12;AF=1.00;AN=12;DP=278;ExcessHet=3.0103;FS=0.000;MLEAC=2;MLEAF=1.00;MQ0=0;RPA=9,8;RU=T;STR;set=Intersection	1/1:0,36:40:99:1150,108,0	1/1:0,43:43:99:1344,129,0	1/1:0,44:45:99:1404,132,0	1/1:0,52:53:99:1673,156,0	1/1:1,40:44:92:1249,92,0	1/1:0,50:53:99:1560,150,0
NW_006271970.1	2875861	gene-CCM_02827(dist=746);gene-CCM_02828(dist=475)	upstream;downstream	C	CAA	560.73	AC=10;AF=0.833;AN=12;DP=224;ExcessHet=3.0103;MQ0=0;RPA=14,16;RU=A;STR;set=Intersection	0/1:4,23:34:38:598,0,38	1/1:1,25:34:44:714,44,0	1/1:2,29:38:53:814,53,0	1/1:1,27:35:50:773,50,0	0/1:2,18:26:8:482,0,8	1/1:0,44:57:99:1274,132,0
NW_006271970.1	2881342	gene-CCM_02830(dist=132)	upstream	T	TTC	947.73	AC=12;AF=1.00;AN=12;DP=308;ExcessHet=3.0103;MLEAC=2;MLEAF=1.00;MQ0=0;set=Intersection	1/1:6,43:49:99:985,115,0	1/1:7,40:47:33:759,33,0	1/1:6,39:45:36:724,36,0	1/1:4,50:55:99:1104,127,0	1/1:11,49:61:99:1060,101,0	1/1:9,42:51:87:923,87,0
NW_006271970.1	2884295	gene-CCM_02831(dist=138)	upstream	G	GCC	254.74	AC=10;AF=0.833;AN=12;DP=128;ExcessHet=3.0103;MQ0=0;RPA=12,14;RU=C;STR;set=Intersection	1/1:0,10:16:29:292,29,0	1/1:0,8:11:24:245,24,0	1/1:1,16:24:31:484,31,0	0/1:1,10:21:3:279,0,3	0/1:3,19:30:16:526,0,16	1/1:0,19:26:57:636,57,0
NW_006271970.1	2903265	gene-CCM_02838	intronic	C	CGG	213.73	AC=9;AF=0.900;AN=10;DP=105;ExcessHet=3.0103;FS=0.000;MQ0=0;RPA=12,14;RU=G;STR;set=variant-variant3-variant4-variant5-variant6	1/1:0,7:14:19:177,19,0	./.	1/1:0,15:20:43:376,43,0	0/1:3,13:27:40:330,0,40	1/1:2,17:26:15:376,15,0	1/1:0,12:18:33:304,33,0
NW_006271970.1	2917052	-	-	AC	A	662.73	AC=11;AF=0.917;AN=12;DP=110;ExcessHet=3.0103;MQ0=0;set=Intersection	1/1:1,16:17:36:700,36,0	1/1:1,16:18:34:683,34,0	1/1:0,16:16:48:696,48,0	0/1:2,16:18:21:624,0,21	1/1:1,24:25:40:993,40,0	1/1:0,16:16:48:687,48,0
NW_006271970.1	2917726	gene-CCM_02843(dist=393)	downstream	T	TA	1766.73	AC=12;AF=1.00;AN=12;DP=363;ExcessHet=3.0103;MLEAC=2;MLEAF=1.00;MQ0=0;RPA=9,10;RU=A;STR;set=Intersection	1/1:2,64:72:99:1804,136,0	1/1:1,50:56:99:1403,122,0	1/1:1,38:47:86:1050,86,0	1/1:1,47:51:99:1315,113,0	1/1:0,56:61:99:1630,168,0	1/1:1,71:76:99:1983,184,0
NW_006271970.1	2954103	gene-CCM_02858(dist=199)	upstream	T	TC	537.73	AC=6;AF=0.500;AN=12;DP=251;ExcessHet=3.0103;MLEAC=1;MLEAF=0.500;MQ0=0;RPA=12,13;RU=C;STR;set=Intersection	0/1:14,30:49:99:575,0,180	0/1:10,32:48:24:665,0,24	0/1:8,21:33:87:383,0,87	0/1:12,17:36:99:322,0,166	0/1:14,22:46:99:381,0,235	0/1:12,22:39:99:425,0,162
NW_006271970.1	2970645	-	-	TC	T	302.37	AC=9;AF=0.750;AN=12;DP=142;ExcessHet=3.0103;MQ0=0;RPA=11,10;RU=C;STR;set=Intersection	0/1:3,14:25:8:339,0,8	1/1:1,12:21:17:312,17,0	0/1:3,9:16:3:206,0,3	0/1:6,13:27:18:309,0,18	1/1:0,14:17:42:410,42,0	1/1:3,17:29:1:442,1,0
NW_006271970.1	2970660	-	-	CT	C	677.73	AC=12;AF=1.00;AN=12;DP=111;ExcessHet=3.0103;FS=0.000;MLEAC=2;MLEAF=1.00;MQ0=0;RPA=2,1;RU=T;STR;set=Intersection	1/1:1,20:21:44:715,44,0	1/1:0,15:16:45:576,45,0	1/1:0,13:13:38:395,38,0	1/1:1,16:17:31:412,31,0	1/1:0,14:14:42:594,42,0	1/1:1,20:21:47:726,47,0
NW_006271970.1	2983257	gene-CCM_02867(dist=589)	upstream	A	AG	663.73	AC=12;AF=1.00;AN=12;DP=158;ExcessHet=3.0103;MLEAC=2;MLEAF=1.00;MQ0=0;RPA=7,8;RU=G;STR;set=Intersection	1/1:0,25:33:73:701,73,0	1/1:1,15:16:35:462,35,0	1/1:0,19:23:57:592,57,0	1/1:1,19:21:26:581,26,0	1/1:0,29:30:87:880,87,0	1/1:0,31:35:93:1005,93,0
NW_006271970.1	2986388	gene-CCM_02870	intronic	C	CTTT,CTT	829.73	AC=10,1;AF=0.833,0.083;AN=12;DP=264;ExcessHet=3.0103;MQ0=0;RU=T;STR;set=Intersection	1/1:44:68	0/1:42:72	1/1:40:38	2/1:46:99	1/1:43:21	1/1:49:66
NW_006271970.1	2998140	gene-CCM_02873	intronic	G	GT	1112.73	AC=12;AF=1.00;AN=12;DP=293;ExcessHet=3.0103;MLEAC=2;MLEAF=1.00;MQ0=0;RPA=9,10;RU=T;STR;set=Intersection	1/1:0,40:45:99:1150,120,0	1/1:0,41:44:99:1149,122,0	1/1:0,45:50:99:1262,134,0	1/1:0,43:48:99:1263,129,0	1/1:0,42:44:99:1217,126,0	1/1:1,53:62:99:1430,129,0
NW_006271970.1	3030007	-	-	TC	T	818.73	AC=12;AF=1.00;AN=12;DP=242;ExcessHet=3.0103;MLEAC=2;MLEAF=1.00;MQ0=0;RPA=9,8;RU=C;STR;set=Intersection	1/1:0,28:35:83:856,83,0	1/1:0,23:26:69:734,69,0	1/1:0,28:46:83:860,83,0	1/1:0,25:36:75:764,75,0	1/1:1,31:40:85:987,85,0	1/1:1,42:59:99:1293,107,0
NW_006271970.1	3050016	-	-	CG	C	1985.73	AC=12;AF=1.00;AN=12;DP=327;ExcessHet=3.0103;FS=0.000;MLEAC=2;MLEAF=1.00;MQ0=0;RPA=6,5;RU=G;STR;set=Intersection	1/1:0,55:61:99:2023,166,0	1/1:0,48:51:99:1766,144,0	1/1:0,44:45:99:1619,132,0	1/1:0,55:60:99:2025,166,0	1/1:0,50:55:99:1841,150,0	1/1:0,52:55:99:1911,156,0
NW_006271970.1	3053507	-	-	TC	T	1851.73	AC=12;AF=1.00;AN=12;DP=328;ExcessHet=3.0103;FS=0.000;MLEAC=2;MLEAF=1.00;MQ0=0;RPA=8,7;RU=C;STR;set=Intersection	1/1:0,56:58:99:1889,168,0	1/1:0,43:45:99:1449,129,0	1/1:0,52:53:99:1753,156,0	1/1:0,53:56:99:1737,159,0	1/1:0,62:64:99:2090,187,0	1/1:0,50:52:99:1684,150,0
NW_006271970.1	3053839	gene-CCM_02894	intronic	G	GT	1171.73	AC=12;AF=1.00;AN=12;DP=310;ExcessHet=3.0103;MQ0=0;RPA=11,12;RU=T;STR;set=Intersection	1/1:0,48:53:99:1209,142,0	1/1:1,39:47:99:996,112,0	1/1:2,38:53:64:933,64,0	1/1:2,44:53:80:1015,80,0	1/1:1,49:55:99:1193,120,0	1/1:2,42:49:75:1028,75,0
NW_006271970.1	3122317	gene-CCM_02918(dist=531);gene-CCM_02917(dist=159)	upstream;downstream	G	GTT	970.73	AC=12;AF=1.00;AN=12;DP=279;ExcessHet=3.0103;MQ0=0;RPA=14,16;RU=T;STR;set=Intersection	1/1:0,33:49:99:1008,99,0	1/1:1,37:53:81:1055,81,0	1/1:1,27:36:50:772,50,0	1/1:0,28:42:84:831,84,0	1/1:0,34:45:99:973,101,0	1/1:1,36:54:90:945,90,0
NW_006271970.1	3125277	gene-CCM_02919	intronic	A	ACCC	390.75	AC=8;AF=0.800;AN=10;DP=72;ExcessHet=3.0103;FS=0.000;MQ0=0;RPA=13,16;RU=C;STR;set=variant-variant2-variant3-variant5-variant6	1/1:2,13:18:23:428,23,0	0/1:2,9:13:58:249,0,58	1/1:0,9:10:27:344,27,0	./.	1/1:1,12:15:27:352,27,0	0/1:4,9:16:73:214,0,73
NW_006271970.1	3142961	-	-	TA	T	1663.73	AC=12;AF=1.00;AN=12;DP=253;ExcessHet=3.0103;MLEAC=2;MLEAF=1.00;MQ=60.00;MQ0=0;RPA=2,1;RU=A;STR;set=Intersection	1/1:0,42:46:99:1701,126,0	1/1:1,30:32:52:1119,52,0	1/1:1,34:36:87:1306,87,0	1/1:0,47:48:99:1828,140,0	1/1:2,37:40:84:1406,84,0	1/1:0,50:51:99:1996,150,0
NW_006271970.1	3178433	gene-CCM_02937(dist=1156),gene-CCM_02938(dist=3009)	intergenic	G	GA	604.73	AC=12;AF=1.00;AN=12;DP=237;ExcessHet=3.0103;MQ0=0;RPA=12,13;RU=A;STR;set=Intersection	1/1:0,28:36:82:642,82,0	1/1:3,30:41:17:605,17,0	1/1:2,32:38:48:723,48,0	1/1:1,36:40:80:773,80,0	1/1:2,37:46:64:877,64,0	1/1:1,32:36:70:716,70,0
NW_006271970.1	3179003	gene-CCM_02937(dist=1726),gene-CCM_02938(dist=2439)	intergenic	G	GA	1092.73	AC=12;AF=1.00;AN=12;DP=273;ExcessHet=3.0103;MLEAC=2;MLEAF=1.00;MQ0=0;RPA=10,11;RU=A;STR;set=Intersection	1/1:1,42:50:99:1130,99,0	1/1:1,39:42:90:1046,90,0	1/1:2,39:44:82:988,82,0	1/1:0,39:39:99:1070,117,0	1/1:1,36:39:81:962,81,0	1/1:4,50:59:44:1232,44,0
NW_006271970.1	3181286	gene-CCM_02938(dist=156)	upstream	G	GC	1179.73	AC=12;AF=1.00;AN=12;DP=264;ExcessHet=3.0103;FS=0.000;MLEAC=2;MLEAF=1.00;MQ=60.00;MQ0=0;RPA=6,7;RU=C;STR;set=Intersection	1/1:0,37:38:99:1217,111,0	1/1:0,45:48:99:1512,135,0	1/1:0,43:46:99:1441,129,0	1/1:0,37:39:99:1226,111,0	1/1:0,38:44:99:1263,114,0	1/1:0,45:49:99:1500,135,0
NW_006271970.1	3198037	gene-CCM_02944(dist=227);gene-CCM_02943(dist=322)	upstream;downstream	G	GA	1567.73	AC=12;AF=1.00;AN=12;DP=331;ExcessHet=3.0103;FS=0.000;MLEAC=2;MLEAF=1.00;MQ0=0;RPA=5,6;RU=A;STR;set=Intersection	1/1:0,45:52:99:1605,135,0	1/1:0,50:54:99:1783,150,0	1/1:0,54:60:99:1926,162,0	1/1:0,51:55:99:1813,153,0	1/1:0,44:47:99:1569,132,0	1/1:0,58:63:99:2066,175,0
NW_006271970.1	3229815	gene-CCM_02954(dist=158);gene-CCM_02953(dist=702)	upstream;downstream	C	CTTTT	947.73	AC=12;AF=1.00;AN=12;DP=220;ExcessHet=3.0103;MLEAC=2;MLEAF=1.00;MQ0=0;RPA=10,14;RU=T;STR;set=Intersection	1/1:1,28:35:74:985,74,0	1/1:1,27:32:66:944,66,0	1/1:2,26:30:29:819,29,0	1/1:2,29:32:45:1054,45,0	1/1:1,27:36:68:928,68,0	1/1:0,45:54:99:1604,131,0
NW_006271970.1	3233496	gene-CCM_02954,gene-CCM_02955(dist=324)	downstream	G	GT	2033.73	AC=12;AF=1.00;AN=12;DP=350;ExcessHet=3.0103;MLEAC=2;MLEAF=1.00;MQ0=0;RPA=8,9;RU=T;STR;set=Intersection	1/1:0,68:77:99:2071,204,0	1/1:0,53:57:99:1628,159,0	1/1:0,53:53:99:1606,159,0	1/1:0,48:50:99:1430,144,0	1/1:0,61:63:99:1826,183,0	1/1:1,46:50:99:1383,114,0
NW_006271970.1	3245466	gene-CCM_02957	intronic	T	TC	284.92	AC=9;AF=0.750;AN=12;DP=146;ExcessHet=3.0103;MQ0=0;RPA=10,11;RU=C;STR;set=Intersection	1/1:2,13:16:5:321,5,0	0/1:4,23:29:0:513,0,0	0/1:3,18:22:25:424,0,25	0/1:2,14:22:11:344,0,11	1/1:1,26:28:51:639,51,0	1/1:2,26:29:23:574,23,0
NW_006271970.1	3246812	gene-CCM_02957,gene-CCM_02958(dist=230)	downstream	C	CA,CAA	389.73	AC=8,4;AF=0.667,0.333;AN=12;DP=259;ExcessHet=3.0103;MLEAC=2;MLEAF=1.00;MQ0=0;RU=A;STR;set=Intersection	1/1:46:52	1/1:34:66	2/2:51:71	1/1:49:87	1/1:32:52	2/2:47:99
NW_006271970.1	3249674	-	-	CT	C	1478.73	AC=12;AF=1.00;AN=12;DP=269;ExcessHet=3.0103;MLEAC=2;MLEAF=1.00;MQ0=0;RPA=9,8;RU=T;STR;set=Intersection	1/1:0,47:52:99:1516,141,0	1/1:0,35:39:99:1128,105,0	1/1:0,48:52:99:1547,144,0	1/1:1,36:41:80:1128,80,0	1/1:0,43:48:99:1386,129,0	1/1:0,36:37:99:1159,108,0
NW_006271970.1	3251021	gene-CCM_02960(dist=472);gene-CCM_02959(dist=300)	upstream;downstream	C	CA	1481.73	AC=12;AF=1.00;AN=12;DP=327;ExcessHet=3.0103;MLEAC=2;MLEAF=1.00;MQ0=0;RPA=9,10;RU=A;STR;set=Intersection	1/1:1,54:59:99:1519,134,0	1/1:1,41:46:93:1113,93,0	1/1:1,56:62:99:1579,140,0	1/1:0,46:51:99:1297,137,0	1/1:0,47:52:99:1344,140,0	1/1:0,53:57:99:1539,159,0
NW_006271970.1	3271776	gene-CCM_02965(dist=346)	upstream	G	GA	1714.73	AC=12;AF=1.00;AN=12;DP=283;ExcessHet=3.0103;FS=0.000;MLEAC=2;MLEAF=1.00;MQ0=0;RPA=4,5;RU=A;STR;set=Intersection	1/1:0,47:53:99:1752,141,0	1/1:0,41:46:99:1491,122,0	1/1:0,45:47:99:1677,135,0	1/1:0,37:40:99:1386,111,0	1/1:0,38:40:99:1413,114,0	1/1:0,51:57:99:1910,153,0
NW_006271970.1	3272305	gene-CCM_02965(dist=875)	upstream	C	CAA	1340.73	AC=12;AF=1.00;AN=12;DP=314;ExcessHet=3.0103;MLEAC=2;MLEAF=1.00;MQ0=0;RPA=11,13;RU=A;STR;set=Intersection	1/1:2,43:53:59:1378,59,0	1/1:1,33:40:64:1091,64,0	1/1:2,40:47:53:1289,53,0	1/1:0,45:54:99:1528,135,0	1/1:2,49:59:95:1588,95,0	1/1:1,55:61:99:1808,130,0
[truncated: 2,659 more rows]

## Sheet: Sheet2
#CHROM	POS	ID		REF	ALT	QUAL	INFO	Albino1.variant	Albino2.variant2	Albino3.variant3	WT1.variant4	WT2.variant5	WT3.variant6
