# Supplementary material for: Genome resequencing and transcriptome analysis reveal the molecular mechanism of albinism in Cordyceps militaris
Source: Front Microbiol. 2023 Apr 11;14:1153153. doi: 10.3389/fmicb.2023.1153153 (PMC10126257; doi:10.3389/fmicb.2023.1153153)
Supplement: Supplementary file 6 [file Table_6.XLSX]

## Sheet: Sheet1
Table S6. FPKM and Log2 FC values of 9651 genes in WT and Alb before and after light treatment.
Gene_ID	Fpkm values												Log2 FC				GO	KEGG	eggNOG	eggNOG_Class	Swissprot	NR	Entrez_geneID	BP	CC	MF	Pathway
	WT			WTL			Alb			AlbL
	WT1	WT2	WT3	WTL1	WTL2	WTL3	Alb1	Alb2	Alb3	AlbL1	AlbL2	AlbL3	WT vs WTL	WT vs Alb	WT vs AlbL	WTL vs AlbL
CCM_00001	211.426	205.501	244.994	195.629	176.339	176.351	219.059	217.877	249.638	170.83	158.884	174.563	-0.271646854870947	0.0527556902919852	-0.39244324573235	-0.120796390861403	GO:0008152;GO:0016787	-	opiNOG30946;sordNOG13683;pleNOG07560	R	sp|B7MTF4|RUTB_ECO81	isochorismatase family protein	18162036	GO:0008152//metabolic process;	-	GO:0016787//hydrolase activity;	-
CCM_00002	38.0434	92.7328	182.601	43.9541	22.8719	7.68536	39.4489	44.1115	18.051	7.69573	6.91817	14.9114	-2.07236911651355	-1.62483806606368	-3.40787436740598	-1.33550525089243	GO:0055085;GO:0016021	-	sordNOG11594	R	sp|Q08280|BSC6_YEAST Bypass of stop codon protein 6 OS=Saccharomyces cerevisiae (strain ATCC 204508 / S288c) GN=BSC6 PE=1 SV=1	MFS efflux transporter, putative	18162037	GO:0055085//transmembrane transport;	GO:0016021//integral component of membrane;	-	-
CCM_00003	26.2239	38.7902	28.0357	34.4231	34.9694	32.8835	25.8268	24.2764	29.279	35.6286	34.0924	28.1959	0.136393439537078	-0.229188012433586	0.0735561110642954	-0.0628373284727828	GO:0016791;GO:0005829;GO:0016311	-	opiNOG15938;sordNOG09654	S	sp|Q9P6N2|PTF1_SCHPO Pdp3-interacting factor 1 OS=Schizosaccharomyces pombe (strain 972 / ATCC 24843) GN=ptf1 PE=1 SV=1	Phosphoserine phosphatase	18162038	GO:0016311//dephosphorylation;	GO:0005829//cytosol;	GO:0016791//phosphatase activity;	-
CCM_00004	24.1018	29.8506	19.2461	25.221	19.7394	19.5279	14.5374	18.0768	21.9968	31.7854	25.3676	27.9194	-0.182775363843051	-0.422623494701655	0.216875684846723	0.399651048689774	GO:0016021	K17983	opiNOG03052;sordNOG11497	S	sp|Q7S9I1|SHE9_NEUCR Sensitive to high expression protein 9 homolog, mitochondrial OS=Neurospora crassa (strain ATCC 24698 / 74-OR23-1A / CBS 708.71 / DSM 1257 / FGSC 987) GN=she-9 PE=3 SV=1	mitochondrion biogenesis protein, putative	18162039	-	GO:0016021//integral component of membrane;	-	-
CCM_00005	84.4759	79.5072	77.2095	86.1533	98.9896	85.3199	93.1016	79.2208	89.7742	56.1264	63.2071	98.0034	0.165243889788921	0.119912891854778	-0.150253094944334	-0.315496984733255	GO:0090334;GO:0004697;GO:0005622;GO:0000935;GO:0035556;GO:2000769;GO:0046872;GO:0032153;GO:0051286;GO:0050732;GO:0005524;GO:0032949	-	sordNOG06440	T	sp|Q99014|KPC1_HYPJE Protein kinase C-like OS=Hypocrea jecorina GN=pkc1 PE=3 SV=1	Protein kinase C	18162040	GO:0090334//regulation of cell wall (1->3)-beta-D-glucan biosynthetic process;GO:0035556//intracellular signal transduction;GO:2000769//regulation of establishment or maintenance of cell polarity regulating cell shape;GO:0050732//negative regulation of peptidyl-tyrosine phosphorylation;GO:0032949//regulation of alpha-glucan biosynthetic process;	GO:0005622//intracellular anatomical structure;GO:0000935//division septum;GO:0032153//cell division site;GO:0051286//cell tip;	GO:0004697//protein kinase C activity;GO:0046872//metal ion binding;GO:0005524//ATP binding;	-
CCM_00006	95.4754	122.918	67.1947	158.437	130.513	153.634	81.3208	61.0286	86.1018	131.234	147.27	163.558	0.632016374716025	-0.322048765027214	0.63031555476015	-0.00170081995587469	GO:0003995;GO:0055114;GO:0050660	K09478	sordNOG05895	I	sp|P45954|ACDSB_HUMAN Short/branched chain specific acyl-CoA dehydrogenase, mitochondrial OS=Homo sapiens GN=ACADSB PE=1 SV=1	acyl-CoA dehydrogenase	18162041	GO:0055114//obsolete oxidation-reduction process;	-	GO:0003995//acyl-CoA dehydrogenase activity;GO:0050660//flavin adenine dinucleotide binding;	ko00280(Valine, leucine and isoleucine degradation);ko00071(Fatty acid degradation)
CCM_00007	41.5833	54.3734	43.7843	36.2103	20.3491	22.7232	17.5856	22.785	41.0031	93.6646	76.1159	43.6447	-0.817679396200845	-0.780122089142837	0.610974682538759	1.4286540787396	GO:0015935;GO:0006412;GO:0005739;GO:0003735	K02950	sordNOG12573;opiNOG30164	J	sp|O14182|RT12_SCHPO Probable 37S ribosomal protein S12, mitochondrial OS=Schizosaccharomyces pombe (strain 972 / ATCC 24843) GN=mrps12 PE=3 SV=3	37S ribosomal protein S12	18162042	GO:0006412//translation;	GO:0015935//small ribosomal subunit;GO:0005739//mitochondrion;	GO:0003735//structural constituent of ribosome;	ko03010(Ribosome)
CCM_00008	17.6317	21.9996	20.2973	22.9118	17.0954	21.0734	21.9344	17.1553	26.3817	15.6652	19.8208	17.5129	0.027470621199195	0.127618615957443	-0.177282564498923	-0.204753185698118	GO:0000030;GO:0097502;GO:0016021;GO:0006486	K10967	opiNOG00975;sordNOG07418;sordNOG08667;sorNOG00416	G	sp|P27810|KTR1_YEAST Alpha-1,2 mannosyltransferase KTR1 OS=Saccharomyces cerevisiae (strain ATCC 204508 / S288c) GN=KTR1 PE=1 SV=1	alpha-1,2-mannosyltransferase, putative	18162043	GO:0097502//mannosylation;GO:0006486//protein glycosylation;	GO:0016021//integral component of membrane;	GO:0000030//mannosyltransferase activity;	ko00514(Other types of O-glycan biosynthesis)
CCM_00009	136.531	107.533	124.898	110.741	119.537	115.768	153.171	130.806	133.231	78.1172	88.7014	104.086	-0.0925088953818587	0.177293671946654	-0.445686591560832	-0.353177696178973	GO:0000776;GO:0045947;GO:0016853;GO:0007059;GO:0033962;GO:0001731;GO:0000290;GO:0061641;GO:0005634;GO:0000932;GO:0022627;GO:0003682;GO:0010494;GO:0003729	K12617	sordNOG06740	S	sp|O42958|PAT1_SCHPO DNA topoisomerase 2-associated protein pat1 OS=Schizosaccharomyces pombe (strain 972 / ATCC 24843) GN=SPBC19G7.10c PE=3 SV=2	topisomerase II associated protein	18162044	GO:0045947//negative regulation of translational initiation;GO:0007059//chromosome segregation;GO:0033962//P-body assembly;GO:0001731//formation of translation preinitiation complex;GO:0000290//deadenylation-dependent decapping of nuclear-transcribed mRNA;GO:0061641//CENP-A containing chromatin organization;	GO:0000776//kinetochore;GO:0005634//nucleus;GO:0000932//P-body;GO:0022627//cytosolic small ribosomal subunit;GO:0010494//cytoplasmic stress granule;	GO:0016853//isomerase activity;GO:0003682//chromatin binding;GO:0003729//mRNA binding;	ko03018(RNA degradation)
CCM_00010	18.1024	17.0696	15.9875	14.0586	12.4938	16.0829	10.7882	12.695	15.8025	14.8937	14.9376	12.4	-0.262953761663556	-0.380994049404512	-0.276691929950228	-0.0137381682866715	GO:0006351;GO:0005634;GO:0003899	K14721	sordNOG15533;opiNOG34121;opiNOG77278	AS	sp|O74883|RPC5_SCHPO DNA-directed RNA polymerase III subunit rpc5 OS=Schizosaccharomyces pombe (strain 972 / ATCC 24843) GN=rpc37 PE=3 SV=1	sulfite reductase beta subunit	18162045	GO:0006351//transcription, DNA-templated;	GO:0005634//nucleus;	GO:0003899//DNA-directed 5'-3' RNA polymerase activity;	ko04623(Cytosolic DNA-sensing pathway);ko03020(RNA polymerase)
CCM_00011	55.8542	95.8026	63.0333	93.146	95.3578	88.2086	66.6115	41.2646	75.2262	57.4474	47.8572	69.5465	0.366131116904932	-0.229605931829156	-0.296128533119729	-0.66225965002466	GO:0005524;GO:0006431;GO:0005829;GO:0004825	K01874	sordNOG04591	J	sp|Q9UUF2|SYMC_SCHPO Probable methionine--tRNA ligase, cytoplasmic OS=Schizosaccharomyces pombe (strain 972 / ATCC 24843) GN=rar1 PE=3 SV=1	methionyl-tRNA synthetase	18162046	GO:0006431//methionyl-tRNA aminoacylation;	GO:0005829//cytosol;	GO:0005524//ATP binding;GO:0004825//methionine-tRNA ligase activity;	ko00970(Aminoacyl-tRNA biosynthesis);ko00450(Selenocompound metabolism)
CCM_00012	21.1078	16.041	16.6713	14.3386	13.2441	18.2823	17.4582	17.7193	17.4817	13.8802	19.1734	12.6623	-0.230750923051194	-0.0314602713201571	-0.23544957396807	-0.00469865091687639	GO:0003723;GO:0000480;GO:0000447;GO:0005730	K14765	opiNOG77278;opiNOG21180;sordNOG07672	AS	sp|Q09713|YA36_SCHPO Uncharacterized protein C18B11.06 OS=Schizosaccharomyces pombe (strain 972 / ATCC 24843) GN=SPAC18B11.06 PE=1 SV=1	Sas10/Utp3/C1D	18162047	GO:0000480//endonucleolytic cleavage in 5'-ETS of tricistronic rRNA transcript (SSU-rRNA, 5.8S rRNA, LSU-rRNA);GO:0000447//endonucleolytic cleavage in ITS1 to separate SSU-rRNA from 5.8S rRNA and LSU-rRNA from tricistronic rRNA transcript (SSU-rRNA, 5.8S rRNA, LSU-rRNA);	GO:0005730//nucleolus;	GO:0003723//RNA binding;	-
CCM_00013	66.4832	72.3248	60.5401	63.893	63.6955	70.5674	59.1856	49.4625	67.4644	61.0105	61.9054	65.2678	-0.00865385885402557	-0.178792035802781	-0.0831475937477768	-0.0744937348937512	GO:0016021	K17086	sordNOG07933	U	sp|P32802|TMN1_YEAST Transmembrane 9 superfamily member 1 OS=Saccharomyces cerevisiae (strain ATCC 204508 / S288c) GN=EMP70 PE=1 SV=2	endosomal integral membrane protein, putative	18162048	-	GO:0016021//integral component of membrane;	-	-
CCM_00014	34.2126	36.3659	30.1873	28.9564	25.0763	40.8148	29.6941	28.0522	24.1119	32.2383	43.0566	31.1071	-0.087323584648146	-0.299806993570778	0.0785206588621862	0.165844243510332	GO:0016592;GO:0001104;GO:0006357	-	hypNOG05591;opiNOG38379;necNOG06137	S	sp|Q2H2I4|MED4_CHAGB Mediator of RNA polymerase II transcription subunit 4 OS=Chaetomium globosum (strain ATCC 6205 / CBS 148.51 / DSM 1962 / NBRC 6347 / NRRL 1970) GN=MED4 PE=3 SV=1	hypothetical protein	18162049	GO:0006357//regulation of transcription by RNA polymerase II;	GO:0016592//mediator complex;	-	-
CCM_00015	14.0346	16.5863	15.2445	16.1452	13.0268	15.7795	13.145	13.0733	14.2006	11.5884	11.2704	15.4755	-0.0290359945121903	-0.182375655982573	-0.258772147926423	-0.229736153414232	GO:0005789;GO:0004583;GO:0016021;GO:0006488	K03850	sordNOG05450	G	sp|Q4HZE0|ALG10_GIBZE Dol-P-Glc:Glc(2)Man(9)GlcNAc(2)-PP-Dol alpha-1,2-glucosyltransferase OS=Gibberella zeae (strain PH-1 / ATCC MYA-4620 / FGSC 9075 / NRRL 31084) GN=ALG10 PE=3 SV=1	glucosyltransferase, putative	18162050	GO:0006488//dolichol-linked oligosaccharide biosynthetic process;	GO:0005789//endoplasmic reticulum membrane;GO:0016021//integral component of membrane;	GO:0004583//dolichyl-phosphate-glucose-glycolipid alpha-glucosyltransferase activity;	ko00510(N-Glycan biosynthesis)
CCM_00016	85.0501	99.9587	80.3905	50.176	70.4519	45.1353	50.8595	51.4613	50.6283	50.8356	51.2395	42.7101	-0.679040216482949	-0.795113323682978	-0.874250435789505	-0.195210219306556	-	-	sordNOG14398;opiNOG44228;opiNOG19571	SQ	-	hypothetical protein	18162051	-	-	-	-
CCM_00017	110.788	93.219	105.935	86.2239	78.5309	87.9361	105.574	94.4941	106.777	66.9596	89.2345	72.8805	-0.294625548832504	-0.0144875967950326	-0.436181965800454	-0.14155641696795	-	-	hypNOG00645;sordNOG05053;opiNOG12538	S	-	hypothetical protein	18162052	-	-	-	-
CCM_00018	110.504	117.171	116.626	123.917	96.7476	146.492	91.4777	98.8721	111.95	112.996	122.072	128.45	0.0927258332869545	-0.187690217694663	0.0783559336609156	-0.014369899626039	GO:0004674;GO:0006468;GO:0005524	K08959	KOG1164;sordNOG08975;opiNOG00630	T	sp|Q5RC72|KC1D_PONAB Casein kinase I isoform delta OS=Pongo abelii GN=CSNK1D PE=2 SV=1	casein kinase 1, delta	18162053	GO:0006468//protein phosphorylation;	-	GO:0004674//protein serine/threonine kinase activity;GO:0005524//ATP binding;	ko04710(Circadian rhythm);ko04540(Gap junction);ko04390(Hippo signaling pathway);ko04340(Hedgehog signaling pathway)
CCM_00019	59.674	77.2901	80.3503	76.6586	76.5611	78.2329	71.9753	60.58	70.8156	48.9144	52.6191	71.9684	0.0909330710026015	-0.095670544562544	-0.324832353705347	-0.415765424707948	-	-	opiNOG03955;sorNOG06252	S	-	hypothetical protein	18162054	-	-	-	-
CCM_00020	6.13717	10.0219	9.62544	12.0124	7.9911	11.8186	4.37551	4.63888	5.82665	10.9706	17.9474	15.4775	0.303526732589287	-0.796911365125454	0.783910864964641	0.480384132375353	GO:0055114;GO:0003884;GO:0046416;GO:0071949	K00273	opiNOG02584;sorNOG04497;sordNOG06105	E	sp|P24552|OXDA_FUSSO D-amino-acid oxidase OS=Fusarium solani subsp. pisi PE=1 SV=1	D-amino-acid oxidase	18162055	GO:0055114//obsolete oxidation-reduction process;GO:0046416//D-amino acid metabolic process;	-	GO:0003884//D-amino-acid oxidase activity;GO:0071949//FAD binding;	ko04146(Peroxisome);ko00470(D-Amino acid metabolism);ko00330(Arginine and proline metabolism);ko00311(Penicillin and cephalosporin biosynthesis);ko00260(Glycine, serine and threonine metabolism)
CCM_00021	70.961	58.2036	59.8686	56.295	59.7393	52.3284	49.3116	50.1221	50.1453	48.7004	55.2932	63.786	-0.167066814575288	-0.337731878072159	-0.172071439157301	-0.00500462458201246	GO:0016758;GO:0016021;GO:0005783	K03845	opiNOG02097;sordNOG11537	G	sp|Q9C1K8|ALG3_NEUCR Dol-P-Man:Man(5)GlcNAc(2)-PP-Dol alpha-1,3-mannosyltransferase OS=Neurospora crassa (strain ATCC 24698 / 74-OR23-1A / CBS 708.71 / DSM 1257 / FGSC 987) GN=alg-3 PE=3 SV=1	Lethal(2)neighbour of Tid protein	18162056	-	GO:0016021//integral component of membrane;GO:0005783//endoplasmic reticulum;	GO:0016758//hexosyltransferase activity;	ko00513(Various types of N-glycan biosynthesis);ko00510(N-Glycan biosynthesis)
CCM_00022	91.8319	99.2885	81.4501	79.6543	69.9256	53.2755	70.5493	82.8521	112.992	87.794	76.8115	90.5697	-0.426178096458528	-0.03306915296861	-0.0951416823082715	0.331036414150256	GO:0006413;GO:0003743;GO:0005634;GO:0005829	K15025	opiNOG36372;hypNOG12698;sordNOG12908;opiNOG38935	SJ	sp|Q9Y803|YN98_SCHPO S1-like domain-containing protein C146.08c OS=Schizosaccharomyces pombe (strain 972 / ATCC 24843) GN=SPBC146.08c PE=1 SV=1	eukaryotic translation initiation factor eIF1a-like protein, putative	18162057	GO:0006413//translational initiation;	GO:0005634//nucleus;GO:0005829//cytosol;	GO:0003743//translation initiation factor activity;	-
CCM_00023	118.234	132.055	94.7514	130.587	110.481	149.518	140.211	126.329	117.354	152.985	198.56	158.898	0.178870696125678	0.153939623281793	0.564978210534522	0.386107514408844	GO:0016021;GO:0006950	-	opiNOG24177;sordNOG06917	S	sp|C8ZI10|RSB1_YEAS8 Sphingoid long-chain base transporter RSB1 OS=Saccharomyces cerevisiae (strain Lalvin EC1118 / Prise de mousse) GN=RSB1 PE=3 SV=1	RTA1 domain protein, putative	18162058	GO:0006950//response to stress;	GO:0016021//integral component of membrane;	-	-
CCM_00024	37.1132	34.7478	34.1758	31.4575	33.1798	35.088	36.1834	34.3309	33.2838	22.6993	26.5129	27.0897	-0.0885332294436366	-0.0307839189869595	-0.474773988223429	-0.386240758779792	GO:0030123;GO:0006623;GO:0005634;GO:0005829;GO:0006896	K12397	sordNOG07495	U	sp|Q32PG1|AP3B1_BOVIN AP-3 complex subunit beta-1 OS=Bos taurus GN=AP3B1 PE=2 SV=1	AP-3 adaptor complex subunit beta	18162059	GO:0006623//protein targeting to vacuole;GO:0006896//Golgi to vacuole transport;	GO:0030123//AP-3 adaptor complex;GO:0005634//nucleus;GO:0005829//cytosol;	-	ko04142(Lysosome)
CCM_00025	79.9349	82.5492	85.1584	85.5573	75.2624	84.0733	55.5976	61.8139	59.0169	80.0917	72.4248	80.9127	-0.0161069825047997	-0.489176005722733	-0.0852732928747146	-0.0691663103699149	-	-	sorNOG04237;sordNOG11917	S	-	hypothetical protein	18162060	-	-	-	-
CCM_00026	4.58417	7.59536	5.67999	8.48867	6.33992	9.99178	2.96419	1.99429	3.83468	7.77536	6.96313	7.04715	0.474830951263403	-1.0222399339549	0.286683184092532	-0.188147767170871	-	-	opiNOG38242	S	-	hypothetical protein	18162061	-	-	-	-
CCM_00027	1.0534	4.92492	2.69063	0.682718	0.914412	0.580566	0.786279	0.965642	0.273629	1.14999	0.566423	0.991484	-1.99305454207264	-2.09754421375238	-1.67868281359806	0.314371728474582	-	-	opiNOG41254;sordNOG14152	S	-	hypothetical protein	18162062	-	-	-	-
CCM_00028	10.6951	11.7463	14.8801	14.7219	12.406	9.73713	8.67379	10.4548	12.0877	7.74941	8.27003	13.9699	-0.0177544149207762	-0.25770855422538	-0.315556658396309	-0.297802243475533	GO:0031262;GO:0044732;GO:0007020;GO:0005876;GO:0035974;GO:0000778;GO:0031617;GO:0051315;GO:0005200	K11548	sordNOG08745	D	sp|Q4IBX0|NUF2_GIBZE Probable kinetochore protein NUF2 OS=Gibberella zeae (strain PH-1 / ATCC MYA-4620 / FGSC 9075 / NRRL 31084) GN=NUF2 PE=3 SV=1	kinetochore protein nuf2	18162063	GO:0007020//microtubule nucleation;GO:0051315//attachment of mitotic spindle microtubules to kinetochore;	GO:0031262//Ndc80 complex;GO:0044732//mitotic spindle pole body;GO:0005876//spindle microtubule;GO:0035974//meiotic spindle pole body;GO:0031617//NMS complex;	GO:0005200//structural constituent of cytoskeleton;	-
CCM_00029	33.8717	59.7445	52.3944	63.7995	72.7713	47.8364	39.5039	30.3706	29.9696	187.584	174.068	78.7056	0.336822268734117	-0.54832434376743	1.59260279787031	1.25578052913619	GO:0015035;GO:0055114;GO:0005623;GO:0006662;GO:0045454	K03671	sordNOG13998;sorNOG05728	O	sp|O14463|TRX1_SCHPO Thioredoxin-1 OS=Schizosaccharomyces pombe (strain 972 / ATCC 24843) GN=trx1 PE=3 SV=3	cytoplasmic thioredoxin, putative	18162064	GO:0055114//obsolete oxidation-reduction process;GO:0006662//glycerol ether metabolic process;GO:0045454//cell redox homeostasis;	GO:0005623//obsolete cell;	GO:0015035//protein-disulfide reductase activity;	ko05418(Fluid shear stress and atherosclerosis);ko05132(Salmonella infection);ko05012(Parkinson disease);ko04621(NOD-like receptor signaling pathway)
CCM_00030	41.0258	42.7771	42.0897	31.9648	42.2724	36.4304	48.0986	43.5083	45.8808	25.6706	26.8611	22.8649	-0.185961185652155	0.127109325971349	-0.739621559315953	-0.553660373663798	GO:0016779	-	NOG78042;opiNOG60465	S	-	streptomycin adenylyltransferase, putative	18162065	-	-	GO:0016779//nucleotidyltransferase activity;	-
CCM_00031	0.359193	0	0.843641	0.775986	0.623599	0.439919	0	0.439024	0.725689	0.871397	0.858405	3.68814	0.612878965724063	-0.046463294558212	2.17130832618874	1.55842936046467	-	-	hypNOG02630;sordNOG15191;opiNOG48115	S	-	hypothetical protein	18162066	-	-	-	-
CCM_00032	43.6899	45.0807	59.8653	37.7706	19.648	33.4834	36.6164	41.0754	55.3765	31.1269	31.4294	38.9036	-0.709397691489751	-0.15961532097673	-0.550872029264382	0.158525662225369	GO:0008442;GO:0051287;GO:0004616;GO:0006574;GO:0055114	K23146	sordNOG07527	E	sp|Q54CX6|3HIDH_DICDI Probable 3-hydroxyisobutyrate dehydrogenase, mitochondrial OS=Dictyostelium discoideum GN=hibA PE=3 SV=1	3-hydroxyisobutyrate dehydrogenase, putative	18162067	GO:0006574//valine catabolic process;GO:0055114//obsolete oxidation-reduction process;	-	GO:0008442//3-hydroxyisobutyrate dehydrogenase activity;GO:0051287//NAD binding;GO:0004616//phosphogluconate dehydrogenase (decarboxylating) activity;	ko00640(Propanoate metabolism);ko00410(beta-Alanine metabolism);ko00280(Valine, leucine and isoleucine degradation)
CCM_00033	123.274	122.128	117.857	103.123	101.212	100.727	118.895	92.4882	113.016	65.6846	80.2739	79.8578	-0.25189469403816	-0.163226272672987	-0.685850037770298	-0.433955343732139	GO:1990862;GO:0044820;GO:0070197;GO:0003677	-	sordNOG06763	S	sp|O60158|BQT4_SCHPO Bouquet formation protein 4 OS=Schizosaccharomyces pombe (strain 972 / ATCC 24843) GN=bqt4 PE=1 SV=2	KilA/APSES-type HTH DNA-binding domain	18162068	GO:0044820//mitotic telomere tethering at nuclear periphery;GO:0070197//meiotic attachment of telomere to nuclear envelope;	GO:1990862//nuclear membrane complex Bqt3-Bqt4;	GO:0003677//DNA binding;	-
CCM_00034	318.312	310.638	397.7	428.667	478.552	448.139	372.476	389.091	431.008	341.469	268.293	392.39	0.400730565843819	0.216135200012584	-0.034841813647154	-0.435572379490973	GO:0005094;GO:0005737;GO:0050790	K12462	sordNOG07147	T	sp|O14224|GDIR_SCHPO Rho GDP-dissociation inhibitor OS=Schizosaccharomyces pombe (strain 972 / ATCC 24843) GN=SPAC6F12.06 PE=1 SV=1	rho-gdp dissociation inhibitor	18162069	GO:0050790//regulation of catalytic activity;	GO:0005737//cytoplasm;	GO:0005094//Rho GDP-dissociation inhibitor activity;	ko04962(Vasopressin-regulated water reabsorption);ko04722(Neurotrophin signaling pathway)
CCM_00035	55.5619	72.992	55.9109	54.0341	43.7869	64.1408	37.1361	40.2333	41.4892	38.3761	39.6391	43.8039	-0.187692023417598	-0.63409965893741	-0.598606732104449	-0.410914708686851	GO:0006470;GO:0004721	K17615	opiNOG05423;sorNOG07046;sordNOG11475	TG	sp|Q10298|YD44_SCHPO Putative serine/threonine-protein phosphatase C22H10.04 OS=Schizosaccharomyces pombe (strain 972 / ATCC 24843) GN=SPAC22H10.04 PE=3 SV=1	serine/threonine-protein phosphatase PP2A catalytic subunit	18162070	GO:0006470//protein dephosphorylation;	-	GO:0004721//phosphoprotein phosphatase activity;	-
CCM_00036	65.141	49.0762	52.2753	34.4352	41.1464	45.6844	59.1357	51.0408	35.8951	25.1147	37.1801	36.4842	-0.457282214541074	-0.188782264754872	-0.753181481034213	-0.295899266493139	GO:0008270;GO:0003676	-	sordNOG14893;NOG195774	SR	-	Zinc finger domain-containing protein, CCHC-type	18162071	-	-	GO:0008270//zinc ion binding;GO:0003676//nucleic acid binding;	-
CCM_00037	19.1048	15.6817	13.3037	9.94978	14.1482	10.9132	11.2398	11.493	9.92519	11.7318	12.734	17.7775	-0.457926691234789	-0.558308302888343	-0.18702108684989	0.270905604384899	-	-	opiNOG24673;sordNOG08602;pleNOG03470	R	-	cell surface protein (Mas1)	18162072	-	-	-	-
CCM_00038	44.3423	33.9134	36.127	33.5265	32.5805	36.3524	31.8587	38.8855	27.7811	21.3908	30.6566	24.7118	-0.158816479408902	-0.215302117121248	-0.575456480192815	-0.416640000783913	GO:0006357;GO:0008270;GO:0005634;GO:0000981	-	opiNOG02165	S	sp|P78704|ACR2_NEUCR Acriflavine sensitivity control protein acr-2 OS=Neurospora crassa (strain ATCC 24698 / 74-OR23-1A / CBS 708.71 / DSM 1257 / FGSC 987) GN=acr-2 PE=3 SV=3	acriflavine sensitivity control protein	18162073	GO:0006357//regulation of transcription by RNA polymerase II;	GO:0005634//nucleus;	GO:0008270//zinc ion binding;GO:0000981//DNA-binding transcription factor activity, RNA polymerase II-specific;	-
CCM_00039	6.51776	7.36755	6.35134	9.88645	7.10232	9.36255	5.92308	6.86461	6.36388	9.3358	11.62	9.78934	0.380905246986358	-0.0795068083142369	0.603390616043204	0.222485369056846	GO:0016310;GO:0016301	-	opiNOG57785	S	-	Protein kinase-like domain	18162074	GO:0016310//phosphorylation;	-	GO:0016301//kinase activity;	-
CCM_00040	66.604	74.8711	44.3896	46.9194	44.024	60.4153	77.5176	60.4376	73.2447	28.1516	37.2126	25.2573	-0.296280670622087	0.184356990444026	-1.0363273886894	-0.740046718067317	GO:0016021;GO:0055085;GO:0005215	K03457	sordNOG04979;sorNOG00555	FH	sp|Q10279|FUR4_SCHPO Uracil permease OS=Schizosaccharomyces pombe (strain 972 / ATCC 24843) GN=fur4 PE=1 SV=2	uracil permease	18162075	GO:0055085//transmembrane transport;	GO:0016021//integral component of membrane;	GO:0005215//transporter activity;	-
CCM_00041	56.0583	70.7429	50.2959	69.8164	59.117	76.0327	56.3042	49.6261	76.9958	52.3392	59.3482	57.4319	0.210844154750983	0.0467196559044298	-0.0664985997811767	-0.277342754532159	GO:0008536;GO:0008565;GO:0005737;GO:0005634;GO:0042991	K20224	sordNOG05262;sordNOG11178	YU	sp|Q10297|IMB5_SCHPO Importin subunit beta-5 OS=Schizosaccharomyces pombe (strain 972 / ATCC 24843) GN=kap114 PE=3 SV=3	importin beta-5 subunit, putative	18162076	GO:0042991//obsolete transcription factor import into nucleus;	GO:0005737//cytoplasm;GO:0005634//nucleus;	GO:0008565//obsolete protein transporter activity;	ko03013(Nucleocytoplasmic transport)
CCM_00042	61.0862	49.323	57.2903	31.9207	58.6175	34.6269	53.7709	53.3835	57.3719	24.9765	23.0901	35.147	-0.422045881785274	-0.0275603540258821	-1.01098775644046	-0.588941874655183	GO:0000502	-	hypNOG02679;sordNOG04531	S	-	PI31 proteasome regulator	18162077	-	GO:0000502//proteasome complex;	-	-
CCM_00043	0.195283	0.298799	0.550397	1.26565	3.59375	3.33645	0.55066	0.179014	0.236722	0.213189	0.0700036	0.33419	2.97210833810557	-0.112097903882281	-0.758546148962346	-3.73065448706792	GO:0016021;GO:0055085	-	sordNOG10259;opiNOG17171;NOG131545	UR	sp|A1CFL0|PATC_ASPCL Efflux pump patC OS=Aspergillus clavatus (strain ATCC 1007 / CBS 513.65 / DSM 816 / NCTC 3887 / NRRL 1) GN=patC PE=1 SV=1	Major facilitator superfamily transporter	18162078	GO:0055085//transmembrane transport;	GO:0016021//integral component of membrane;	-	-
CCM_00044	47.0565	36.8534	57.3368	35.1385	37.5763	37.6487	48.2645	54.2335	38.3474	23.4223	19.4567	30.3336	-0.355952236505049	-0.00410457251918021	-0.948053258804528	-0.592101022299478	-	-	sorNOG08078;sordNOG09715;opiNOG21553;opiNOG58414	RS	sp|Q9UV10|HET6_NEUCR Heterokaryon incompatibility protein 6, OR allele OS=Neurospora crassa (strain ATCC 24698 / 74-OR23-1A / CBS 708.71 / DSM 1257 / FGSC 987) GN=het-6 PE=4 SV=1	ankyrin repeat and SAM domain containing protein 6	18162079	-	-	-	-
CCM_00045	10.2378	7.15726	8.17438	4.34078	5.39862	7.55835	2.8567	7.8061	4.63934	4.87449	3.94435	4.66655	-0.563836056505819	-0.740687440578915	-0.923022377349609	-0.359186320843791	GO:0005829;GO:0005634	K13728	opiNOG37816;opiNOG09486;sordNOG12177	D	sp|Q0E7J8|REV7_SCHPO DNA polymerase zeta processivity subunit OS=Schizosaccharomyces pombe (strain 972 / ATCC 24843) GN=rev7 PE=3 SV=1	mitotic spindle checkpoint protein (Mad2B), putative	18162080	-	GO:0005829//cytosol;GO:0005634//nucleus;	-	ko05100(Bacterial invasion of epithelial cells);ko04914(Progesterone-mediated oocyte maturation);ko04114(Oocyte meiosis);ko04110(Cell cycle)
CCM_00046	1.78487	1.85728	1.13838	1.93747	3.36586	2.60059	0.71462	0.959132	0.479619	1.90373	2.37177	3.44943	0.72539698869556	-1.15057444598841	0.692350938894518	-0.0330460498010417	GO:0005524	-	sorNOG01842;COG0464;sordNOG06480;opiNOG02983	LO	sp|Q04540|CBXXP_CUPNH Protein CbxX, plasmid OS=Cupriavidus necator (strain ATCC 17699 / H16 / DSM 428 / Stanier 337) GN=cbxXP PE=3 SV=1	AAA family ATPase, putative	18162081	-	-	GO:0005524//ATP binding;	-
CCM_00047	5.10741	4.99276	4.22853	6.47844	11.7931	7.88163	3.47339	3.32415	2.83026	6.45854	6.54534	9.57069	0.868080571408967	-0.573628800693795	0.655791593813488	-0.212288977595479	-	-	sordNOG04483;opiNOG19197	S	-	hypothetical protein	18162082	-	-	-	-
CCM_00048	32.018	22.4103	33.3051	27.0923	39.328	23.5672	27.0818	35.6353	19.8896	25.5917	27.9338	29.9364	0.0365984965085008	-0.0868676466098355	-0.0720081144206179	-0.108606610929118	-	-	sordNOG06836;opiNOG59277	S	-	hypothetical protein	18162083	-	-	-	-
CCM_00049	29.6856	27.6373	32.8901	22.1406	18.713	21.1002	17.4879	26.2405	18.8696	21.8622	20.4806	20.3608	-0.542142962689509	-0.527218278684127	-0.524786929186046	0.0173560335034635	-	-	opiNOG44030;hypNOG13661	RS	-	hypothetical protein	18162084	-	-	-	-
CCM_00050	28.1855	40.4334	29.2817	24.4094	20.9964	28.3534	28.9154	28.8524	26.5953	19.1046	21.5407	20.5233	-0.40849272734731	-0.214705573750574	-0.678527121430647	-0.270034394083336	GO:0006626;GO:0016021;GO:0005741;GO:0005829;GO:0005634	K17714	sordNOG12888;opiNOG78039	US	sp|Q9UUA5|MTXL_SCHPO Metaxin-like protein C409.19c OS=Schizosaccharomyces pombe (strain 972 / ATCC 24843) GN=SPBC409.19c PE=3 SV=1	mitochondrial import receptor subunit	18162085	GO:0006626//protein targeting to mitochondrion;	GO:0016021//integral component of membrane;GO:0005741//mitochondrial outer membrane;GO:0005829//cytosol;GO:0005634//nucleus;	-	-
CCM_00051	30.5816	29.7031	29.1761	28.4588	23.1212	33.2418	26.9993	24.0358	30.0758	26.7823	28.8491	27.1003	-0.076822761235246	-0.141361143790196	-0.112816574855638	-0.0359938136203926	GO:0006506;GO:0016021	K05293	sordNOG11468;opiNOG13019;sorNOG02646	RG	sp|P41733|CDC91_YEAST GPI transamidase component GAB1 OS=Saccharomyces cerevisiae (strain ATCC 204508 / S288c) GN=GAB1 PE=1 SV=1	GPI transamidase subunit PIG-U	18162086	GO:0006506//GPI anchor biosynthetic process;	GO:0016021//integral component of membrane;	-	ko00563(Glycosylphosphatidylinositol (GPI)-anchor biosynthesis)
CCM_00052	18.1982	23.4153	18.4516	17.7085	7.88414	14.3107	15.5601	10.5744	20.9807	21.0188	28.4589	9.18967	-0.590019251746784	-0.350334389632517	-0.0339694764899776	0.556049775256806	GO:0000463;GO:0005654;GO:0000462;GO:0000466;GO:0030687;GO:0043021;GO:0070545;GO:0044786	K14843	sordNOG09203;opiNOG00566	A	sp|Q7SFC2|PESC_NEUCR Pescadillo homolog OS=Neurospora crassa (strain ATCC 24698 / 74-OR23-1A / CBS 708.71 / DSM 1257 / FGSC 987) GN=nop7 PE=3 SV=1	pescadillo	18162087	GO:0000463//maturation of LSU-rRNA from tricistronic rRNA transcript (SSU-rRNA, 5.8S rRNA, LSU-rRNA);GO:0000462//maturation of SSU-rRNA from tricistronic rRNA transcript (SSU-rRNA, 5.8S rRNA, LSU-rRNA);GO:0000466//maturation of 5.8S rRNA from tricistronic rRNA transcript (SSU-rRNA, 5.8S rRNA, LSU-rRNA);GO:0044786//cell cycle DNA replication;	GO:0005654//nucleoplasm;GO:0030687//preribosome, large subunit precursor;GO:0070545//PeBoW complex;	GO:0043021//ribonucleoprotein complex binding;	-
CCM_00053	10.2032	8.56201	8.61222	8.68988	8.94213	9.13193	6.86188	6.92495	7.75853	6.09896	6.71141	6.93958	-0.0326978520693824	-0.34561164326905	-0.471138766312516	-0.438440914243134	GO:0003743;GO:0003677;GO:0006413	-	sordNOG06644;hypNOG05404	S	-	RNA polymerase I specific transcription initiation factor	18162088	GO:0006413//translational initiation;	-	GO:0003743//translation initiation factor activity;GO:0003677//DNA binding;	-
CCM_00054	4.50292	7.14209	10.0898	10.4947	8.62629	6.24391	5.30845	5.97816	5.72135	5.65036	6.27734	9.71356	0.22282256506005	-0.353798496254009	-0.00622386694036371	-0.229046432000414	GO:0005524;GO:0003777;GO:0008017;GO:0007018	K10398	opiNOG00444;sordNOG08833	Z	sp|P17120|BIMC_EMENI Kinesin-like protein bimC OS=Emericella nidulans (strain FGSC A4 / ATCC 38163 / CBS 112.46 / NRRL 194 / M139) GN=bimC PE=2 SV=2	kinesin heavy chain	18162089	GO:0007018//microtubule-based movement;	-	GO:0005524//ATP binding;GO:0003777//microtubule motor activity;GO:0008017//microtubule binding;	-
CCM_00055	14.3459	42.1166	34.6349	16.1535	7.63157	10.4857	9.24132	8.55892	13.0706	8.43208	5.74117	4.92756	-1.41043242785726	-1.56116415217158	-2.25377587693787	-0.843343449080612	GO:0055085;GO:0016021	-	opiNOG17406	R	sp|Q0D153|AT331_ASPTN MFS-type transporter ATEG_00331 OS=Aspergillus terreus (strain NIH 2624 / FGSC A1156) GN=ATEG_00331 PE=2 SV=1	multidrug resistance protein fnx1	18162090	GO:0055085//transmembrane transport;	GO:0016021//integral component of membrane;	-	-
CCM_00056	0.920621	0.156514	0.16217	0.852373	0	0.507386	0.152704	0.337569	0.159425	0.837529	0.165009	3.15094	0.133819735433039	-0.931690370979166	1.74478690060593	1.61096716517289	-	-	-	-	-	hypothetical protein	18162091	-	-	-	-
CCM_00057	134.419	84.7428	112.714	79.1564	111.52	102.218	122.429	101.974	71.4341	45.7661	51.033	68.6554	-0.18026493938597	-0.165841339585441	-1.00421187571581	-0.823946936329842	-	-	sordNOG12047	S	sp|Q9SD33|U183_ARATH UPF0183 protein At3g51130 OS=Arabidopsis thaliana GN=At3g51130 PE=2 SV=2	UPF0183 domain-containing protein	18162092	-	-	-	-
CCM_00058	1.16655	1.85389	1.78688	1.45574	3.12593	1.53743	1.34606	1.25533	1.01006	1.19968	1.81815	2.6473	0.348087956487061	-0.412652662586887	0.236876848676319	-0.111211107810743	GO:0016021	-	opiNOG56399;sordNOG08260;opiNOG59505	S	-	hypothetical protein	18162093	-	GO:0016021//integral component of membrane;	-	-
CCM_00059	0.755544	0.321123	0.332729	0.262325	0.737836	2.08203	1.25323	0.519449	1.8808	2.31981	2.20059	1.21216	1.12887923282391	1.37419306252403	2.0241019649321	0.895222732108198	-	-	sordNOG14422;hypNOG06202	R	-	BTB/POZ fold domain containing protein	18162094	-	-	-	-
CCM_00060	39.6079	34.1802	37.8278	31.7255	36.1976	33.977	38.6899	36.7496	38.1256	25.0808	29.4675	32.0494	-0.131388388249299	0.0249752212459042	-0.366143171576465	-0.234754783327166	GO:0005524;GO:0004674;GO:0006468	K08286	sordNOG11306	T	sp|Q01919|KIN4_YEAST Serine/threonine-protein kinase KIN4 OS=Saccharomyces cerevisiae (strain ATCC 204508 / S288c) GN=KIN4 PE=1 SV=1	serine/threonine protein kinase, putative	18162095	GO:0006468//protein phosphorylation;	-	GO:0005524//ATP binding;GO:0004674//protein serine/threonine kinase activity;	-
CCM_00061	20.993	22.4932	20.5107	22.0921	17.5261	19.8453	19.25	15.879	25.0306	12.0712	12.1997	12.1061	-0.10600085127532	-0.0892094465825463	-0.8149773265159	-0.708976475240579	GO:0005789;GO:0032216;GO:0006506;GO:0016021	K05283	sordNOG10634;opiNOG02506	G	sp|Q4IQ08|GWT1_GIBZE GPI-anchored wall transfer protein 1 OS=Gibberella zeae (strain PH-1 / ATCC MYA-4620 / FGSC 9075 / NRRL 31084) GN=GWT1 PE=3 SV=1	GWT1-like protein	18162096	GO:0006506//GPI anchor biosynthetic process;	GO:0005789//endoplasmic reticulum membrane;GO:0016021//integral component of membrane;	GO:0032216//glucosaminyl-phosphatidylinositol O-acyltransferase activity;	ko00563(Glycosylphosphatidylinositol (GPI)-anchor biosynthesis)
CCM_00062	11.612	9.45946	12.6626	14.3349	21.7797	25.7134	5.73242	10.7713	17.8345	13.5822	11.8312	5.02708	0.874055050015889	0.02560863631301	-0.14821529346755	-1.02227034348344	-	-	sordNOG12868;sorNOG05849;opiNOG36592;hypNOG02546	S	-	hypothetical protein	18162097	-	-	-	-
CCM_00063	5.987	5.19525	7.03088	1.23182	1.01054	0.916568	4.72397	5.48822	13.2477	1.47513	2.49642	1.77875	-2.52747462633677	0.3652175660984	-1.66326851691466	0.86420610942211	GO:0016740;GO:0016021	-	sordNOG08234	S	-	polysaccharide synthase, putative	18162098	-	GO:0016021//integral component of membrane;	GO:0016740//transferase activity;	-
CCM_00064	41.4149	26.4247	45.1324	20.1008	25.4177	20.2645	39.3375	44.629	31.0839	76.1293	95.5739	26.9423	-0.78017848527402	0.0263013098272379	0.81423162961012	1.59441011488414	-	-	sordNOG12711	S	-	hypothetical protein	18162099	-	-	-	-
CCM_00065	19.9996	15.0278	19.3584	16.937	14.6351	13.1667	16.8131	20.4608	16.7848	15.0275	14.4364	15.419	-0.281698908584703	-0.00870038817102392	-0.277061158092993	0.00463775049171082	GO:0008152;GO:0016853	-	opiNOG23129	I	sp|P77467|PAAG_ECOLI 1,2-epoxyphenylacetyl-CoA isomerase OS=Escherichia coli (strain K12) GN=paaG PE=1 SV=1	enoyl-CoA hydratase/isomerase family protein	18162100	GO:0008152//metabolic process;	-	GO:0016853//isomerase activity;	-
CCM_00066	29.2465	39.999	34.4309	24.9336	21.5334	22.8748	14.3693	18.36	22.1057	49.4818	61.4166	24.199	-0.580289319616106	-0.918920193785615	0.381912975110409	0.962202294726515	-	-	sordNOG08266	S	sp|A1D1S7|SSH4_NEOFI Protein ssh4 OS=Neosartorya fischeri (strain ATCC 1020 / DSM 3700 / CBS 544.65 / FGSC A1164 / JCM 1740 / NRRL 181 / WB 181) GN=ssh4 PE=3 SV=1	hypothetical protein	18162101	-	-	-	-
CCM_00067	26.0385	21.1188	31.9428	31.6796	50.9748	64.7189	28.2265	23.536	31.7617	38.6383	53.208	60.2204	0.897723681103245	0.0785152078519697	0.942952644879565	0.045228963776319	GO:0016021;GO:0055085	K07300	sorNOG01955;sordNOG11306;opiNOG08521	PT	sp|Q99385|VCX1_YEAST Vacuolar calcium ion transporter OS=Saccharomyces cerevisiae (strain ATCC 204508 / S288c) GN=VCX1 PE=1 SV=1	sodium/calcium transporter, putative	18162102	GO:0055085//transmembrane transport;	GO:0016021//integral component of membrane;	-	-
CCM_00068	37.9046	50.9982	36.1014	34.8954	29.8837	35.2457	23.5252	25.082	37.6327	50.3387	50.2631	39.061	-0.321616517915313	-0.535548949746431	0.159971688942172	0.481588206857485	GO:0009060;GO:0005743;GO:0004458;GO:0044262;GO:0050660	K00102	sordNOG09214	C	sp|Q12627|DLD1_KLULA D-lactate dehydrogenase [cytochrome], mitochondrial OS=Kluyveromyces lactis (strain ATCC 8585 / CBS 2359 / DSM 70799 / NBRC 1267 / NRRL Y-1140 / WM37) GN=DLD1 PE=3 SV=2	D-lactate dehydrogenase	18162103	GO:0009060//aerobic respiration;GO:0044262//cellular carbohydrate metabolic process;	GO:0005743//mitochondrial inner membrane;	GO:0004458//D-lactate dehydrogenase (cytochrome) activity;GO:0050660//flavin adenine dinucleotide binding;	ko00620(Pyruvate metabolism)
CCM_00069	212.909	241.718	241.37	239.529	209.171	220.849	224.665	216.922	240.43	178.378	155.077	193.562	-0.0558899187959329	-0.0292723959856174	-0.401231263196997	-0.345341344401064	GO:0006468;GO:0004672;GO:0005524	K08832	sordNOG06150;onyNOG04580;opiNOG10359	T	sp|Q45FA5|SRPK_PHYPO Serine/threonine-protein kinase SRPK OS=Physarum polycephalum PE=1 SV=1	srpk, putative	18162104	GO:0006468//protein phosphorylation;	-	GO:0004672//protein kinase activity;GO:0005524//ATP binding;	-
CCM_00070	40.5591	47.4873	47.0751	42.624	32.5154	39.4017	40.0514	39.4692	43.3138	31.1823	38.4418	26.4334	-0.238391700371955	-0.137542330191361	-0.492286682324983	-0.253894981953028	GO:0050790;GO:0030289	-	sordNOG11154;sordNOG04792	SR	-	hypothetical protein	18162105	GO:0050790//regulation of catalytic activity;	GO:0030289//protein phosphatase 4 complex;	-	-
CCM_00071	15.5118	15.1935	21.0983	13.1056	10.426	10.1862	14.4207	16.7531	14.5623	9.02175	12.4902	13.287	-0.619539675479966	-0.179714419729941	-0.574004085820124	0.045535589659841	GO:0031573;GO:0000724;GO:0000723;GO:0030870;GO:0007131;GO:0042138;GO:0016887;GO:0006303;GO:0000734;GO:1990426	K10866	sordNOG11406	L	sp|Q9UTJ8|RAD50_SCHPO DNA repair protein rad50 OS=Schizosaccharomyces pombe (strain 972 / ATCC 24843) GN=rad50 PE=1 SV=3	Recombination/repair protein Rad50	18162106	GO:0031573//mitotic intra-S DNA damage checkpoint signaling;GO:0000724//double-strand break repair via homologous recombination;GO:0000723//telomere maintenance;GO:0007131//reciprocal meiotic recombination;GO:0042138//meiotic DNA double-strand break formation;GO:0006303//double-strand break repair via nonhomologous end joining;GO:1990426//mitotic recombination-dependent replication fork processin…	GO:0030870//Mre11 complex;	GO:0016887//ATP hydrolysis activity;	ko04218(Cellular senescence);ko03450(Non-homologous end-joining);ko03440(Homologous recombination)
CCM_00072	103.728	93.9757	131.527	26.4449	24.1521	31.2277	110.833	106.365	159.866	23.2158	22.7528	23.9559	-2.00849295499879	0.195707706740223	-2.23522977606104	-0.22673682106225	GO:0003700;GO:0008270;GO:0043565;GO:0006355	-	sordNOG11261	K	sp|Q00858|CGPB_FUSSO Cutinase gene palindrome-binding protein OS=Fusarium solani subsp. pisi PE=2 SV=1	Cutinase palindrome-binding protein	18162107	GO:0006355//regulation of transcription, DNA-templated;	-	GO:0003700//DNA-binding transcription factor activity;GO:0008270//zinc ion binding;GO:0043565//sequence-specific DNA binding;	-
CCM_00073	20.4661	21.104	23.304	22.7139	27.1246	23.2472	17.9721	19.0799	19.8982	24.4602	21.0745	26.8745	0.17194836087223	-0.187944508824556	0.158530659329079	-0.0134177015431514	GO:0005634;GO:0006351;GO:0008270;GO:0003677	-	opiNOG22299;sordNOG07825;opiNOG15736	SK	sp|A0A0E4AZF8|FSA6_FUSSF Fusarisetin A cluster transcription factor fsa6 OS=Fusarium sp. (strain FN080326) GN=fsa6 PE=4 SV=1	fungal specific transcription factor	18162108	GO:0006351//transcription, DNA-templated;	GO:0005634//nucleus;	GO:0008270//zinc ion binding;GO:0003677//DNA binding;	-
CCM_00074	469.483	591.777	663.235	649.387	767.473	543.084	460.581	500.939	670.261	496.391	324.684	525.25	0.184638669657111	-0.0797259933051353	-0.357147303660516	-0.541785973317627	-	-	sordNOG14558	S	-	hypothetical protein	18162109	-	-	-	-
CCM_00075	23.3642	29.3431	19.7463	21.2958	21.9847	23.7644	23.114	23.283	30.0777	26.9743	24.7811	28.1376	-0.111932394442726	0.0779235318851457	0.141010704545329	0.252943098988055	GO:0016884;GO:0016787	-	sordNOG05599	J	sp|Q7XJJ7|FAAH_ARATH Fatty acid amide hydrolase OS=Arabidopsis thaliana GN=FAAH PE=1 SV=1	N-acylethanolamine amidohydrolase, putative	18162110	-	-	GO:0016884//carbon-nitrogen ligase activity, with glutamine as amido-N-donor;GO:0016787//hydrolase activity;	-
CCM_00076	17.0775	16.0231	13.3385	12.2316	23.495	17.4625	10.2884	8.7135	5.71937	23.3043	44.4698	46.043	0.19578862525886	-0.909586751111266	1.29330384747551	1.09751522221665	GO:0016021	-	opiNOG47684	S	-	hypothetical protein	18162111	-	GO:0016021//integral component of membrane;	-	-
CCM_00077	15.514	11.4376	12.0452	16.1339	19.7857	21.4771	13.0495	12.7387	10.1861	56.7896	56.7995	48.8205	0.557608072106863	-0.116390246389641	2.05820687851095	1.50059880640409	GO:0055114;GO:0004128;GO:0016020	K00326	sordNOG10273;opiNOG20295	HC	sp|Q5BG98|MCR1_EMENI NADH-cytochrome b5 reductase 2 OS=Emericella nidulans (strain FGSC A4 / ATCC 38163 / CBS 112.46 / NRRL 194 / M139) GN=mcr1 PE=3 SV=1	NADH-cytochrome B5 reductase, putative	18162112	GO:0055114//obsolete oxidation-reduction process;	GO:0016020//membrane;	GO:0004128//cytochrome-b5 reductase activity, acting on NAD(P)H;	ko00520(Amino sugar and nucleotide sugar metabolism)
CCM_00078	57.4083	82.7167	64.1661	87.1332	78.8857	69.9207	63.3302	47.076	75.5885	55.3561	50.1843	63.6316	0.207791500126852	-0.135364518841784	-0.272135216075864	-0.479926716202716	GO:0005524;GO:0005737;GO:0006420;GO:0004814	K01887	sordNOG04236;opiNOG04213	J	sp|Q05506|SYRC_YEAST Arginine--tRNA ligase, cytoplasmic OS=Saccharomyces cerevisiae (strain ATCC 204508 / S288c) GN=YDR341C PE=1 SV=1	arginyl-tRNA synthetase	18162113	GO:0006420//arginyl-tRNA aminoacylation;	GO:0005737//cytoplasm;	GO:0005524//ATP binding;GO:0004814//arginine-tRNA ligase activity;	ko00970(Aminoacyl-tRNA biosynthesis)
CCM_00079	41.1853	46.2139	42.0984	42.9337	52.2199	47.3186	34.9457	33.3171	41.049	88.9327	94.6169	50.0318	0.137755339065205	-0.244476969394227	0.85099977792356	0.713244438858355	GO:0004499;GO:0050661;GO:0050660;GO:0055114	-	opiNOG14840	Q	sp|Q9HFE4|FMO1_SCHPO Thiol-specific monooxygenase OS=Schizosaccharomyces pombe (strain 972 / ATCC 24843) GN=fmo1 PE=1 SV=1	flavin dependent monooxygenase, putative	18162114	GO:0055114//obsolete oxidation-reduction process;	-	GO:0004499//N,N-dimethylaniline monooxygenase activity;GO:0050661//NADP binding;GO:0050660//flavin adenine dinucleotide binding;	-
CCM_00080	98.4063	99.2615	95.0996	82.53	66.8472	78.8182	93.4802	77.5616	101.847	89.9131	117.778	70.7164	-0.35948482852615	-0.101439892198908	-0.0725577871632976	0.286927041362852	GO:0016021	-	sordNOG10806	S	sp|O13938|YEP4_SCHPO UPF0658 Golgi apparatus membrane protein C23H3.04 OS=Schizosaccharomyces pombe (strain 972 / ATCC 24843) GN=SPAC23H3.04 PE=3 SV=3	hypothetical protein	18162115	-	GO:0016021//integral component of membrane;	-	-
CCM_00081	38.5746	43.1558	34.3604	42.1023	54.9085	56.1394	50.889	45.604	54.517	64.3078	81.6789	72.2071	0.399693714572663	0.379390196899854	0.910355360029599	0.510661645456936	GO:0008270	K23333	sordNOG11761	O	sp|Q6GLP4|RMD5A_XENLA Protein RMD5 homolog A OS=Xenopus laevis GN=rmnd5a PE=2 SV=1	regulator of gluconeogenesis Rmd5	18162116	-	-	GO:0008270//zinc ion binding;	-
CCM_00082	44.8242	37.0009	38.295	34.7316	42.6246	40.612	45.612	44.6989	42.1567	33.5705	30.3525	40.9695	-0.0260792435695905	0.141161834582572	-0.195563960561473	-0.169484716991883	-	-	sordNOG05196;opiNOG02916	S	sp|P46679|STB2_YEAST Protein STB2 OS=Saccharomyces cerevisiae (strain ATCC 204508 / S288c) GN=STB2 PE=1 SV=2	Sin3 complex subunit Stb2	18162117	-	-	-	-
CCM_00083	98.2665	208.639	114.425	131.555	60.9017	107.544	74.3391	73.4434	98.4989	140.74	153.121	96.9597	-0.489991701049654	-0.774646660013276	-0.108444808770067	0.381546892279587	GO:0045039;GO:0005739;GO:0051082;GO:0046872	K17778	sordNOG14432	U	sp|Q4IPZ1|TIM10_GIBZE Mitochondrial import inner membrane translocase subunit TIM10 OS=Gibberella zeae (strain PH-1 / ATCC MYA-4620 / FGSC 9075 / NRRL 31084) GN=TIM10 PE=3 SV=1	mitochondrial import inner membrane translocase subunit TIM10	18162118	GO:0045039//protein insertion into mitochondrial inner membrane;	GO:0005739//mitochondrion;	GO:0051082//unfolded protein binding;GO:0046872//metal ion binding;	-
CCM_00084	23.5644	19.328	24.1532	16.3313	19.1394	19.9997	30.5149	42.8235	46.5341	13.6649	7.65681	16.2719	-0.273425768767503	0.838284881728485	-0.834655267032556	-0.561229498265052	-	-	-	-	-	hypothetical protein	18162119	-	-	-	-
CCM_00085	49.6427	52.8867	59.5355	55.4483	38.8682	45.7066	50.3634	44.8238	46.8947	37.2609	46.2208	40.0663	-0.210907093838429	-0.189848727021691	-0.391500900805747	-0.180593806967318	GO:0000981;GO:0005634;GO:0008270;GO:0006357	-	opiNOG03224;sordNOG07338	S	sp|P08638|LEUR_YEAST Regulatory protein LEU3 OS=Saccharomyces cerevisiae (strain ATCC 204508 / S288c) GN=LEU3 PE=1 SV=1	C6 zinc finger domain protein	18162120	GO:0006357//regulation of transcription by RNA polymerase II;	GO:0005634//nucleus;	GO:0000981//DNA-binding transcription factor activity, RNA polymerase II-specific;GO:0008270//zinc ion binding;	-
CCM_00086	32.5202	28.5399	33.7793	23.8557	34.0068	44.7621	34.1028	14.5581	15.8049	28.2062	14.0848	10.7978	0.113818077265034	-0.55695146007471	-0.83707933086362	-0.950897408128654	-	-	sordNOG13812;opiNOG72753	S	-	hypothetical protein	18162121	-	-	-	-
CCM_00087	23.5901	21.5651	22.3269	22.9519	18.8636	25.415	20.178	19.2607	23.2471	24.7528	25.7096	22.2035	-0.00538873959886719	-0.106364976148318	0.106774627954269	0.112163367553136	GO:0008152;GO:0005509;GO:0004571;GO:0016020	-	sordNOG04011	G	sp|O94726|MNL1_SCHPO ER degradation-enhancing alpha-mannosidase-like protein 1 OS=Schizosaccharomyces pombe (strain 972 / ATCC 24843) GN=mnl1 PE=3 SV=2	Glycoside hydrolase, family 47	18162122	GO:0008152//metabolic process;	GO:0016020//membrane;	GO:0005509//calcium ion binding;GO:0004571//mannosyl-oligosaccharide 1,2-alpha-mannosidase activity;	-
CCM_00088	386.279	415.013	393.292	390.233	344.205	392.276	392.376	389.34	491.68	220.649	240.632	261.692	-0.0843864563983993	0.0921721607852011	-0.724494174075107	-0.640107717676708	GO:0006168;GO:0003999;GO:0044209;GO:0005829	K00759	sordNOG08801	F	sp|Q6CA53|APT_YARLI Adenine phosphoribosyltransferase OS=Yarrowia lipolytica (strain CLIB 122 / E 150) GN=APT1 PE=3 SV=1	adenine phosphoribosyltransferase 1	18162123	GO:0006168//adenine salvage;GO:0044209//AMP salvage;	GO:0005829//cytosol;	GO:0003999//adenine phosphoribosyltransferase activity;	ko00230(Purine metabolism)
CCM_00089	17.3569	22.0519	27.5173	18.6622	18.6633	19.1663	22.5677	21.1119	22.3005	18.2353	16.9264	22.6127	-0.244528895245533	-0.0205410327785279	-0.212139631981877	0.0323892632636559	GO:0016021	-	sordNOG15504;sordNOG08841;sordNOG15454;opiNOG10346	S	sp|O74949|YJBC_SCHPO Uncharacterized protein C553.12c OS=Schizosaccharomyces pombe (strain 972 / ATCC 24843) GN=SPCC553.12c PE=4 SV=2	conserved fungal protein	18162124	-	GO:0016021//integral component of membrane;	-	-
CCM_00090	19.7043	16.6623	18.4396	14.8229	11.8038	12.0192	10.8946	15.0523	12.1294	13.1176	16.0031	13.0402	-0.504021324817452	-0.525450485039158	-0.378430808171866	0.125590516645585	-	K06664	sordNOG11430	O	sp|P51021|PEX2_PODAS Peroxisomal biogenesis factor 2 OS=Podospora anserina GN=PEX2 PE=3 SV=1	peroxisomal biogenesis factor 2	18162125	-	-	-	ko04146(Peroxisome)
CCM_00091	1.50323	3.5624	2.04618	2.40401	1.38397	2.42687	2.56898	2.21315	3.58922	1.90629	3.06175	1.83193	-0.194496093141605	0.235242264299748	-0.0646884195977225	0.129807673543883	GO:0005634;GO:0000981;GO:0008270;GO:0006357	-	COG0699;sordNOG04778;opiNOG46349	RS	-	dihydrolipoyl dehydrogenase, putative	18162126	GO:0006357//regulation of transcription by RNA polymerase II;	GO:0005634//nucleus;	GO:0000981//DNA-binding transcription factor activity, RNA polymerase II-specific;GO:0008270//zinc ion binding;	-
CCM_00092	11.1862	13.7349	13.8873	15.2231	10.2035	13.2109	9.04171	11.6866	11.469	12.0504	15.4669	13.0659	-0.0063670782612094	-0.269426061422538	0.0645150474571234	0.0708821257183328	GO:0016021	-	necNOG06669;sordNOG06104	S	-	hypothetical protein	18162127	-	GO:0016021//integral component of membrane;	-	-
CCM_00093	359.146	212.255	135.119	129.592	216.17	208.425	303.682	353.159	213.209	81.8192	109.911	101.439	-0.350357267496799	0.300368472878749	-1.26899739328413	-0.918640125787328	GO:0016021;GO:0032153;GO:0051286;GO:0008270;GO:0000324	-	opiNOG07113;sordNOG04774	O	sp|Q1MTR5|YG66_SCHPO Uncharacterized RING finger membrane protein C15C4.06c OS=Schizosaccharomyces pombe (strain 972 / ATCC 24843) GN=SPBC15C4.06c PE=4 SV=1	RING finger domain-containing protein	18162128	-	GO:0016021//integral component of membrane;GO:0032153//cell division site;GO:0051286//cell tip;GO:0000324//fungal-type vacuole;	GO:0008270//zinc ion binding;	-
CCM_00094	342.347	315.884	298.301	240.637	314.041	261.577	345.087	341.321	494.141	115.944	128.407	212.033	-0.228793945610462	0.303572673446183	-1.06756528404002	-0.838771338429554	-	-	sordNOG07517	R	-	Heterokaryon incompatibility Het-C family protein	18162129	-	-	-	-
CCM_00095	79.9327	94.3046	122.239	129.32	115.371	102.873	112.527	92.2909	84.4355	80.3384	71.833	98.0595	0.229362329008721	-0.0355815767600601	-0.244655882640454	-0.474018211649175	-	-	hypNOG00336;opiNOG22008;necNOG05906	R	-	high mobility group protein	18162130	-	-	-	-
CCM_00096	407.836	467.103	356.468	371.486	356.327	418.224	317.065	318.443	387.294	286.351	331.343	370.247	-0.103654401177262	-0.26778188203382	-0.317810443356055	-0.214156042178792	GO:0009039;GO:0005829;GO:0043419;GO:0016151	K01427	sorNOG03737;opiNOG02692;sordNOG05055	F	sp|Q6A3P9|UREA_ASPFU Urease OS=Neosartorya fumigata (strain ATCC MYA-4609 / Af293 / CBS 101355 / FGSC A1100) GN=ure1 PE=2 SV=2	urease	18162131	GO:0043419//urea catabolic process;	GO:0005829//cytosol;	GO:0009039//urease activity;GO:0016151//nickel cation binding;	ko00791(Atrazine degradation);ko00230(Purine metabolism);ko00220(Arginine biosynthesis)
CCM_00097	17.8327	15.2468	21.4899	21.6624	22.2597	21.7135	21.8692	19.7052	17.5352	19.7446	20.5961	23.6864	0.266387227656685	0.115300461968422	0.230590848308197	-0.0357963793484876	GO:0016740	K11315	sordNOG05028	B	sp|P32494|NGG1_YEAST Chromatin-remodeling complexes subunit NGG1 OS=Saccharomyces cerevisiae (strain ATCC 204508 / S288c) GN=NGG1 PE=1 SV=1	transcriptional regulator, putative	18162132	-	-	GO:0016740//transferase activity;	ko05165(Human papillomavirus infection)
CCM_00098	291.514	157.335	156.801	108.929	122.337	147.324	194.612	151.174	63.8359	52.3394	61.4814	81.9204	-0.677850441228997	-0.564195502422677	-1.62953950561738	-0.951689064388385	GO:0008168;GO:0032259	K13621	sordNOG08399	S	-	Methyltransferase type 11	18162133	GO:0032259//methylation;	-	GO:0008168//methyltransferase activity;	ko00564(Glycerophospholipid metabolism)
CCM_00099	358.645	355.25	261.543	305.472	296.908	282.616	212.514	228.339	277.484	285.569	306.735	290.694	-0.14037893357099	-0.441388532932018	-0.143639174605899	-0.00326024103490839	GO:0005740;GO:0016021	K00237	opiNOG31946;sordNOG12338	C	sp|Q7SGY6|DHSD_NEUCR Succinate dehydrogenase [ubiquinone] cytochrome b small subunit, mitochondrial OS=Neurospora crassa (strain ATCC 24698 / 74-OR23-1A / CBS 708.71 / DSM 1257 / FGSC 987) GN=B18P24.060 PE=3 SV=1	succinate dehydrogenase cytochrome b small subunit	18162134	-	GO:0005740//mitochondrial envelope;GO:0016021//integral component of membrane;	-	ko05415(Diabetic cardiomyopathy);ko05208(Chemical carcinogenesis - reactive oxygen species);ko05022(Pathways of neurodegeneration - multiple diseases);ko05020(Prion disease);ko05016(Huntington disease);ko05014(Amyotrophic lateral sclerosis);ko05012(Parkinson disease);ko05010(Alzheimer disease);ko04932(Non-alcoholic fatty liver disease);ko04714(Thermogenesis);ko00190(Oxidative phosphorylation);ko0…
CCM_00100	37.0372	49.9025	35.4259	46.5019	35.5456	46.4526	32.4968	32.1746	31.889	58.603	59.5905	38.6808	0.0705724378018751	-0.341693506178257	0.358411560641093	0.287839122839218	GO:0006437;GO:0003723;GO:0005524;GO:0004831;GO:0005737	K01866	sordNOG12143	J	sp|P28669|SYYM_PODAS Tyrosine--tRNA ligase, mitochondrial OS=Podospora anserina GN=YTS1 PE=3 SV=1	tyrosyl-tRNA synthetase	18162135	GO:0006437//tyrosyl-tRNA aminoacylation;	GO:0005737//cytoplasm;	GO:0003723//RNA binding;GO:0005524//ATP binding;GO:0004831//tyrosine-tRNA ligase activity;	ko00970(Aminoacyl-tRNA biosynthesis)
CCM_00101	34.7874	29.6404	29.1635	40.1945	55.3915	45.4344	39.0558	37.8849	32.9879	61.9194	52.0941	56.4191	0.591457202001804	0.232119344446084	0.864754075102106	0.273296873100302	GO:0005829;GO:0005634;GO:0015824;GO:2000785;GO:0097042;GO:0006995;GO:1990130;GO:0015840;GO:0034198;GO:0032007;GO:0042493	K20405	sordNOG11410	P	sp|O42857|NPR2_SCHPO Nitrogen permease regulator 2 homolog OS=Schizosaccharomyces pombe (strain 972 / ATCC 24843) GN=SPAC23H3.03c PE=3 SV=1	Nitrogen permease regulator 2	18162136	GO:0015824//proline transport;GO:2000785//regulation of autophagosome assembly;GO:0006995//cellular response to nitrogen starvation;GO:0015840//urea transport;GO:0034198//cellular response to amino acid starvation;GO:0032007//negative regulation of TOR signaling;	GO:0005829//cytosol;GO:0005634//nucleus;GO:0097042//extrinsic component of fungal-type vacuolar membrane;GO:1990130//GATOR1 complex;	-	ko04150(mTOR signaling pathway)
CCM_00102	96.4974	107.243	100.192	121.441	153.113	126.272	103.471	96.0245	95.8974	160.876	141.935	143.778	0.399221934252704	-0.0411187597507467	0.555194337767077	0.155972403514373	GO:0005829;GO:0030474;GO:0030674;GO:0042177;GO:0030433;GO:0031593	K04523	sordNOG12019;opiNOG77886	O	sp|Q10169|DSK2_SCHPO Deubiquitination-protection protein dph1 OS=Schizosaccharomyces pombe (strain 972 / ATCC 24843) GN=dph1 PE=4 SV=1	ubiquitin-like protein DskB, putative	18162137	GO:0030474//spindle pole body duplication;GO:0042177//negative regulation of protein catabolic process;GO:0030433//ubiquitin-dependent ERAD pathway;	GO:0005829//cytosol;	GO:0030674//protein-macromolecule adaptor activity;GO:0031593//polyubiquitin modification-dependent protein binding;	ko05014(Amyotrophic lateral sclerosis);ko04141(Protein processing in endoplasmic reticulum)
CCM_00103	25.2632	31.8561	21.3547	39.2981	34.4538	40.1976	22.1437	26.0671	33.7445	44.2234	55.6354	51.4803	0.538108157204224	0.0626222713702035	0.94749732280688	0.409389165602656	GO:0016491;GO:0008270;GO:0055114	K00344	opiNOG05926;sordNOG11426	Q	sp|A7RK30|QORL2_NEMVE Quinone oxidoreductase-like protein 2 homolog OS=Nematostella vectensis GN=v1g238856 PE=3 SV=1	Alcohol dehydrogenase superfamily, zinc-containing	18162138	GO:0055114//obsolete oxidation-reduction process;	-	GO:0016491//oxidoreductase activity;GO:0008270//zinc ion binding;	-
CCM_00104	52.0882	50.8562	54.0129	51.4094	48.3823	44.3786	50.073	47.0913	55.8557	34.8783	35.8702	47.5288	-0.12259818253922	-0.0366516704465706	-0.40819856135485	-0.28560037881563	GO:0017056;GO:0008565;GO:0016973;GO:0042991;GO:0034399;GO:0005737;GO:0008536;GO:0005643	K25201	sordNOG04665	YU	sp|Q8K2V6|IPO11_MOUSE Importin-11 OS=Mus musculus GN=Ipo11 PE=1 SV=1	importin 11, putative	18162139	GO:0016973//poly(A)+ mRNA export from nucleus;GO:0042991//obsolete transcription factor import into nucleus;	GO:0034399//nuclear periphery;GO:0005737//cytoplasm;GO:0005643//nuclear pore;	GO:0017056//structural constituent of nuclear pore;GO:0008565//obsolete protein transporter activity;	ko03013(Nucleocytoplasmic transport)
CCM_00105	14.9133	16.2831	14.83	18.7478	12.3382	15.627	12.1145	14.5529	18.1006	15.5169	14.5408	17.7751	0.0213611030053149	-0.0399939838670356	0.0555387035024214	0.0341776004971064	GO:0006435;GO:0005524;GO:0005737;GO:0004829	K01868	sordNOG07118	J	sp|O13969|SYTM_SCHPO Probable threonine--tRNA ligase, mitochondrial OS=Schizosaccharomyces pombe (strain 972 / ATCC 24843) GN=SPAC24C9.09 PE=3 SV=2	threonyl-tRNA synthetase	18162140	GO:0006435//threonyl-tRNA aminoacylation;	GO:0005737//cytoplasm;	GO:0005524//ATP binding;GO:0004829//threonine-tRNA ligase activity;	ko00970(Aminoacyl-tRNA biosynthesis)
CCM_00106	58.9251	31.283	41.0323	35.2552	44.5025	50.9997	32.2858	43.0957	28.5495	38.5117	43.2755	40.4085	-0.00531975619395653	-0.336585969748551	-0.103018893528998	-0.0976991373350417	GO:0046983;GO:0003677	K09102	sordNOG13582;sordNOG04633	SD	sp|P91664|MAX_DROME Protein max OS=Drosophila melanogaster GN=Max PE=1 SV=1	protein max, putative	18162141	-	-	GO:0046983//protein dimerization activity;GO:0003677//DNA binding;	-
CCM_00107	59.1906	65.657	61.9211	64.0703	60.4801	68.2701	53.5348	52.7421	51.5918	78.1554	75.2243	63.6625	0.0460054348084441	-0.242527835707465	0.216722039645422	0.170716604836978	GO:0005829;GO:0005634;GO:0016740	K06287	sordNOG04633;opiNOG06249	D	sp|O14141|YEW3_SCHPO Maf-like protein C3G6.03c OS=Schizosaccharomyces pombe (strain 972 / ATCC 24843) GN=SPAC3G6.03c PE=1 SV=2	acetylserotonin methytransferase-like protein, putative	18162142	-	GO:0005829//cytosol;GO:0005634//nucleus;	GO:0016740//transferase activity;	ko00240(Pyrimidine metabolism)
CCM_00108	38.4986	32.8834	34.0991	35.53	33.2846	38.4048	37.7552	34.7238	37.2197	36.8257	39.799	35.007	0.0235821823535518	0.0565620991422728	0.0817626079692747	0.058180425615723	-	-	sordNOG11398	R	sp|Q86U86|PB1_HUMAN Protein polybromo-1 OS=Homo sapiens GN=PBRM1 PE=1 SV=1	polybromo-1, putative	18162143	-	-	-	-
CCM_00109	77.2327	95.2107	87.0343	92.5508	87.9073	92.3206	88.4179	88.1857	93.4421	77.799	71.901	83.3403	0.0721200642197383	0.0575926330305694	-0.155031445356891	-0.227151509576629	GO:0016021	-	opiNOG33880;sordNOG13060	S	-	hypothetical protein	18162144	-	GO:0016021//integral component of membrane;	-	-
CCM_00110	102.154	106.296	97.6626	98.542	109.552	107.907	107.448	107.475	105.22	106.03	105.9	112.241	0.0458647175957131	0.0646554044589129	0.08269152218484	0.036826804589127	GO:0016021;GO:0005783	-	sordNOG07141;opiNOG25102;sordNOG05766	RS	sp|O74728|YH93_SCHPO Uncharacterized endoplasmic reticulum membrane protein C1709.03 OS=Schizosaccharomyces pombe (strain 972 / ATCC 24843) GN=SPBC1709.03 PE=3 SV=2	hypothetical protein	18162145	-	GO:0016021//integral component of membrane;GO:0005783//endoplasmic reticulum;	-	-
CCM_00111	39.6453	41.4253	36.6797	37.9589	33.1123	40.7389	42.9049	34.7517	43.6219	38.0737	43.8845	32.2366	-0.0746815630321743	0.0425930239176272	-0.0442329991282229	0.0304485639039514	-	-	opiNOG25001;sordNOG07141	RS	-	tRNA processing endoribonuclease, putative	18162146	-	-	-	-
CCM_00112	0	3.26757	0	1.77952	2.66944	1.05928	0	0.352375	0.332835	0.349705	0.688983	4.60479	0.753371666436286	-2.25360200970475	0.788365516469776	0.0349938500334902	-	-	sordNOG09671;opiNOG07561	R	sp|D4AQ27|A6334_ARTBC Putative secreted metallopeptidase OS=Arthroderma benhamiae (strain ATCC MYA-4681 / CBS 112371) GN=ARB_06334 PE=1 SV=1	hypothetical protein	18162147	-	-	-	-
CCM_00113	64.2445	62.7737	64.9233	64.6162	63.3992	69.6966	60.2361	68.439	75.3008	39.2512	44.6053	55.897	0.0427343331138806	0.0877316312238098	-0.457782550514924	-0.500516883628805	-	K18064	opiNOG33863;sordNOG12944	RD	-	arsenate reductase, putative	18162148	-	-	-	-
CCM_00114	169.681	165.028	185.353	178.568	126.504	139.012	161.856	163.485	188.833	126.089	160.056	141.482	-0.227851988234763	-0.0164257910389998	-0.282327494026154	-0.0544755057913908	GO:0019013;GO:0005732;GO:0005685;GO:0005682;GO:0071004;GO:0003723;GO:0005686;GO:0046540;GO:0005829;GO:0000398	K11099	sordNOG13732;opiNOG41960	A	sp|O74966|RUXG_SCHPO Small nuclear ribonucleoprotein G OS=Schizosaccharomyces pombe (strain 972 / ATCC 24843) GN=smg1 PE=1 SV=1	small nuclear ribonucleoprotein SmG	18162149	GO:0000398//mRNA splicing, via spliceosome;	GO:0019013//viral nucleocapsid;GO:0005732//sno(s)RNA-containing ribonucleoprotein complex;GO:0005685//U1 snRNP;GO:0005682//U5 snRNP;GO:0071004//U2-type prespliceosome;GO:0005686//U2 snRNP;GO:0046540//U4/U6 x U5 tri-snRNP complex;GO:0005829//cytosol;	GO:0003723//RNA binding;	ko03040(Spliceosome)
CCM_00115	34.1257	29.4124	29.0521	24.9951	24.0119	28.9015	37.1319	38.0794	31.9348	18.1172	21.2972	23.5876	-0.249077306994392	0.210648747002439	-0.555462430168376	-0.306385123173984	GO:0071008;GO:0000390	-	sordNOG10777;opiNOG36402	S	-	hypothetical protein	18162150	GO:0000390//spliceosomal complex disassembly;	GO:0071008//U2-type post-mRNA release spliceosomal complex;	-	-
CCM_00116	355.626	372.215	362.615	783.247	1357.67	889.887	423.237	416.157	363.301	1494.82	1135.98	1551.44	1.47476992752149	0.14133966918578	1.93934607925041	0.464576151728923	GO:0043086;GO:0051879;GO:0003729;GO:0005634;GO:0005829;GO:0006457;GO:0042030;GO:0030544	K09553	sorNOG02559;opiNOG00314;sordNOG05038	O	sp|Q9USI5|STI1_SCHPO Heat shock protein sti1 homolog OS=Schizosaccharomyces pombe (strain 972 / ATCC 24843) GN=sti1 PE=3 SV=1	heat shock protein	18162151	GO:0043086//negative regulation of catalytic activity;GO:0006457//protein folding;	GO:0005634//nucleus;GO:0005829//cytosol;	GO:0051879//Hsp90 protein binding;GO:0003729//mRNA binding;GO:0042030//ATPase inhibitor activity;GO:0030544//Hsp70 protein binding;	ko05020(Prion disease)
CCM_00117	43.2738	49.653	41.7106	49.5636	34.884	46.4735	40.8039	38.3448	59.3293	48.9722	50.8305	41.2031	-0.0403822842934348	0.0405775174669568	0.0666764960993142	0.107058780392749	GO:0016021;GO:0046873;GO:0055085;GO:0030001	K14709	sordNOG11529;sorNOG02100	P	sp|Q12436|ZRT2_YEAST Zinc-regulated transporter 2 OS=Saccharomyces cerevisiae (strain ATCC 204508 / S288c) GN=ZRT2 PE=1 SV=1	ZIP family zinc transporter	18162152	GO:0055085//transmembrane transport;GO:0030001//metal ion transport;	GO:0016021//integral component of membrane;	GO:0046873//metal ion transmembrane transporter activity;	ko05012(Parkinson disease);ko05010(Alzheimer disease)
CCM_00118	67.1248	23.6731	49.8148	31.8138	44.0121	45.3688	62.5313	73.1707	38.7588	26.1926	30.2064	32.0644	-0.214400823918331	0.31117583868265	-0.668573168804699	-0.454172344886368	GO:0016021;GO:0055085	-	opiNOG19718;sordNOG06631	G	sp|P39709|SEO1_YEAST Probable transporter SEO1 OS=Saccharomyces cerevisiae (strain ATCC 204508 / S288c) GN=SEO1 PE=1 SV=1	Major facilitator superfamily transporter	18162153	GO:0055085//transmembrane transport;	GO:0016021//integral component of membrane;	-	-
CCM_00119	9.64878	3.41746	9.91472	5.95567	3.48986	6.09328	7.00197	14.373	10.6171	2.92597	5.94485	4.81602	-0.564562533166611	0.477276489404021	-0.747649579819439	-0.183087046652828	GO:0016021;GO:0055085;GO:0005215	-	opiNOG57293;sordNOG07503;necNOG08850;opiNOG13559	R	sp|P40474|QDR2_YEAST Quinidine resistance protein 2 OS=Saccharomyces cerevisiae (strain ATCC 204508 / S288c) GN=QDR2 PE=1 SV=1	Major facilitator superfamily transporter	18162154	GO:0055085//transmembrane transport;	GO:0016021//integral component of membrane;	GO:0005215//transporter activity;	-
CCM_00120	2.67844	2.28854	2.34692	2.31371	2.72053	2.72663	2.23283	3.27795	5.02083	1.79612	2.17765	1.73659	0.0855760588077939	0.526012525107436	-0.357058244775205	-0.442634303582998	-	-	pleNOG08563;onyNOG01108;opiNOG09815;sordNOG07503	SR	sp|Q00808|HETE1_PODAS Vegetative incompatibility protein HET-E-1 OS=Podospora anserina GN=HET-E1 PE=4 SV=1	NACHT and WD domain protein	18162155	-	-	-	-
CCM_00121	16.4738	14.723	12.2442	11.4243	9.86315	13.2481	14.8776	15.6684	20.4656	9.09286	11.6416	11.3101	-0.330975535729272	0.231768283153382	-0.438979157605379	-0.108003621876107	GO:0016301;GO:0016310	-	sorNOG04553;opiNOG24738	S	sp|Q9ER35|FN3K_MOUSE Fructosamine-3-kinase OS=Mus musculus GN=Fn3k PE=1 SV=1	Protein kinase-like domain	18162156	GO:0016310//phosphorylation;	-	GO:0016301//kinase activity;	-
CCM_00122	169.311	83.4646	52.7349	84.4005	68.044	139.054	140.127	125.883	200.673	61.7183	66.5734	57.0463	-0.0677294166045477	0.611219878733903	-0.721060980726549	-0.653331564122001	GO:0016021;GO:0005375;GO:0035434	K14686	opiNOG29993;sordNOG12705;sorNOG07886	P	sp|Q06686|CTR3_YEAST Copper transport protein CTR3 OS=Saccharomyces cerevisiae (strain ATCC 204508 / S288c) GN=CTR3 PE=1 SV=1	Ctr copper transporter family protein	18162157	GO:0035434//copper ion transmembrane transport;	GO:0016021//integral component of membrane;	GO:0005375//copper ion transmembrane transporter activity;	ko04978(Mineral absorption);ko01524(Platinum drug resistance)
CCM_00123	28.4257	26.8447	23.0432	19.8738	15.2694	20.8822	15.8967	18.9852	21.1389	19.6836	20.4964	20.8605	-0.483182507223751	-0.483298433811816	-0.359493728801576	0.123688778422175	GO:0005634;GO:0000981;GO:0006357;GO:0008270	K21547	sordNOG06760	S	sp|B8NM76|USTR_ASPFN ustiloxin B cluster transcription factor ustR OS=Aspergillus flavus (strain ATCC 200026 / FGSC A1120 / NRRL 3357 / JCM 12722 / SRRC 167) GN=ustR PE=3 SV=2	C6 transcription factor, putative	18162158	GO:0006357//regulation of transcription by RNA polymerase II;	GO:0005634//nucleus;	GO:0000981//DNA-binding transcription factor activity, RNA polymerase II-specific;GO:0008270//zinc ion binding;	-
CCM_00124	97.2792	211.508	399.909	174.612	116.508	109.061	158.599	198.014	126.841	67.418	71.2448	123.482	-0.824509298503208	-0.551787277799027	-1.4348024459426	-0.61029314743939	GO:0016021	-	sordNOG13605	S	-	hypothetical protein	18162159	-	GO:0016021//integral component of membrane;	-	-
CCM_00125	98.577	138.723	113.939	139.941	124.429	127.729	108.497	98.2649	125.264	121.94	100.908	122.541	0.158764300001356	-0.0811545032298606	-0.0242300831169994	-0.182994383118355	GO:0006895;GO:0034498;GO:0032511;GO:0030036;GO:0005768;GO:0030125;GO:0071985;GO:0032266;GO:0080025;GO:0030276;GO:0005794;GO:0005829	K12471	opiNOG02828;hypNOG07482;sordNOG04471	F	sp|P78813|YCTB_SCHPO ENTH domain-containing protein C794.11c OS=Schizosaccharomyces pombe (strain 972 / ATCC 24843) GN=SPCC794.11c PE=1 SV=2	epsin-3	18162160	GO:0006895//Golgi to endosome transport;GO:0034498//early endosome to Golgi transport;GO:0032511//late endosome to vacuole transport via multivesicular body sorting pathway;GO:0030036//actin cytoskeleton organization;GO:0071985//multivesicular body sorting pathway;	GO:0005768//endosome;GO:0030125//clathrin vesicle coat;GO:0005794//Golgi apparatus;GO:0005829//cytosol;	GO:0032266//phosphatidylinositol-3-phosphate binding;GO:0080025//phosphatidylinositol-3,5-bisphosphate binding;GO:0030276//clathrin binding;	ko04144(Endocytosis)
CCM_00126	1253.49	1974.16	1596.99	1898.12	1935.42	1748.89	1486.99	1479.69	1619.46	1449.98	995.611	1678.78	0.210471788917019	-0.0731379173501575	-0.226249920105012	-0.436721709022032	GO:0003755;GO:0000413;GO:0006457	K01802	sordNOG07076;opiNOG26732	O	sp|P10255|CYPH_NEUCR Peptidyl-prolyl cis-trans isomerase, mitochondrial OS=Neurospora crassa (strain ATCC 24698 / 74-OR23-1A / CBS 708.71 / DSM 1257 / FGSC 987) GN=csr-1 PE=1 SV=1	peptidyl-prolyl cis-trans isomerase	18162161	GO:0000413//protein peptidyl-prolyl isomerization;GO:0006457//protein folding;	-	GO:0003755//peptidyl-prolyl cis-trans isomerase activity;	-
CCM_00127	46.6745	37.5413	36.5863	46.5427	51.4128	59.6451	37.3373	36.1432	39.4747	42.9291	45.1526	50.9225	0.383626705577131	-0.0968956643206075	0.202481368929175	-0.181145336647956	GO:0003899;GO:0005739;GO:0005666;GO:0005829;GO:0042797;GO:0006359	K03025	sordNOG05929	F	sp|O94553|RPC6_SCHPO Probable DNA-directed RNA polymerase III subunit rpc6 OS=Schizosaccharomyces pombe (strain 972 / ATCC 24843) GN=rpc6 PE=2 SV=1	DNA-directed RNA polymerase III subunit Rpc34	18162162	GO:0042797//tRNA transcription by RNA polymerase III;GO:0006359//regulation of transcription by RNA polymerase III;	GO:0005739//mitochondrion;GO:0005666//RNA polymerase III complex;GO:0005829//cytosol;	GO:0003899//DNA-directed 5'-3' RNA polymerase activity;	ko04623(Cytosolic DNA-sensing pathway);ko03020(RNA polymerase)
CCM_00128	96.9355	99.4216	92.5955	97.972	85.7526	104.884	87.617	87.0994	88.6825	84.4431	93.5399	89.7501	-0.00172079767316748	-0.133583898308669	-0.110036665918591	-0.108315868245424	GO:0061186;GO:0032221;GO:0070933;GO:0034401;GO:0006368;GO:0034503;GO:0003713;GO:0070932;GO:0003714;GO:0000083;GO:0033698;GO:0031939;GO:0001302;GO:0045944;GO:0061587;GO:0016479;GO:0004407;GO:0045128;GO:0051038;GO:0016239;GO:0030174;GO:0061188;GO:0000117	K06067	sordNOG08123	B	sp|P32561|RPD3_YEAST Histone deacetylase RPD3 OS=Saccharomyces cerevisiae (strain ATCC 204508 / S288c) GN=RPD3 PE=1 SV=1	histone deacetylase RpdA/Rpd3	18162163	GO:0061186//negative regulation of silent mating-type cassette heterochromatin assembly;GO:0070933//histone H4 deacetylation;GO:0034401//obsolete chromatin organization involved in regulation of transcription;GO:0006368//transcription elongation from RNA polymerase II promoter;GO:0034503//protein localization to nucleolar rDNA repeats;GO:0070932//histone H3 deacetylation;GO:0000083//regulation of…	GO:0032221//Rpd3S/Clr6-CII complex;GO:0033698//Rpd3L complex;	GO:0003713//transcription coactivator activity;GO:0003714//transcription corepressor activity;GO:0004407//histone deacetylase activity;	ko05220(Chronic myeloid leukemia);ko05206(MicroRNAs in cancer);ko05203(Viral carcinogenesis);ko05202(Transcriptional misregulation in cancer);ko05200(Pathways in cancer);ko05169(Epstein-Barr virus infection);ko05165(Human papillomavirus infection);ko05034(Alcoholism);ko05031(Amphetamine addiction);ko05016(Huntington disease);ko04919(Thyroid hormone signaling pathway);ko04613(Neutrophil extracellu…
CCM_00129	82.1654	103.883	86.6759	105.863	84.5505	92.3034	83.444	68.0478	80.3021	89.0693	79.5597	87.1139	0.0519114432266857	-0.23460324401556	-0.0927514207551223	-0.144662863981808	GO:0016559;GO:0005739;GO:0004843;GO:0000266;GO:0043161;GO:0016579;GO:0008541;GO:0034399;GO:0034515	K03030	sordNOG05033	O	sp|P41878|RPN11_SCHPO 26S proteasome regulatory subunit rpn11 OS=Schizosaccharomyces pombe (strain 972 / ATCC 24843) GN=rpn11 PE=1 SV=2	26S proteasome regulatory subunit	18162164	GO:0016559//peroxisome fission;GO:0000266//mitochondrial fission;GO:0043161//proteasome-mediated ubiquitin-dependent protein catabolic process;GO:0016579//protein deubiquitination;	GO:0005739//mitochondrion;GO:0008541//proteasome regulatory particle, lid subcomplex;GO:0034399//nuclear periphery;GO:0034515//proteasome storage granule;	GO:0004843//thiol-dependent deubiquitinase;	ko05169(Epstein-Barr virus infection);ko05022(Pathways of neurodegeneration - multiple diseases);ko05020(Prion disease);ko05017(Spinocerebellar ataxia);ko05016(Huntington disease);ko05014(Amyotrophic lateral sclerosis);ko05012(Parkinson disease);ko05010(Alzheimer disease);ko03050(Proteasome)
CCM_00130	1.62704	3.45764	2.05403	3.01284	4.28415	2.93924	2.60882	2.03836	1.54966	13.6671	10.8387	6.68248	0.519951268555535	-0.204128720079338	2.12726814382552	1.60731687526999	-	-	sordNOG14826;hypNOG11306	S	-	hypothetical protein	18162165	-	-	-	-
CCM_00131	28.2211	35.5368	39.8317	40.005	32.1054	30.9945	20.207	15.8273	26.5602	48.7167	41.2356	37.5711	-0.00676666236218008	-0.726770931023311	0.299884727539062	0.306651389901242	-	-	-	-	-	hypothetical protein	18162166	-	-	-	-
CCM_00132	178.827	165.369	204.094	189.341	159.651	180.324	158.957	123.758	142.383	180.204	152.526	146.197	-0.0508135837920836	-0.367143954981092	-0.195132480366874	-0.144318896574791	-	-	-	-	-	hypothetical protein	18162167	-	-	-	-
CCM_00133	64.959	57.0806	50.4026	52.3272	53.9266	59.6686	57.4549	59.9016	61.7692	56.1061	61.2182	68.651	-0.0556044487855528	0.0548595069895089	0.108997780045018	0.164602228830571	-	-	eurotNOG11468;opiNOG45337	S	-	hypothetical protein	18162168	-	-	-	-
CCM_00134	203.486	196.603	240.682	151.833	210.956	155.602	204.939	191.049	158.64	97.0058	89.2416	144.055	-0.305766302555056	-0.208285405019893	-0.9560194696054	-0.650253167050344	GO:0005524;GO:0006468;GO:0004674	K23785	sordNOG10836	T	sp|O94547|SRK1_SCHPO Serine/threonine-protein kinase srk1 OS=Schizosaccharomyces pombe (strain 972 / ATCC 24843) GN=srk1 PE=1 SV=1	calcium/calmodulin-dependent protein kinase, putative	18162169	GO:0006468//protein phosphorylation;	-	GO:0005524//ATP binding;GO:0004674//protein serine/threonine kinase activity;	-
CCM_00135	62.5768	80.2431	79.6984	67.1964	55.5547	51.8875	59.5651	62.7005	52.7202	52.6026	43.255	57.2329	-0.349551619621298	-0.346685893162376	-0.539538613832147	-0.189986994210849	GO:0055085;GO:0016021	-	sordNOG08433	G	sp|A0A089FNE5|PRLL_FUNXX MFS transporter prlL OS=Fungal sp. (strain NRRL 50135) GN=prlL PE=3 SV=1	MFS transporter, putative	18162170	GO:0055085//transmembrane transport;	GO:0016021//integral component of membrane;	-	-
CCM_00136	33.8339	45.477	24.0035	44.0855	21.1704	26.1002	20.355	22.9952	22.3905	97.0599	70.4954	25.6378	-0.177469516900044	-0.652183553691214	0.903001449954619	1.08047096685466	GO:0016021	-	sordNOG05315;opiNOG45120	S	-	DUF1275 domain protein	18162171	-	GO:0016021//integral component of membrane;	-	-
CCM_00137	121.763	237.461	182.438	108.531	76.9006	105.109	181.365	163.676	59.865	85.5018	74.8968	70.4166	-0.898655060241621	-0.41980631396768	-1.23065378773009	-0.331998727488473	GO:0033609;GO:0045735	-	opiNOG13103;sordNOG07799;opiNOG12050	R	sp|O34714|OXDC_BACSU Oxalate decarboxylase OxdC OS=Bacillus subtilis (strain 168) GN=oxdC PE=1 SV=1	oxalate decarboxylase oxdC	18162172	GO:0033609//oxalate metabolic process;	-	GO:0045735//nutrient reservoir activity;	-
CCM_00138	109.979	144.359	64.8653	52.7449	42.3545	76.0594	171.954	101.356	34.8001	12.5847	20.1929	16.8453	-0.899140141979862	-0.0510293340628386	-2.68539907394544	-1.78625893196558	GO:1902358;GO:0008271;GO:0016021	K14708	opiNOG00183;pleNOG02839;sorNOG06919	P	sp|O74377|SULH1_SCHPO Probable sulfate permease C3H7.02 OS=Schizosaccharomyces pombe (strain 972 / ATCC 24843) GN=SPBC3H7.02 PE=3 SV=1	sulfate permease	18162173	GO:1902358//sulfate transmembrane transport;	GO:0016021//integral component of membrane;	GO:0008271//secondary active sulfate transmembrane transporter activity;	-
CCM_00139	1.91453	0.180827	0.749448	0.196956	0	0.195401	0	0.390007	0.55257	0	0	0.18202	-2.85809205726744	-1.59364900769424	-3.96616215872718	-1.10807010145974	-	-	-	-	-	hypothetical protein	18162174	-	-	-	-
CCM_00140	41.4242	29.9519	47.5828	18.2733	23.1818	18.6924	53.6368	62.5559	20.2267	7.76025	8.99359	9.92264	-0.983885568378879	0.197585602265086	-2.15682245748434	-1.17293688910546	-	-	sordNOG05851;opiNOG01450;COG0235	TGZ	sp|Q9P5M9|MUG14_SCHPO Meiotically up-regulated gene 14 protein OS=Schizosaccharomyces pombe (strain 972 / ATCC 24843) GN=mug14 PE=1 SV=1	aldolase	18162175	-	-	-	-
CCM_00141	37.9045	66.184	52.7349	56.1947	38.9549	48.7552	36.7808	44.0374	46.9724	44.1835	40.2696	47.3213	-0.124026936507137	-0.295358551459857	-0.251070919266389	-0.127043982759252	GO:0003830;GO:0016021;GO:0006487	K00737	sordNOG04859;opiNOG11485;sordNOG07996	G	-	glycosyl transferase family 17 protein	18162176	GO:0006487//protein N-linked glycosylation;	GO:0016021//integral component of membrane;	GO:0003830//beta-1,4-mannosylglycoprotein 4-beta-N-acetylglucosaminyltransferase activity;	ko00510(N-Glycan biosynthesis)
CCM_00142	2.7808	19.6848	5.57412	14.0718	11.9862	7.57489	5.96448	2.15357	1.20389	8.98521	7.00365	10.9124	0.262401238938864	-1.58877017312667	-0.0597955870670727	-0.322196826005937	GO:0016491;GO:0055114	K00274	COG1231;opiNOG54536;opiNOG14129	EQ	sp|Q54IT3|AOFA_DICDI Probable flavin-containing monoamine oxidase A OS=Dictyostelium discoideum GN=maoA PE=3 SV=1	mao-B, putative	18162177	GO:0055114//obsolete oxidation-reduction process;	-	GO:0016491//oxidoreductase activity;	ko05034(Alcoholism);ko05031(Amphetamine addiction);ko05030(Cocaine addiction);ko05012(Parkinson disease);ko04728(Dopaminergic synapse);ko04726(Serotonergic synapse);ko00982(Drug metabolism - cytochrome P450);ko00950(Isoquinoline alkaloid biosynthesis);ko00380(Tryptophan metabolism);ko00360(Phenylalanine metabolism);ko00350(Tyrosine metabolism);ko00340(Histidine metabolism);ko00330(Arginine and pr…
CCM_00143	63.1783	68.1875	80.9226	46.3602	48.4829	48.5254	42.0571	39.8934	26.8861	25.9254	20.9611	21.9398	-0.566297433524457	-0.963861279355032	-1.62499203585295	-1.05869460232849	GO:0006508;GO:0008236	-	opiNOG20802;COG1506;sordNOG04808	EO	sp|V5YMB3|DAPB3_PSEMX Dipeptidyl aminopeptidase BIII OS=Pseudoxanthomonas mexicana GN=dapb3 PE=1 SV=1	dipeptidyl peptidase IV, putative	18162178	GO:0006508//proteolysis;	-	GO:0008236//serine-type peptidase activity;	-
CCM_00144	71.3505	68.7698	65.3173	80.9509	95.3426	111.404	68.7266	66.3074	54.7865	54.5607	69.1666	83.7654	0.485854084293737	-0.114064040521639	0.0143609462906218	-0.471493138003116	-	-	opiNOG31193	R	-	hypothetical protein	18162179	-	-	-	-
CCM_00145	364.77	327.223	316.945	273.247	221.25	297.068	324.728	287.753	272.523	200.4	237.586	215.077	-0.350056931645482	-0.189080977547592	-0.627544468801344	-0.277487537155862	-	-	sordNOG12931;opiNOG46808	S	-	hypothetical protein	18162180	-	-	-	-
CCM_00146	35.8572	45.2621	36.4217	56.3514	53.678	51.0825	39.401	32.1366	24.1511	56.7305	67.8222	74.7542	0.454899082080139	-0.296742608200406	0.761828325042407	0.306929242962268	GO:0006468;GO:0004672;GO:0005524	-	sordNOG10804	T	sp|O59790|ARK1_SCHPO Serine/threonine-protein kinase ark1 OS=Schizosaccharomyces pombe (strain 972 / ATCC 24843) GN=ark1 PE=1 SV=2	Protein kinase-like domain	18162181	GO:0006468//protein phosphorylation;	-	GO:0004672//protein kinase activity;GO:0005524//ATP binding;	-
CCM_00147	530.023	93.8843	146.003	117.037	244.245	287.597	408.084	567.752	382.35	76.7563	94.626	97.7275	-0.246741208949092	0.818919062083579	-1.51649489490009	-1.269753685951	-	-	sordNOG13279;opiNOG40387	SR	sp|Q4WCX9|YA280_ASPFU Uncharacterized protein AFUA_6G02800 OS=Neosartorya fumigata (strain ATCC MYA-4609 / Af293 / CBS 101355 / FGSC A1100) GN=AFUA_6G02800 PE=1 SV=1	hypothetical protein	18162182	-	-	-	-
CCM_00148	41.1581	24.0077	21.777	21.7289	30.7981	20.7264	36.677	41.5988	18.58	21.4419	17.6994	23.1341	-0.247170687137754	0.155772466739313	-0.481402058410882	-0.234231371273128	GO:0006310;GO:0017108;GO:0006260;GO:0006281;GO:0033557	-	sordNOG06272;COG0494;opiNOG77713	LS	sp|Q5ZL13|NUD19_CHICK Nucleoside diphosphate-linked moiety X motif 19 OS=Gallus gallus GN=NUDT19 PE=2 SV=1	NUDIX family hydrolase	18162183	GO:0006310//DNA recombination;GO:0006260//DNA replication;GO:0006281//DNA repair;	GO:0033557//Slx1-Slx4 complex;	GO:0017108//5'-flap endonuclease activity;	-
CCM_00149	3.05274	4.56212	4.29333	3.71539	3.14147	3.66344	3.00141	2.61787	3.32536	5.03929	6.50857	4.19198	-0.178777806543112	-0.412859780536155	0.402468014517718	0.58124582106083	GO:0033557;GO:0006281;GO:0003677;GO:0006260;GO:0017108;GO:0006310	-	sordNOG04148;opiNOG22352	RL	sp|A7F2D1|SLX4_SCLS1 Structure-specific endonuclease subunit slx4 OS=Sclerotinia sclerotiorum (strain ATCC 18683 / 1980 / Ss-1) GN=slx4 PE=3 SV=1	AT hook, DNA-binding protein	18162184	GO:0006281//DNA repair;GO:0006260//DNA replication;GO:0006310//DNA recombination;	GO:0033557//Slx1-Slx4 complex;	GO:0003677//DNA binding;GO:0017108//5'-flap endonuclease activity;	-
CCM_00150	445.436	499.069	565.571	693.199	376.937	586.407	368.804	325.246	436.131	684.524	425.744	497.25	0.133553347954778	-0.418068363255965	0.090213252098839	-0.043340095855939	GO:0006412;GO:0042274;GO:0005634;GO:0005829;GO:0006364;GO:0005840;GO:0003735	K02971	sordNOG14113	J	sp|O93798|RS21_NEUCR 40S ribosomal protein S21 OS=Neurospora crassa (strain ATCC 24698 / 74-OR23-1A / CBS 708.71 / DSM 1257 / FGSC 987) GN=crp-7 PE=3 SV=1	40S ribosomal protein S21	18162185	GO:0006412//translation;GO:0042274//ribosomal small subunit biogenesis;GO:0006364//rRNA processing;	GO:0005634//nucleus;GO:0005829//cytosol;GO:0005840//ribosome;	GO:0003735//structural constituent of ribosome;	ko05171(Coronavirus disease - COVID-19);ko03010(Ribosome)
CCM_00151	4.3368	4.91531	5.24274	44.8245	85.9703	47.4127	3.99638	3.74164	4.09865	74.0339	77.9852	100.556	3.61994513722973	-0.292277297688237	4.12309775765736	0.503152620427635	GO:0016829	K01669	sordNOG09856;opiNOG02695	TL	sp|P27526|PHR_NEUCR Deoxyribodipyrimidine photo-lyase OS=Neurospora crassa (strain ATCC 24698 / 74-OR23-1A / CBS 708.71 / DSM 1257 / FGSC 987) GN=phr PE=3 SV=2	deoxyribodipyrimidine photo-lyase Phr1, putative	18162186	-	-	GO:0016829//lyase activity;	-
CCM_00152	10.7467	20.1329	15.99	23.8608	44.47	29.1352	10.9896	11.3817	10.0278	48.2194	41.3291	38.746	1.05624567982718	-0.532698251176312	1.45273400431913	0.396488324491953	GO:0008080	-	NOG29681	R	sp|P13018|STA_ECOLX Streptothricin acetyltransferase OS=Escherichia coli GN=sat-1 PE=4 SV=1	streptothricin-acetyltransferase	18162187	-	-	GO:0008080//N-acetyltransferase activity;	-
CCM_00153	8.64195	18.7552	13.8085	15.8256	10.3563	10.9237	7.16723	8.06218	13.8065	14.889	15.1468	13.1858	-0.151206129752846	-0.505002443637999	0.0689109377716366	0.220117067524483	GO:0005634;GO:0006310;GO:0003677;GO:0006302	-	sordNOG08264;opiNOG39015	S	-	XLF family protein	18162188	GO:0006310//DNA recombination;GO:0006302//double-strand break repair;	GO:0005634//nucleus;	GO:0003677//DNA binding;	-
CCM_00154	0.119296	0.0676049	0.245169	0.184088	0.207112	0.511376	0.0329796	0.218715	0.344312	0.651175	2.13822	0.816613	1.06278232093946	0.464062877219808	3.06106628771975	1.99828396678029	GO:0006355;GO:0043565;GO:0003700;GO:0005634	-	opiNOG39437;opiNOG42918;NOG105687;sordNOG13800	SK	sp|P32030|SLP1_DROME Fork head domain transcription factor slp1 OS=Drosophila melanogaster GN=slp1 PE=2 SV=1	forkhead domain-containing protein	18162189	GO:0006355//regulation of transcription, DNA-templated;	GO:0005634//nucleus;	GO:0043565//sequence-specific DNA binding;GO:0003700//DNA-binding transcription factor activity;	-
CCM_00155	26.9635	26.4525	25.2042	24.5274	23.4878	29.1918	26.2003	20.2585	22.447	20.2769	22.8946	19.3946	-0.0261693473644901	-0.190276789498622	-0.329521829492612	-0.303352482128122	GO:0005724;GO:0005739	K25058	sordNOG07771;opiNOG00170	T	sp|O14342|YB3C_SCHPO Uncharacterized protein C2F12.12c OS=Schizosaccharomyces pombe (strain 972 / ATCC 24843) GN=SPBC2F12.12c PE=4 SV=1	cactin, putative	18162190	-	GO:0005724//obsolete nuclear telomeric heterochromatin;GO:0005739//mitochondrion;	-	-
CCM_00156	68.3639	61.4679	68.4762	62.0777	50.8518	61.535	66.8513	58.2108	66.0786	51.2122	58.4466	54.2862	-0.184809160635204	-0.0531080822744902	-0.274530725101108	-0.0897215644659045	GO:0016021;GO:0055085	K15356	opiNOG02639;COG5070;sordNOG07454;opiNOG77221	UG	sp|A4RM13|GMT_MAGO7 GDP-mannose transporter OS=Magnaporthe oryzae (strain 70-15 / ATCC MYA-4617 / FGSC 8958) GN=VRG4 PE=3 SV=1	GDP-mannose transporter	18162191	GO:0055085//transmembrane transport;	GO:0016021//integral component of membrane;	-	-
CCM_00157	86.3341	102.511	117.043	172.778	81.6121	127.449	69.5719	56.0825	103.481	200.419	138.319	141.317	0.319960745214285	-0.416800536739729	0.650196539368296	0.330235794154012	-	-	-	-	-	hypothetical protein	18162192	-	-	-	-
CCM_00158	10.8194	10.3033	7.45927	7.57146	6.35678	10.2237	11.7923	9.98926	12.0254	6.66207	9.88764	7.72859	-0.242963529559053	0.242217325328154	-0.235437430495929	0.0075260990631237	-	-	sordNOG13826	S	-	hypothetical protein	18162193	-	-	-	-
CCM_00159	79.2836	85.571	79.6733	87.2563	85.3598	106.007	83.9259	84.8989	96.9912	80.093	76.336	83.7263	0.188314269980018	0.120429616627379	-0.0260307242442168	-0.214344994224235	GO:0005794;GO:0005840;GO:0005829	-	sordNOG07389	S	sp|O94548|MTC1_SCHPO Maintenance of telomere capping protein 1 OS=Schizosaccharomyces pombe (strain 972 / ATCC 24843) GN=SPCC1322.09 PE=3 SV=1	hypothetical protein	18162194	-	GO:0005794//Golgi apparatus;GO:0005840//ribosome;GO:0005829//cytosol;	-	-
CCM_00160	20.6038	20.3025	24.3542	22.5405	18.9308	18.5021	19.7445	21.8002	22.1002	15.9932	13.4352	17.1474	-0.121888260230741	-0.0361636164012065	-0.486633160271414	-0.364744900040673	GO:0005525;GO:0005975;GO:0007264;GO:0004553;GO:0005622	K01192	opiNOG00386;sorNOG01335	G	sp|I2C092|MANBB_THIHE Beta-mannosidase B OS=Thielavia heterothallica GN=man9 PE=1 SV=1	beta-mannosidase	18162195	GO:0005975//carbohydrate metabolic process;GO:0007264//small GTPase mediated signal transduction;	GO:0005622//intracellular anatomical structure;	GO:0005525//GTP binding;GO:0004553//hydrolase activity, hydrolyzing O-glycosyl compounds;	ko04142(Lysosome);ko00511(Other glycan degradation)
CCM_00161	153.439	101.2	127.726	66.664	92.3503	106.448	139.072	130.729	96.5028	47.8742	53.5734	56.5693	-0.526440548727373	-0.061909280891567	-1.27486984460126	-0.748429295873885	GO:0005525;GO:0007264;GO:0005829;GO:0005634;GO:0005975;GO:0004553	-	sordNOG04952	U	sp|O13876|YPT4_SCHPO GTP-binding protein ypt4 OS=Schizosaccharomyces pombe (strain 972 / ATCC 24843) GN=ypt4 PE=3 SV=1	rab like protein	18162196	GO:0007264//small GTPase mediated signal transduction;GO:0005975//carbohydrate metabolic process;	GO:0005829//cytosol;GO:0005634//nucleus;	GO:0005525//GTP binding;GO:0004553//hydrolase activity, hydrolyzing O-glycosyl compounds;	-
CCM_00162	8.79517	29.774	9.78505	60.1452	44.7366	119.057	5.37475	7.63809	6.54653	3.22862	3.87189	8.3178	2.21139013106307	-1.30578209983603	-1.64899746421702	-3.8603875952801	-	-	-	-	-	hypothetical protein	18162197	-	-	-	-
CCM_00163	9.41561	15.3454	9.75826	13.6663	10.8465	12.583	8.27858	4.70497	8.15257	12.7521	11.5151	9.63148	0.10385299386617	-0.707693631919382	-0.0261734183441334	-0.130026412210304	GO:0004794;GO:0030170;GO:0009097	K01754	sordNOG09532	E	sp|O42615|THDH_BLAAD Threonine dehydratase, mitochondrial OS=Blastobotrys adeninivorans GN=ILV1 PE=3 SV=1	threonine ammonia-lyase precursor	18162198	GO:0009097//isoleucine biosynthetic process;	-	GO:0004794//L-threonine ammonia-lyase activity;GO:0030170//pyridoxal phosphate binding;	ko00290(Valine, leucine and isoleucine biosynthesis);ko00260(Glycine, serine and threonine metabolism)
CCM_00164	19.0056	15.7633	15.9982	12.7073	16.0148	16.3355	17.2035	18.3556	17.2554	11.3622	13.2123	14.6941	-0.172124734744582	0.057039943898472	-0.370517790459481	-0.198393055714899	-	K10273	sordNOG11058;opiNOG03911	TP	sp|Q9UL51|HCN2_HUMAN Potassium/sodium hyperpolarization-activated cyclic nucleotide-gated channel 2 OS=Homo sapiens GN=HCN2 PE=1 SV=3	cyclic nucleotide-binding domain containing protein	18162199	-	-	-	-
CCM_00165	44.7606	42.5718	48.5214	49.2672	49.2702	45.6196	28.7287	43.6139	57.4568	75.936	57.786	71.0641	0.0855866027876179	-0.0657709416182897	0.592063012408083	0.506476409620465	GO:0055114;GO:0034599;GO:0008113;GO:0030091;GO:0005634;GO:0005737	K07304	sordNOG05148	O	sp|Q09859|MSRA_SCHPO Probable peptide methionine sulfoxide reductase OS=Schizosaccharomyces pombe (strain 972 / ATCC 24843) GN=mxr1 PE=3 SV=2	peptide methionine sulfoxide reductase msrB/msrA	18162200	GO:0055114//obsolete oxidation-reduction process;GO:0034599//cellular response to oxidative stress;GO:0030091//protein repair;	GO:0005634//nucleus;GO:0005737//cytoplasm;	GO:0008113//peptide-methionine (S)-S-oxide reductase activity;	-
CCM_00166	25.5462	15.869	15.7502	15.5105	16.4184	21.6606	17.0309	16.9329	13.782	6.07829	10.7426	12.6949	-0.0931896927146199	-0.259762651149375	-0.953656137836144	-0.860466445121524	GO:0009116;GO:0003824	-	opiNOG01617;opiNOG50311;euNOG33036;COG0775	FSM	-	hypothetical protein	18162201	GO:0009116//nucleoside metabolic process;	-	GO:0003824//catalytic activity;	-
CCM_00167	1.54737	1.31534	1.79899	3.20916	2.20285	4.20719	1.84798	2.21279	1.44698	1.46402	1.16485	1.95954	1.04506202707474	0.240608245851541	-0.0228611016528525	-1.06792312872759	GO:0016021	K07297	opiNOG52383;COG1272;opiNOG52455	RT	sp|Q753H5|IZH1_ASHGO ADIPOR-like receptor IZH1 OS=Ashbya gossypii (strain ATCC 10895 / CBS 109.51 / FGSC 9923 / NRRL Y-1056) GN=IZH1 PE=3 SV=1	hemolysin-III channel protein Izh2	18162202	-	GO:0016021//integral component of membrane;	-	ko04936(Alcoholic liver disease);ko04932(Non-alcoholic fatty liver disease);ko04920(Adipocytokine signaling pathway);ko04211(Longevity regulating pathway);ko04152(AMPK signaling pathway)
CCM_00168	0.359193	0.30533	0.632731	2.32796	1.2472	0	0	0.329268	1.86606	0	0	0.307345	1.46254463245675	0.758973362282541	-2.07752869324641	-3.54007332570316	-	-	-	-	-	hypothetical protein	18162203	-	-	-	-
CCM_00169	0.620116	0.0878545	0	0.669837	0	0.474677	0.257148	0.189484	0.178977	0.564147	0.277868	0.442171	0.692973219776785	-0.178427523194339	0.859093342788374	0.166120123011589	-	-	-	-	-	hypothetical protein	18162204	-	-	-	-
CCM_00170	81.1861	95.5225	63.6768	82.78	78.7134	88.6704	86.8961	87.8389	143.2	67.7298	85.5266	74.6792	0.0575240203643342	0.403382540411201	-0.0767229743833198	-0.134246994747654	GO:0055085;GO:0016021	-	sordNOG07923	T	sp|P40900|ISP4_SCHPO Sexual differentiation process protein isp4 OS=Schizosaccharomyces pombe (strain 972 / ATCC 24843) GN=isp4 PE=2 SV=2	oligopeptide transporter	18162205	GO:0055085//transmembrane transport;	GO:0016021//integral component of membrane;	-	-
CCM_00171	53.2641	61.5845	54.7322	70.0792	73.2939	70.9918	68.5095	59.3569	66.4005	59.0585	60.6214	73.0293	0.338095398105498	0.196067597994556	0.184451884230843	-0.153643513874656	GO:0031618;GO:0033047;GO:0005829	K15458	sordNOG11133;opiNOG02646	D	sp|O74511|EKC1_SCHPO Extragenic suppressor of kinetochore protein 1 OS=Schizosaccharomyces pombe (strain 972 / ATCC 24843) GN=ekc1 PE=1 SV=2	SIT4 phosphatase-associated protein	18162206	GO:0033047//regulation of mitotic sister chromatid segregation;	GO:0005829//cytosol;	-	-
CCM_00172	25.3556	18.406	20.7431	20.9157	18.4095	21.9775	21.4174	22.255	24.1659	18.2703	21.7571	19.2694	-0.0734536823206554	0.0726974643047038	-0.121448484085718	-0.0479948017650629	GO:0005634;GO:0044732;GO:0003677;GO:0006355	K13103	sordNOG05163	A	sp|Q9UTK6|YKR3_SCHPO G-patch domain-containing protein C1486.03 OS=Schizosaccharomyces pombe (strain 972 / ATCC 24843) GN=SPAC1486.03c PE=3 SV=1	G-patch domain-containing protein	18162207	GO:0006355//regulation of transcription, DNA-templated;	GO:0005634//nucleus;GO:0044732//mitotic spindle pole body;	GO:0003677//DNA binding;	-
CCM_00173	26.934	33.1633	34.7622	36.4094	37.4374	27.7286	29.7374	24.6243	33.9666	24.0243	20.7078	37.578	0.0986853842958303	-0.102916916230782	-0.204722590085755	-0.303407974381585	GO:0005876;GO:0008017;GO:0030472;GO:0000778;GO:0005200;GO:0005938;GO:0005816;GO:0007020	K24394	opiNOG00259;sordNOG05403	Z	sp|O94534|ALP14_SCHPO Spindle pole body component alp14 OS=Schizosaccharomyces pombe (strain 972 / ATCC 24843) GN=alp14 PE=1 SV=1	spindle pole body component, putative	18162208	GO:0007020//microtubule nucleation;	GO:0005876//spindle microtubule;GO:0005938//cell cortex;GO:0005816//spindle pole body;	GO:0008017//microtubule binding;GO:0005200//structural constituent of cytoskeleton;	-
CCM_00174	77.4592	53.6785	64.9958	49.2876	47.8508	52.4418	54.5153	63.4739	57.1819	37.2695	46.7738	45.3518	-0.390917528399551	-0.163070318001182	-0.6000528959202	-0.209135367520649	GO:0006357;GO:0008270;GO:0000981;GO:0005634	-	onyNOG06314;opiNOG19523	R	-	hypothetical protein	18162209	GO:0006357//regulation of transcription by RNA polymerase II;	GO:0005634//nucleus;	GO:0008270//zinc ion binding;GO:0000981//DNA-binding transcription factor activity, RNA polymerase II-specific;	-
CCM_00175	23.8932	18.7434	21.2894	10.1754	13.5855	14.0245	20.0178	18.0768	19.1523	6.328	7.60506	9.1062	-0.758569207266088	-0.159205188289293	-1.47230755909831	-0.713738351832223	GO:0006357;GO:0003677;GO:0008270;GO:0005634;GO:0000981	-	opiNOG15736;sordNOG07825	SK	sp|A0A0E4AZF8|FSA6_FUSSF Fusarisetin A cluster transcription factor fsa6 OS=Fusarium sp. (strain FN080326) GN=fsa6 PE=4 SV=1	fungal specific transcription factor domain protein	18162210	GO:0006357//regulation of transcription by RNA polymerase II;	GO:0005634//nucleus;	GO:0003677//DNA binding;GO:0008270//zinc ion binding;GO:0000981//DNA-binding transcription factor activity, RNA polymerase II-specific;	-
CCM_00176	0.266663	0.226675	0.156578	0.0411491	0.0771593	0.244945	0.258017	0.407411	0.307855	0.0404325	0.119489	0.304228	-0.83927854286853	0.582605628010021	-0.485663897281989	0.353614645586541	GO:0016021;GO:0055085	-	sordNOG05956;opiNOG24513	R	sp|A0A0E4AZP4|FSA7_FUSSF MFS transporter fsa7 OS=Fusarium sp. (strain FN080326) GN=fsa7 PE=3 SV=1	MFS transporter, putative	18162211	GO:0055085//transmembrane transport;	GO:0016021//integral component of membrane;	-	-
CCM_00177	21.8696	19.7571	19.1592	19.9624	33.9639	28.941	28.1628	29.9141	20.927	18.8966	21.057	36.7972	0.447063702626489	0.378185878354025	0.336443823824669	-0.110619878801821	GO:0005739;GO:0045053;GO:0032120;GO:0005768;GO:0045324;GO:0005628;GO:0019898;GO:0007039;GO:0006623	K19525	sordNOG07181	U	sp|Q07878|VPS13_YEAST Vacuolar protein sorting-associated protein 13 OS=Saccharomyces cerevisiae (strain ATCC 204508 / S288c) GN=VPS13 PE=1 SV=1	vacuolar protein sorting-associated protein vps13	18162212	GO:0045053//protein retention in Golgi apparatus;GO:0032120//ascospore-type prospore membrane formation;GO:0045324//late endosome to vacuole transport;GO:0007039//protein catabolic process in the vacuole;GO:0006623//protein targeting to vacuole;	GO:0005739//mitochondrion;GO:0005768//endosome;GO:0005628//prospore membrane;GO:0019898//extrinsic component of membrane;	-	-
CCM_00178	353.109	180.435	298.999	192.71	178.185	200.698	190.474	174.919	120.353	97.0782	123.144	146.476	-0.542538427790216	-0.777324461778002	-1.18293212008133	-0.640393692291117	GO:0005337;GO:0016021;GO:1901642	K03317	sordNOG08531;opiNOG00808	PF	sp|Q62674|S28A1_RAT Sodium/nucleoside cotransporter 1 OS=Rattus norvegicus GN=Slc28a1 PE=1 SV=1	sodium/nucleoside cotransporter	18162213	GO:1901642//nucleoside transmembrane transport;	GO:0016021//integral component of membrane;	GO:0005337//nucleoside transmembrane transporter activity;	-
CCM_00179	43.8911	60.1326	43.2527	56.4158	36.1677	37.7608	27.5173	28.3108	42.5204	53.7247	59.5314	55.7085	-0.176199357156387	-0.582551957865515	0.198195113662577	0.374394470818964	GO:0008152;GO:0016407	-	opiNOG10831;sordNOG05536;sorNOG03361	SR	sp|Q7YRG5|ARY2_MACMU Arylamine N-acetyltransferase 2 OS=Macaca mulatta GN=NAT2 PE=3 SV=1	N-acetyltransferase family protein, putative	18162214	GO:0008152//metabolic process;	-	GO:0016407//acetyltransferase activity;	-
CCM_00180	75.7126	83.0818	75.3745	96.8653	78.0706	117.702	111.219	104.843	113.73	102.171	85.2265	85.2006	0.321567141891047	0.494008721435727	0.219224235891243	-0.102342905999805	-	-	opiNOG57836;NOG00137	S	-	poly(A) polymerase pla1, putative	18162215	-	-	-	-
CCM_00181	16.3415	14.7631	16.5875	11.602	11.1956	17.905	17.0778	22.638	26.3952	18.5999	22.4599	15.801	-0.228629691390229	0.471142863822863	0.253686554741187	0.482316246131416	GO:0008080	-	-	-	-	acetyltransferase, gnat family	18162216	-	-	GO:0008080//N-acetyltransferase activity;	-
CCM_00182	1.18437	0.755074	0.912757	1.09657	1.92768	0.543954	0.613911	1.22141	0.512745	1.61621	2.38816	3.92696	0.323122702853152	-0.280602364101465	1.47548906513406	1.15236636228091	-	-	-	-	-	hypothetical protein	18162217	-	-	-	-
CCM_00183	18.9365	14.917	22.7039	4.13073	2.15156	1.91245	2.63121	6.45276	16.2246	13.8901	11.284	7.97429	-2.78694279690762	-1.16008973048284	-0.770772590512425	2.01617020639519	GO:0016853;GO:0005737;GO:0009072	K01800	opiNOG09837	E	sp|O43123|MAAI_EMENI Maleylacetoacetate isomerase OS=Emericella nidulans (strain FGSC A4 / ATCC 38163 / CBS 112.46 / NRRL 194 / M139) GN=maiA PE=1 SV=1	maleylacetoacetate isomerase MaiA	18162218	GO:0009072//aromatic amino acid family metabolic process;	GO:0005737//cytoplasm;	GO:0016853//isomerase activity;	ko00643(Styrene degradation);ko00350(Tyrosine metabolism)
CCM_00184	8.56283	9.67652	6.78767	6.90207	6.01199	8.00425	11.2999	4.87127	8.09018	5.68211	8.32838	4.87019	-0.25871997033674	-0.0448253355959151	-0.406576439261859	-0.147856468925118	-	-	-	-	-	hypothetical protein	18162219	-	-	-	-
CCM_00185	14.9995	15.0335	15.8427	17.8275	16.0856	13.8056	16.5699	14.4969	16.071	13.8654	13.6046	15.1327	0.0568252322122642	0.0391500582706181	-0.106786633117487	-0.163611865329751	GO:0016021	-	sordNOG11076	S	-	integral membrane protein	18162220	-	GO:0016021//integral component of membrane;	-	-
CCM_00186	3.53978	1.75206	2.95986	1.20308	0.544533	2.09906	4.57082	3.94314	4.34523	1.549	1.68653	1.91698	-1.10107738332229	0.640035880213051	-0.679415409292397	0.42166197402989	GO:0016021;GO:0022891;GO:0055085;GO:0008643	-	opiNOG50298;opiNOG56052;hypNOG08838	R	sp|P15325|QUTD_EMENI Quinate permease OS=Emericella nidulans (strain FGSC A4 / ATCC 38163 / CBS 112.46 / NRRL 194 / M139) GN=qutD PE=1 SV=2	sugar transporter, putative	18162221	GO:0055085//transmembrane transport;GO:0008643//carbohydrate transport;	GO:0016021//integral component of membrane;	-	-
CCM_00187	17.4543	13.3217	18.8731	6.77362	4.60987	5.59443	15.5846	21.7194	22.8624	7.16244	9.81801	8.51607	-1.54810833196506	0.277188916363117	-0.961468579330638	0.586639752634424	GO:0003993;GO:0046872;GO:0016311	K22390	opiNOG03139;sorNOG06777;sordNOG10471	G	sp|Q12546|PPA_ASPFI Acid phosphatase OS=Aspergillus ficuum GN=aphA PE=1 SV=1	metallophosphoesterase	18162222	GO:0016311//dephosphorylation;	-	GO:0003993//acid phosphatase activity;GO:0046872//metal ion binding;	-
CCM_00188	33.9913	22.6522	26.0788	11.7333	9.56129	16.101	19.2523	27.2509	34.559	15.8388	22.7141	17.9373	-1.14540797250517	-0.0292462172835932	-0.550274433017419	0.59513353948775	-	-	sordNOG15246;sordNOG15231;opiNOG45571	S	-	hypothetical protein	18162223	-	-	-	-
CCM_00189	231.547	172.962	148.456	141.16	153.644	169.396	282.988	246.046	242.777	109.944	129.066	139.243	-0.252438739294943	0.481058950151069	-0.54783383797845	-0.295395098683507	-	K22243	opiNOG37906;sordNOG12417	S	-	hypothetical protein	18162224	-	-	-	-
CCM_00190	9.66517	10.6689	9.7769	7.6198	11.5179	9.03229	10.2193	8.88794	10.8012	5.50073	5.25452	7.64294	-0.0961308282200116	-0.00973722350423007	-0.710726119376366	-0.614595291156355	GO:0042626;GO:0005524;GO:0016021;GO:0055085	-	opiNOG11164;opiNOG55171	Q	sp|Q8J2Q1|FUM19_GIBM7 ABC transporter FUM19 OS=Gibberella moniliformis (strain M3125 / FGSC 7600) GN=FUM19 PE=2 SV=1	ATP-binding cassette transporter, putative	18162225	GO:0055085//transmembrane transport;	GO:0016021//integral component of membrane;	GO:0042626//ATPase-coupled transmembrane transporter activity;GO:0005524//ATP binding;	-
CCM_00191	12.369	19.3762	13.6567	7.07573	6.02037	6.20831	7.03424	5.58826	10.0978	8.15814	7.83857	4.68702	-1.23381901960773	-0.998769392316461	-1.13425325084217	0.0995657687655611	GO:0016310;GO:0004143;GO:0006654;GO:0016779;GO:0030176	K16368	opiNOG18419;sordNOG08437;sorNOG03034	I	sp|Q12382|DGK1_YEAST CTP-dependent diacylglycerol kinase 1 OS=Saccharomyces cerevisiae (strain ATCC 204508 / S288c) GN=DGK1 PE=1 SV=1	phosphatidate cytidylyltransferase, putative	18162226	GO:0016310//phosphorylation;GO:0006654//phosphatidic acid biosynthetic process;	GO:0030176//integral component of endoplasmic reticulum membrane;	GO:0004143//diacylglycerol kinase activity;GO:0016779//nucleotidyltransferase activity;	ko00564(Glycerophospholipid metabolism)
CCM_00192	10.6834	13.58	19.4725	6.2737	5.66729	6.76934	7.50663	7.57168	11.6913	10.2141	11.3915	7.44844	-1.22498180132457	-0.708221550893083	-0.59007664797421	0.634905153350363	-	-	opiNOG41900;sordNOG13239	S	-	hypothetical protein	18162227	-	-	-	-
CCM_00193	0.350572	0.248335	0.720469	0.324584	0.304316	0.375691	0.387665	0.642731	0.758863	0.744173	0.733078	0.749923	-0.39324899398202	0.43950506542052	0.755356694034496	1.14860568801652	-	-	-	-	-	hypothetical protein	18162228	-	-	-	-
CCM_00194	8.09405	13.8772	8.97595	9.61703	7.7406	7.8849	9.05338	7.83293	30.6125	9.19994	10.5381	11.1013	-0.293954173265979	0.618079359088839	-0.00503979210640252	0.288914381159576	GO:0005622;GO:0044376	-	opiNOG18033;sordNOG04699;hypNOG02808	S	-	protein required for cell viability, putative	18162229	GO:0044376//obsolete RNA polymerase II complex import to nucleus;	GO:0005622//intracellular anatomical structure;	-	-
CCM_00195	1.96482	9.21135	3.93308	7.16642	5.2201	3.82837	4.3948	2.18319	34.4375	7.20412	6.50977	8.10039	0.101887013375363	1.44073809643732	0.529839856348827	0.427952842973464	-	-	-	-	-	hypothetical protein	18162230	-	-	-	-
CCM_00196	16.9136	61.7571	21.8375	27.5825	8.17516	36.0155	33.1555	22.9043	220.836	30.0747	28.4205	22.8595	-0.485797216866122	1.46202938631879	-0.305016047583026	0.180781169283096	-	-	sordNOG14663	S	-	hypothetical protein	18162231	-	-	-	-
CCM_00197	14.0229	15.2846	12.8987	10.6275	8.90861	11.2967	11.9816	9.32997	23.1086	21.1678	24.1206	11.1763	-0.452990803039241	0.0737595526862144	0.419891147303659	0.8728819503429	GO:0000390;GO:0003676;GO:0005684;GO:0071014;GO:0000462;GO:0000466;GO:0005524;GO:0004004;GO:0000463	K12820	sordNOG06295	A	sp|O42945|DHX15_SCHPO Probable pre-mRNA-splicing factor ATP-dependent RNA helicase prp43 OS=Schizosaccharomyces pombe (strain 972 / ATCC 24843) GN=prp43 PE=3 SV=1	pre-mRNA splicing factor ATP-dependent RNA helicase PRP43	18162232	GO:0000390//spliceosomal complex disassembly;GO:0000462//maturation of SSU-rRNA from tricistronic rRNA transcript (SSU-rRNA, 5.8S rRNA, LSU-rRNA);GO:0000466//maturation of 5.8S rRNA from tricistronic rRNA transcript (SSU-rRNA, 5.8S rRNA, LSU-rRNA);GO:0000463//maturation of LSU-rRNA from tricistronic rRNA transcript (SSU-rRNA, 5.8S rRNA, LSU-rRNA);	GO:0005684//U2-type spliceosomal complex;GO:0071014//post-mRNA release spliceosomal complex;	GO:0003676//nucleic acid binding;GO:0005524//ATP binding;	ko03040(Spliceosome)
CCM_00198	32.4764	46.3543	39.2068	36.9113	26.6627	38.2904	37.0139	30.0089	52.9155	40.3916	53.8373	33.1241	-0.212596617616433	0.0230468505907718	0.109587621190261	0.322184238806694	GO:0008168;GO:0035246	K02516	sordNOG08099	D	sp|P78963|SKB1_SCHPO Protein arginine N-methyltransferase skb1 OS=Schizosaccharomyces pombe (strain 972 / ATCC 24843) GN=skb1 PE=1 SV=2	protein arginine N-methyltransferase HSL7	18162233	GO:0035246//peptidyl-arginine N-methylation;	-	GO:0008168//methyltransferase activity;	ko04111(Cell cycle - yeast);ko04011(MAPK signaling pathway - yeast)
CCM_00199	21.947	54.2103	43.9324	94.3456	91.383	84.4372	22.7147	69.6336	311.9	184.085	117.003	108.391	1.169732384417	1.75113045710096	1.76967881488677	0.599946430469769	GO:0004252;GO:0006508	K01279	opiNOG09203;sordNOG15475;opiNOG21516	O	sp|Q70DX9|SED1_ASPFU Tripeptidyl-peptidase sed1 OS=Neosartorya fumigata (strain ATCC MYA-4609 / Af293 / CBS 101355 / FGSC A1100) GN=sed1 PE=1 SV=1	alkaline serine protease AorO	18162234	GO:0006508//proteolysis;	-	GO:0004252//serine-type endopeptidase activity;	ko04142(Lysosome)
CCM_00200	164.701	436.893	144.06	242.647	206.303	200.583	170.107	105.487	208.096	240.648	209.468	226.876	-0.199102547633564	-0.624423916427605	-0.139368099831849	0.0597344478017147	GO:0008483	K00830	sordNOG04914;opiNOG07591	E	sp|P43567|AGX1_YEAST Alanine--glyoxylate aminotransferase 1 OS=Saccharomyces cerevisiae (strain ATCC 204508 / S288c) GN=AGX1 PE=1 SV=1	alanine--glyoxylate aminotransferase	18162235	-	-	GO:0008483//transaminase activity;	ko04146(Peroxisome);ko00680(Methane metabolism);ko00630(Glyoxylate and dicarboxylate metabolism);ko00260(Glycine, serine and threonine metabolism);ko00250(Alanine, aspartate and glutamate metabolism)
CCM_00201	118.724	112.492	111.019	123.466	121.163	123.124	126.647	110.637	149.577	73.2361	87.5439	114.033	0.1037499794154	0.176826616765193	-0.316536137099495	-0.420286116514895	GO:0008565;GO:0006611;GO:0034501;GO:0000776;GO:0008536;GO:0005816;GO:0005634;GO:0006406;GO:0000055	K14290	sordNOG09019	YU	sp|P14068|XPO1_SCHPO Exportin-1 OS=Schizosaccharomyces pombe (strain 972 / ATCC 24843) GN=xpo1 PE=1 SV=3	exportin-1	18162236	GO:0006611//protein export from nucleus;GO:0034501//protein localization to kinetochore;GO:0006406//mRNA export from nucleus;GO:0000055//ribosomal large subunit export from nucleus;	GO:0000776//kinetochore;GO:0005816//spindle pole body;GO:0005634//nucleus;	GO:0008565//obsolete protein transporter activity;	ko05166(Human T-cell leukemia virus 1 infection);ko05164(Influenza A);ko04013(MAPK signaling pathway - fly);ko03013(Nucleocytoplasmic transport);ko03008(Ribosome biogenesis in eukaryotes)
CCM_00202	6.21582	12.6479	7.66457	6.79813	3.77697	3.46144	3.93077	3.81052	6.42477	7.70468	7.69425	4.72026	-0.918345815728478	-0.905094429583686	-0.398961456492608	0.51938435923587	GO:0000981;GO:0005634;GO:0008270;GO:0006357	-	necNOG07499;hypNOG07344;hypNOG10748	S	-	C6 finger domain protein	18162237	GO:0006357//regulation of transcription by RNA polymerase II;	GO:0005634//nucleus;	GO:0000981//DNA-binding transcription factor activity, RNA polymerase II-specific;GO:0008270//zinc ion binding;	-
CCM_00203	6.51946	6.68449	5.97892	3.73371	2.74211	3.70423	3.51172	4.43603	3.20073	4.34128	2.89119	3.85313	-0.914073980798463	-0.782971690420033	-0.791131379291968	0.122942601506495	GO:0006950;GO:0016021	-	opiNOG22525;opiNOG56426;opiNOG51764	S	sp|P40113|RTM1_YEASX Protein RTM1 OS=Saccharomyces cerevisiae GN=RTM1 PE=3 SV=1	RTA1 like protein	18162238	GO:0006950//response to stress;	GO:0016021//integral component of membrane;	-	-
CCM_00204	3.97329	4.52707	5.84489	1.52391	2.27509	2.5519	2.99095	3.4789	4.77467	1.22079	1.5784	1.20203	-1.17553966702559	-0.351351838004738	-1.84206311003344	-0.66652344300785	GO:0006508;GO:0004190	-	COG0666;opiNOG57695;opiNOG10889	RM	sp|Q00808|HETE1_PODAS Vegetative incompatibility protein HET-E-1 OS=Podospora anserina GN=HET-E1 PE=4 SV=1	ankyrin 2,3/unc44, putative	18162239	GO:0006508//proteolysis;	-	GO:0004190//aspartic-type endopeptidase activity;	-
CCM_00205	146.761	126.932	145.866	123.48	101.199	109.593	120.071	130.593	172.892	79.131	86.9171	83.4112	-0.327848799834419	0.0136773950052878	-0.750068551037279	-0.42221975120286	GO:0016021	-	opiNOG30144;sordNOG12805	S	-	hypothetical protein	18162240	-	GO:0016021//integral component of membrane;	-	-
CCM_00206	0.912949	3.10419	3.41741	1.90186	2.08029	3.14473	2.7447	3.13834	3.35955	2.59547	2.4545	2.92939	-0.0609743876434553	0.314051116236888	0.102027476439235	0.16300186408269	-	K11696	sordNOG12297;opiNOG33804	S	-	Kinetochore subunit NKP2	18162241	-	-	-	-
CCM_00207	21.2587	28.7692	22.4572	29.6448	27.7938	28.3925	21.0922	20.2049	22.3029	23.4334	21.623	29.1823	0.243814969943076	-0.188656975371434	0.034485213657526	-0.20932975628555	GO:0006357;GO:0030174;GO:0006281;GO:0035267;GO:0033698;GO:0004402;GO:0071963;GO:0006368;GO:0016575;GO:0032221;GO:0016573;GO:0060195	K11339	sordNOG15442;opiNOG09904;NOG05091;sordNOG09581	BK	sp|Q5BBV4|EAF3_EMENI Chromatin modification-related protein eaf3 OS=Emericella nidulans (strain FGSC A4 / ATCC 38163 / CBS 112.46 / NRRL 194 / M139) GN=eaf3 PE=3 SV=1	histone acetylase complex subunit	18162242	GO:0006357//regulation of transcription by RNA polymerase II;GO:0030174//regulation of DNA-dependent DNA replication initiation;GO:0006281//DNA repair;GO:0071963//establishment or maintenance of cell polarity regulating cell shape;GO:0006368//transcription elongation from RNA polymerase II promoter;GO:0016575//histone deacetylation;GO:0016573//histone acetylation;GO:0060195//negative regulation o…	GO:0035267//NuA4 histone acetyltransferase complex;GO:0033698//Rpd3L complex;GO:0032221//Rpd3S/Clr6-CII complex;	GO:0004402//histone acetyltransferase activity;	-
CCM_00208	45.6474	28.7138	28.7464	38.2485	21.001	17.4009	21.579	23.6421	28.0621	44.8497	43.9765	37.6914	-0.427787194618076	-0.492595890533304	0.295187102435811	0.722974297053888	GO:0015934;GO:0006412;GO:0003735	K02907	sordNOG14409	J	sp|P20084|RM33_YEAST 54S ribosomal protein L33, mitochondrial OS=Saccharomyces cerevisiae (strain ATCC 204508 / S288c) GN=MRPL33 PE=1 SV=4	50S ribosomal protein L30, putative	18162243	GO:0006412//translation;	GO:0015934//large ribosomal subunit;	GO:0003735//structural constituent of ribosome;	ko03010(Ribosome)
CCM_00209	235.233	342.092	352.845	449.935	376.181	365.511	226.058	192.137	277.636	381.816	485.686	473.14	0.357365302429115	-0.418760391487048	0.527355887835897	0.169990585406782	GO:0046912;GO:0048037;GO:0008152;GO:0005829;GO:0005634	K01648	opiNOG01753;sorNOG01150;sordNOG09226	C	sp|O93988|ACL1_SORMK ATP-citrate synthase subunit 1 OS=Sordaria macrospora (strain ATCC MYA-333 / DSM 997 / K(L3346) / K-hell) GN=ACL1 PE=3 SV=1	ATP-citrate synthase subunit 1	18162244	GO:0008152//metabolic process;	GO:0005829//cytosol;GO:0005634//nucleus;	GO:0046912//acyltransferase, acyl groups converted into alkyl on transfer;GO:0048037//obsolete cofactor binding;	ko00720(Carbon fixation pathways in prokaryotes);ko00020(Citrate cycle (TCA cycle))
CCM_00210	202.635	290.413	326.687	361.751	286.715	268.11	170.351	146.101	224.883	308.922	384.691	356.644	0.161097666824906	-0.598637287276453	0.357511631558374	0.196413964733468	GO:0005524;GO:0016829;GO:0005634;GO:0005829	K01648	sordNOG07282	C	sp|O13907|ACL2_SCHPO Probable ATP-citrate synthase subunit 2 OS=Schizosaccharomyces pombe (strain 972 / ATCC 24843) GN=SPAC22A12.16 PE=1 SV=1	ATP citrate lyase, subunit 2	18162245	-	GO:0005634//nucleus;GO:0005829//cytosol;	GO:0005524//ATP binding;GO:0016829//lyase activity;	ko00720(Carbon fixation pathways in prokaryotes);ko00020(Citrate cycle (TCA cycle))
CCM_00211	4.53326	5.6426	5.98912	9.59361	8.33871	8.17941	4.96815	5.49131	4.01861	7.75726	9.76964	10.9902	0.691826013206095	-0.159002664504524	0.818957393157384	0.127131379951289	-	-	opiNOG75388;sordNOG06215	S	-	hypothetical protein	18162246	-	-	-	-
CCM_00212	13.1465	13.6107	16.9231	19.5062	11.1192	15.6366	6.5698	14.2142	18.3878	12.1133	14.6515	4.47069	0.0828480783248433	-0.157163293075884	-0.483798246865579	-0.566646325190423	-	-	-	-	-	hypothetical protein	18162247	-	-	-	-
CCM_00213	10.2333	12.5921	12.5384	21.3944	18.9481	23.6512	13.2438	11.1964	12.2547	34.1229	45.3736	27.5395	0.855655770943641	0.0533036944496693	1.59774936051664	0.742093589572999	GO:0015171;GO:0003333;GO:0016021	-	opiNOG48529	E	sp|P50276|MUP1_YEAST High-affinity methionine permease OS=Saccharomyces cerevisiae (strain ATCC 204508 / S288c) GN=MUP1 PE=1 SV=1	high affinity methionine permease	18162248	GO:0003333//amino acid transmembrane transport;	GO:0016021//integral component of membrane;	GO:0015171//amino acid transmembrane transporter activity;	-
CCM_00214	241.913	320.999	276.871	298.708	230.372	284.849	299.463	400.682	302.965	519.28	614.928	402.892	-0.0451138012971172	0.256391550998661	0.87212260078691	0.917236402084027	-	-	sordNOG12727	M	-	hypothetical protein	18162249	-	-	-	-
CCM_00215	27.3542	21.2692	31.5058	19.5242	15.327	13.0674	55.4638	58.8304	58.2614	20.1829	16.4795	26.4195	-0.741743437137028	1.10666119138002	-0.345101395771034	0.396642041365994	GO:0009277;GO:0016740;GO:0005975;GO:0005886;GO:0031225	K22834	sordNOG08814	R	sp|B0Y8H9|GEL2_ASPFC 1,3-beta-glucanosyltransferase gel2 OS=Neosartorya fumigata (strain CEA10 / CBS 144.89 / FGSC A1163) GN=gel2 PE=1 SV=1	1,3-beta-glucanosyltransferase Gel2	18162250	GO:0005975//carbohydrate metabolic process;	GO:0009277//fungal-type cell wall;GO:0005886//plasma membrane;GO:0031225//anchored component of membrane;	GO:0016740//transferase activity;	-
CCM_00216	263.987	278.055	305.209	265.914	182.147	205.494	279.185	262.365	409.506	199.955	198.145	210.01	-0.374480592809922	0.166739801286953	-0.47845608558812	-0.103975492778198	GO:0005525;GO:0051301	K16938	opiNOG07615;sordNOG10275	ZTD	sp|Q09116|SPN2_SCHPO Septin homolog spn2 OS=Schizosaccharomyces pombe (strain 972 / ATCC 24843) GN=spn2 PE=1 SV=2	cell division control protein 10	18162251	GO:0051301//cell division;	-	GO:0005525//GTP binding;	ko05131(Shigellosis);ko05100(Bacterial invasion of epithelial cells)
CCM_00217	36.3112	44.8058	48.0637	51.3542	46.8317	51.0119	50.3438	49.6449	56.5568	45.1318	42.4829	47.5187	0.207835383778487	0.277191622526824	0.0649936886970322	-0.142841695081455	GO:0000228;GO:0055087;GO:0005829;GO:0070481;GO:0065004;GO:0070478;GO:0006461;GO:0007131	K12601	opiNOG01988;sordNOG09073	R	sp|Q09150|REC14_SCHPO Meiotic recombination protein rec14 OS=Schizosaccharomyces pombe (strain 972 / ATCC 24843) GN=rec14 PE=1 SV=1	meiotic recombination protein Ski8/Rec14, putative	18162252	GO:0070481//nuclear-transcribed mRNA catabolic process, non-stop decay;GO:0065004//protein-DNA complex assembly;GO:0070478//nuclear-transcribed mRNA catabolic process, 3'-5' exonucleolytic nonsense-mediated decay;GO:0007131//reciprocal meiotic recombination;	GO:0000228//nuclear chromosome;GO:0055087//Ski complex;GO:0005829//cytosol;	-	ko03018(RNA degradation)
CCM_00218	39.7798	40.9573	40.2828	54.3599	48.565	50.4134	22.1413	29.0555	28.6416	42.8661	41.0831	49.8735	0.341475171852277	-0.600088877091187	0.145078844623414	-0.196396327228863	GO:0005634;GO:0006260	K03505	opiNOG46278;opiNOG33098;opiNOG40346	L	sp|O59835|DPOD4_SCHPO DNA polymerase delta subunit 4 OS=Schizosaccharomyces pombe (strain 972 / ATCC 24843) GN=cdm1 PE=2 SV=1	DNA polymerase delta subunit	18162253	GO:0006260//DNA replication;	GO:0005634//nucleus;	-	ko03440(Homologous recombination);ko03430(Mismatch repair);ko03420(Nucleotide excision repair);ko03410(Base excision repair);ko03030(DNA replication)
CCM_00219	10.1494	18.9297	9.35993	21.3367	15.0811	20.7295	8.41744	9.46803	15.6632	30.9589	32.584	21.711	0.572116044640032	-0.196315559276242	1.14919551901585	0.577079474375815	-	-	sordNOG05391;opiNOG01335	H	sp|Q9HDZ9|QSPP_SCHPO Queuosine salvage protein OS=Schizosaccharomyces pombe (strain 972 / ATCC 24843) GN=SPAC589.05c PE=3 SV=1	hypothetical protein	18162254	-	-	-	-
CCM_00220	11.8462	14.5335	10.654	11.6626	8.95367	13.5515	12.0281	9.77048	10.9878	11.6585	15.4063	13.3991	-0.116201265499583	-0.175738577241047	0.127799423428006	0.244000688927589	GO:0019948;GO:0016925	K10685	sorNOG04410;sordNOG07489	O	sp|O42939|UBA2_SCHPO Ubiquitin-activating enzyme E1-like OS=Schizosaccharomyces pombe (strain 972 / ATCC 24843) GN=uba2 PE=1 SV=1	ubiquitin-like activating enzyme, putative	18162255	GO:0016925//protein sumoylation;	-	GO:0019948//SUMO activating enzyme activity;	ko04120(Ubiquitin mediated proteolysis)
CCM_00221	52.3229	60.9415	42.4562	35.4608	30.5077	42.3457	35.3986	37.2784	42.2687	31.2553	41.6283	38.321	-0.52373789202857	-0.438007832826701	-0.485743279128629	0.0379946128999405	GO:0016491;GO:0055114	-	sordNOG13064;opiNOG39649	Q	sp|Q9PKF7|FABG_CHLMU 3-oxoacyl-[acyl-carrier-protein] reductase FabG OS=Chlamydia muridarum (strain MoPn / Nigg) GN=fabG PE=3 SV=1	3-ketoacyl-(acyl-carrier-protein) reductase	18162256	GO:0055114//obsolete oxidation-reduction process;	-	GO:0016491//oxidoreductase activity;	-
CCM_00222	93.0481	100.265	94.3671	83.4598	81.5025	89.0469	96.9563	71.9769	90.4798	69.1582	87.2422	93.5414	-0.17958382572237	-0.149212766581952	-0.202871836587576	-0.0232880108652057	GO:0016021;GO:0022891;GO:0055085	-	sordNOG09435	R	sp|P49374|HGT1_KLULA High-affinity glucose transporter OS=Kluyveromyces lactis (strain ATCC 8585 / CBS 2359 / DSM 70799 / NBRC 1267 / NRRL Y-1140 / WM37) GN=HGT1 PE=3 SV=1	MFS monosaccharide transporter, putative	18162257	GO:0055085//transmembrane transport;	GO:0016021//integral component of membrane;	-	-
CCM_00223	17.7437	21.3675	21.6662	25.7626	19.4865	29.3869	17.0569	21.8105	19.5535	35.8308	39.1516	49.6881	0.296336522416997	-0.0570487857914195	1.03651410260589	0.74017758018889	-	-	necNOG13635;sordNOG14374	S	-	hypothetical protein	18162258	-	-	-	-
CCM_00224	42.8453	36.6049	35.0617	44.3892	42.2766	47.0278	29.8665	34.7019	35.9709	62.1679	60.4634	51.1395	0.223432597847431	-0.187739092636253	0.601687490200063	0.378254892352632	GO:0005739;GO:0016226;GO:0008199;GO:0004322;GO:0055114	K19054	sordNOG13500;opiNOG37835	P	sp|Q16595|FRDA_HUMAN Frataxin, mitochondrial OS=Homo sapiens GN=FXN PE=1 SV=2	mitochondrial chaperone Frataxin	18162259	GO:0016226//iron-sulfur cluster assembly;GO:0055114//obsolete oxidation-reduction process;	GO:0005739//mitochondrion;	GO:0008199//ferric iron binding;GO:0004322//ferroxidase activity;	ko00860(Porphyrin metabolism)
CCM_00225	72.2711	63.8716	60.4208	78.4907	67.7143	79.3461	67.835	66.6707	84.4285	78.5848	79.9833	78.1333	0.198458271615936	0.155501394457936	0.268072700954235	0.0696144293382995	GO:0008565;GO:0030123;GO:0015031;GO:0005829;GO:0005634	K12399	sordNOG10258	U	sp|Q09905|AP3S_SCHPO AP-3 complex subunit sigma OS=Schizosaccharomyces pombe (strain 972 / ATCC 24843) GN=aps3 PE=3 SV=1	AP-3 complex subunit sigma	18162260	GO:0015031//protein transport;	GO:0030123//AP-3 adaptor complex;GO:0005829//cytosol;GO:0005634//nucleus;	GO:0008565//obsolete protein transporter activity;	ko04142(Lysosome)
CCM_00226	31.4774	30.2987	29.2192	28.7154	54.5144	40.1109	35.5757	47.8088	26.0525	42.8143	43.9736	42.3812	0.438783301524196	0.266236310466029	0.505395792524987	0.0666124910007912	-	-	sordNOG14934	S	-	hypothetical protein	18162261	-	-	-	-
CCM_00227	65.0844	103.54	79.8043	91.4346	86.9864	87.4845	70.6355	56.6925	87.5991	61.4428	50.3041	74.4883	0.0980827296998747	-0.208984114138561	-0.415705198878471	-0.513787928578346	GO:0005524;GO:0006429;GO:0005829;GO:0006450;GO:0032006;GO:0002161;GO:0006270;GO:0004823	K01869	sordNOG11552	J	sp|P10857|SYLC_NEUCR Leucine--tRNA ligase, cytoplasmic OS=Neurospora crassa (strain ATCC 24698 / 74-OR23-1A / CBS 708.71 / DSM 1257 / FGSC 987) GN=leu-6 PE=3 SV=2	leucyl-tRNA synthetase	18162262	GO:0006429//leucyl-tRNA aminoacylation;GO:0006450//regulation of translational fidelity;GO:0032006//regulation of TOR signaling;GO:0006270//DNA replication initiation;	GO:0005829//cytosol;	GO:0005524//ATP binding;GO:0002161//aminoacyl-tRNA editing activity;GO:0004823//leucine-tRNA ligase activity;	ko00970(Aminoacyl-tRNA biosynthesis)
CCM_00228	0.829056	0.906089	1.77336	1.86416	2.46743	1.1967	1.86629	2.93138	2.15353	4.09439	4.98861	5.97911	0.655978733823895	0.986406473984461	2.10199701114289	1.446018277319	-	-	-	-	-	hypothetical protein	18162263	-	-	-	-
CCM_00229	221.462	157.563	165.85	123.112	109.577	119.977	297.149	237.427	239.608	163.155	303.45	241.15	-0.627628422096118	0.506749993658449	0.377322850650962	1.00495127274708	-	-	-	-	-	hypothetical protein	18162264	-	-	-	-
CCM_00230	91.21	73.4178	93.3499	85.392	77.8483	96.8871	68.6724	54.6508	76.3275	73.7065	87.2204	63.0022	0.0119723899763959	-0.369767132392488	-0.204203459301561	-0.216175849277957	GO:0017183;GO:0008270;GO:0002098;GO:0005737;GO:0005506;GO:0005634;GO:0009055	K15455	sordNOG14212;opiNOG41767	S	sp|Q4I9U7|DPH3_GIBZE Diphthamide biosynthesis protein 3 OS=Gibberella zeae (strain PH-1 / ATCC MYA-4620 / FGSC 9075 / NRRL 31084) GN=DPH3 PE=3 SV=2	Zinc finger domain-containing protein, DPH-type	18162265	GO:0017183//peptidyl-diphthamide biosynthetic process from peptidyl-histidine;GO:0002098//tRNA wobble uridine modification;	GO:0005737//cytoplasm;GO:0005634//nucleus;	GO:0008270//zinc ion binding;GO:0005506//iron ion binding;GO:0009055//electron transfer activity;	-
CCM_00231	418.462	355.036	376.867	330.26	311.215	383.442	381.419	346.55	413.541	261.3	270.733	309.683	-0.166583896029229	-0.0111467148806672	-0.450684668662428	-0.284100772633199	GO:0016310;GO:0046037;GO:0046710;GO:0004385	K00942	sordNOG07692;opiNOG18451;sorNOG01342	F	sp|Q9P6I5|KGUA_SCHPO Guanylate kinase OS=Schizosaccharomyces pombe (strain 972 / ATCC 24843) GN=SPBC1198.05 PE=3 SV=1	guanylate kinase	18162266	GO:0016310//phosphorylation;GO:0046037//GMP metabolic process;GO:0046710//GDP metabolic process;	-	GO:0004385//guanylate kinase activity;	ko00230(Purine metabolism)
CCM_00232	74.0212	28.1838	49.2791	23.7569	32.1934	33.5345	40.3873	41.1205	29.7371	18.1866	29.2492	27.8222	-0.759452003454948	-0.445427159144607	-1.00924895396771	-0.249796950512759	GO:0042626;GO:1902001;GO:0005524;GO:0005779	K15628	sordNOG08269	I	sp|P33897|ABCD1_HUMAN ATP-binding cassette sub-family D member 1 OS=Homo sapiens GN=ABCD1 PE=1 SV=2	ABC transporter	18162267	GO:1902001//fatty acid transmembrane transport;	GO:0005779//integral component of peroxisomal membrane;	GO:0042626//ATPase-coupled transmembrane transporter activity;GO:0005524//ATP binding;	ko04146(Peroxisome);ko02010(ABC transporters)
CCM_00233	0.421361	0.716352	0	1.17037	0.731529	0	0	0	0	0.383331	3.39854	1.8027	0.741307307199254	-	2.29530945534554	1.55400214814629	-	-	-	-	-	hypothetical protein	18162268	-	-	-	-
CCM_00234	0	0.454272	0.117672	0.123698	0.231948	0	0.110804	0.489887	0	0.243088	0	0	-0.685431742069065	0.0707454936276367	-1.23439781260835	-0.548966070539283	-	-	-	-	-	hypothetical protein	18162269	-	-	-	-
CCM_00235	2.20108	1.19065	1.23368	0.277897	1.47642	0.643306	0.995714	1.65085	1.38605	0.364077	1.07595	1.02729	-0.947976861047817	-0.197865863728253	-0.906640552360064	0.0413363086877525	GO:0004252;GO:0006508	-	opiNOG15058;sordNOG05970;sorNOG02631	O	sp|P23653|PRTR_PARAQ Proteinase R OS=Parengyodontium album GN=PROR PE=1 SV=1	oryzin precursor	18162270	GO:0006508//proteolysis;	-	GO:0004252//serine-type endopeptidase activity;	-
CCM_00236	14.2652	12.888	13.2301	15.5173	12.458	15.4841	14.8491	12.3244	15.9328	13.5377	15.1165	15.2553	0.105907253253846	0.0941382512104779	0.120774735113597	0.014867481859751	GO:0007264;GO:0005737;GO:0043547;GO:0005085	K05727	opiNOG00105	T	sp|Q8BUR4|DOCK1_MOUSE Dedicator of cytokinesis protein 1 OS=Mus musculus GN=Dock1 PE=1 SV=3	SH3 and Ded-cyto domain protein, putative	18162271	GO:0007264//small GTPase mediated signal transduction;GO:0043547//positive regulation of GTPase activity;	GO:0005737//cytoplasm;	GO:0005085//guanyl-nucleotide exchange factor activity;	-
CCM_00237	38.1619	54.2947	56.3282	63.3298	64.8497	58.5965	64.1712	66.1112	59.505	69.141	64.4873	80.8727	0.328080608590456	0.351155653936312	0.52775585851629	0.199675249925834	GO:0008080	-	opiNOG28372;sordNOG08603	R	-	acetyltransferase	18162272	-	-	GO:0008080//N-acetyltransferase activity;	-
CCM_00238	304.038	352.193	391.939	532.086	298.791	378.854	261.76	190.906	336.881	548.258	348.586	380.854	0.20681319625445	-0.408774419218596	0.285673664999046	0.0788604687445961	GO:0006412;GO:0015935;GO:0003723;GO:0003735	K02989	sordNOG09877;opiNOG03415	J	sp|Q7RVI1|RS5_NEUCR 40S ribosomal protein S5 OS=Neurospora crassa (strain ATCC 24698 / 74-OR23-1A / CBS 708.71 / DSM 1257 / FGSC 987) GN=rps-5 PE=3 SV=2	40S ribosomal protein S5	18162273	GO:0006412//translation;	GO:0015935//small ribosomal subunit;	GO:0003723//RNA binding;GO:0003735//structural constituent of ribosome;	ko05171(Coronavirus disease - COVID-19);ko03010(Ribosome)
CCM_00239	283.026	352.098	370.724	493.466	271.97	374.067	214.473	219.148	317.683	565.24	366.581	381.41	0.179992572679951	-0.420942980226611	0.38470702832335	0.204714455643399	GO:0005840	K02975	opiNOG37610;sordNOG14024	J	sp|Q7SC06|RS25_NEUCR 40S ribosomal protein S25 OS=Neurospora crassa (strain ATCC 24698 / 74-OR23-1A / CBS 708.71 / DSM 1257 / FGSC 987) GN=rps-25 PE=3 SV=1	40S ribosomal protein S25	18162274	-	GO:0005840//ribosome;	-	ko05171(Coronavirus disease - COVID-19);ko03010(Ribosome)
CCM_00240	1295.97	2378.92	1150.31	1652.26	967.376	1329.03	956.99	841.185	1255.94	1733.87	1567.61	1168.75	-0.289223993018036	-0.659836458942548	-0.110242355544053	0.178981637473983	GO:0016021;GO:0005743;GO:0055085;GO:0005215	K05863	sordNOG06600;opiNOG01153	C	sp|P02723|ADT_NEUCR ADP,ATP carrier protein OS=Neurospora crassa (strain ATCC 24698 / 74-OR23-1A / CBS 708.71 / DSM 1257 / FGSC 987) GN=aac PE=3 SV=1	ADP, ATP carrier protein	18162275	GO:0055085//transmembrane transport;	GO:0016021//integral component of membrane;GO:0005743//mitochondrial inner membrane;	GO:0005215//transporter activity;	ko05415(Diabetic cardiomyopathy);ko05208(Chemical carcinogenesis - reactive oxygen species);ko05166(Human T-cell leukemia virus 1 infection);ko05164(Influenza A);ko05022(Pathways of neurodegeneration - multiple diseases);ko05020(Prion disease);ko05017(Spinocerebellar ataxia);ko05016(Huntington disease);ko05012(Parkinson disease);ko05010(Alzheimer disease);ko04613(Neutrophil extracellular trap for…
CCM_00241	203.158	183.239	182.908	176.313	166.003	214.582	213.385	228.175	207.153	164.009	203.29	186.654	-0.0317861078041864	0.188379714284049	-0.0394367800426801	-0.00765067223849366	GO:0006281;GO:0046982;GO:0051382	K15360	sordNOG14641	S	-	hypothetical protein	18162276	GO:0006281//DNA repair;GO:0051382//kinetochore assembly;	-	GO:0046982//protein heterodimerization activity;	ko03460(Fanconi anemia pathway)
CCM_00242	0	0.53986	0	0.294007	0.275649	0	0	0	0	1.44443	1.4229	3.80396	0.0775062904081342	-	3.62730963540497	3.54980334499683	-	-	-	-	-	hypothetical protein	18162277	-	-	-	-
CCM_00243	0.211698	0.899766	0.652599	1.17603	1.83766	1.16674	0.702291	0.194061	0.824851	5.19997	4.17384	6.06821	1.24474838339199	-0.0354846885729281	3.1298870376333	1.88513865424131	-	-	sordNOG13631	S	sp|D4B3I5|A3024_ARTBC Extracellular serine-rich protein ARB_03024 OS=Arthroderma benhamiae (strain ATCC MYA-4681 / CBS 112371) GN=ARB_03024 PE=1 SV=1	extracellular serine-rich protein	18162278	-	-	-	-
CCM_00244	81.122	99.6298	102.388	105.538	103.401	118.522	84.9458	89.1088	87.4048	75.936	89.375	105.197	0.209806177936309	-0.114928299286389	-0.0658414364042642	-0.275647614340573	GO:0016021	-	sordNOG08479;sorNOG04141;opiNOG07176	R	sp|Q9W376|NEUFC_DROME Neuferricin homolog OS=Drosophila melanogaster GN=CG12056 PE=2 SV=1	heme/steroid binding domain protein	18162279	-	GO:0016021//integral component of membrane;	-	-
CCM_00245	8.83623	8.84313	13.6197	12.3193	10.7028	8.0694	8.2231	9.55997	8.8964	6.0524	3.86735	11.3631	-0.00959555714701535	-0.230387363842667	-0.556423881215818	-0.546828324068802	GO:0016020	-	sordNOG11083	S	-	hypothetical protein	18162280	-	GO:0016020//membrane;	-	-
CCM_00246	49.8803	40.2303	45.6446	33.5521	33.144	31.327	45.6981	44.048	40.6157	25.3412	26.7391	33.8443	-0.469815049879706	-0.0584878237549779	-0.659865303221144	-0.190050253341438	GO:0016021;GO:0016787	K23451	sordNOG09797	I	sp|Q9P6N5|DS1PP_SCHPO Dihydrosphingosine 1-phosphate phosphatase C823.11 OS=Schizosaccharomyces pombe (strain 972 / ATCC 24843) GN=SPAC823.11 PE=3 SV=1	sphingosine-1-phosphate phosphohydrolase	18162281	-	GO:0016021//integral component of membrane;	GO:0016787//hydrolase activity;	ko00600(Sphingolipid metabolism)
CCM_00247	56.8522	93.7822	76.088	66.2215	64.265	65.5213	56.1964	44.0639	39.4475	57.0774	47.3167	51.041	-0.210015051127803	-0.698513559990054	-0.544613408005659	-0.334598356877857	GO:0008080	-	opiNOG58662;opiNOG59061;sordNOG14651;sordNOG14430	R	-	GNAT family acetyltransferase, putative	18162282	-	-	GO:0008080//N-acetyltransferase activity;	-
CCM_00248	9.52416	11.1043	11.0931	15.1787	10.4812	11.5212	9.40961	10.1619	12.7529	12.3576	11.6603	16.7886	0.229108476931222	0.0271616659405396	0.363340292403485	0.134231815472263	GO:0005524;GO:0003677;GO:0031391;GO:0006272;GO:0005634;GO:0005829;GO:0016887;GO:0005663;GO:0031390;GO:0007062;GO:0031389	K10756	sordNOG06746;opiNOG01087	L	sp|O74111|RFC3_BLAAD Replication factor C subunit 3 OS=Blastobotrys adeninivorans GN=RFC3 PE=3 SV=1	activator 1 subunit 3	18162283	GO:0006272//leading strand elongation;GO:0007062//sister chromatid cohesion;	GO:0031391//Elg1 RFC-like complex;GO:0005634//nucleus;GO:0005829//cytosol;GO:0005663//DNA replication factor C complex;GO:0031390//Ctf18 RFC-like complex;GO:0031389//Rad17 RFC-like complex;	GO:0005524//ATP binding;GO:0003677//DNA binding;GO:0016887//ATP hydrolysis activity;	ko03430(Mismatch repair);ko03420(Nucleotide excision repair);ko03030(DNA replication)
CCM_00249	10.9751	11.0545	13.1548	9.54122	7.30345	9.73736	12.1254	10.1149	11.4307	5.9692	8.12281	8.9694	-0.404482755374856	-0.063425289665076	-0.609453173303138	-0.204970417928282	GO:0005524	K20098	sordNOG09082	L	sp|A3KMX0|ER6L2_BOVIN DNA excision repair protein ERCC-6-like 2 OS=Bos taurus GN=ERCC6L2 PE=2 SV=3	DNA excision repair protein	18162284	-	-	GO:0005524//ATP binding;	-
CCM_00250	41.9549	37.7414	34.3298	34.6887	30.4393	37.9664	37.6336	38.4188	41.8298	27.1302	31.9832	30.1566	-0.145398355766161	0.0479822575647046	-0.353117481922941	-0.20771912615678	GO:0051260	-	sorNOG03628;opiNOG15175;sordNOG05422	S	sp|Q03900|YD132_YEAST Uncharacterized protein YDR132C OS=Saccharomyces cerevisiae (strain ATCC 204508 / S288c) GN=YDR132C PE=1 SV=1	BTB/POZ fold domain containing protein	18162285	GO:0051260//protein homooligomerization;	-	-	-
CCM_00251	57.4709	47.143	60.3625	34.2542	40.4716	34.9736	58.9242	60.7829	58.0344	40.9774	40.2377	38.5411	-0.588704650569818	0.107520557583763	-0.462158575599722	0.126546074970096	GO:0008168;GO:0032259	-	sordNOG09334;opiNOG26139	R	sp|Q9H8H3|MET7A_HUMAN Methyltransferase-like protein 7A OS=Homo sapiens GN=METTL7A PE=1 SV=1	Methyltransferase type 11	18162286	GO:0032259//methylation;	-	GO:0008168//methyltransferase activity;	-
CCM_00252	60.5491	47.5642	46.2744	45.9173	43.0501	56.9163	44.1594	44.8141	50.3869	57.5491	62.7086	41.7296	-0.0817398562125154	-0.147738289777654	0.0693215048086199	0.151061361021135	GO:0019013;GO:0034457;GO:0032040;GO:0042274;GO:0006364;GO:0019843;GO:0030515	K14560	sordNOG11934	A	sp|P32899|IMP3_YEAST U3 small nucleolar ribonucleoprotein protein IMP3 OS=Saccharomyces cerevisiae (strain ATCC 204508 / S288c) GN=IMP3 PE=1 SV=1	U3 small nucleolar ribonucleoprotein IMP3	18162287	GO:0042274//ribosomal small subunit biogenesis;GO:0006364//rRNA processing;	GO:0019013//viral nucleocapsid;GO:0034457//Mpp10 complex;GO:0032040//small-subunit processome;	GO:0019843//rRNA binding;GO:0030515//snoRNA binding;	ko03008(Ribosome biogenesis in eukaryotes)
CCM_00253	35.7241	55.3896	38.0931	57.7724	31.3413	48.5656	31.2871	34.4944	42.3149	74.9662	67.1039	49.9677	0.0916292552531022	-0.257364641833768	0.571707914682943	0.480078659429841	GO:0006412;GO:0005763;GO:0003735	K02963	sordNOG13714	J	sp|B3LS63|RSM18_YEAS1 37S ribosomal protein RSM18, mitochondrial OS=Saccharomyces cerevisiae (strain RM11-1a) GN=RSM18 PE=3 SV=2	37S ribosomal protein S18	18162288	GO:0006412//translation;	GO:0005763//mitochondrial small ribosomal subunit;	GO:0003735//structural constituent of ribosome;	ko03010(Ribosome)
CCM_00254	9.60287	12.2098	11.9363	10.8445	9.65077	8.44808	6.68542	7.24064	9.50921	16.6356	14.7391	12.9848	-0.221614695488251	-0.526164847288336	0.394396911792026	0.616011607280276	-	-	opiNOG04952;necNOG07665;NOG36240;sordNOG08408;hypNOG04801	S	sp|O42637|CIA84_NEUCR Complex I intermediate-associated protein 84, mitochondrial OS=Neurospora crassa (strain ATCC 24698 / 74-OR23-1A / CBS 708.71 / DSM 1257 / FGSC 987) GN=cia84 PE=1 SV=2	complex I intermediate-associated protein 84	18162289	-	-	-	-
CCM_00255	16.283	15.3976	17.2231	16.1458	18.6289	17.2728	15.4709	14.046	14.5405	14.5403	14.2966	16.1285	0.0898860073474934	-0.150558448226295	-0.121128106817401	-0.211014114164894	GO:0055085;GO:0016021;GO:0005524;GO:0042626	-	opiNOG11164;COG1132	QV	sp|Q8J2Q1|FUM19_GIBM7 ABC transporter FUM19 OS=Gibberella moniliformis (strain M3125 / FGSC 7600) GN=FUM19 PE=2 SV=1	Vacuolar multidrug resistance efflux pump	18162290	GO:0055085//transmembrane transport;	GO:0016021//integral component of membrane;	GO:0005524//ATP binding;GO:0042626//ATPase-coupled transmembrane transporter activity;	-
CCM_00256	3.85295	4.22223	3.80242	4.12607	5.1579	3.49652	2.19447	1.57449	2.0499	5.10999	5.69944	8.22214	0.105699362917377	-1.02943589269381	0.680151328659575	0.574451965742198	GO:0016042;GO:0004806	-	opiNOG01243	R	sp|Q9P8V9|LIP8_CANAL Lipase 8 OS=Candida albicans (strain SC5314 / ATCC MYA-2876) GN=LIP8 PE=3 SV=3	Lipase, secreted	18162291	GO:0016042//lipid catabolic process;	-	GO:0004806//triglyceride lipase activity;	-
CCM_00257	25.2289	14.2485	22.0192	20.7632	33.3218	19.3381	15.8944	18.4596	12.7798	42.4686	35.3756	34.3633	0.255728552013567	-0.383742346295698	0.867592392229773	0.611863840216206	GO:0016491;GO:0055114	K15303	sorNOG02131;sordNOG09844;sordNOG08742	RC	sp|Q8CG45|ARK72_RAT Aflatoxin B1 aldehyde reductase member 2 OS=Rattus norvegicus GN=Akr7a2 PE=1 SV=2	Aldo/keto reductase	18162292	GO:0055114//obsolete oxidation-reduction process;	-	GO:0016491//oxidoreductase activity;	ko00980(Metabolism of xenobiotics by cytochrome P450)
CCM_00258	37.6283	32.1055	29.7533	26.8894	38.5283	30.3403	33.0361	44.4286	55.4116	45.7994	43.2665	45.0034	-0.0551172154925737	0.417503150620732	0.430398116512257	0.48551533200483	GO:0030176;GO:0006874;GO:0030234;GO:0050790	-	sordNOG10965	S	sp|O94654|YGF3_SCHPO Uncharacterized transporter C405.03c OS=Schizosaccharomyces pombe (strain 972 / ATCC 24843) GN=SPBC405.03c PE=3 SV=1	DUF6 domain protein, putative	18162293	GO:0006874//cellular calcium ion homeostasis;GO:0050790//regulation of catalytic activity;	GO:0030176//integral component of endoplasmic reticulum membrane;	GO:0030234//enzyme regulator activity;	-
CCM_00259	210.334	233.849	298.739	204.353	175.365	120.336	199.28	361.536	335.483	216.006	199.9	245.769	-0.571128297449684	0.270768376624012	-0.167089590771024	0.404038706678659	-	-	opiNOG26775;sordNOG12166;opiNOG67285	RS	-	hypothetical protein	18162294	-	-	-	-
CCM_00260	108.872	192.919	144.925	73.1734	148.976	74.0053	77.0003	90.5013	110.729	141.627	133.632	116.136	-0.593006732696398	-0.683075549928179	-0.190734035722001	0.402272696974398	-	-	magNOG12220;opiNOG57457;sordNOG15808;opiNOG42383	RS	-	hypothetical protein	18162295	-	-	-	-
CCM_00261	21.33	16.5831	18.8953	20.0665	33.4106	26.0672	20.9377	21.8842	19.703	21.9425	23.027	39.0547	0.485654801065213	0.138325553498641	0.564700831186883	0.07904603012167	GO:0005524;GO:0023014;GO:0000160;GO:0005622;GO:0000155	-	opiNOG06478;sordNOG08923	T	sp|O14002|MAK2_SCHPO Peroxide stress-activated histidine kinase mak2 OS=Schizosaccharomyces pombe (strain 972 / ATCC 24843) GN=mak2 PE=3 SV=1	two-component sensor protein histidine protein kinase	18162296	GO:0000160//phosphorelay signal transduction system;	GO:0005622//intracellular anatomical structure;	GO:0005524//ATP binding;GO:0000155//phosphorelay sensor kinase activity;	-
CCM_00262	304.957	536.826	437.691	403.515	236.023	409.862	498.112	304.843	663.894	278.637	264.952	258.599	-0.285984899489684	0.197170382217938	-0.673537129028027	-0.387552229538343	GO:0016491;GO:0055114	-	COG1232;sordNOG11926	HR	-	UDP-galactopyranose mutase	18162297	GO:0055114//obsolete oxidation-reduction process;	-	GO:0016491//oxidoreductase activity;	-
CCM_00263	53.0915	41.1902	54.9259	43.694	53.7674	79.7311	46.1284	48.6683	52.1718	29.1331	27.1883	33.1697	0.247996058926508	-0.0218139235552177	-0.737504911415039	-0.985500970341547	-	-	-	-	-	hypothetical protein	18162298	-	-	-	-
CCM_00264	11.8944	20.3546	19.1604	11.5923	11.0043	16.8198	23.8829	10.0427	25.2051	6.83424	9.11672	11.2488	-0.383238706984605	0.201871963597319	-0.918438855196863	-0.535200148212259	-	-	-	-	-	hypothetical protein	18162299	-	-	-	-
CCM_00265	4.83744	1.45131	3.75941	2.63461	3.70515	2.35242	5.66393	4.43443	12.3192	2.8476	1.02005	0.730444	-0.209141256969577	1.15769813932449	-1.1278227579124	-0.918681500942825	-	-	-	-	-	hypothetical protein	18162300	-	-	-	-
CCM_00266	269.377	303.808	259.3	256.642	149.455	278.255	329.086	264.365	478.831	161.852	193.128	163.87	-0.28268718723953	0.36518907400408	-0.682106118826291	-0.399418931586762	GO:0016021	-	sordNOG09382	EG	sp|Q9LNH5|PT148_ARATH Probable sugar phosphate/phosphate translocator At1g48230 OS=Arabidopsis thaliana GN=At1g48230 PE=2 SV=2	DUF250 domain membrane protein	18162301	-	GO:0016021//integral component of membrane;	-	-
CCM_00267	153.977	173.616	203.275	271.839	144.028	210.261	126.347	102.238	175.283	337.301	202.212	209.317	0.238104020073502	-0.394468308918225	0.496285626840887	0.258181606767384	GO:0006412;GO:0005840;GO:0003735	K02901	sordNOG06547	J	sp|O14388|RL27A_SCHPO 60S ribosomal protein L27-A OS=Schizosaccharomyces pombe (strain 972 / ATCC 24843) GN=rpl2701 PE=2 SV=2	60S ribosomal protein L27	18162302	GO:0006412//translation;	GO:0005840//ribosome;	GO:0003735//structural constituent of ribosome;	ko05171(Coronavirus disease - COVID-19);ko03010(Ribosome)
CCM_00268	8.76431	20.4877	11.9006	15.2149	8.55889	15.4302	15.446	9.03841	10.7506	13.9532	12.1089	14.061	-0.0699853068384934	-0.22397490897441	-0.0365478761657104	0.0334374306727828	GO:0009306;GO:0016021	-	sordNOG15174;sorNOG08701;opiNOG45248	S	-	hypothetical protein	18162303	GO:0009306//protein secretion;	GO:0016021//integral component of membrane;	-	-
CCM_00269	11.3523	11.8094	15.2429	4.92462	3.51452	3.35438	3.81871	5.3852	10.3106	11.6999	13.3753	7.47206	-1.70328440926959	-0.976728922890827	-0.238744245054413	1.46454016421517	-	-	sordNOG09504;opiNOG35390	S	-	hypothetical protein	18162304	-	-	-	-
CCM_00270	6.06842	7.94308	9.08155	7.40855	5.03464	4.53828	6.94803	3.5937	8.78831	4.10389	2.59888	2.98682	-0.443497446179848	-0.256614334060681	-1.2529495572368	-0.809452111056956	GO:0046872;GO:0009072;GO:0055114;GO:0003868	K00457	opiNOG01656;sorNOG00647;sordNOG11308	E	sp|Q872T7|HPPD_NEUCR 4-hydroxyphenylpyruvate dioxygenase OS=Neurospora crassa (strain ATCC 24698 / 74-OR23-1A / CBS 708.71 / DSM 1257 / FGSC 987) GN=B23G1.170 PE=3 SV=1	4-hydroxyphenylpyruvate dioxygenase	18162305	GO:0009072//aromatic amino acid family metabolic process;GO:0055114//obsolete oxidation-reduction process;	-	GO:0046872//metal ion binding;GO:0003868//4-hydroxyphenylpyruvate dioxygenase activity;	ko00360(Phenylalanine metabolism);ko00350(Tyrosine metabolism);ko00130(Ubiquinone and other terpenoid-quinone biosynthesis)
CCM_00271	17.9074	16.2467	15.3931	13.2719	12.7048	13.4834	13.2807	13.2192	13.5298	20.8731	22.1436	20.1846	-0.32841093499276	-0.307730309292462	0.351146514432353	0.679557449425113	GO:0070816;GO:0000112;GO:0005829;GO:0008270;GO:0005675;GO:0006289;GO:0000439	K03142	sordNOG04893	KL	sp|O74995|TFH47_SCHPO TFIIH basal transcription factor complex p47 subunit OS=Schizosaccharomyces pombe (strain 972 / ATCC 24843) GN=tfh47 PE=1 SV=1	TFIIH basal transcription factor complex, subunit SSL1	18162306	GO:0070816//phosphorylation of RNA polymerase II C-terminal domain;GO:0006289//nucleotide-excision repair;	GO:0000112//nucleotide-excision repair factor 3 complex;GO:0005829//cytosol;GO:0005675//transcription factor TFIIH holo complex;GO:0000439//transcription factor TFIIH core complex;	GO:0008270//zinc ion binding;	ko05203(Viral carcinogenesis);ko03420(Nucleotide excision repair);ko03022(Basal transcription factors)
CCM_00272	37.8919	33.9924	48.6597	41.3764	37.6629	37.8614	41.1414	46.4681	53.2832	32.6299	31.1714	43.993	-0.0442775481058852	0.225036191016525	-0.161279971159586	-0.117002423053701	GO:0016021	-	hypNOG03484;opiNOG16243;sordNOG04660	S	sp|Q1DKX4|CHS7_COCIM Chitin synthase export chaperone OS=Coccidioides immitis (strain RS) GN=CHS7 PE=3 SV=1	hypothetical protein	18162307	-	GO:0016021//integral component of membrane;	-	-
CCM_00273	0.387801	0.329649	0.853907	1.97479	2.52475	1.24676	1.2865	0.710986	1.34312	0.1764	2.60655	1.99095	1.87062260192638	1.08809829176178	1.60315633237998	-0.267466269546408	-	-	-	-	-	hypothetical protein	18162308	-	-	-	-
CCM_00274	59.0797	27.4313	34.3696	41.7681	44.389	222.909	133.159	197.516	118.673	132.216	215.789	142.14	1.35433502009634	1.8942500549618	2.01962282105258	0.665287800956245	GO:0016021;GO:0055085	-	pleNOG06526;sorNOG06507;opiNOG00469	G	sp|Q9P6J0|YHDC_SCHPO Uncharacterized transporter C1683.12 OS=Schizosaccharomyces pombe (strain 972 / ATCC 24843) GN=SPBC1683.12 PE=3 SV=1	pantothenate transporter liz1	18162309	GO:0055085//transmembrane transport;	GO:0016021//integral component of membrane;	-	-
CCM_00275	45.6331	42.6032	46.8022	19.8073	14.9762	44.1352	13.9508	25.2253	50.1178	70.7864	84.9605	49.6012	-0.774930878047655	-0.596736308233105	0.60470185161748	1.37963272966514	GO:0005789;GO:0051377;GO:0016021;GO:0006506	K05287	sordNOG12671	G	sp|Q4HXT5|GPI11_GIBZE Glycosylphosphatidylinositol anchor biosynthesis protein 11 OS=Gibberella zeae (strain PH-1 / ATCC MYA-4620 / FGSC 9075 / NRRL 31084) GN=GPI11 PE=3 SV=1	GPI-anchor biosynthesis protein, putative	18162310	GO:0006506//GPI anchor biosynthetic process;	GO:0005789//endoplasmic reticulum membrane;GO:0016021//integral component of membrane;	GO:0051377//mannose-ethanolamine phosphotransferase activity;	ko00563(Glycosylphosphatidylinositol (GPI)-anchor biosynthesis)
CCM_00276	0.995944	0.16932	0.350878	3.13518	2.93942	4.02526	0.330396	0.91297	0.172469	3.08059	3.39168	7.15835	2.73585900357187	-0.0987512726687958	3.1683738637645	0.43251486019263	-	-	-	-	-	hypothetical protein	18162311	-	-	-	-
CCM_00277	6674.47	5837.7	6621.64	4390.98	10756	8550.21	9974.43	11452.5	7814.98	6883.83	7659.74	7747.15	0.308590886821096	0.611910567314974	0.220318329417138	-0.0882725574039578	GO:0016021	-	sordNOG14698;opiNOG42705	S	sp|Q4HXT6|PMP3_GIBZE Plasma membrane proteolipid 3 OS=Gibberella zeae (strain PH-1 / ATCC MYA-4620 / FGSC 9075 / NRRL 31084) GN=PMP3 PE=3 SV=2	stress response RCI peptide, putative	18162312	-	GO:0016021//integral component of membrane;	-	-
CCM_00278	54.8388	50.693	62.5832	56.189	69.8197	51.7655	50.6654	50.2417	52.413	46.0322	43.1549	62.8378	0.0805975559056283	-0.132901527996632	-0.145141658318353	-0.225739214223981	GO:0005737;GO:0008641;GO:0006914	K08337	sordNOG09430	H	sp|Q871U2|ATG7_NEUCR Ubiquitin-like modifier-activating enzyme atg7 OS=Neurospora crassa (strain ATCC 24698 / 74-OR23-1A / CBS 708.71 / DSM 1257 / FGSC 987) GN=apg-5 PE=3 SV=1	E1-like protein-activating enzyme Gsa7p/Apg7p	18162313	GO:0006914//autophagy;	GO:0005737//cytoplasm;	GO:0008641//ubiquitin-like modifier activating enzyme activity;	ko04613(Neutrophil extracellular trap formation);ko04216(Ferroptosis);ko04140(Autophagy - animal);ko04138(Autophagy - yeast);ko04136(Autophagy - other)
CCM_00279	12.1324	18.5738	16.2148	8.71816	6.81148	11.477	10.6628	15.4928	15.9926	10.8177	9.84505	11.0009	-0.796922634837656	-0.15476565704475	-0.567404932856519	0.229517701981137	GO:0016787;GO:0008270	K01493	sordNOG05621	F	sp|O43012|DCTD_SCHPO Deoxycytidylate deaminase OS=Schizosaccharomyces pombe (strain 972 / ATCC 24843) GN=SPBC2G2.13c PE=3 SV=2	deoxycytidylate deaminase, putative	18162314	-	-	GO:0016787//hydrolase activity;GO:0008270//zinc ion binding;	ko00240(Pyrimidine metabolism)
CCM_00280	58.3813	68.5972	76.2273	87.3879	89.8459	67.1685	77.7395	69.5821	85.926	75.4654	69.7543	117.458	0.266315929469578	0.19891954121996	0.370349784702925	0.104033855233347	GO:0000320;GO:0010697;GO:0044732;GO:0071341;GO:0005935;GO:0072453;GO:1902402;GO:0045835;GO:0005524;GO:0038083;GO:0004712;GO:0005634;GO:0000079;GO:0004713;GO:0036289;GO:0044878;GO:0004674;GO:0044387	K03114	sordNOG04816;opiNOG03908	D	sp|P07527|WEE1_SCHPO Mitosis inhibitor protein kinase wee1 OS=Schizosaccharomyces pombe (strain 972 / ATCC 24843) GN=wee1 PE=1 SV=1	Protein kinase-like domain	18162315	GO:0000320//re-entry into mitotic cell cycle;GO:0010697//negative regulation of mitotic spindle pole body separation;GO:0045835//negative regulation of meiotic nuclear division;GO:0038083//peptidyl-tyrosine autophosphorylation;GO:0000079//regulation of cyclin-dependent protein serine/threonine kinase activity;GO:0036289//peptidyl-serine autophosphorylation;GO:0044878//mitotic cytokinesis checkpoi…	GO:0044732//mitotic spindle pole body;GO:0071341//medial cortical node;GO:0005935//cellular bud neck;GO:0005634//nucleus;	GO:0005524//ATP binding;GO:0004712//protein serine/threonine/tyrosine kinase activity;GO:0004713//protein tyrosine kinase activity;GO:0004674//protein serine/threonine kinase activity;	ko04113(Meiosis - yeast);ko04111(Cell cycle - yeast);ko04011(MAPK signaling pathway - yeast)
CCM_00281	40.3692	43.0805	39.8129	17.1753	9.78958	13.8263	14.6214	17.9333	39.0193	27.136	26.3189	22.8837	-1.59540555295405	-0.784226068371698	-0.691251908509886	0.904153644444163	GO:0016491;GO:0055114	-	sordNOG08158;opiNOG20327	R	sp|Q9Z3S3|ORDL_RHIME Probable oxidoreductase OrdL OS=Rhizobium meliloti (strain 1021) GN=ordL PE=4 SV=2	FAD dependent oxidoreductase	18162316	GO:0055114//obsolete oxidation-reduction process;	-	GO:0016491//oxidoreductase activity;	-
CCM_00282	44.1586	41.835	40.378	48.3755	53.8406	76.7896	39.9779	43.5698	50.2017	42.3197	37.4595	51.3409	0.502332929178621	0.0818604762430793	0.053216491651234	-0.449116437527387	-	-	-	-	-	hypothetical protein	18162317	-	-	-	-
CCM_00283	2.71942	7.96963	3.12514	5.82697	8.47571	7.3511	3.13603	1.61443	2.66858	8.27016	8.56464	9.63996	0.648467773340862	-0.896847848881333	0.938467126460335	0.289999353119473	GO:0016757	-	opiNOG14597;sordNOG06304	S	-	hypothetical protein	18162318	-	-	GO:0016757//glycosyltransferase activity;	-
CCM_00284	28.5046	24.9892	29.8246	24.1021	16.5156	22.65	29.166	28.2076	29.0224	14.6218	17.3585	15.7507	-0.397167431503204	0.0523277176493713	-0.803708230207069	-0.406540798703866	GO:0004672;GO:0006468;GO:0005524	-	opiNOG34637;onyNOG07682	T	sp|O15530|PDPK1_HUMAN 3-phosphoinositide-dependent protein kinase 1 OS=Homo sapiens GN=PDPK1 PE=1 SV=1	Protein kinase-like domain	18162319	GO:0006468//protein phosphorylation;	-	GO:0004672//protein kinase activity;GO:0005524//ATP binding;	-
CCM_00285	103.269	110.812	109.507	137.209	111.022	119.9	97.3387	106.733	128.61	123.539	130.907	144.462	0.18605943270441	0.0399796407960852	0.301896455254988	0.115837022550578	GO:0016491;GO:0055114;GO:0008168;GO:0051537;GO:0032259;GO:0046872	K03943	sordNOG07315;sordNOG09114	C	sp|P40915|NDUV2_NEUCR NADH-ubiquinone oxidoreductase 24 kDa subunit, mitochondrial OS=Neurospora crassa (strain ATCC 24698 / 74-OR23-1A / CBS 708.71 / DSM 1257 / FGSC 987) GN=nuo-24 PE=2 SV=1	NADH-ubiquinone oxidoreductase 24 kDa subunit	18162320	GO:0055114//obsolete oxidation-reduction process;GO:0032259//methylation;	-	GO:0016491//oxidoreductase activity;GO:0008168//methyltransferase activity;GO:0051537//2 iron, 2 sulfur cluster binding;GO:0046872//metal ion binding;	ko05415(Diabetic cardiomyopathy);ko05208(Chemical carcinogenesis - reactive oxygen species);ko05022(Pathways of neurodegeneration - multiple diseases);ko05020(Prion disease);ko05016(Huntington disease);ko05014(Amyotrophic lateral sclerosis);ko05012(Parkinson disease);ko05010(Alzheimer disease);ko04932(Non-alcoholic fatty liver disease);ko04723(Retrograde endocannabinoid signaling);ko04714(Thermog…
CCM_00286	51.8084	49.5669	49.0239	18.8795	32.3336	20.0289	33.5885	37.903	35.587	28.453	31.1326	27.2452	-1.07799636278953	-0.490128234722696	-0.792518246311907	0.285478116477618	-	-	sordNOG08288	R	-	Kelch repeat type 1	18162321	-	-	-	-
CCM_00287	1.87807	3.9911	3.85966	4.63691	4.61908	5.17533	5.97073	6.0256	7.31761	5.6952	5.61029	7.49923	0.568866284293514	0.989304522734736	0.950756485282854	0.381890200989339	-	-	-	-	-	hypothetical protein	18162322	-	-	-	-
CCM_00288	114.763	155.448	144.94	110.37	81.6653	103.587	104.774	89.752	111.242	147.617	155.44	103.508	-0.489882943567618	-0.441199770407862	-0.0301508972993237	0.459732046268294	GO:0016021	-	-	-	-	hypothetical protein	18162323	-	GO:0016021//integral component of membrane;	-	-
CCM_00289	21.6534	24.6968	27.1621	24.0846	23.0835	23.2886	18.9056	19.8052	20.0581	21.587	21.3372	24.4743	-0.0612496457444349	-0.322935175101005	-0.125267974136934	-0.0640183283924991	GO:0016021	-	sordNOG11747	S	-	hypothetical protein	18162324	-	GO:0016021//integral component of membrane;	-	-
CCM_00290	309.098	396.117	478.253	303.283	222.327	252.513	672.031	550.554	886.379	254.006	179.599	190.494	-0.604950069981733	0.833513384545813	-0.923174364898595	-0.318224294916862	-	-	opiNOG75721;hypNOG02404;opiNOG44907;sorNOG07971	SR	sp|D4B2H3|ALL7_ARTBC Allergen Asp f 7 homolog OS=Arthroderma benhamiae (strain ATCC MYA-4681 / CBS 112371) GN=ARB_02701 PE=3 SV=1	speract/scavenger receptor domain-containing protein	18162325	-	-	-	-
CCM_00291	0.881468	2.72955	3.71548	1.1076	0.983781	0.983181	1.04435	1.44291	0.926773	0.687352	0.733529	1.29297	-1.25274366862754	-1.10164232877483	-1.43278099709114	-0.180037328463601	-	-	sordNOG14762;necNOG13823;opiNOG43069	S	-	hypothetical protein	18162326	-	-	-	-
CCM_00292	136.134	124.907	136.286	132.373	126.15	143.856	138.514	143.63	118.827	84.1141	92.9416	118.371	0.0182250315910842	0.013173408869772	-0.427527483063787	-0.445752514654871	GO:0008168;GO:0005737;GO:0032259	K21804	opiNOG32203;sordNOG08797	A	sp|P53970|EFM6_YEAST Protein-lysine N-methyltransferase EFM6 OS=Saccharomyces cerevisiae (strain ATCC 204508 / S288c) GN=EFM6 PE=1 SV=1	Methyltransferase-16, putative	18162327	GO:0032259//methylation;	GO:0005737//cytoplasm;	GO:0008168//methyltransferase activity;	-
CCM_00293	26.6765	32.4088	30.3039	28.1428	33.8017	44.5234	32.9695	29.249	34.169	20.2504	24.1153	28.2962	0.25224616851138	0.108744002728491	-0.29890149831517	-0.55114766682655	-	-	-	-	-	hypothetical protein	18162328	-	-	-	-
CCM_00294	20.9978	16.5557	21.1075	17.328	16.3561	18.9849	22.0207	24.9672	22.3531	12.1122	18.3179	19.5509	-0.155447204342496	0.241305482988345	-0.231023066130661	-0.075575861788165	GO:0005935;GO:0005509;GO:0005887;GO:0005940;GO:0007120	K18637	sordNOG06189	S	sp|P38928|AXL2_YEAST Axial budding pattern protein 2 OS=Saccharomyces cerevisiae (strain ATCC 204508 / S288c) GN=AXL2 PE=1 SV=1	Cadherin-like protein	18162329	GO:0007120//axial cellular bud site selection;	GO:0005935//cellular bud neck;GO:0005887//integral component of plasma membrane;GO:0005940//septin ring;	GO:0005509//calcium ion binding;	-
CCM_00295	269.231	344.153	326.534	335.445	324.304	318.191	291.472	259.599	302.412	235.759	228.03	288.977	0.0572112366318366	-0.139173187672367	-0.320334357483721	-0.377545594115558	GO:0046872;GO:0004722;GO:0006470	K14803	opiNOG05079	T	sp|Q09172|PP2C2_SCHPO Protein phosphatase 2C homolog 2 OS=Schizosaccharomyces pombe (strain 972 / ATCC 24843) GN=ptc2 PE=3 SV=1	protein phosphatase 2C, putative	18162330	GO:0006470//protein dephosphorylation;	-	GO:0046872//metal ion binding;GO:0004722//protein serine/threonine phosphatase activity;	-
CCM_00296	28.3492	39.4989	37.058	21.8114	33.4904	31.0376	38.5788	30.7457	24.1574	12.078	11.7637	19.0043	-0.281007946010527	-0.166339839791636	-1.29186685086569	-1.01085890485516	GO:0008483;GO:0030170	-	sordNOG11730;opiNOG04000	E	sp|O94562|YGD3_SCHPO Uncharacterized aminotransferase C1771.03c OS=Schizosaccharomyces pombe (strain 972 / ATCC 24843) GN=SPBC1773.03c PE=3 SV=1	aminotransferase	18162331	-	-	GO:0008483//transaminase activity;GO:0030170//pyridoxal phosphate binding;	-
CCM_00297	1.49226	2.10384	2.34016	4.21231	12.1006	9.86256	4.49767	5.67194	2.48963	5.62898	6.32788	8.87575	2.14059017673773	1.09256440061735	1.8112176843676	-0.32937249237013	GO:0016884	-	sorNOG08092;opiNOG07924;sordNOG05310	SR	sp|Q4J965|GATA_SULAC Glutamyl-tRNA(Gln) amidotransferase subunit A OS=Sulfolobus acidocaldarius (strain ATCC 33909 / DSM 639 / JCM 8929 / NBRC 15157 / NCIMB 11770) GN=gatA PE=3 SV=1	amidase, putative	18162332	-	-	GO:0016884//carbon-nitrogen ligase activity, with glutamine as amido-N-donor;	-
CCM_00298	82.0458	68.9293	72.9796	63.7828	117.607	65.1688	91.3747	92.2698	58.4474	115.682	74.7283	80.0272	0.138723283052518	0.112347713217992	0.272089610749103	0.133366327696585	-	-	sordNOG05815;opiNOG23649	S	sp|O94611|MUG65_SCHPO Meiotically up-regulated gene 65 protein OS=Schizosaccharomyces pombe (strain 972 / ATCC 24843) GN=mug65 PE=1 SV=2	peroxin Pex23-like-Penicillium chrysogenum	18162333	-	-	-	-
CCM_00299	68.6756	102.855	10.9453	76.3014	112.131	305.499	153.511	207.449	247.763	277.28	250.579	145.228	1.43660436064092	1.73807691530447	1.88308323654205	0.446478875901133	-	-	-	-	-	Gurmarin-like inhibitors/Antifungal toxin	18162334	-	-	-	-
CCM_00300	5.09306	3.92346	3.41108	3.43839	3.68422	4.04475	2.90396	4.52285	3.4452	12.0178	13.1699	7.0362	-0.15425980937823	-0.192927743598701	1.37458609273043	1.52884590210866	GO:0070290;GO:0008270	K13985	sordNOG04126	R	sp|Q8BH82|NAPEP_MOUSE N-acyl-phosphatidylethanolamine-hydrolyzing phospholipase D OS=Mus musculus GN=Napepld PE=1 SV=1	Zn-dependent hydrolase/oxidoreductase family protein, putative	18162335	-	-	GO:0070290//N-acylphosphatidylethanolamine-specific phospholipase D activity;GO:0008270//zinc ion binding;	ko04723(Retrograde endocannabinoid signaling)
CCM_00301	222.445	271.73	207.68	220.33	174.831	255.911	173.053	178.374	260.953	221.509	236.672	164.511	-0.108358126968283	-0.196745537547737	-0.172652583217793	-0.0642944562495093	GO:0046540;GO:0000398;GO:0031428;GO:0032040;GO:0003723;GO:0005840;GO:0000462;GO:0019013	K12845	sordNOG13103;opiNOG29651	A	sp|Q6C0I0|SNU13_YARLI 13 kDa ribonucleoprotein-associated protein OS=Yarrowia lipolytica (strain CLIB 122 / E 150) GN=SNU13 PE=3 SV=1	snRNP and snoRNP protein Snu13, putative	18162336	GO:0000398//mRNA splicing, via spliceosome;GO:0000462//maturation of SSU-rRNA from tricistronic rRNA transcript (SSU-rRNA, 5.8S rRNA, LSU-rRNA);	GO:0046540//U4/U6 x U5 tri-snRNP complex;GO:0031428//box C/D RNP complex;GO:0032040//small-subunit processome;GO:0005840//ribosome;GO:0019013//viral nucleocapsid;	GO:0003723//RNA binding;	ko03040(Spliceosome);ko03008(Ribosome biogenesis in eukaryotes)
CCM_00302	16.35	13.2303	18.9523	20.8181	16.0815	15.9622	14.9886	16.4838	14.8633	11.3825	11.267	17.3775	0.123277210055209	-0.0668279639379313	-0.277975206963393	-0.401252417018602	GO:0000778;GO:0007059;GO:0007020;GO:0005200;GO:0042802;GO:0031262;GO:0034501	K11547	sordNOG06995	D	sp|Q4I0J6|NDC80_GIBZE Probable kinetochore protein NDC80 OS=Gibberella zeae (strain PH-1 / ATCC MYA-4620 / FGSC 9075 / NRRL 31084) GN=NDC80 PE=3 SV=1	HEC/Ndc80p family protein	18162337	GO:0007059//chromosome segregation;GO:0007020//microtubule nucleation;GO:0034501//protein localization to kinetochore;	GO:0031262//Ndc80 complex;	GO:0005200//structural constituent of cytoskeleton;GO:0042802//identical protein binding;	-
CCM_00303	61.4719	46.3559	51.4621	44.4049	49.7684	46.9055	59.9164	59.9771	50.3801	51.1619	53.6172	54.6819	-0.175154909783244	0.0961992651003532	0.00154819129235467	0.176703101075599	GO:0030674;GO:0016560;GO:0005778;GO:1990429	K13343	NOG50971;opiNOG14997;sorNOG00744;sordNOG09926	UOMS	sp|Q9HG09|PEX14_PICPA Peroxisomal membrane protein PEX14 OS=Komagataella pastoris GN=PEX14 PE=1 SV=1	peroxisomal membrane anchor protein Pex14, putative	18162338	GO:0016560//protein import into peroxisome matrix, docking;	GO:0005778//peroxisomal membrane;GO:1990429//peroxisomal importomer complex;	GO:0030674//protein-macromolecule adaptor activity;	ko04146(Peroxisome)
CCM_00304	5.57729	8.65411	8.9279	7.66378	7.53106	4.71647	3.96475	4.34168	3.67934	15.5036	15.5105	13.029	-0.218003407222385	-0.950268831883893	0.927322241518457	1.14532564874084	GO:0008152;GO:0016787	-	opiNOG17662;COG0657	VI	sp|Q01109|BAH_STRHY Acetyl-hydrolase OS=Streptomyces hygroscopicus GN=bah PE=3 SV=3	lipase/esterase, putative	18162339	GO:0008152//metabolic process;	-	GO:0016787//hydrolase activity;	-
CCM_00305	20.0262	17.252	18.7146	21.111	21.6624	24.0641	18.4466	18.2249	18.0391	19.5752	22.4571	23.1427	0.255414236363968	-0.0334212681707122	0.219076494724729	-0.0363377416392392	GO:0004252;GO:0006508	-	opiNOG74529;sorNOG07426;opiNOG65316;opiNOG49660	SOR	sp|Q9Y778|SMP1_MAGPO Subtilisin-like proteinase Mp1 OS=Magnaporthiopsis poae PE=1 SV=1	peptidase, putative	18162340	GO:0006508//proteolysis;	-	GO:0004252//serine-type endopeptidase activity;	-
CCM_00306	18.3633	34.625	24.9224	21.2139	21.2297	19.0912	13.326	14.691	16.9118	29.3113	27.6026	28.1757	-0.340419919364028	-0.794182203081803	0.127160605730183	0.467580525094211	GO:0050660;GO:0055114;GO:0016779;GO:0016614	-	sordNOG05584	R	sp|Q60HC5|DHC24_MACFA Delta(24)-sterol reductase OS=Macaca fascicularis GN=DHCR24 PE=2 SV=2	galactose-1-phosphate uridylyltransferase	18162341	GO:0055114//obsolete oxidation-reduction process;	-	GO:0050660//flavin adenine dinucleotide binding;GO:0016779//nucleotidyltransferase activity;GO:0016614//oxidoreductase activity, acting on CH-OH group of donors;	-
CCM_00307	39.9602	8.93091	57.2621	73.5801	148.261	92.0531	26.1405	54.9054	21.8484	162.407	225.895	166.197	1.56412750602247	-0.0449842847121465	2.38503391047347	0.820906404450996	-	K09702	opiNOG71068;opiNOG37498	RS	sp|Q5AW46|Y7484_EMENI Uncharacterized protein AN7484 OS=Emericella nidulans (strain FGSC A4 / ATCC 38163 / CBS 112.46 / NRRL 194 / M139) GN=AN7484 PE=1 SV=1	hypothetical protein	18162342	-	-	-	-
CCM_00308	8.49783	13.692	8.16265	10.7189	10.9492	12.5925	10.8294	9.14698	8.97304	12.0407	14.2228	13.9597	0.174739523873071	-0.068280412037255	0.406216031355173	0.231476507482102	GO:0000981;GO:0005634;GO:0006357;GO:0003677;GO:0008270	-	opiNOG52685;opiNOG17546;sordNOG07784	SLR	sp|L7X8G0|CURR_ASPTE Dehydrocurvularin biosynthesis regulator OS=Aspergillus terreus GN=curR PE=3 SV=1	C6 zinc finger domain protein	18162343	GO:0006357//regulation of transcription by RNA polymerase II;	GO:0005634//nucleus;	GO:0000981//DNA-binding transcription factor activity, RNA polymerase II-specific;GO:0003677//DNA binding;GO:0008270//zinc ion binding;	-
CCM_00309	0.155121	0.0659298	0.170781	0.430863	0.437623	0.142487	0.160812	0.106648	0.235046	0.24696	0.486556	0.331824	1.36743937678561	0.358907625894928	1.44300869049522	0.0755693137096128	GO:0016021;GO:0005215;GO:0055085	K22134	opiNOG03023;sorNOG07358;sordNOG05255	R	sp|D7PI13|GSFJ_PENAE Probable efflux pump gsfJ OS=Penicillium aethiopicum GN=gsfJ PE=1 SV=1	efflux pump antibiotic resistance protein, putative	18162344	GO:0055085//transmembrane transport;	GO:0016021//integral component of membrane;	GO:0005215//transporter activity;	-
CCM_00310	57.4977	111.423	105.356	117.662	70.9792	59.9366	102.88	57.5191	134.26	85.9099	64.2162	83.1096	-0.141938894196779	0.103415862905488	-0.233845609199722	-0.0919067150029437	GO:0008299;GO:0004421	K01641	sordNOG15512;sordNOG06095;opiNOG01006	I	sp|P54874|HMCS_SCHPO Hydroxymethylglutaryl-CoA synthase OS=Schizosaccharomyces pombe (strain 972 / ATCC 24843) GN=hcs1 PE=1 SV=1	hydroxymethylglutaryl-CoA synthase	18162345	GO:0008299//isoprenoid biosynthetic process;	-	GO:0004421//hydroxymethylglutaryl-CoA synthase activity;	ko03320(PPAR signaling pathway);ko00900(Terpenoid backbone biosynthesis);ko00650(Butanoate metabolism);ko00280(Valine, leucine and isoleucine degradation)
CCM_00311	10.7661	14.228	14.3719	14.8352	15.6612	12.6321	17.5788	11.1799	12.053	13.7734	10.7037	12.8466	0.131688798512575	0.0520329178977861	-0.0768601163638736	-0.208548914876448	GO:0055114;GO:0016491	-	opiNOG18136	R	sp|Q07WU7|FRDA_SHEFN Fumarate reductase flavoprotein subunit OS=Shewanella frigidimarina (strain NCIMB 400) GN=fccA PE=1 SV=2	fumarate reductase flavoprotein subunit precursor	18162346	GO:0055114//obsolete oxidation-reduction process;	-	GO:0016491//oxidoreductase activity;	-
CCM_00312	13.7467	18.9817	14.0403	11.7417	9.71997	13.4274	12.4981	11.3886	12.0423	13.4747	13.2738	10.9341	-0.422769463089845	-0.38039241674934	-0.311643991029427	0.111125472060418	GO:0005524	K08900	sordNOG05620;opiNOG19937	O	sp|Q54DY9|BCS1B_DICDI Probable mitochondrial chaperone BCS1-B OS=Dictyostelium discoideum GN=bcsl1b PE=3 SV=1	BCS1-like ATPase	18162347	-	-	GO:0005524//ATP binding;	-
CCM_00313	137.201	123.464	134.645	126.921	119.586	151.64	140.494	141.275	129.345	121.294	153.829	114.765	0.0103129938758642	0.0565526119144271	-0.0199252533020809	-0.030238247177945	GO:0016021	-	hypNOG00258;sordNOG08925	S	-	hypothetical protein	18162348	-	GO:0016021//integral component of membrane;	-	-
CCM_00314	61.2301	49.3949	54.3524	60.6371	62.4786	73.3369	56.0587	56.7893	63.5678	51.2802	51.6992	60.9697	0.25191280167987	0.0967101514062126	-0.00902070075114257	-0.260933502431013	-	-	opiNOG61221;necNOG05057	S	-	hypothetical protein	18162349	-	-	-	-
CCM_00315	92.3646	98.6443	98.8631	109.287	86.9338	109.441	84.0368	83.3846	91.9515	73.2226	72.3623	84.7135	0.0765219510515636	-0.160388393901417	-0.331911540504504	-0.408433491556068	GO:0031080;GO:0030127;GO:0035859;GO:0043547;GO:0000139;GO:0042802;GO:0031081;GO:0005198;GO:0045893;GO:0030433;GO:0090114	K14004	sordNOG05896	U	sp|G0SA60|SEC13_CHATD Protein transport protein SEC13 OS=Chaetomium thermophilum (strain DSM 1495 / CBS 144.50 / IMI 039719) GN=SEC13 PE=3 SV=2	protein transport protein SEC13	18162350	GO:0043547//positive regulation of GTPase activity;GO:0045893//positive regulation of transcription, DNA-templated;GO:0030433//ubiquitin-dependent ERAD pathway;GO:0090114//COPII-coated vesicle budding;	GO:0031080//nuclear pore outer ring;GO:0030127//COPII vesicle coat;GO:0035859//Seh1-associated complex;GO:0000139//Golgi membrane;	GO:0042802//identical protein binding;GO:0005198//structural molecule activity;	ko05014(Amyotrophic lateral sclerosis);ko04150(mTOR signaling pathway);ko04141(Protein processing in endoplasmic reticulum);ko03013(Nucleocytoplasmic transport)
CCM_00316	30.8307	41.0669	41.4966	34.2542	48.7446	34.9736	30.5842	32.9268	38.2542	29.6275	29.1858	39.1865	0.0571021293689013	-0.156103921319706	-0.210497155242728	-0.26759928461163	-	-	opiNOG58228	S	-	hypothetical protein	18162351	-	-	-	-
CCM_00317	26.1037	32.5125	21.6402	21.9435	18.5315	30.6709	24.0241	20.1791	19.9456	16.0024	21.2399	21.1107	-0.173837252754546	-0.323195765235548	-0.459811018737879	-0.285973765983333	-	-	opiNOG28999;opiNOG53463	R	sp|D4ALG0|LYSM1_ARTBC LysM domain-containing protein ARB_05157 OS=Arthroderma benhamiae (strain ATCC MYA-4681 / CBS 112371) GN=ARB_05157 PE=1 SV=1	Peptidoglycan-binding Lysin subgroup	18162352	-	-	-	-
CCM_00318	20.8631	22.5891	17.8917	20.322	21.6371	23.3535	24.8895	21.1862	18.3742	14.5286	17.8842	22.6835	0.0904395821693454	0.0712582941291804	-0.154965351879361	-0.245404934048706	GO:0016021;GO:0006032;GO:0008061;GO:0004568;GO:0005975	K01183	pleNOG07236;opiNOG03681	G	sp|Q13231|CHIT1_HUMAN Chitotriosidase-1 OS=Homo sapiens GN=CHIT1 PE=1 SV=1	bacteriodes thetaiotaomicron symbiotic chitinase	18162353	GO:0006032//chitin catabolic process;GO:0005975//carbohydrate metabolic process;	GO:0016021//integral component of membrane;	GO:0008061//chitin binding;GO:0004568//chitinase activity;	ko00520(Amino sugar and nucleotide sugar metabolism)
CCM_00319	69.9058	243.457	96.9509	193.205	96.0045	94.1623	69.0095	96.601	121.057	332.22	283.553	106.016	-0.0979857249097036	-0.517351936673208	0.81484886891708	0.912834593826783	-	-	-	-	-	hypothetical protein	18162354	-	-	-	-
CCM_00320	19.5651	22.9756	25.9658	17.9173	18.8347	10.9691	19.1445	26.6827	19.2947	13.5798	11.2274	13.3198	-0.521616216453395	-0.0730975910936826	-0.845427562382055	-0.32381134592866	GO:0009063;GO:0003824	K18102	opiNOG03642;sorNOG04573;sordNOG04135	S	sp|Q0QWS4|LGD1_HYPJE L-galactonate dehydratase OS=Hypocrea jecorina GN=lgd1 PE=1 SV=1	L-galactonate dehydratase	18162355	GO:0009063//cellular amino acid catabolic process;	-	GO:0003824//catalytic activity;	ko00040(Pentose and glucuronate interconversions)
CCM_00321	140.683	194.088	186.276	178.373	160.45	186.414	157.175	152.783	180.866	112.671	92.1336	138.61	0.0115553586448583	-0.0862051171799896	-0.60146011714149	-0.613015475786348	GO:0005524;GO:0004672;GO:0006468	-	opiNOG34637	T	sp|Q63686|CDK16_RAT Cyclin-dependent kinase 16 OS=Rattus norvegicus GN=Cdk16 PE=1 SV=1	Protein kinase-like domain	18162356	GO:0006468//protein phosphorylation;	-	GO:0005524//ATP binding;GO:0004672//protein kinase activity;	-
CCM_00322	60.8883	69.6648	69.2059	61.1202	95.5389	69.5884	65.9603	70.7892	63.3036	54.9316	58.0499	82.8481	0.179640740509395	0.00212264260501807	-0.0286614865892665	-0.208302227098662	GO:0007534;GO:0031593;GO:0090305;GO:0005829;GO:0000110;GO:0035861;GO:0000736;GO:0004519;GO:0003684	K10849	opiNOG02819;sordNOG06767	L	sp|Q06182|SWI10_SCHPO Mating-type switching protein swi10 OS=Schizosaccharomyces pombe (strain 972 / ATCC 24843) GN=swi10 PE=1 SV=1	mating-type switching protein swi10	18162357	GO:0007534//gene conversion at mating-type locus;GO:0090305//nucleic acid phosphodiester bond hydrolysis;GO:0000736//double-strand break repair via single-strand annealing, removal of nonhomologous ends;	GO:0005829//cytosol;GO:0000110//nucleotide-excision repair factor 1 complex;GO:0035861//site of double-strand break;	GO:0031593//polyubiquitin modification-dependent protein binding;GO:0004519//endonuclease activity;GO:0003684//damaged DNA binding;	ko03460(Fanconi anemia pathway);ko03420(Nucleotide excision repair);ko01524(Platinum drug resistance)
CCM_00323	406.584	387.849	398.877	858.604	980.857	1055.07	458.006	602.278	587.585	1106.01	994.523	1162.51	1.27836230442525	0.465632152987151	1.4512513157985	0.172889011373255	-	-	sorNOG05645;opiNOG37723;sordNOG14084	S	-	hypothetical protein	18162358	-	-	-	-
CCM_00324	17.4912	16.2399	15.035	11.7129	10.5553	14.4342	13.1682	13.6117	16.1977	14.2957	16.5135	12.7655	-0.410002238098636	-0.182288238263842	-0.16238332751736	0.247618910581275	GO:0045292;GO:0005634	K12855	sordNOG08312	A	sp|Q12381|PRP1_SCHPO Pre-mRNA-splicing factor prp1 OS=Schizosaccharomyces pombe (strain 972 / ATCC 24843) GN=prp1 PE=1 SV=1	pre-mRNA splicing factor	18162359	GO:0045292//mRNA cis splicing, via spliceosome;	GO:0005634//nucleus;	-	ko03040(Spliceosome)
CCM_00325	10.0052	11.1181	8.95992	8.2802	5.48274	8.72824	7.97333	7.17334	8.61465	13.9329	14.727	7.36531	-0.419597406971619	-0.34034195516777	0.260050654199572	0.679648061171191	GO:0031167;GO:0000179	K14191	sordNOG05509;opiNOG06063	A	sp|G0SEH7|DIM1_CHATD Dimethyladenosine transferase OS=Chaetomium thermophilum (strain DSM 1495 / CBS 144.50 / IMI 039719) GN=DIM1 PE=3 SV=2	dimethyladenosine transferase	18162360	GO:0031167//rRNA methylation;	-	GO:0000179//rRNA (adenine-N6,N6-)-dimethyltransferase activity;	-
CCM_00326	1.07344	1.23452	2.72512	2.51389	2.63098	3.30605	2.09473	2.72049	2.89768	7.81244	12.6191	16.5329	0.747666294651254	0.615832550752646	2.8766246452871	2.12895835063584	GO:0006508;GO:0008237	-	opiNOG10620;NOG01632;opiNOG57147	SRO	sp|Q871C5|MEP1_NEUCR Extracellular metalloprotease NCU07200 OS=Neurospora crassa (strain ATCC 24698 / 74-OR23-1A / CBS 708.71 / DSM 1257 / FGSC 987) GN=B8G12.220 PE=3 SV=1	metalloprotease MEP1-like protein	18162361	GO:0006508//proteolysis;	-	GO:0008237//metallopeptidase activity;	-
CCM_00327	33.3074	31.5277	31.2903	59.2253	78.2021	51.0453	32.6632	31.1797	36.415	136.917	113.365	94.0424	0.97136521809701	0.060724307779845	1.8407782707437	0.869413052646695	GO:0010513;GO:0000329;GO:0033674;GO:0016021;GO:0070772	-	sordNOG09480	S	-	phospholipid metabolism enzyme regulator, putative	18162362	GO:0010513//positive regulation of phosphatidylinositol biosynthetic process;GO:0033674//positive regulation of kinase activity;	GO:0000329//fungal-type vacuole membrane;GO:0016021//integral component of membrane;GO:0070772//PAS complex;	-	-
CCM_00328	15.0798	22.1311	17.1414	24.2245	19.1316	18.3504	7.16182	8.86118	12.6105	26.7339	36.8464	24.9239	0.183083621817135	-0.924634758558511	0.703406686795166	0.520323064978031	-	-	opiNOG43020;sorNOG08392;sordNOG14246	R	-	hypothetical protein	18162363	-	-	-	-
CCM_00329	18.0259	13.6056	13.2761	19.5671	13.759	16.7005	15.2076	19.2307	14.3969	13.1474	22.1427	16.4877	0.155735998674378	0.120958495297669	0.205374177997574	0.0496381793231952	-	-	-	-	-	hypothetical protein	18162364	-	-	-	-
CCM_00330	30.1439	24.2691	26.0235	19.3644	20.6336	26.8351	29.9008	29.0933	27.4226	21.1413	24.8723	21.191	-0.267289739258309	0.103459983582716	-0.259291400528948	0.00799833872936083	-	K25178	sordNOG11738;sordNOG10758	S	sp|Q9P7B7|YK24_SCHPO Uncharacterized protein C140.04 OS=Schizosaccharomyces pombe (strain 972 / ATCC 24843) GN=SPAC140.04 PE=1 SV=1	hypothetical protein	18162365	-	-	-	-
CCM_00331	109.144	122.717	114.167	129.871	131.716	138.439	118.032	127.27	127.837	115.501	89.9219	114.941	0.209207176895822	0.108820420585249	-0.111176046958383	-0.320383223854205	GO:0045454;GO:0006662;GO:0005623;GO:0015035;GO:0055114	K03671	opiNOG41777;sorNOG05728;sordNOG14121	O	sp|Q9UW02|THIO_COPCM Thioredoxin OS=Coprinus comatus PE=1 SV=1	thioredoxin	18162366	GO:0045454//cell redox homeostasis;GO:0006662//glycerol ether metabolic process;GO:0055114//obsolete oxidation-reduction process;	GO:0005623//obsolete cell;	GO:0015035//protein-disulfide reductase activity;	ko05418(Fluid shear stress and atherosclerosis);ko05132(Salmonella infection);ko05012(Parkinson disease);ko04621(NOD-like receptor signaling pathway)
CCM_00332	184.446	184.928	172.419	168.278	199.552	169.809	183.853	176.982	215.063	139.587	111.915	156.131	-0.0111059537634543	0.0880693736443632	-0.410471974153689	-0.399366020390234	GO:0050661;GO:0009086;GO:0004412;GO:0009097;GO:0055114;GO:0009088;GO:0009090	K00003	sordNOG06609	E	sp|Q5B998|DHOM_EMENI Homoserine dehydrogenase OS=Emericella nidulans (strain FGSC A4 / ATCC 38163 / CBS 112.46 / NRRL 194 / M139) GN=AN2882 PE=1 SV=1	homoserine dehydrogenase	18162367	GO:0009086//methionine biosynthetic process;GO:0009097//isoleucine biosynthetic process;GO:0055114//obsolete oxidation-reduction process;GO:0009088//threonine biosynthetic process;GO:0009090//homoserine biosynthetic process;	-	GO:0050661//NADP binding;GO:0004412//homoserine dehydrogenase activity;	ko00300(Lysine biosynthesis);ko00270(Cysteine and methionine metabolism);ko00260(Glycine, serine and threonine metabolism)
CCM_00333	19.8164	22.3228	17.9502	25.2835	14.4047	23.382	20.9777	15.064	18.4136	26.7486	24.8338	20.5402	0.0698484491286369	-0.142037683353668	0.263339569284711	0.193491120156075	GO:0000049;GO:0005634;GO:0036265;GO:0008176;GO:0030488	K03439	opiNOG00419;sordNOG07285;sordNOG05179	DJZU	sp|Q5H737|TRMB_COLOR tRNA (guanine-N(7)-)-methyltransferase OS=Colletotrichum orbiculare (strain 104-T / ATCC 96160 / CBS 514.97 / LARS 414 / MAFF 240422) GN=TRM8 PE=3 SV=1	tRNA methyltransferase	18162368	GO:0036265//RNA (guanine-N7)-methylation;GO:0030488//tRNA methylation;	GO:0005634//nucleus;	GO:0000049//tRNA binding;GO:0008176//tRNA (guanine-N7-)-methyltransferase activity;	-
CCM_00334	0.0752948	0.832052	1.32634	2.71881	1.24184	0.899113	0.062446	0.345109	0.717139	5.54842	3.30641	3.22132	1.12145680210779	-0.989896206567481	2.43465915368208	1.31320235157429	GO:0004497;GO:0055114;GO:0016705;GO:0005506;GO:0020037	-	opiNOG55648;opiNOG06777	Q	sp|Q9C449|PAXP_PENPX Cytochrome P450 monooxygenase paxP OS=Penicillium paxilli GN=paxP PE=1 SV=1	cytochrome P450 monooxygenase, putative	18162369	GO:0055114//obsolete oxidation-reduction process;	-	GO:0004497//monooxygenase activity;GO:0016705//oxidoreductase activity, acting on paired donors, with incorporation or reduction of molecular oxygen;GO:0005506//iron ion binding;GO:0020037//heme binding;	-
CCM_00335	12.6243	16.1249	13.273	11.5967	8.86441	13.5693	9.29145	13.0267	15.6523	18.1594	19.7545	12.6967	-0.304331363959754	-0.146278713394379	0.268281912549813	0.572613276509567	-	-	-	-	-	hypothetical protein	18162370	-	-	-	-
CCM_00336	0.10534	0.268632	0.231951	0.536422	0.0914412	0.145142	0.0436822	0.193128	0.0456048	0.910411	0.802433	0.225337	0.351342244176395	-1.10131611403263	1.67749731955036	1.32615507537396	-	-	-	-	-	hypothetical protein	18162371	-	-	-	-
CCM_00337	242.681	304.939	239.099	272.748	195.444	184.399	191.305	140.32	138.296	1348.52	1785.18	510.529	-0.269667873008367	-0.743427510104573	2.21169407521453	2.4813619482229	GO:0043565;GO:0006355;GO:0003700	-	opiNOG37756;sordNOG09571	S	-	hypothetical protein	18162372	GO:0006355//regulation of transcription, DNA-templated;	-	GO:0043565//sequence-specific DNA binding;GO:0003700//DNA-binding transcription factor activity;	-
CCM_00338	2.39027	3.38639	3.1579	3.31961	2.28237	2.41516	1.98238	2.41024	2.41456	6.37862	5.99791	5.65851	-0.156309989778904	-0.392338918556621	1.01333413330675	1.16964412308565	-	-	-	-	-	hypothetical protein	18162373	-	-	-	-
CCM_00339	1.26757	1.84712	5.74164	9.05347	16.8191	6.48699	5.2563	3.31989	2.35185	32.7827	41.8685	28.6644	1.86941279877478	0.303254135014212	3.54420598314455	1.67479318436976	-	-	-	-	-	hypothetical protein	18162374	-	-	-	-
CCM_00340	32.7036	40.6216	40.8299	60.7993	62.9853	46.1651	9.38246	8.64206	7.09323	331.767	418.999	203.614	0.574111454708722	-2.18421653689539	3.06356668319111	2.48945522848238	GO:0005737;GO:0006629;GO:0055114;GO:0016021;GO:0016627	-	sordNOG09295;opiNOG04155	SR	-	membrane protein, putative	18162375	GO:0006629//lipid metabolic process;GO:0055114//obsolete oxidation-reduction process;	GO:0005737//cytoplasm;GO:0016021//integral component of membrane;	GO:0016627//oxidoreductase activity, acting on the CH-CH group of donors;	-
CCM_00341	109.812	206.085	115.448	139.791	114.287	104.55	104.421	84.0741	129.555	106.546	83.12	97.3351	-0.266357272243327	-0.439592095006847	-0.587791324105122	-0.321434051861795	GO:0042132;GO:0005975;GO:0016311	K03841	sordNOG07815	G	sp|Q05079|F16P_KLULA Fructose-1,6-bisphosphatase OS=Kluyveromyces lactis (strain ATCC 8585 / CBS 2359 / DSM 70799 / NBRC 1267 / NRRL Y-1140 / WM37) GN=FBP1 PE=3 SV=2	fructose-1,6-bisphosphatase	18162376	GO:0005975//carbohydrate metabolic process;GO:0016311//dephosphorylation;	-	GO:0042132//fructose 1,6-bisphosphate 1-phosphatase activity;	ko04922(Glucagon signaling pathway);ko04910(Insulin signaling pathway);ko04152(AMPK signaling pathway);ko00710(Carbon fixation in photosynthetic organisms);ko00680(Methane metabolism);ko00051(Fructose and mannose metabolism);ko00030(Pentose phosphate pathway);ko00010(Glycolysis / Gluconeogenesis)
CCM_00342	133.702	90.5103	81.7098	100.742	87.5718	104.914	69.9033	64.8714	58.2872	88.9784	116.479	78.9014	-0.0611461922631781	-0.664102428992256	-0.105452403279637	-0.0443062110164591	GO:1990429;GO:0044375;GO:0019395;GO:0005739;GO:0016559;GO:0005783;GO:0005779	K13352	sordNOG04280;opiNOG14173;sorNOG01273	U	sp|Q00317|PX11B_CANBO Peroxisomal membrane protein PMP30B OS=Candida boidinii GN=PEX11B PE=1 SV=1	peroxin-11 Pex11-Penicillium chrysogenum	18162377	GO:0044375//regulation of peroxisome size;GO:0019395//fatty acid oxidation;GO:0016559//peroxisome fission;	GO:1990429//peroxisomal importomer complex;GO:0005739//mitochondrion;GO:0005783//endoplasmic reticulum;GO:0005779//integral component of peroxisomal membrane;	-	ko04146(Peroxisome)
CCM_00343	916.568	724.871	668.949	527.144	697.22	825.843	783.569	814.452	655.915	268.41	323.729	429.404	-0.172365552516509	-0.0356884066850389	-1.17738583398767	-1.00502028147116	GO:0042802;GO:0001069;GO:0017148;GO:0006415;GO:0008143;GO:0031370;GO:0003729;GO:0005634;GO:0000993;GO:2000805;GO:0000166;GO:0006406;GO:0000398;GO:0032968;GO:0005737	-	COG0724;sordNOG11143;sordNOG06982	AR	sp|P78814|SRP2_SCHPO Pre-mRNA-splicing factor srp2 OS=Schizosaccharomyces pombe (strain 972 / ATCC 24843) GN=srp2 PE=1 SV=2	Nucleotide-binding, alpha-beta plait	18162378	GO:0017148//negative regulation of translation;GO:0006415//translational termination;GO:2000805//negative regulation of termination of RNA polymerase II transcription, poly(A)-coupled;GO:0006406//mRNA export from nucleus;GO:0000398//mRNA splicing, via spliceosome;GO:0032968//positive regulation of transcription elongation from RNA polymerase II promoter;	GO:0005634//nucleus;GO:0005737//cytoplasm;	GO:0042802//identical protein binding;GO:0001069//regulatory region RNA binding;GO:0008143//poly(A) binding;GO:0031370//eukaryotic initiation factor 4G binding;GO:0003729//mRNA binding;GO:0000993//RNA polymerase II complex binding;GO:0000166//nucleotide binding;	-
CCM_00344	37.5022	40.7703	39.6432	32.5884	43.2438	38.1523	45.0935	40.5008	37.4911	27.2218	30.1882	34.0762	-0.0489168507082501	0.0619044723339123	-0.366128756682938	-0.317211905974688	GO:0035091;GO:0016021	K17887	sordNOG07285	UZD	sp|Q9USN1|SNX12_SCHPO Sorting nexin-12 OS=Schizosaccharomyces pombe (strain 972 / ATCC 24843) GN=snx12 PE=3 SV=1	intermediate filament protein (Mdm1), putative	18162379	-	GO:0016021//integral component of membrane;	GO:0035091//phosphatidylinositol binding;	-
CCM_00345	243.638	433.591	345.456	360.425	429.414	275.607	379.568	290.242	382.584	297.429	260.22	298.275	0.0590958062560325	0.0413127239148783	-0.256808191970623	-0.315903998226656	GO:0004802;GO:0046872;GO:0005634;GO:0005829;GO:0008152	K00615	opiNOG06173;sordNOG08909	G	sp|P34736|TKT_PICST Transketolase OS=Scheffersomyces stipitis (strain ATCC 58785 / CBS 6054 / NBRC 10063 / NRRL Y-11545) GN=TKT PE=1 SV=2	transketolase	18162380	GO:0008152//metabolic process;	GO:0005634//nucleus;GO:0005829//cytosol;	GO:0004802//transketolase activity;GO:0046872//metal ion binding;	ko01051(Biosynthesis of ansamycins);ko00710(Carbon fixation in photosynthetic organisms);ko00030(Pentose phosphate pathway)
CCM_00346	23.2832	33.7908	26.5925	16.9565	22.5937	21.8651	25.5896	32.1452	30.2808	29.5339	28.627	30.5314	-0.446050892654047	0.073111646449756	0.0841603552575167	0.530211247911564	GO:0005634;GO:0000981;GO:0008270;GO:0006357	-	opiNOG04121;sorNOG07346	LS	-	Fungal transcriptional regulatory protein	18162381	GO:0006357//regulation of transcription by RNA polymerase II;	GO:0005634//nucleus;	GO:0000981//DNA-binding transcription factor activity, RNA polymerase II-specific;GO:0008270//zinc ion binding;	-
CCM_00347	43.4921	44.6257	34.9207	44.3862	56.6779	47.4658	37.9376	34.6837	32.1423	39.6666	41.8803	48.0214	0.271644482316536	-0.231971545182998	0.0746029090951038	-0.197041573221432	GO:0006402;GO:0030014	K12606	sordNOG10583	R	sp|Q92368|RCD1_SCHPO Cell differentiation protein rcd1 OS=Schizosaccharomyces pombe (strain 972 / ATCC 24843) GN=rcd1 PE=3 SV=1	cell differentiation protein rcd1	18162382	GO:0006402//mRNA catabolic process;	GO:0030014//CCR4-NOT complex;	-	ko03018(RNA degradation)
CCM_00348	26.7997	25.8218	22.5147	22.0529	26.8735	23.864	27.1711	25.4141	28.0057	14.5906	17.1515	18.4802	-0.045758395482411	0.101109201845911	-0.581181224350722	-0.535422828868311	GO:0005524;GO:0006468;GO:0004674	K19852	sordNOG10464	T	sp|P22987|KIN1_SCHPO Protein kinase kin1 OS=Schizosaccharomyces pombe (strain 972 / ATCC 24843) GN=kin1 PE=1 SV=3	serine/threonine protein kinase Kin1, putative	18162383	GO:0006468//protein phosphorylation;	-	GO:0005524//ATP binding;GO:0004674//protein serine/threonine kinase activity;	-
CCM_00349	43.4728	41.9107	44.3809	40.286	37.1987	39.0247	45.0197	43.4206	45.5754	26.1194	34.4976	33.6835	-0.15544926516591	0.046506540811414	-0.460558828511031	-0.30510956334512	GO:0006397;GO:0003676	K13123	sordNOG12139	A	sp|Q9BRR8|GPTC1_HUMAN G patch domain-containing protein 1 OS=Homo sapiens GN=GPATCH1 PE=1 SV=1	G-patch domain protein, putative	18162384	GO:0006397//mRNA processing;	-	GO:0003676//nucleic acid binding;	-
CCM_00350	9.63055	14.9001	12.6561	6.84079	4.33474	3.55721	3.76114	5.79205	6.52975	5.47004	6.98677	6.62722	-1.33576376842081	-1.20925769280809	-0.962423059968969	0.373340708451845	GO:0006506;GO:0097502;GO:0016021;GO:0004584	K07542	opiNOG07569;sordNOG11222	G	sp|Q4I0K3|GPI18_GIBZE GPI mannosyltransferase 2 OS=Gibberella zeae (strain PH-1 / ATCC MYA-4620 / FGSC 9075 / NRRL 31084) GN=GPI18 PE=3 SV=1	DUF409 domain protein	18162385	GO:0006506//GPI anchor biosynthetic process;GO:0097502//mannosylation;	GO:0016021//integral component of membrane;	GO:0004584//obsolete dolichyl-phosphate-mannose-glycolipid alpha-mannosyltransferase activity;	ko00563(Glycosylphosphatidylinositol (GPI)-anchor biosynthesis)
CCM_00351	20.5676	14.4297	17.7875	21.605	23.4867	20.2452	21.2183	21.7764	14.8382	19.5652	18.7224	23.7466	0.307775166412632	0.131767899248494	0.232939761970384	-0.0748354044422488	GO:0016021;GO:0006665;GO:0046624;GO:0000329;GO:0006869	K12385	sordNOG04188	I	sp|Q12200|NPC1_YEAST Niemann-Pick type C-related protein 1 OS=Saccharomyces cerevisiae (strain ATCC 204508 / S288c) GN=NCR1 PE=1 SV=1	niemann-Pick C1 protein precursor	18162386	GO:0006665//sphingolipid metabolic process;GO:0006869//lipid transport;	GO:0016021//integral component of membrane;GO:0000329//fungal-type vacuole membrane;	GO:0046624//sphingolipid transporter activity;	ko04979(Cholesterol metabolism);ko04142(Lysosome)
CCM_00352	42.5187	39.331	50.3146	33.7012	30.1232	32.3109	46.2644	35.7555	32.6448	18.9635	21.1574	23.5111	-0.459196047612975	-0.204911739569546	-1.05451023528481	-0.595314187671838	GO:0005730	-	sordNOG13971;NOG101451	S	-	Smr domain protein	18162387	-	GO:0005730//nucleolus;	-	-
CCM_00353	9.88753	12.1702	8.77828	8.20248	4.94376	8.64632	8.72508	9.57136	12.876	6.98022	7.51414	6.49752	-0.500781998016171	0.0156540014466181	-0.554785938231577	-0.054003940215406	GO:0016559;GO:0005779	-	opiNOG44637;sordNOG14526	S	-	hypothetical protein	18162388	GO:0016559//peroxisome fission;	GO:0005779//integral component of peroxisomal membrane;	-	-
CCM_00354	120.172	146.707	126.013	171.04	145.558	155.721	105.262	99.1895	126.295	165.728	177.531	179.204	0.265626297169083	-0.248404868342888	0.411194731972147	0.145568434803064	GO:0051287;GO:0008137;GO:0051539;GO:0010181;GO:0055114	K03942	sordNOG04397	C	sp|P24917|NDUV1_NEUCR NADH-ubiquinone oxidoreductase 51 kDa subunit, mitochondrial OS=Neurospora crassa (strain ATCC 24698 / 74-OR23-1A / CBS 708.71 / DSM 1257 / FGSC 987) GN=nuo-51 PE=2 SV=2	NADH-ubiquinone oxidoreductase	18162389	GO:0055114//obsolete oxidation-reduction process;	-	GO:0051287//NAD binding;GO:0008137//NADH dehydrogenase (ubiquinone) activity;GO:0051539//4 iron, 4 sulfur cluster binding;GO:0010181//FMN binding;	ko05415(Diabetic cardiomyopathy);ko05208(Chemical carcinogenesis - reactive oxygen species);ko05022(Pathways of neurodegeneration - multiple diseases);ko05020(Prion disease);ko05016(Huntington disease);ko05014(Amyotrophic lateral sclerosis);ko05012(Parkinson disease);ko05010(Alzheimer disease);ko04932(Non-alcoholic fatty liver disease);ko04723(Retrograde endocannabinoid signaling);ko04714(Thermog…
CCM_00355	24.4951	17.288	17.9128	17.7897	18.4345	17.4428	19.1969	19.1583	23.0578	15.231	21.5493	14.2293	-0.153594991777148	0.0409121449716334	-0.226862635837061	-0.0732676440599126	GO:0005869	K10428	opiNOG39705;sordNOG12602	S	-	Trimeric LpxA-like protein	18162390	-	GO:0005869//dynactin complex;	-	ko05132(Salmonella infection);ko05022(Pathways of neurodegeneration - multiple diseases);ko05016(Huntington disease);ko05014(Amyotrophic lateral sclerosis);ko04962(Vasopressin-regulated water reabsorption)
CCM_00356	67.1842	212.394	64.3664	213.171	55.8371	140.844	40.175	40.6547	96.7246	400.905	294.619	127.848	0.252925972938349	-0.953917028997172	1.25936916081271	1.00644318787436	GO:0055114;GO:0016491;GO:0046872	K11173	sordNOG04214	C	sp|Q4QQW3|HOT_RAT Hydroxyacid-oxoacid transhydrogenase, mitochondrial OS=Rattus norvegicus GN=Adhfe1 PE=1 SV=1	Fe-containing alcohol dehydrogenase	18162391	GO:0055114//obsolete oxidation-reduction process;	-	GO:0016491//oxidoreductase activity;GO:0046872//metal ion binding;	-
CCM_00357	10.37	24.5492	10.0665	20.8027	8.85653	22.0211	8.97029	8.17724	15.5441	19.1724	16.6381	10.2566	0.200149263104323	-0.460543320500868	0.0342705360713327	-0.16587872703299	-	K01266	COG3191	EQ	sp|A0MTQ2|BAPA_SPHMI Beta-peptidyl aminopeptidase BapA OS=Sphingosinicella microcystinivorans PE=1 SV=1	peptidase family T4 protein	18162392	-	-	-	-
CCM_00358	20.2866	17.1362	15.2872	17.2199	17.0431	19.6582	17.4983	18.5673	18.9026	18.1369	19.9928	19.4157	0.0327800754029874	0.0605208795855478	0.126623998268534	0.093843922865547	GO:0000131;GO:0005546;GO:0005935;GO:0043332;GO:0000145;GO:0006893;GO:0005934;GO:0017049;GO:0001927;GO:0051601;GO:0048309	K19983	opiNOG07105;sordNOG11971	U	sp|Q8R3S6|EXOC1_MOUSE Exocyst complex component 1 OS=Mus musculus GN=Exoc1 PE=1 SV=4	Exocyst complex, component Exoc1	18162393	GO:0006893//Golgi to plasma membrane transport;GO:0001927//exocyst assembly;GO:0051601//exocyst localization;GO:0048309//endoplasmic reticulum inheritance;	GO:0000131//incipient cellular bud site;GO:0005935//cellular bud neck;GO:0043332//mating projection tip;GO:0000145//exocyst;GO:0005934//cellular bud tip;	GO:0005546//phosphatidylinositol-4,5-bisphosphate binding;	-
CCM_00359	25.1717	30.2635	29.8032	22.1476	18.5351	19.8186	26.9335	25.0606	36.7635	17.6574	20.1965	20.449	-0.494538159553598	0.058367538220711	-0.547936094880755	-0.0533979353271567	-	-	hypNOG07063;necNOG07039	S	-	hypothetical protein	18162394	-	-	-	-
CCM_00360	66.7962	59.073	57.2256	56.0165	66.1734	67.2544	68.37	65.051	66.3567	45.4546	58.1362	66.832	0.0491835220269268	0.125805014377422	-0.103471747472028	-0.152655269498955	GO:0004842;GO:0016874;GO:0016567	K10590	opiNOG00410;sordNOG10291	O	sp|Q10435|YDE1_SCHPO Probable ubiquitin fusion degradation protein C12B10.01c OS=Schizosaccharomyces pombe (strain 972 / ATCC 24843) GN=SPAC12B10.01c PE=3 SV=2	ubiquitin-protein ligase Ufd4, putative	18162395	GO:0016567//protein ubiquitination;	-	GO:0004842//ubiquitin-protein transferase activity;GO:0016874//ligase activity;	ko04120(Ubiquitin mediated proteolysis)
CCM_00361	18.4766	19.1597	19.0427	19.6595	14.5272	22.8365	15.8853	13.7449	20.1861	18.7451	17.512	23.0523	0.00873627672471375	-0.186195664744183	0.0654476675974011	0.0567113908726871	GO:0016624;GO:0055114	K00166	opiNOG03407;sordNOG05510	C	sp|O45924|ODBA_CAEEL 2-oxoisovalerate dehydrogenase subunit alpha, mitochondrial OS=Caenorhabditis elegans GN=bckd-1A PE=1 SV=2	2-oxoisovalerate dehydrogenase alpha subunit	18162396	GO:0055114//obsolete oxidation-reduction process;	-	GO:0016624//oxidoreductase activity, acting on the aldehyde or oxo group of donors, disulfide as acceptor;	ko00640(Propanoate metabolism);ko00280(Valine, leucine and isoleucine degradation)
CCM_00362	0.912949	0.388024	0.201024	0.422635	0.198123	0	0.946447	0.418445	2.17383	0	0	0.976462	-1.27477957638777	1.23634524075511	-0.621246250470079	0.653533325917693	GO:0016021	-	-	-	-	hypothetical protein	18162397	-	GO:0016021//integral component of membrane;	-	-
CCM_00363	41.907	49.3054	43.468	44.9717	30.3454	44.0955	37.4021	36.0106	50.4067	59.1545	58.3997	41.3186	-0.173585239329317	-0.121302632416289	0.238331297430864	0.411916536760181	GO:0032259;GO:0005759;GO:0006744;GO:0009060;GO:0043334;GO:0031314	K06127	sordNOG10206	H	sp|P87230|COQ5_SCHPO 2-methoxy-6-polyprenyl-1,4-benzoquinol methylase, mitochondrial OS=Schizosaccharomyces pombe (strain 972 / ATCC 24843) GN=coq5 PE=3 SV=1	ubiquinone biosynthesis methyltransferase coq5	18162398	GO:0032259//methylation;GO:0006744//ubiquinone biosynthetic process;GO:0009060//aerobic respiration;	GO:0005759//mitochondrial matrix;GO:0031314//extrinsic component of mitochondrial inner membrane;	GO:0043334//2-hexaprenyl-6-methoxy-1,4-benzoquinone methyltransferase activity;	ko00130(Ubiquinone and other terpenoid-quinone biosynthesis)
CCM_00364	106.57	86.2538	95.9829	70.2156	68.7552	78.1183	104.242	102.279	98.9133	53.4373	60.978	61.2126	-0.411818735447522	0.0807561761502388	-0.717584028395568	-0.305765292948046	-	-	sordNOG05978	S	sp|O42947|YBPC_SCHPO Uncharacterized protein C16H5.12c OS=Schizosaccharomyces pombe (strain 972 / ATCC 24843) GN=SPBC16H5.12c PE=1 SV=3	Ser/Thr protein phosphatase family protein	18162399	-	-	-	-
CCM_00365	35.3746	28.5427	28.7316	31.5208	39.0725	40.5741	39.3238	37.7108	33.4175	37.8497	40.0039	41.8487	0.262887702293242	0.253574642192258	0.369605760565999	0.106718058272757	GO:0032153;GO:0030437;GO:0005938;GO:0000935;GO:0071852;GO:0071277;GO:0005829	-	sordNOG09287;opiNOG02720	S	sp|O14100|ZDS1_SCHPO Protein zds1 OS=Schizosaccharomyces pombe (strain 972 / ATCC 24843) GN=zds1 PE=1 SV=2	telomere silencing protein Zds1	18162400	GO:0030437//ascospore formation;GO:0071852//fungal-type cell wall organization or biogenesis;GO:0071277//cellular response to calcium ion;	GO:0032153//cell division site;GO:0005938//cell cortex;GO:0000935//division septum;GO:0005829//cytosol;	-	-
CCM_00366	81.8409	85.7925	92.8604	118.609	79.3926	81.0662	72.3072	59.5562	97.1054	105.222	87.4384	102.951	0.0993652460815784	-0.186098256933526	0.182454247031757	0.0830890009501788	GO:0055114;GO:0008137	K03936	sordNOG04941;opiNOG12308	C	sp|P23710|NDUS3_NEUCR NADH-ubiquinone oxidoreductase 30.4 kDa subunit, mitochondrial OS=Neurospora crassa (strain ATCC 24698 / 74-OR23-1A / CBS 708.71 / DSM 1257 / FGSC 987) GN=nuo-31 PE=2 SV=2	NADH:ubiquinone oxidoreductase 30.4kD subunit	18162401	GO:0055114//obsolete oxidation-reduction process;	-	GO:0008137//NADH dehydrogenase (ubiquinone) activity;	ko05415(Diabetic cardiomyopathy);ko05208(Chemical carcinogenesis - reactive oxygen species);ko05022(Pathways of neurodegeneration - multiple diseases);ko05020(Prion disease);ko05016(Huntington disease);ko05014(Amyotrophic lateral sclerosis);ko05012(Parkinson disease);ko05010(Alzheimer disease);ko04932(Non-alcoholic fatty liver disease);ko04723(Retrograde endocannabinoid signaling);ko04714(Thermog…
CCM_00367	61.9748	54.5481	54.5281	51.1906	56.4521	62.8741	66.2251	54.8582	62.7034	47.961	56.0654	56.8984	-0.004511122498662	0.103606863916244	-0.0880390733278074	-0.0835279508291453	GO:0031087;GO:0008270;GO:0043565;GO:0000209;GO:0000747;GO:0000289;GO:0030015;GO:0003723;GO:0004842;GO:0000166;GO:0032968;GO:0005737;GO:0010498	K10643	sordNOG08317;opiNOG03000;COG5175	AK	sp|Q09818|YAC4_SCHPO Putative general negative regulator of transcription C16C9.04c OS=Schizosaccharomyces pombe (strain 972 / ATCC 24843) GN=SPAC16C9.04c PE=3 SV=1	CCR4-NOT core complex subunit Not4, putative	18162402	GO:0031087//deadenylation-independent decapping of nuclear-transcribed mRNA;GO:0000209//protein polyubiquitination;GO:0000747//conjugation with cellular fusion;GO:0000289//nuclear-transcribed mRNA poly(A) tail shortening;GO:0032968//positive regulation of transcription elongation from RNA polymerase II promoter;GO:0010498//proteasomal protein catabolic process;	GO:0030015//CCR4-NOT core complex;GO:0005737//cytoplasm;	GO:0008270//zinc ion binding;GO:0043565//sequence-specific DNA binding;GO:0003723//RNA binding;GO:0004842//ubiquitin-protein transferase activity;GO:0000166//nucleotide binding;	ko03018(RNA degradation)
CCM_00368	6.20456	8.35711	6.54716	4.77329	3.92884	5.80937	5.71752	6.95156	6.28061	5.20826	8.78383	6.12967	-0.540649784521848	-0.155672442539899	-0.0690903880253454	0.471559396496503	GO:0071805;GO:0005267;GO:0016021	K05389	sordNOG10682	P	sp|P40310|TOK1_YEAST Outward-rectifier potassium channel TOK1 OS=Saccharomyces cerevisiae (strain ATCC 204508 / S288c) GN=TOK1 PE=1 SV=1	potassium channel, putative	18162403	GO:0071805//potassium ion transmembrane transport;	GO:0016021//integral component of membrane;	GO:0005267//potassium channel activity;	-
CCM_00369	23.0385	34.3287	28.1433	22.0765	16.922	18.8931	15.0986	21.3161	28.2714	32.5869	33.7855	28.7654	-0.562750642147056	-0.402648424537301	0.153915326762841	0.716665968909897	GO:0008152;GO:0016787	-	NOG128087;opiNOG27116;sordNOG11368;hypNOG03208	S	-	hypothetical protein	18162404	GO:0008152//metabolic process;	-	GO:0016787//hydrolase activity;	-
CCM_00370	1761.21	1402.36	1948.59	859.922	1234.93	1132.42	1685	1841.16	1214.56	552.355	661.78	822.237	-0.66361690587964	-0.108827410620312	-1.32793045600601	-0.664313550126371	-	-	-	-	-	hypothetical protein	18162405	-	-	-	-
CCM_00371	27.4846	24.5068	29.1167	15.6597	16.6423	19.4201	31.2427	36.9112	29.7887	11.4528	13.9088	12.9099	-0.649063155285801	0.272091784023392	-1.0835733256654	-0.434510170379603	GO:0003755;GO:0000413;GO:0019211;GO:0005737;GO:0043085	K17605	sordNOG11438	TD	sp|Q4I0M9|PTPA1_GIBZE Serine/threonine-protein phosphatase 2A activator 1 OS=Gibberella zeae (strain PH-1 / ATCC MYA-4620 / FGSC 9075 / NRRL 31084) GN=RRD1 PE=3 SV=1	phosphotyrosyl phosphatase activator	18162406	GO:0000413//protein peptidyl-prolyl isomerization;GO:0043085//positive regulation of catalytic activity;	GO:0005737//cytoplasm;	GO:0003755//peptidyl-prolyl cis-trans isomerase activity;GO:0019211//phosphatase activator activity;	ko05415(Diabetic cardiomyopathy);ko04931(Insulin resistance)
CCM_00372	0.649208	0.496671	0.285901	1.02184	1.32434	1.34175	0.565344	0.416585	0.337273	1.21076	1.25089	0.999897	1.36500204026075	-0.118144103823387	1.27360514928348	-0.0913968909772658	GO:0016884;GO:0016740	-	opiNOG06348;pleNOG03061	J	sp|B7PDC5|GATA_IXOSC Glutamyl-tRNA(Gln) amidotransferase subunit A, mitochondrial OS=Ixodes scapularis GN=gatA PE=3 SV=1	glutamyl-tRNA(Gln) amidotransferase	18162407	-	-	GO:0016884//carbon-nitrogen ligase activity, with glutamine as amido-N-donor;GO:0016740//transferase activity;	-
CCM_00373	3.96692	2.5842	4.11436	2.6774	2.89641	3.47357	2.98251	4.01027	3.59529	1.85504	2.22608	2.72814	-0.237375697676487	-0.0105092682624046	-0.647379258268288	-0.410003560591801	GO:0016491;GO:0055114	-	opiNOG10534	R	sp|P23623|OXLA_NEUCR L-amino-acid oxidase OS=Neurospora crassa (strain ATCC 24698 / 74-OR23-1A / CBS 708.71 / DSM 1257 / FGSC 987) GN=lox PE=1 SV=2	amine oxidase	18162408	GO:0055114//obsolete oxidation-reduction process;	-	GO:0016491//oxidoreductase activity;	-
CCM_00374	17.4079	14.4818	16.2318	17.106	16.5617	19.4441	10.4719	10.7661	9.88773	11.0224	12.5221	16.4046	0.142346086468205	-0.628578662346302	-0.268522861599883	-0.410868948068088	GO:0055114;GO:0016491	K00306	COG0665;treNOG08479;opiNOG07845	RE	sp|O43029|FAP1_SCHPO L-pipecolate oxidase OS=Schizosaccharomyces pombe (strain 972 / ATCC 24843) GN=fap1 PE=1 SV=1	FAD dependent oxidoreductase	18162409	GO:0055114//obsolete oxidation-reduction process;	-	GO:0016491//oxidoreductase activity;	ko04146(Peroxisome);ko00310(Lysine degradation);ko00260(Glycine, serine and threonine metabolism)
CCM_00375	95.6359	34.4785	67.8767	17.562	20.435	21.1491	12.8621	16.5495	14.6677	15.375	13.3283	14.1546	-1.74308225876512	-2.16726664365637	-2.20780496827076	-0.464722709505635	GO:0055085;GO:0016021	-	opiNOG11471	G	sp|Q9C0V8|YHJ1_SCHPO Uncharacterized transporter PB10D8.01 OS=Schizosaccharomyces pombe (strain 972 / ATCC 24843) GN=SPBPB10D8.01 PE=3 SV=1	putative allantoate permease of the major facilitator superfamily	18162410	GO:0055085//transmembrane transport;	GO:0016021//integral component of membrane;	-	-
CCM_00376	81.7139	59.5831	75.1373	55.4014	50.8328	55.9186	103.322	93.6952	90.3879	32.7673	33.1644	45.9663	-0.416576263487775	0.409156437559407	-0.951744480638348	-0.535168217150573	-	-	opiNOG40125;sordNOG04705;sordNOG11389	S	-	hypothetical protein	18162411	-	-	-	-
CCM_00377	6.6685	1.11346	9.3345	17.7507	20.6737	13.1258	2.66651	2.29235	2.37145	9.53327	2.34778	15.1819	1.59059346753776	-1.22343825225196	0.660933112689085	-0.929660354848676	GO:0055085;GO:0016021	-	COG0477;magNOG04098;sordNOG06197;opiNOG18573	RG	sp|D2E9W8|DEP3_ALTBR Efflux pump DEP3 OS=Alternaria brassicicola GN=DEP3 PE=2 SV=1	Major facilitator superfamily transporter	18162412	GO:0055085//transmembrane transport;	GO:0016021//integral component of membrane;	-	-
CCM_00378	0	0	0.235345	0	0.463897	0	0.443214	0.244943	0	0	0.239464	0	0.979026143696038	1.54796130449627	0.0250291125116224	-0.953997031184415	-	-	-	-	-	hypothetical protein	18162413	-	-	-	-
CCM_00379	30.192	27.7911	26.5921	20.4063	19.469	25.6729	26.7211	28.2697	26.1793	13.1842	15.2295	14.873	-0.367677635046214	-0.0592863048790813	-0.966313035409732	-0.598635400363518	-	-	sordNOG13440	S	-	hypothetical protein	18162414	-	-	-	-
CCM_00380	0.973812	0.137964	1.4295	2.55459	0.563548	0.447251	0.673029	1.04146	1.4053	0.590613	0.436356	1.80537	0.488506814853761	0.2958956919486	0.156438834808461	-0.3320679800453	-	-	-	-	-	hypothetical protein	18162415	-	-	-	-
CCM_00381	4.76619	4.22637	3.9865	4.82558	4.91121	3.43312	4.35099	4.27482	6.56138	11.3859	10.4787	5.45718	0.021059796142172	0.226668228216932	1.0738674103782	1.05280761423603	GO:0016021	-	opiNOG28388;sordNOG12951	S	-	hypothetical protein	18162416	-	GO:0016021//integral component of membrane;	-	-
CCM_00382	121.654	91.1104	107.221	109.835	110.57	146.516	107.742	109.42	98.3266	95.5752	117.01	129.558	0.197466464965825	-0.0204136441756864	0.0965950104692536	-0.100871454496571	GO:0019013;GO:0005730;GO:0000398;GO:0017069;GO:0000166;GO:0005685	K11091	sorNOG02454;sordNOG05721	A	sp|O74968|RU1A_SCHPO U1 small nuclear ribonucleoprotein usp102 OS=Schizosaccharomyces pombe (strain 972 / ATCC 24843) GN=usp102 PE=1 SV=1	small nuclear ribonucleoprotein	18162417	GO:0000398//mRNA splicing, via spliceosome;	GO:0019013//viral nucleocapsid;GO:0005730//nucleolus;GO:0005685//U1 snRNP;	GO:0017069//snRNA binding;GO:0000166//nucleotide binding;	ko03040(Spliceosome)
CCM_00383	190.172	182.839	201.969	206.039	204.789	210.097	201.346	210.36	176.175	185.181	177.549	215.961	0.110907362726838	0.0320100291923637	0.00927763194972336	-0.101629730777115	GO:0055085;GO:0042626	K02149	opiNOG19196;sordNOG07035	C	sp|O59941|VATD_NEUCR V-type proton ATPase subunit D OS=Neurospora crassa (strain ATCC 24698 / 74-OR23-1A / CBS 708.71 / DSM 1257 / FGSC 987) GN=vma-8 PE=2 SV=2	vacuolar ATP synthase subunit D	18162418	GO:0055085//transmembrane transport;	-	GO:0042626//ATPase-coupled transmembrane transporter activity;	ko05323(Rheumatoid arthritis);ko05165(Human papillomavirus infection);ko05120(Epithelial cell signaling in Helicobacter pylori infection);ko05110(Vibrio cholerae infection);ko04966(Collecting duct acid secretion);ko04721(Synaptic vesicle cycle);ko04150(mTOR signaling pathway);ko04145(Phagosome);ko00190(Oxidative phosphorylation)
CCM_00384	48.1365	41.7309	45.879	40.7165	31.8716	35.933	44.5509	35.8599	46.713	32.0154	33.8073	28.8959	-0.322937837236711	-0.0946791283745026	-0.519194808092002	-0.196256970855291	GO:0006396	K12867	opiNOG03377;sordNOG05382	A	sp|Q7SAK5|SYF1_NEUCR Pre-mRNA-splicing factor syf1 OS=Neurospora crassa (strain ATCC 24698 / 74-OR23-1A / CBS 708.71 / DSM 1257 / FGSC 987) GN=msp-41 PE=3 SV=1	pre-mRNA splicing factor SYF1	18162419	GO:0006396//RNA processing;	-	-	ko03040(Spliceosome)
CCM_00385	675.367	341.607	507.886	229.118	558.062	389.503	280.487	411.868	234.801	218.327	352.755	134.766	-0.373950948407645	-0.717793373933237	-1.11124772430596	-0.737296775898317	-	-	hypNOG12883;sordNOG15014	S	-	hypothetical protein	18162420	-	-	-	-
CCM_00386	26.2434	25.7104	24.8225	24.2979	21.1331	22.969	19.746	21.7118	25.0096	21.8477	23.149	21.7845	-0.166664816346912	-0.208013434818182	-0.201218974253568	-0.0345541579066564	GO:0003723;GO:0006396;GO:0016779	K00974	opiNOG06013;sordNOG08494	J	sp|P21269|CCA1_YEAST CCA tRNA nucleotidyltransferase, mitochondrial OS=Saccharomyces cerevisiae (strain ATCC 204508 / S288c) GN=CCA1 PE=1 SV=1	tRNA nucleotidyltransferase	18162421	GO:0006396//RNA processing;	-	GO:0003723//RNA binding;GO:0016779//nucleotidyltransferase activity;	-
CCM_00387	44.1783	33.8964	37.8202	29.0695	56.1848	39.8478	44.1414	46.6927	33.4002	23.5609	29.0779	47.4807	0.1102889603148	0.100245658940587	-0.211094386216967	-0.321383346531767	GO:0046856;GO:0070772;GO:0043813;GO:0000329;GO:0036092	K22913	sordNOG06190;opiNOG02708	I	sp|P42837|FIG4_YEAST Polyphosphoinositide phosphatase OS=Saccharomyces cerevisiae (strain ATCC 204508 / S288c) GN=FIG4 PE=1 SV=1	polyphosphoinositide phosphatase Fig4	18162422	GO:0046856//phosphatidylinositol dephosphorylation;GO:0036092//phosphatidylinositol-3-phosphate biosynthetic process;	GO:0070772//PAS complex;GO:0000329//fungal-type vacuole membrane;	GO:0043813//phosphatidylinositol-3,5-bisphosphate 5-phosphatase activity;	ko05022(Pathways of neurodegeneration - multiple diseases);ko05014(Amyotrophic lateral sclerosis);ko00562(Inositol phosphate metabolism)
CCM_00388	11.7564	12.7492	12.4545	12.6834	10.2052	11.4362	11.7693	10.0485	12.2545	10.4658	10.2645	10.4048	-0.106713139884661	-0.117367028589692	-0.247421884635986	-0.140708744751325	GO:0043547;GO:0005086;GO:0032012	K18443	sordNOG05442;opiNOG01740	U	sp|Q9P7R8|YHV3_SCHPO Uncharacterized protein C211.03 OS=Schizosaccharomyces pombe (strain 972 / ATCC 24843) GN=SPBC211.03c PE=1 SV=1	cytohesin-2	18162423	GO:0043547//positive regulation of GTPase activity;GO:0032012//regulation of ARF protein signal transduction;	-	-	ko04144(Endocytosis)
CCM_00389	49.0363	64.5175	52.9931	53.1506	34.1975	56.7159	38.3424	40.0904	50.3506	44.0125	45.2806	40.8708	-0.209218643803325	-0.370982514721437	-0.355599124420584	-0.146380480617259	GO:0006487;GO:0005783;GO:0000009;GO:0000136;GO:0097502	K05533	sordNOG10827;opiNOG11224	SG	sp|P32629|ANP1_YEAST Mannan polymerase II complex ANP1 subunit OS=Saccharomyces cerevisiae (strain ATCC 204508 / S288c) GN=ANP1 PE=1 SV=3	mannan polymerase II complex ANP1 subunit	18162424	GO:0006487//protein N-linked glycosylation;GO:0097502//mannosylation;	GO:0005783//endoplasmic reticulum;GO:0000136//mannan polymerase complex;	GO:0000009//alpha-1,6-mannosyltransferase activity;	ko00513(Various types of N-glycan biosynthesis)
CCM_00390	20.5992	24.0684	20.6573	24.8581	19.0198	27.78	24.4423	21.2169	22.2448	21.0562	22.4016	17.0317	0.133489751000866	0.0558640274676539	-0.110948593911378	-0.244438344912244	-	K12587	sordNOG05040;opiNOG28084	J	sp|P0CT46|MTR3_CHATD Exosome complex component MTR3 OS=Chaetomium thermophilum (strain DSM 1495 / CBS 144.50 / IMI 039719) GN=MTR3 PE=3 SV=1	3' exoribonuclease	18162425	-	-	-	ko03018(RNA degradation)
CCM_00391	49.435	51.5142	42.5661	40.0514	42.4059	41.2136	42.8514	34.9142	43.8663	33.3318	33.0513	37.6339	-0.214699424878897	-0.238683627697629	-0.464386704371731	-0.249687279492834	GO:0016874;GO:0016021	-	opiNOG17300;sorNOG03974;sordNOG06062	S	sp|P54074|ASI1_YEAST Protein ASI1 OS=Saccharomyces cerevisiae (strain ATCC 204508 / S288c) GN=ASI1 PE=1 SV=1	ubiquitin-protein ligase (Asi3), putative	18162426	-	GO:0016021//integral component of membrane;	GO:0016874//ligase activity;	-
CCM_00392	37.9079	43.8239	41.2676	39.3095	42.1199	37.7455	27.4149	30.6493	32.8228	55.0405	50.5508	49.6921	-0.0455716599164983	-0.436506809079243	0.336252135026848	0.381823794943346	GO:0000213;GO:0000214;GO:0016829;GO:0090502;GO:0003676;GO:0000379	K15323	sordNOG12525;opiNOG07696	J	sp|Q7SAK9|SEN34_NEUCR Probable tRNA-splicing endonuclease subunit tsp-4 OS=Neurospora crassa (strain ATCC 24698 / 74-OR23-1A / CBS 708.71 / DSM 1257 / FGSC 987) GN=tsp-4 PE=3 SV=1	tRNA-splicing endonuclease subunit sen34	18162427	GO:0090502//RNA phosphodiester bond hydrolysis, endonucleolytic;GO:0000379//tRNA-type intron splice site recognition and cleavage;	GO:0000214//tRNA-intron endonuclease complex;	GO:0000213//tRNA-intron endonuclease activity;GO:0016829//lyase activity;GO:0003676//nucleic acid binding;	-
CCM_00393	5.52128	6.52127	6.19388	8.3406	4.74233	8.11458	7.85676	5.22113	6.18967	4.70572	4.53139	5.02269	0.217070793746086	0.0793495824460714	-0.354870683686469	-0.571941477432554	GO:0033588;GO:0005634;GO:0005829	K11375	opiNOG13505;sordNOG04027	KB	sp|Q9USP1|ELP4_SCHPO Elongator complex protein 4 OS=Schizosaccharomyces pombe (strain 972 / ATCC 24843) GN=elp4 PE=3 SV=1	PAXNEB protein superfamily	18162428	-	GO:0033588//elongator holoenzyme complex;GO:0005634//nucleus;GO:0005829//cytosol;	-	-
CCM_00394	58.7151	65.9793	57.7687	70.1409	56.6863	60.9051	50.3584	58.9433	60.6347	59.4088	55.0578	54.2836	0.0410713884359223	-0.10261113858599	-0.11271609478223	-0.153787483218152	GO:0006351;GO:0003899	K03016	sordNOG12897	K	sp|P20436|RPAB3_YEAST DNA-directed RNA polymerases I, II, and III subunit RPABC3 OS=Saccharomyces cerevisiae (strain ATCC 204508 / S288c) GN=RPB8 PE=1 SV=1	UDP-glucose 4-epimerase Gal10	18162429	GO:0006351//transcription, DNA-templated;	-	GO:0003899//DNA-directed 5'-3' RNA polymerase activity;	ko05016(Huntington disease);ko04623(Cytosolic DNA-sensing pathway);ko03020(RNA polymerase)
CCM_00395	12.798	31.3267	18.9442	21.2791	19.0779	24.7424	17.3382	15.1715	22.6847	23.9564	22.038	20.6401	0.0457155970622254	-0.192408246088446	0.0793387522221181	0.0336231551598928	GO:0016301;GO:0016787;GO:0016310	-	sordNOG08953;opiNOG03484	F	sp|P47173|YJ9J_YEAST Uncharacterized protein YJR142W OS=Saccharomyces cerevisiae (strain ATCC 204508 / S288c) GN=YJR142W PE=1 SV=1	thiamin pyrophosphokinase-related protein	18162430	GO:0016310//phosphorylation;	-	GO:0016301//kinase activity;GO:0016787//hydrolase activity;	-
CCM_00396	113.432	190.084	124.457	209.373	131.708	156.068	126.519	98.6937	166.841	170.226	159.477	148.989	0.216158033185197	-0.126467573015496	0.161581182364837	-0.05457685082036	GO:0055114;GO:0004755;GO:0005737;GO:0019878	K00293	opiNOG77232;COG1748;opiNOG02966;sordNOG10603	E	sp|Q9P4R4|LYS9_MAGO7 Saccharopine dehydrogenase [NADP(+), L-glutamate-forming] OS=Magnaporthe oryzae (strain 70-15 / ATCC MYA-4617 / FGSC 8958) GN=LYS3 PE=1 SV=2	saccharopine dehydrogenase	18162431	GO:0055114//obsolete oxidation-reduction process;GO:0019878//lysine biosynthetic process via aminoadipic acid;	GO:0005737//cytoplasm;	GO:0004755//saccharopine dehydrogenase (NADP+, L-glutamate-forming) activity;	ko00310(Lysine degradation);ko00300(Lysine biosynthesis)
CCM_00397	0.819094	2.611	1.35268	2.27512	2.39969	2.7274	0.339659	0.375427	1.15248	1.49033	2.29393	2.71584	0.630105376368068	-1.35669084859474	0.442612325737696	-0.187493050630372	-	-	opiNOG64222	S	-	FG-GAP repeat protein	18162432	-	-	-	-
CCM_00398	3.9963	6.44266	4.4908	4.33799	5.14371	7.46825	5.25724	5.17924	4.41477	5.76684	5.43387	5.89562	0.183089524112062	-0.0076066351161417	0.195494479500122	0.0124049553880607	GO:0016021	-	-	-	-	hypothetical protein	18162433	-	GO:0016021//integral component of membrane;	-	-
CCM_00399	16.4331	15.2273	13.2132	7.26476	3.72685	9.0659	10.15	7.14749	13.7587	9.02381	14.9924	4.01141	-1.16172647452086	-0.530988980086622	-0.679020890902097	0.48270558361876	-	K14840	sordNOG09784	S	sp|Q9UUI4|NOP53_SCHPO Ribosome biogenesis protein NOP53 OS=Schizosaccharomyces pombe (strain 972 / ATCC 24843) GN=rrp16 PE=1 SV=1	p60 domain protein	18162434	-	-	-	-
CCM_00400	31.3011	33.837	29.6018	36.7967	40.5645	27.7354	27.4281	24.4038	27.0475	40.5567	39.442	43.2856	0.149670391420388	-0.264323984980282	0.379944072800959	0.230273681380571	GO:0016021;GO:0055114;GO:0016491;GO:0005509	K03885	sordNOG11536;opiNOG06007	C	sp|F4JJJ3|NDB3_ARATH External alternative NAD(P)H-ubiquinone oxidoreductase B3, mitochondrial OS=Arabidopsis thaliana GN=NDB3 PE=2 SV=1	NADH-ubiquinone oxidoreductase 64 kDa subunit, putative	18162435	GO:0055114//obsolete oxidation-reduction process;	GO:0016021//integral component of membrane;	GO:0016491//oxidoreductase activity;GO:0005509//calcium ion binding;	ko00190(Oxidative phosphorylation)
CCM_00401	59.3298	46.2001	56.0987	47.2034	54.6304	56.0661	48.0254	44.1269	49.1536	35.3793	35.0218	39.7686	-0.0336722955803828	-0.193860142906077	-0.552954811844424	-0.519282516264042	GO:0004849;GO:0044206;GO:0005524;GO:0016310;GO:0032153;GO:0005829;GO:0044732;GO:0044211	K00876	sordNOG06634	F	sp|Q91YL3|UCKL1_MOUSE Uridine-cytidine kinase-like 1 OS=Mus musculus GN=Uckl1 PE=1 SV=1	uridine kinase	18162436	GO:0044206//UMP salvage;GO:0016310//phosphorylation;GO:0044211//CTP salvage;	GO:0032153//cell division site;GO:0005829//cytosol;GO:0044732//mitotic spindle pole body;	GO:0004849//uridine kinase activity;GO:0005524//ATP binding;	ko00983(Drug metabolism - other enzymes);ko00240(Pyrimidine metabolism)
CCM_00402	29.7962	22.8209	38.6496	23.519	21.9459	19.1863	39.9879	35.7012	24.4442	17.7975	14.9428	22.611	-0.497413348888167	0.133758807210757	-0.721472946532569	-0.224059597644402	GO:0046983	-	sordNOG09378;opiNOG25795	KS	-	HLH transcription factor	18162437	-	-	GO:0046983//protein dimerization activity;	-
CCM_00403	0	0.104051	0	0	0	0	0.101518	0.224417	0.317959	0	0	0	-	2.62953272987926	-	-	-	-	NOG146241;sordNOG13600	SR	-	hypothetical protein	18162438	-	-	-	-
CCM_00404	0.160518	0.477568	0.353449	0	0	0	0.266253	0.220718	0.486451	0.146031	0	0.48072	-	-0.0265983927380898	-0.661772794162205	-	-	-	sordNOG13600;NOG146241	SR	sp|Q9HFP8|MP1_ASPFM Cell wall mannoprotein 1 OS=Neosartorya fumigata GN=MP1 PE=1 SV=1	cell wall galactomannoprotein Mp2/allergen F17-like protein	18162439	-	-	-	-
CCM_00405	8.03065	1.85409	7.50974	1.5605	1.11881	2.09459	1.06893	0.908839	1.20182	0.811759	0.977358	0.59383	-1.86538860774761	-2.45171785089895	-2.86780998186946	-1.00242137412186	-	-	sordNOG13600	R	-	hypothetical protein	18162440	-	-	-	-
CCM_00406	4.65256	0.777457	7.03985	0.92044	0.586817	1.13233	0.956409	1.31229	0.550899	0.180882	0.392008	0.476357	-2.24006064968168	-2.14488354932104	-3.57101955974401	-1.33095891006234	GO:0055085;GO:0016021	-	opiNOG12848;opiNOG54407	R	sp|O94343|YHMA_SCHPO Uncharacterized MFS-type transporter C1271.10c OS=Schizosaccharomyces pombe (strain 972 / ATCC 24843) GN=SPBC1271.10c PE=1 SV=1	MFS transporter, putative	18162441	GO:0055085//transmembrane transport;	GO:0016021//integral component of membrane;	-	-
CCM_00407	0.244813	0.416205	0.431247	0	0.318767	0	0	0	0.529932	0	0.109698	0.628427	-1.77674814008829	-1.04344184403761	-0.5653846628957	1.21136347719259	-	-	opiNOG39874;opiNOG57255	R	-	hypothetical protein	18162442	-	-	-	-
CCM_00408	0.992474	0.908544	0.605173	1.06027	1.5905	0.280506	0.823112	1.18972	0.925443	0.972351	0.684182	0.849216	0.226033438575702	0.229475154436446	-0.000254796421671807	-0.226288234997374	GO:0006629;GO:0016787	-	opiNOG43850	G	sp|Q9P979|FAEA_ASPAW Feruloyl esterase A OS=Aspergillus awamori GN=faeA PE=1 SV=3	ferulic acid esterase A faeA	18162443	GO:0006629//lipid metabolic process;	-	GO:0016787//hydrolase activity;	-
CCM_00409	0	0	0	0	0.105665	0	0	0.334756	0	0	0	0	-	-	-	-	-	-	-	-	-	hypothetical protein	18162444	-	-	-	-
CCM_00410	0.46372	0.295637	0	0.322008	0.100634	0	0	0.106272	0.200757	0	0.103894	0	-0.845345000075489	-1.3064035031918	-2.86966325691345	-2.02431825683796	-	-	sorNOG08481;necNOG13234;sordNOG14353;opiNOG39874	RS	-	hypothetical protein	18162445	-	-	-	-
CCM_00411	0.151632	0.128894	0.133552	0.0701955	0.0658123	0.208924	0	0	0.196937	0.068973	0.0679447	0	-0.263592185271987	-1.07216840806513	-1.59659233516582	-1.33300014989383	-	-	NOG146241;sordNOG13600	SR	sp|Q9HFP8|MP1_ASPFM Cell wall mannoprotein 1 OS=Neosartorya fumigata GN=MP1 PE=1 SV=1	cell wall galactomannoprotein Mp2/allergen F17-like protein	18162446	-	-	-	-
CCM_00412	0.0901678	0.153293	0	0.0834835	0.391353	1.73931	0.074781	0	0	0	0	0.0771525	3.18498658259291	-1.70294894456188	-1.65790668071717	-4.84289326331008	-	-	sordNOG14478;opiNOG41849	S	-	hypothetical protein	18162447	-	-	-	-
CCM_00413	2.04253	1.5784	1.4719	2.80802	3.59979	7.22045	1.48865	2.04258	2.0365	1.01355	0.776566	1.85362	1.42005956584229	0.128618302673156	-0.483049096074177	-1.90310866191647	GO:0016021;GO:0016491;GO:0055114;GO:0006633;GO:0005506	-	eurotNOG03053;opiNOG24129	S	sp|A0A024FA41|VLMA_LECSP Fatty acid hydroxylase vlmA OS=Lecanicillium sp. GN=vlmA PE=3 SV=1	Fatty acid hydroxylase	18162448	GO:0055114//obsolete oxidation-reduction process;GO:0006633//fatty acid biosynthetic process;	GO:0016021//integral component of membrane;	GO:0016491//oxidoreductase activity;GO:0005506//iron ion binding;	-
CCM_00414	248.267	215.004	224.095	198.931	224.549	250.163	259.241	253.854	217.488	158.405	150.443	170.657	-0.0290927946186876	0.0879727980634233	-0.519530838819488	-0.4904380442008	-	K23338	sordNOG11028;opiNOG09033	Z	sp|Q10446|YDED_SCHPO Uncharacterized protein C12B10.13 OS=Schizosaccharomyces pombe (strain 972 / ATCC 24843) GN=SPAC12B10.13 PE=4 SV=1	CTLH domain-containing protein	18162449	-	-	-	-
CCM_00415	60.0069	70.4761	64.1014	90.1169	67.7639	79.9995	49.9496	53.3927	71.8823	100.768	76.6693	74.5212	0.289839926031113	-0.151190737904534	0.3727894468333	0.0829495208021876	GO:0016651;GO:0022900	K03937	opiNOG22320;sordNOG09995	C	sp|P25711|NDUS4_NEUCR NADH-ubiquinone oxidoreductase 21 kDa subunit, mitochondrial OS=Neurospora crassa (strain ATCC 24698 / 74-OR23-1A / CBS 708.71 / DSM 1257 / FGSC 987) GN=nuo-21 PE=1 SV=2	NADH-ubiquinone oxidoreductase 18 kDa subunit, putative	18162450	GO:0022900//electron transport chain;	-	GO:0016651//oxidoreductase activity, acting on NAD(P)H;	ko05415(Diabetic cardiomyopathy);ko05208(Chemical carcinogenesis - reactive oxygen species);ko05022(Pathways of neurodegeneration - multiple diseases);ko05020(Prion disease);ko05016(Huntington disease);ko05014(Amyotrophic lateral sclerosis);ko05012(Parkinson disease);ko05010(Alzheimer disease);ko04932(Non-alcoholic fatty liver disease);ko04723(Retrograde endocannabinoid signaling);ko04714(Thermog…
CCM_00416	261.148	389.311	301.085	443.004	310.811	364.564	237.12	211.141	308.789	428.321	340.358	352.25	0.233067308478872	-0.329881257267985	0.236352377040092	0.00328506856122038	GO:0016021;GO:0046933;GO:0015986;GO:0046961;GO:0000276	K02139	opiNOG38386;sordNOG12875	GC	sp|Q06405|ATPK_YEAST ATP synthase subunit f, mitochondrial OS=Saccharomyces cerevisiae (strain ATCC 204508 / S288c) GN=ATP17 PE=1 SV=1	mitochondrial F1F0 ATP synthase subunit F Atp17	18162451	GO:0015986//ATP synthesis coupled proton transport;	GO:0016021//integral component of membrane;GO:0000276//mitochondrial proton-transporting ATP synthase complex, coupling factor F(o);	GO:0046933//proton-transporting ATP synthase activity, rotational mechanism;GO:0046961//proton-transporting ATPase activity, rotational mechanism;	ko00190(Oxidative phosphorylation)
CCM_00417	56.1967	44.932	47.0121	40.7861	47.6826	49.0468	60.0369	52.0249	54.1903	38.5398	41.9372	46.7224	-0.107373498811879	0.166403296829064	-0.219876946894754	-0.112503448082875	-	-	sordNOG05957	S	-	hypothetical protein	18162452	-	-	-	-
CCM_00418	20.0588	18.8338	21.1063	18.8817	19.2134	19.4705	26.684	26.6918	33.0747	14.7165	19.916	21.5545	-0.0597287949241927	0.526938717750969	-0.0947005632168145	-0.0349717682926219	GO:0042555;GO:0005829;GO:1990518;GO:0097373;GO:0003727;GO:0032508;GO:0003697;GO:0005524;GO:1902969;GO:0003724;GO:0006270;GO:0000790;GO:0033679;GO:0000724	K02542	sordNOG07263	L	sp|P49731|MCM6_SCHPO DNA replication licensing factor mcm6 OS=Schizosaccharomyces pombe (strain 972 / ATCC 24843) GN=mcm6 PE=1 SV=2	DNA replication licensing factor mcm6	18162453	GO:0032508//DNA duplex unwinding;GO:1902969//mitotic DNA replication;GO:0006270//DNA replication initiation;GO:0000724//double-strand break repair via homologous recombination;	GO:0042555//MCM complex;GO:0005829//cytosol;GO:0097373//MCM core complex;	GO:1990518//single-stranded 3'-5' DNA helicase activity;GO:0003727//single-stranded RNA binding;GO:0003697//single-stranded DNA binding;GO:0005524//ATP binding;GO:0003724//RNA helicase activity;GO:0033679//3'-5' DNA/RNA helicase activity;	ko04113(Meiosis - yeast);ko04111(Cell cycle - yeast);ko04110(Cell cycle);ko03030(DNA replication)
CCM_00419	11.7883	13.2881	16.4769	19.3374	12.2349	16.2423	9.35156	11.8633	13.2024	23.78	21.2436	16.6649	0.202489682854167	-0.271829210295027	0.570040414486957	0.36755073163279	GO:0003724;GO:0005524;GO:1902969;GO:0042555;GO:0005829;GO:1990518;GO:0003697;GO:0032508;GO:0097373;GO:0003727;GO:0000724;GO:0006270;GO:0033679;GO:0000790	K10745	sordNOG13705;sordNOG14043	S	-	ribonuclease H2 subunit C, putative	18162454	GO:1902969//mitotic DNA replication;GO:0032508//DNA duplex unwinding;GO:0000724//double-strand break repair via homologous recombination;GO:0006270//DNA replication initiation;	GO:0042555//MCM complex;GO:0005829//cytosol;GO:0097373//MCM core complex;	GO:0003724//RNA helicase activity;GO:0005524//ATP binding;GO:1990518//single-stranded 3'-5' DNA helicase activity;GO:0003697//single-stranded DNA binding;GO:0003727//single-stranded RNA binding;GO:0033679//3'-5' DNA/RNA helicase activity;	ko03030(DNA replication)
CCM_00420	24.3706	14.1334	20.7828	147.193	170.308	107.828	19.2674	23.0501	18.1433	178.529	210.852	237.683	2.84279725193176	0.0282887716450536	3.40283021786595	0.560032965934193	-	K00574	sordNOG06517;opiNOG15338	R	sp|O53732|UFAA1_MYCTU Tuberculostearic acid methyltransferase UfaA1 OS=Mycobacterium tuberculosis (strain ATCC 25618 / H37Rv) GN=ufaA1 PE=1 SV=3	methoxy mycolic acid synthase 1	18162455	-	-	-	-
CCM_00421	12.699	13.6473	11.3008	6.33572	3.94103	6.52745	7.74893	8.08239	12.3629	8.91906	7.48881	5.85525	-1.16371676175343	-0.417141246044098	-0.757882748272258	0.405834013481174	GO:0003676;GO:0000027;GO:0005730;GO:0090305;GO:0006364;GO:0004527	K18327	opiNOG10895;sordNOG06332	L	sp|Q4IEV5|REXO4_GIBZE RNA exonuclease 4 OS=Gibberella zeae (strain PH-1 / ATCC MYA-4620 / FGSC 9075 / NRRL 31084) GN=REX4 PE=3 SV=1	exonuclease, putative	18162456	GO:0000027//ribosomal large subunit assembly;GO:0090305//nucleic acid phosphodiester bond hydrolysis;GO:0006364//rRNA processing;	GO:0005730//nucleolus;	GO:0003676//nucleic acid binding;GO:0004527//exonuclease activity;	-
CCM_00422	72.0738	47.8826	54.197	42.3141	56.6796	62.9097	68.1532	71.0003	68.7672	37.4792	49.5016	49.209	-0.105224080650159	0.255675435744733	-0.354740350107883	-0.249516269457723	GO:0006355;GO:0004402;GO:0005634;GO:0016573	K11304	sordNOG06414	B	sp|Q4IEV4|ESA1_GIBZE Histone acetyltransferase ESA1 OS=Gibberella zeae (strain PH-1 / ATCC MYA-4620 / FGSC 9075 / NRRL 31084) GN=ESA1 PE=3 SV=1	histone acetyltransferase ESA1	18162457	GO:0006355//regulation of transcription, DNA-templated;GO:0016573//histone acetylation;	GO:0005634//nucleus;	GO:0004402//histone acetyltransferase activity;	ko05166(Human T-cell leukemia virus 1 infection);ko05017(Spinocerebellar ataxia)
CCM_00423	26.3489	28.5155	26.8697	29.2451	26.9331	38.049	24.4391	23.8972	24.1299	27.8265	30.8156	27.8142	0.205205097691562	-0.173631682881557	0.0810324500412322	-0.124172647650329	GO:0003824;GO:0005783	K09704	sordNOG11167	R	sp|Q10449|MU157_SCHPO Meiotically up-regulated gene 157 protein OS=Schizosaccharomyces pombe (strain 972 / ATCC 24843) GN=mug157 PE=1 SV=1	DUF1237 domain protein	18162458	-	GO:0005783//endoplasmic reticulum;	GO:0003824//catalytic activity;	-
CCM_00424	34.1867	30.9311	33.6428	21.6902	18.5952	21.7885	16.022	20.2198	31.0406	29.2324	29.98	24.9416	-0.669945906238408	-0.553705284551877	-0.230902422358032	0.439043483880376	GO:0007034;GO:0005622	K15053	sordNOG10168	S	sp|O94730|YG0I_SCHPO Uncharacterized protein C1604.18c OS=Schizosaccharomyces pombe (strain 972 / ATCC 24843) GN=SPBC1604.18c PE=3 SV=1	Snf7	18162459	GO:0007034//vacuolar transport;	GO:0005622//intracellular anatomical structure;	-	ko04217(Necroptosis);ko04144(Endocytosis)
CCM_00425	12.558	11.9255	14.6704	8.70811	10.1712	9.84596	12.1581	11.0301	9.32656	9.79929	11.2542	10.4306	-0.446831254034015	-0.268059915357	-0.314530716874808	0.132300537159207	GO:0005634;GO:0003684;GO:0006281;GO:0008270	K10627	opiNOG00119;sordNOG10987	L	sp|Q02398|RAD18_EMENI Postreplication repair E3 ubiquitin-protein ligase rad18 OS=Emericella nidulans (strain FGSC A4 / ATCC 38163 / CBS 112.46 / NRRL 194 / M139) GN=uvsH PE=2 SV=1	DNA repair protein (RadR), putative	18162460	GO:0006281//DNA repair;	GO:0005634//nucleus;	GO:0003684//damaged DNA binding;GO:0008270//zinc ion binding;	-
CCM_00426	6.23698	9.26648	10.3179	9.44025	6.49685	7.22355	8.14132	8.05403	9.06316	5.42736	7.77664	8.53872	-0.156889069904052	-0.0317956129258232	-0.248032102346262	-0.0911430324422098	GO:0043625;GO:0005829;GO:1904161;GO:0003887;GO:0006271	K03504	sordNOG06239;opiNOG33794	F	-	DNA polymerase subunit Cdc27	18162461	GO:1904161//DNA synthesis involved in UV-damage excision repair;GO:0006271//DNA strand elongation involved in DNA replication;	GO:0043625//delta DNA polymerase complex;GO:0005829//cytosol;	GO:0003887//DNA-directed DNA polymerase activity;	ko03440(Homologous recombination);ko03430(Mismatch repair);ko03420(Nucleotide excision repair);ko03410(Base excision repair);ko03030(DNA replication)
CCM_00427	5.39559	7.41816	5.70271	6.47256	3.50257	5.04235	3.61879	4.30093	5.40304	9.64647	7.44234	5.7007	-0.302164683544593	-0.474914137100001	0.299562717408364	0.601727400952957	GO:0009058;GO:0008483;GO:0030170	-	sordNOG07394	E	sp|P10356|YEY2_YEAST Uncharacterized protein YER152C OS=Saccharomyces cerevisiae (strain ATCC 204508 / S288c) GN=YER152C PE=1 SV=2	aminotransferase, putative	18162462	GO:0009058//biosynthetic process;	-	GO:0008483//transaminase activity;GO:0030170//pyridoxal phosphate binding;	-
CCM_00428	14.7178	14.7214	14.6686	11.3727	9.17367	9.30079	8.67289	13.2888	14.4203	15.1512	18.446	8.28513	-0.563441571183223	-0.277811787719125	-0.0746950823760766	0.488746488807146	-	-	opiNOG05402	S	sp|Q09621|LACT2_CAEEL Beta-lactamase domain-containing protein 2 OS=Caenorhabditis elegans GN=lact-2 PE=4 SV=1	beta-lactamase	18162463	-	-	-	-
CCM_00429	28.2884	36.5516	33.9031	34.8518	29.5508	35.2015	28.0217	20.7349	27.807	21.1194	23.7258	22.9682	0.0125252880319931	-0.367020648604978	-0.542109357673121	-0.554634645705115	-	K20305	sordNOG10351	D	sp|O74748|TR852_SCHPO Transport protein particle subunit trs85-2 OS=Schizosaccharomyces pombe (strain 972 / ATCC 24843) GN=trs85-2 PE=3 SV=1	hypothetical protein	18162464	-	-	-	-
CCM_00430	18.3254	16.932	20.1755	10.2662	10.3168	12.6857	13.1057	14.2423	16.3845	17.1546	19.636	14.6008	-0.736577454397666	-0.342031517284789	-0.109212999180331	0.627364455217335	GO:0006406;GO:0000398;GO:0005829;GO:0070274;GO:0005684;GO:0000282	K13106	opiNOG01703;sordNOG08341	S	sp|Q52F10|CWC26_MAGO7 Pre-mRNA-splicing factor CWC26 OS=Magnaporthe oryzae (strain 70-15 / ATCC MYA-4617 / FGSC 8958) GN=CWC26 PE=3 SV=1	cell cycle control protein (Cwf26)	18162465	GO:0006406//mRNA export from nucleus;GO:0000398//mRNA splicing, via spliceosome;GO:0000282//cellular bud site selection;	GO:0005829//cytosol;GO:0070274//RES complex;GO:0005684//U2-type spliceosomal complex;	-	-
CCM_00431	49.0245	46.6178	41.4714	40.7824	50.4669	50.0189	50.3074	45.2365	49.5556	38.3964	36.8682	40.9803	0.0430633842025854	0.0816684735849758	-0.238206133304111	-0.281269517506696	GO:0000991;GO:0003824;GO:0003677;GO:0080163;GO:0070940;GO:0032968;GO:0005829;GO:0001174;GO:0005674;GO:0072542;GO:0043085	K03138	sordNOG04696	K	sp|O94416|T2FA_SCHPO Transcription initiation factor IIF subunit alpha OS=Schizosaccharomyces pombe (strain 972 / ATCC 24843) GN=tfg1 PE=1 SV=2	Transcription Factor IIF, Rap30/Rap74, interaction	18162466	GO:0080163//regulation of protein serine/threonine phosphatase activity;GO:0070940//dephosphorylation of RNA polymerase II C-terminal domain;GO:0032968//positive regulation of transcription elongation from RNA polymerase II promoter;GO:0001174//transcriptional start site selection at RNA polymerase II promoter;GO:0043085//positive regulation of catalytic activity;	GO:0005829//cytosol;GO:0005674//transcription factor TFIIF complex;	GO:0000991//obsolete transcription factor activity, core RNA polymerase II binding;GO:0003824//catalytic activity;GO:0003677//DNA binding;GO:0072542//protein phosphatase activator activity;	ko03022(Basal transcription factors)
CCM_00432	15.0804	11.8921	14.587	10.629	10.5725	12.4915	13.6843	12.8433	12.238	8.1043	10.3066	9.71731	-0.302728097239806	-0.100399938729751	-0.563159342326086	-0.26043124508628	GO:0000287;GO:0043631;GO:0071076;GO:0036450;GO:0005829;GO:0003723;GO:0050265;GO:0002134	K13291	sordNOG10690;opiNOG01794;opiNOG13491	D	sp|O13833|CID1_SCHPO Terminal uridylyltransferase cid1 OS=Schizosaccharomyces pombe (strain 972 / ATCC 24843) GN=cid1 PE=1 SV=2	Poly(A) RNA polymerase cid13	18162467	GO:0043631//RNA polyadenylation;GO:0071076//RNA 3' uridylation;GO:0036450//polyuridylation-dependent decapping of nuclear-transcribed mRNA;	GO:0005829//cytosol;	GO:0000287//magnesium ion binding;GO:0003723//RNA binding;GO:0050265//RNA uridylyltransferase activity;GO:0002134//UTP binding;	-
CCM_00433	28.8996	29.6718	26.7181	31.1642	34.6291	40.3567	36.0929	36.5692	35.2283	28.044	22.7507	30.0616	0.315664653630326	0.339125859627177	-0.077009824277153	-0.392674477907479	-	-	sordNOG05825;opiNOG08911	S	-	hypothetical protein	18162468	-	-	-	-
CCM_00434	327.508	232.965	259.081	275.182	267.509	342.88	299.981	322.951	347.441	286.005	320.616	236.248	0.111766716130868	0.24369958435711	0.0404675473000649	-0.0712991688308032	GO:0000287;GO:0004749;GO:0002189;GO:0005737;GO:0016301;GO:0006015;GO:0009156;GO:0009165;GO:0016310;GO:0031505	K00948	opiNOG01365;sorNOG01687;sordNOG08771	F	sp|P32895|KPR1_YEAST Ribose-phosphate pyrophosphokinase 1 OS=Saccharomyces cerevisiae (strain ATCC 204508 / S288c) GN=PRS1 PE=1 SV=1	ribose-phosphate pyrophosphokinase	18162469	GO:0006015//5-phosphoribose 1-diphosphate biosynthetic process;GO:0009156//ribonucleoside monophosphate biosynthetic process;GO:0009165//nucleotide biosynthetic process;GO:0016310//phosphorylation;GO:0031505//fungal-type cell wall organization;	GO:0002189//ribose phosphate diphosphokinase complex;GO:0005737//cytoplasm;	GO:0000287//magnesium ion binding;GO:0004749//ribose phosphate diphosphokinase activity;GO:0016301//kinase activity;	ko00230(Purine metabolism);ko00030(Pentose phosphate pathway)
CCM_00435	37.4358	76.642	51.8061	57.6049	43.125	39.284	28.6667	26.7447	46.8202	109.686	83.2693	62.5103	-0.244603621679277	-0.698332616300888	0.622954345496783	0.86755796717606	GO:0005829;GO:0016491;GO:0055114	K16066	sordNOG11918;sorNOG01761	Q	sp|Q05016|YM71_YEAST NADP-dependent 3-hydroxy acid dehydrogenase OS=Saccharomyces cerevisiae (strain ATCC 204508 / S288c) GN=YMR226C PE=1 SV=1	Short-chain dehydrogenase/reductase SDR	18162470	GO:0055114//obsolete oxidation-reduction process;	GO:0005829//cytosol;	GO:0016491//oxidoreductase activity;	ko00260(Glycine, serine and threonine metabolism);ko00240(Pyrimidine metabolism)
CCM_00436	23.8328	29.9655	25.7311	24.7039	20.8844	22.9095	21.6599	19.4428	25.3542	45.3588	44.0341	18.9028	-0.215429638171019	-0.259070572264351	0.445417545596978	0.660847183767997	-	-	NOG101263;opiNOG25186	SR	sp|Q9UV10|HET6_NEUCR Heterokaryon incompatibility protein 6, OR allele OS=Neurospora crassa (strain ATCC 24698 / 74-OR23-1A / CBS 708.71 / DSM 1257 / FGSC 987) GN=het-6 PE=4 SV=1	ankyrin and HET domain protein	18162471	-	-	-	-
CCM_00437	132.973	54.0197	93.2751	63.1748	43.8971	47.5447	117.228	151.586	171.535	25.6387	25.7545	24.42	-0.858110856800164	0.651840276625358	-1.88628411598237	-1.0281732591822	GO:0016021;GO:0055085	-	sordNOG06957;opiNOG13884	R	sp|Q10072|YAN6_SCHPO Uncharacterized transporter C3H1.06c OS=Schizosaccharomyces pombe (strain 972 / ATCC 24843) GN=SPAC3H1.06c PE=3 SV=1	MFS multidrug transporter, putative	18162472	GO:0055085//transmembrane transport;	GO:0016021//integral component of membrane;	-	-
CCM_00438	124.576	54.535	96.7473	69.8885	56.555	50.6588	99.3941	121.083	144.191	37.2615	33.3589	32.6316	-0.639344862931266	0.402656061168949	-1.4177581248807	-0.778413261949432	GO:0019781;GO:0005829;GO:0045116;GO:0005634	K04532	sordNOG09740	O	sp|Q9Z1A5|ULA1_RAT NEDD8-activating enzyme E1 regulatory subunit OS=Rattus norvegicus GN=Nae1 PE=1 SV=1	ubiquitin-like activating enzyme (UlaA)	18162473	GO:0045116//protein neddylation;	GO:0005829//cytosol;GO:0005634//nucleus;	GO:0019781//NEDD8 activating enzyme activity;	ko05010(Alzheimer disease)
CCM_00439	10.8393	6.91039	8.04664	8.10026	10.0811	7.254	17.9149	18.5239	16.6253	9.43833	13.2526	10.7321	-0.0203249835258491	1.04057432974992	0.373678915481879	0.394003899007728	GO:0008270;GO:0008641;GO:0005829;GO:0005634	K10639	sordNOG14128	O	sp|D3Z3K2|CIP1_MOUSE E3 ubiquitin-protein ligase CCNB1IP1 OS=Mus musculus GN=Ccnb1ip1 PE=1 SV=1	hypothetical protein	18162474	-	GO:0005829//cytosol;GO:0005634//nucleus;	GO:0008270//zinc ion binding;GO:0008641//ubiquitin-like modifier activating enzyme activity;	-
CCM_00440	24.8986	23.3037	21.0527	20.9174	28.3931	31.6339	21.9105	18.836	16.9746	11.9695	13.4352	14.8908	0.225014033854529	-0.262820579678901	-0.781302040799666	-1.0063160746542	GO:0005524;GO:0004674;GO:0006468	-	chaNOG08314;sordNOG08228;necNOG05793	ST	-	Protein kinase-like domain	18162475	GO:0006468//protein phosphorylation;	-	GO:0005524//ATP binding;GO:0004674//protein serine/threonine kinase activity;	-
CCM_00441	79.9694	51.2955	68.7951	44.1405	44.5023	53.5701	66.4854	66.1529	54.9356	22.488	30.3173	29.4772	-0.492380399412083	-0.0929735247964104	-1.28177552489236	-0.789395125480281	GO:0016787;GO:0016021	K14642	opiNOG02589;sordNOG05706	F	sp|P40009|YND1_YEAST Golgi apyrase OS=Saccharomyces cerevisiae (strain ATCC 204508 / S288c) GN=YND1 PE=1 SV=1	nucleoside diphosphatase (Ynd1), putative	18162476	-	GO:0016021//integral component of membrane;	GO:0016787//hydrolase activity;	ko00240(Pyrimidine metabolism);ko00230(Purine metabolism)
CCM_00442	26.3361	24.4971	32.8927	84.8435	206.125	38.3689	13.1589	24.9335	22.6164	1310.19	605.621	626.629	1.97582278363376	-0.463768504712773	4.92439655134473	2.94857376771097	GO:0005829;GO:0006020;GO:0005635;GO:0016021	K23327	opiNOG39021;sordNOG12402	S	sp|O60175|OPI10_SCHPO Protein OPI10 homolog OS=Schizosaccharomyces pombe (strain 972 / ATCC 24843) GN=SPBC21H7.06c PE=3 SV=1	DUF775 domain protein	18162477	GO:0006020//inositol metabolic process;	GO:0005829//cytosol;GO:0005635//nuclear envelope;GO:0016021//integral component of membrane;	-	-
CCM_00443	11.1374	7.85845	10.3865	12.1989	11.5635	11.6345	10.8668	17.6831	15.1268	12.9135	13.5038	11.7098	0.26867401944616	0.571920857708931	0.375871561594362	0.107197542148202	-	-	NOG200556	S	-	hypothetical protein	18162478	-	-	-	-
CCM_00444	144.884	152.833	159.003	142.879	122.764	127.884	153.112	146.556	163.392	122.651	119.883	124.24	-0.21484824872449	0.0198885335559198	-0.316419500432397	-0.101571251707907	GO:0005622;GO:0007264;GO:0005525	K07893	sordNOG09660;sorNOG01519;opiNOG05352	U	sp|P35279|RAB6A_MOUSE Ras-related protein Rab-6A OS=Mus musculus GN=Rab6a PE=1 SV=4	RAS small monomeric GTPase Rab6	18162479	GO:0007264//small GTPase mediated signal transduction;	GO:0005622//intracellular anatomical structure;	GO:0005525//GTP binding;	-
CCM_00445	110.144	96.6359	118.981	93.5519	87.7835	84.6079	113.504	111.474	104.636	116.379	113.134	95.9757	-0.292695406869026	0.0169588753145486	-0.00120731687163901	0.291488089997387	GO:0005794;GO:0016021	K22724	sordNOG13457;sordNOG12789	S	sp|O13994|KEI1_SCHPO Inositol phoshorylceramide synthase regulatory subunit kei1 OS=Schizosaccharomyces pombe (strain 972 / ATCC 24843) GN=kei1 PE=3 SV=1	hypothetical protein	18162480	-	GO:0005794//Golgi apparatus;GO:0016021//integral component of membrane;	-	-
CCM_00446	40.1555	32.109	34.752	30.7995	31.0309	29.5474	37.1599	34.4955	50.6403	25.5524	36.3701	26.3034	-0.227916089674912	0.192540660489305	-0.278558429705916	-0.0506423400310035	GO:0031505;GO:0070814;GO:0055114;GO:0000103;GO:0000097;GO:0020037;GO:0004783;GO:0009337;GO:0005829;GO:0051539;GO:0010181;GO:0050661	K00381	sordNOG11314	P	sp|Q1K9C2|MET5_SCHPO Sulfite reductase [NADPH] subunit beta OS=Schizosaccharomyces pombe (strain 972 / ATCC 24843) GN=sir1 PE=3 SV=1	sulfite reductase beta subunit	18162481	GO:0031505//fungal-type cell wall organization;GO:0070814//hydrogen sulfide biosynthetic process;GO:0055114//obsolete oxidation-reduction process;GO:0000103//sulfate assimilation;GO:0000097//sulfur amino acid biosynthetic process;	GO:0009337//sulfite reductase complex (NADPH);GO:0005829//cytosol;	GO:0020037//heme binding;GO:0004783//sulfite reductase (NADPH) activity;GO:0051539//4 iron, 4 sulfur cluster binding;GO:0010181//FMN binding;GO:0050661//NADP binding;	ko00920(Sulfur metabolism)
CCM_00447	6.3857	10.4123	16.9775	15.2094	13.0027	7.45742	7.73728	9.18312	9.55773	10.0638	5.89293	14.4825	0.0787122244398135	-0.351176223178477	-0.150044925824415	-0.228757150264228	GO:0004100;GO:0016021;GO:0006031	K00698	opiNOG06038	M	sp|P30589|CHS2_NEUCR Chitin synthase 2 OS=Neurospora crassa (strain ATCC 24698 / 74-OR23-1A / CBS 708.71 / DSM 1257 / FGSC 987) GN=chs-2 PE=3 SV=4	chitin synthase A	18162482	GO:0006031//chitin biosynthetic process;	GO:0016021//integral component of membrane;	GO:0004100//chitin synthase activity;	ko00520(Amino sugar and nucleotide sugar metabolism)
CCM_00448	17.7624	13.3037	26.8382	13.0937	14.6331	11.8818	17.859	25.582	12.996	6.5186	9.49694	10.9391	-0.547858788420357	-0.0370290720865485	-1.10314042686898	-0.555281638448623	GO:0005975;GO:0004553	K01193	sordNOG11450;sorNOG08408	G	sp|P00724|INV2_YEAST Invertase 2 OS=Saccharomyces cerevisiae (strain ATCC 204508 / S288c) GN=SUC2 PE=1 SV=1	beta-fructofuranosidase	18162483	GO:0005975//carbohydrate metabolic process;	-	GO:0004553//hydrolase activity, hydrolyzing O-glycosyl compounds;	ko00500(Starch and sucrose metabolism);ko00052(Galactose metabolism)
CCM_00449	8.13119	14.9318	15.0341	15.2867	10.8299	11.46	8.75128	11.0953	10.7488	13.8911	16.2428	15.2959	-0.0198422284212087	-0.31636665534963	0.253960171421302	0.27380239984251	GO:0016021;GO:0055085	K15356	COG5070;sorNOG04551;sordNOG07454	GU	sp|Q7SBC5|GMT_NEUCR GDP-mannose transporter OS=Neurospora crassa (strain ATCC 24698 / 74-OR23-1A / CBS 708.71 / DSM 1257 / FGSC 987) GN=vrg-4 PE=3 SV=1	GDP-mannose transporter	18162484	GO:0055085//transmembrane transport;	GO:0016021//integral component of membrane;	-	-
CCM_00450	1.43208	4.30123	1.93403	1.5469	4.30949	0.964659	0.712619	0.875179	0.578654	4.86387	7.0587	10.4564	-0.168733590812208	-1.82339320591895	1.54534738974063	1.71408098055284	-	-	opiNOG25300;agarNOG06923	S	-	phosphatidylcholine-hydrolyzing phospholipase C	18162485	-	-	-	-
CCM_00451	83.6773	41.8013	95.4436	229.944	403.116	323.842	70.5081	115.832	60.5202	282.718	351.627	384.802	2.11483293274465	0.160154354206528	2.20575129067798	0.0909183579333282	GO:0008270;GO:0016491;GO:0055114	K13953	opiNOG19540	Q	sp|P07754|ADH3_EMENI Alcohol dehydrogenase 3 OS=Emericella nidulans (strain FGSC A4 / ATCC 38163 / CBS 112.46 / NRRL 194 / M139) GN=alcC PE=3 SV=1	alcohol dehydrogenase	18162486	GO:0055114//obsolete oxidation-reduction process;	-	GO:0008270//zinc ion binding;GO:0016491//oxidoreductase activity;	ko00982(Drug metabolism - cytochrome P450);ko00980(Metabolism of xenobiotics by cytochrome P450);ko00830(Retinol metabolism);ko00626(Naphthalene degradation);ko00625(Chloroalkane and chloroalkene degradation);ko00620(Pyruvate metabolism);ko00350(Tyrosine metabolism);ko00071(Fatty acid degradation);ko00010(Glycolysis / Gluconeogenesis)
CCM_00452	47.3152	32.0074	48.9295	21.0053	23.4003	18.0661	40.493	48.4737	41.3043	9.73117	10.9003	17.1611	-1.03770736252753	0.0225330865030075	-1.76280699126635	-0.72509962873882	GO:0016620;GO:0055114	-	pleNOG07672;COG1012;opiNOG22814	C	sp|P00352|AL1A1_HUMAN Retinal dehydrogenase 1 OS=Homo sapiens GN=ALDH1A1 PE=1 SV=2	aldehyde dehydrogenase X	18162487	GO:0055114//obsolete oxidation-reduction process;	-	GO:0016620//oxidoreductase activity, acting on the aldehyde or oxo group of donors, NAD or NADP as acceptor;	-
CCM_00453	49.6861	29.4264	41.2151	19.8717	23.5803	22.8946	45.5645	45.3974	39.2126	15.1907	20.9499	19.0965	-0.8588740126459	0.113479605066139	-1.12325521439101	-0.264381201745111	GO:0000981;GO:0005634;GO:0006357;GO:0003677;GO:0008270	-	opiNOG32421	S	sp|Q9P6I9|YHDD_SCHPO Uncharacterized transcriptional regulatory protein C1683.13c OS=Schizosaccharomyces pombe (strain 972 / ATCC 24843) GN=SPBC1683.13c PE=1 SV=1	C6 transcription factor (UaY), putative	18162488	GO:0006357//regulation of transcription by RNA polymerase II;	GO:0005634//nucleus;	GO:0000981//DNA-binding transcription factor activity, RNA polymerase II-specific;GO:0003677//DNA binding;GO:0008270//zinc ion binding;	-
CCM_00454	9.90647	8.61909	10.7013	12.2744	13.6072	10.8393	9.56918	11.1912	7.49276	10.4967	12.2986	14.3602	0.329307220656302	-0.0488850957421786	0.34628372446977	0.0169765038134686	-	-	opiNOG48954	S	-	DUF1446 domain protein	18162489	-	-	-	-
CCM_00455	0.0930394	0.118632	0.040973	0	0.282672	0.042731	0.30865	0.0426441	0	0.592494	0.500281	0.756291	0.365120188852505	0.475574104485464	2.87161941772725	2.50649922887475	GO:0055085;GO:0016021	-	opiNOG17043;COG0477	G	sp|A0A089FNE5|PRLL_FUNXX MFS transporter prlL OS=Fungal sp. (strain NRRL 50135) GN=prlL PE=3 SV=1	MFS nicotinic acid transporter Tna1, putative	18162490	GO:0055085//transmembrane transport;	GO:0016021//integral component of membrane;	-	-
CCM_00456	6.14975	4.41369	6.90846	3.20492	2.65318	2.13102	2.19894	3.10563	2.61457	3.45062	4.05921	3.15094	-1.12892798151951	-1.1416205815616	-0.712725513474489	0.416202468045018	-	K01049	sorNOG06738;sordNOG10766;opiNOG06838	RT	sp|Q69ZK9|NLGN2_MOUSE Neuroligin-2 OS=Mus musculus GN=Nlgn2 PE=1 SV=2	triacylglycerol lipase, putative	18162491	-	-	-	ko04725(Cholinergic synapse);ko00564(Glycerophospholipid metabolism)
CCM_00457	18.5974	47.8803	52.0583	27.7084	28.576	17.4755	16.0443	13.4229	23.0435	43.7558	24.4253	34.5696	-0.684416512666147	-1.17464033500848	-0.206177438029599	0.478239074636548	-	-	sordNOG13983;opiNOG35422	RS	-	hypothetical protein	18162492	-	-	-	-
CCM_00458	63.3352	67.5296	60.3025	67.8682	87.1039	78.9986	71.6756	71.3589	69.6231	47.1357	45.8676	74.0567	0.291492757568572	0.15369718714805	-0.194469473301454	-0.485962230870026	GO:0043328;GO:0032153;GO:0005768;GO:0030133;GO:0016579;GO:0004843;GO:0006897	K11866	sordNOG10235	T	sp|Q9P371|SST2_SCHPO AMSH-like protease sst2 OS=Schizosaccharomyces pombe (strain 972 / ATCC 24843) GN=sst2 PE=1 SV=1	endosome-associated ubiquitin isopeptidase (AmsH), putative	18162493	GO:0043328//protein transport to vacuole involved in ubiquitin-dependent protein catabolic process via the multivesicular body sorting pathway;GO:0016579//protein deubiquitination;GO:0006897//endocytosis;	GO:0032153//cell division site;GO:0005768//endosome;GO:0030133//transport vesicle;	GO:0004843//thiol-dependent deubiquitinase;	ko04144(Endocytosis)
CCM_00459	45.2457	44.5141	55.1931	56.295	45.1719	46.4918	50.6993	60.7582	39.366	30.5975	28.1777	44.2454	0.0296094928959725	0.0572759817657362	-0.492652398521905	-0.522261891417877	GO:0016272;GO:0006457;GO:0051082	K04798	sorNOG05280;COG1382	O	sp|P52553|PFD6_YEAST Prefoldin subunit 6 OS=Saccharomyces cerevisiae (strain ATCC 204508 / S288c) GN=YKE2 PE=1 SV=1	prefoldin subunit 6, putative	18162494	GO:0006457//protein folding;	GO:0016272//prefoldin complex;	GO:0051082//unfolded protein binding;	-
CCM_00460	55.7913	59.7557	63.7469	66.1189	58.1159	61.2641	58.89	53.6539	62.1846	41.4814	44.9537	59.2387	0.0490844022810129	-0.0372111373365281	-0.299585307051798	-0.348669709332811	GO:0016887;GO:0005783;GO:0016125;GO:0051260;GO:0005524;GO:0045053;GO:0010008;GO:0032511;GO:0042803;GO:0070676	K12196	sordNOG06961	O	sp|Q5AG40|VPS4_CANAL Vacuolar protein sorting-associated protein 4 OS=Candida albicans (strain SC5314 / ATCC MYA-2876) GN=VPS4 PE=2 SV=1	vacuolar protein sorting-associated protein VPS4	18162495	GO:0016125//sterol metabolic process;GO:0051260//protein homooligomerization;GO:0045053//protein retention in Golgi apparatus;GO:0032511//late endosome to vacuole transport via multivesicular body sorting pathway;GO:0070676//intralumenal vesicle formation;	GO:0005783//endoplasmic reticulum;GO:0010008//endosome membrane;	GO:0016887//ATP hydrolysis activity;GO:0005524//ATP binding;GO:0042803//protein homodimerization activity;	ko04217(Necroptosis);ko04144(Endocytosis)
CCM_00461	12.7369	11.001	11.1461	11.2239	9.45655	12.7153	9.51046	8.97271	9.25529	9.87345	15.0482	13.1412	-0.0629017280237192	-0.330679942466083	0.125813167343211	0.18871489536693	GO:0032259;GO:0008168	K15267	opiNOG23315	S	sp|P87292|MTF1_LACKL Mitochondrial transcription factor 1 OS=Lachancea kluyveri GN=MTF1 PE=3 SV=3	hypothetical protein	18162496	GO:0032259//methylation;	-	GO:0008168//methyltransferase activity;	-
CCM_00462	63.9064	64.8	76.7241	40.5025	33.0204	28.0231	49.5307	54.0491	63.041	38.2745	42.4083	42.6388	-1.01651680441765	-0.3020821112914	-0.736224246028152	0.2802925583895	GO:0008615;GO:0004751;GO:0009052;GO:0042802	K01807	sordNOG07021	G	sp|Q9UTL3|RPIA_SCHPO Ribose-5-phosphate isomerase OS=Schizosaccharomyces pombe (strain 972 / ATCC 24843) GN=rki1 PE=3 SV=1	ribose 5-phosphate isomerase A	18162497	GO:0008615//pyridoxine biosynthetic process;GO:0009052//pentose-phosphate shunt, non-oxidative branch;	-	GO:0004751//ribose-5-phosphate isomerase activity;GO:0042802//identical protein binding;	ko00710(Carbon fixation in photosynthetic organisms);ko00030(Pentose phosphate pathway)
CCM_00463	53.0162	52.9376	69.5543	41.5692	33.7091	35.6403	61.6542	47.1946	45.6504	15.1575	13.9673	22.347	-0.6620354917292	-0.183937960379301	-1.76968188896279	-1.10764639723359	GO:0016021	-	sordNOG07571	S	sp|Q5K8R6|CXT1_CRYNJ Beta-1,2-xylosyltransferase 1 OS=Cryptococcus neoformans var. neoformans serotype D (strain JEC21 / ATCC MYA-565) GN=CXT1 PE=1 SV=1	capsule associated protein, putative	18162498	-	GO:0016021//integral component of membrane;	-	-
CCM_00464	149.916	143.293	140.585	121.531	197.087	142.38	148.3	124.616	102.317	121.574	85.2312	107.961	0.0877506023827679	-0.209219703296886	-0.462726473793719	-0.550477076176487	GO:0004053;GO:0006525;GO:0046872	K01476	opiNOG00016;sordNOG04882	E	sp|P33280|ARGI_NEUCR Arginase OS=Neurospora crassa (strain ATCC 24698 / 74-OR23-1A / CBS 708.71 / DSM 1257 / FGSC 987) GN=aga-1 PE=1 SV=3	arginase	18162499	GO:0006525//arginine metabolic process;	-	GO:0004053//arginase activity;GO:0046872//metal ion binding;	ko05146(Amoebiasis);ko00330(Arginine and proline metabolism);ko00220(Arginine biosynthesis)
CCM_00465	15.0709	13.4022	12.8655	24.3653	39.1465	22.5755	13.2683	14.7718	12.8485	28.8979	19.3243	31.7428	1.0583085538309	-0.015795516032823	0.951876384750006	-0.106432169080894	GO:0016021	-	opiNOG35337	S	-	hypothetical protein	18162500	-	GO:0016021//integral component of membrane;	-	-
CCM_00466	60.6548	39.596	43.3118	51.5594	49.873	77.7676	55.2477	48.6197	44.3945	38.2095	37.0957	40.5657	0.31989046022997	0.0464675852684345	-0.30916096958774	-0.62905142981771	GO:0005524;GO:0006468;GO:0004672	-	opiNOG51309;sordNOG07518;opiNOG54561;KOG1290	T	sp|Q45FA5|SRPK_PHYPO Serine/threonine-protein kinase SRPK OS=Physarum polycephalum PE=1 SV=1	protein kinase	18162501	GO:0006468//protein phosphorylation;	-	GO:0005524//ATP binding;GO:0004672//protein kinase activity;	-
CCM_00467	18.5012	33.0216	21.0706	25.2029	27.5592	29.522	23.1319	17.5747	17.2777	22.9842	19.4356	22.8133	0.180775070706946	-0.324176254168908	-0.154232568582624	-0.335007639289571	GO:0016301;GO:0016310	-	opiNOG52478	R	-	Protein kinase-like domain	18162502	GO:0016310//phosphorylation;	-	GO:0016301//kinase activity;	-
CCM_00468	207.731	74.8588	218.219	351.307	1436.36	1117.98	284.109	292.976	63.4818	1007.2	1426.07	1514.27	2.53652502570453	0.355087674681082	2.97861959156295	0.442094565858419	-	-	sordNOG14958;hypNOG14250;opiNOG46620	S	-	hypothetical protein	18162503	-	-	-	-
CCM_00469	8.04825	5.11846	5.12102	5.36955	5.63786	5.80279	7.7546	6.00797	6.25127	4.0647	4.69355	5.60796	-0.12153888680804	0.130122418564348	-0.348195609675591	-0.226656722867552	GO:0030989;GO:0000742;GO:0044732;GO:0000923;GO:0051415;GO:0030953;GO:0051315;GO:0033566;GO:0043015	-	sordNOG06147	S	sp|O60039|APSB_EMENI Anucleate primary sterigmata protein B OS=Emericella nidulans (strain FGSC A4 / ATCC 38163 / CBS 112.46 / NRRL 194 / M139) GN=apsB PE=4 SV=2	anucleate primary sterigmata protein B	18162504	GO:0030989//dynein-driven meiotic oscillatory nuclear movement;GO:0000742//karyogamy involved in conjugation with cellular fusion;GO:0051415//microtubule nucleation by interphase microtubule organizing center;GO:0030953//astral microtubule organization;GO:0051315//attachment of mitotic spindle microtubules to kinetochore;GO:0033566//gamma-tubulin complex localization;	GO:0044732//mitotic spindle pole body;GO:0000923//equatorial microtubule organizing center;	GO:0043015//gamma-tubulin binding;	-
CCM_00470	5.19051	4.41217	5.95811	4.0573	4.02554	3.24366	4.37534	6.98112	4.93629	5.49614	5.33795	6.15228	-0.458214557165585	0.0663146038410999	0.126461318180076	0.584675875345661	-	-	NOG05142;sordNOG10112;opiNOG12997	S	sp|P75791|YBIU_ECOLI Uncharacterized protein YbiU OS=Escherichia coli (strain K12) GN=ybiU PE=1 SV=1	DUF1479 domain protein	18162505	-	-	-	-
CCM_00471	136.491	194.359	280.96	512.89	538.483	329.479	178.083	262.409	241.497	605.5	448.741	524.725	1.17440226597428	0.156664758562022	1.36782332630739	0.19342106033311	-	K09983	opiNOG45347;COG3812	S	-	hypothetical protein	18162506	-	-	-	-
CCM_00472	111.587	92.5497	107.036	99.3411	109.609	125.323	120.271	137.699	131.236	86.7197	105.873	123.892	0.103309551284886	0.322819153341898	0.0244186775971231	-0.0788908736877633	-	-	sordNOG14966;opiNOG45560	S	-	hypothetical protein	18162507	-	-	-	-
CCM_00473	291.492	478.838	1361.17	767.73	951.91	70.6474	200.863	340.529	34.7006	289.489	101.887	358.078	-0.251677065254499	-1.88749627304734	-1.50795539231151	-1.25627832705701	GO:0004190;GO:0006508	K01382	opiNOG07767;NOG169569	SO	sp|P17576|CARP_IRPLA Polyporopepsin OS=Irpex lacteus PE=1 SV=1	cathepsin E, putative	18162508	GO:0006508//proteolysis;	-	GO:0004190//aspartic-type endopeptidase activity;	ko04142(Lysosome)
CCM_00474	9.37147	5.01159	26.8936	5.49935	5.91981	3.83935	7.07897	9.76035	5.06671	4.76315	4.45556	6.47524	-1.43571238297444	-0.913998783458961	-1.39511772896085	0.0405946540135922	GO:0055085;GO:0016021	-	opiNOG04094;sordNOG04708	G	sp|Q9P6J0|YHDC_SCHPO Uncharacterized transporter C1683.12 OS=Schizosaccharomyces pombe (strain 972 / ATCC 24843) GN=SPBC1683.12 PE=3 SV=1	phthalate transporter	18162509	GO:0055085//transmembrane transport;	GO:0016021//integral component of membrane;	-	-
CCM_00475	46.6088	99.1148	191.312	161.037	127.56	29.1938	44.1131	77.2896	20.3123	117.275	43.0535	116.629	-0.0848218659536159	-1.24990922156604	-0.283238495757913	-0.198416629804297	GO:0006508;GO:0008236	-	sorNOG02944;opiNOG16291;sordNOG10253	O	sp|D4AYS6|A1345_ARTBC Probable extracellular serine carboxypeptidase OS=Arthroderma benhamiae (strain ATCC MYA-4681 / CBS 112371) GN=ARB_01345 PE=1 SV=1	serine peptidase, putative	18162510	GO:0006508//proteolysis;	-	GO:0008236//serine-type peptidase activity;	-
CCM_00476	3.11883	3.69147	5.00712	1.31588	1.30225	1.66813	1.21145	1.23045	1.64079	3.6634	2.22895	3.81717	-1.46312465551384	-1.53332365684448	-0.283443188567448	1.17968146694639	GO:0006357;GO:0008270;GO:0005634;GO:0000981	-	eurotNOG11501;opiNOG50666	S	-	Fungal transcriptional regulatory protein	18162511	GO:0006357//regulation of transcription by RNA polymerase II;	GO:0005634//nucleus;	GO:0008270//zinc ion binding;GO:0000981//DNA-binding transcription factor activity, RNA polymerase II-specific;	-
CCM_00477	0	0.384817	0.15949	0.0838285	0.235782	0.2495	0.07509	0	0	0.164737	0.324562	0.387357	0.0642868018122998	-2.85772879245702	0.687589820494283	0.623303018681983	GO:0015908;GO:0016021;GO:0006950;GO:0005783;GO:0045332;GO:0004012;GO:0005886	-	opiNOG53869;eurotNOG11843	S	sp|C8ZI10|RSB1_YEAS8 Sphingoid long-chain base transporter RSB1 OS=Saccharomyces cerevisiae (strain Lalvin EC1118 / Prise de mousse) GN=RSB1 PE=3 SV=1	RTA1 domain protein	18162512	GO:0015908//fatty acid transport;GO:0006950//response to stress;GO:0045332//phospholipid translocation;	GO:0016021//integral component of membrane;GO:0005783//endoplasmic reticulum;GO:0005886//plasma membrane;	-	-
CCM_00478	5.61318	8.55572	6.7169	5.08954	6.48554	5.40494	5.68269	5.81978	7.94393	6.09266	6.76506	5.20044	-0.29868434506135	-0.103019116547063	-0.209872646417589	0.0888116986437607	GO:1902600;GO:0016021;GO:0015299	K24160	COG0025;sorNOG07129;opiNOG20233	P	sp|Q99271|NAH1_YEAST Na(+)/H(+) antiporter OS=Saccharomyces cerevisiae (strain ATCC 204508 / S288c) GN=NHA1 PE=1 SV=1	Na(+)/H(+) antiporter 1	18162513	GO:1902600//proton transmembrane transport;	GO:0016021//integral component of membrane;	GO:0015299//solute:proton antiporter activity;	-
CCM_00479	21.0216	16.7896	12.6138	11.7309	8.6278	15.401	17.6451	16.7087	18.2842	6.67329	10.8994	8.9393	-0.495807638464614	0.0619616290724426	-0.927496304724208	-0.431688666259594	GO:0000981;GO:0005634;GO:0008270;GO:0006357;GO:0003677	-	sordNOG10534	S	-	fungal specific transcription factor, putative	18162514	GO:0006357//regulation of transcription by RNA polymerase II;	GO:0005634//nucleus;	GO:0000981//DNA-binding transcription factor activity, RNA polymerase II-specific;GO:0008270//zinc ion binding;GO:0003677//DNA binding;	-
CCM_00480	34.351	42.5718	66.6604	28.7206	26.2654	19.7945	38.3072	50.2502	39.5068	24.6062	23.556	25.2378	-0.941151340023504	-0.165020359744353	-0.968034483872023	-0.0268831438485186	GO:0016884;GO:0016740	K01426	opiNOG05490;sordNOG07862;opiNOG01912;pleNOG00417	J	sp|D4B3C8|A2965_ARTBC Putative amidase ARB_02965 OS=Arthroderma benhamiae (strain ATCC MYA-4681 / CBS 112371) GN=ARB_02965 PE=1 SV=1	glutamyl-tRNA(Gln) amidotransferase subunit A	18162515	-	-	GO:0016884//carbon-nitrogen ligase activity, with glutamine as amido-N-donor;GO:0016740//transferase activity;	ko00643(Styrene degradation);ko00627(Aminobenzoate degradation);ko00380(Tryptophan metabolism);ko00360(Phenylalanine metabolism);ko00330(Arginine and proline metabolism)
CCM_00481	10.5064	16.0044	15.6601	9.14555	13.7452	8.46844	12.3628	9.79572	9.09703	10.8925	12.4469	11.0132	-0.427361010933261	-0.432136385726059	-0.295830540703894	0.131530470229367	GO:0003993;GO:0046872;GO:0016311	K22390	opiNOG13354;opiNOG03139;sordNOG08053	G	sp|Q12546|PPA_ASPFI Acid phosphatase OS=Aspergillus ficuum GN=aphA PE=1 SV=1	acid phosphatase AphA	18162516	GO:0016311//dephosphorylation;	-	GO:0003993//acid phosphatase activity;GO:0046872//metal ion binding;	-
CCM_00482	36.1357	64.9905	75.5554	51.534	41.5099	27.4708	46.1363	53.0685	73.6054	33.128	29.9123	52.6643	-0.55194240498169	-0.0319632956089752	-0.610705428191247	-0.0587630232095571	-	-	sordNOG10224	S	-	hypothetical protein	18162517	-	-	-	-
CCM_00483	40.9755	54.2516	44.7432	31.7653	26.7021	28.1482	38.1866	46.0319	32.7783	22.3096	18.2035	17.9141	-0.69242111480815	-0.258650982574419	-1.26040927652417	-0.567988161716024	-	-	COG4805;opiNOG03089	S	-	X-Pro dipeptidyl-peptidase	18162518	-	-	-	-
CCM_00484	21.7326	49.869	27.823	38.5938	34.9984	31.6348	19.4522	18.398	14.2415	39.2182	28.576	25.7595	0.0818307018510853	-0.932550404692925	-0.0878086062797658	-0.169639308130851	GO:0016021	K13348	opiNOG31106;hypNOG05111	S	sp|Q4IPX8|SYM1_GIBZE Protein SYM1 OS=Gibberella zeae (strain PH-1 / ATCC MYA-4620 / FGSC 9075 / NRRL 31084) GN=SYM1 PE=3 SV=1	integral membrane protein, Mpv17/PMP22 family, putative	18162519	-	GO:0016021//integral component of membrane;	-	ko04146(Peroxisome)
CCM_00485	149.881	116.278	172.61	103.435	121.678	86.6195	124.396	159.462	127.566	67.6215	66.8619	63.8384	-0.493146584119274	-0.0928311050304826	-1.14561599993365	-0.652469415814373	GO:0005975;GO:0004568;GO:0006032	K01183	sordNOG05378;sorNOG02985	G	sp|Q873X9|CHIB1_ASPFM Endochitinase B1 OS=Neosartorya fumigata GN=chiB1 PE=1 SV=1	endochitinase 1 precursor	18162520	GO:0005975//carbohydrate metabolic process;GO:0006032//chitin catabolic process;	-	GO:0004568//chitinase activity;	ko00520(Amino sugar and nucleotide sugar metabolism)
CCM_00486	34.7995	40.7425	34.1268	34.308	18.3555	33.4082	28.4268	21.8207	46.1037	50.9689	54.4322	23.9176	-0.349541926106019	-0.186777881679134	0.237778000126067	0.587319926232086	GO:0006364;GO:0031428;GO:0032040;GO:0030686	K14564	sordNOG10575;opiNOG04620	JA	sp|O94514|NOP56_SCHPO Nucleolar protein 56 OS=Schizosaccharomyces pombe (strain 972 / ATCC 24843) GN=nop56 PE=3 SV=1	protein SIK1	18162521	GO:0006364//rRNA processing;	GO:0031428//box C/D RNP complex;GO:0032040//small-subunit processome;GO:0030686//90S preribosome;	-	ko05017(Spinocerebellar ataxia);ko03008(Ribosome biogenesis in eukaryotes)
CCM_00487	1037.63	1270.5	1295.12	1736.87	987.299	1383.88	925.463	791.806	1142.11	1830.23	1179.18	1397.58	0.189153130702026	-0.333594670812919	0.290496652523686	0.10134352182166	GO:0006412;GO:0003735;GO:0005840	K02977	opiNOG25544;sordNOG04781	J	sp|P14799|RS27A_NEUCR Ubiquitin-40S ribosomal protein S27a OS=Neurospora crassa (strain ATCC 24698 / 74-OR23-1A / CBS 708.71 / DSM 1257 / FGSC 987) GN=ubi::crp-6 PE=1 SV=4	ubiquitin	18162522	GO:0006412//translation;	GO:0005840//ribosome;	GO:0003735//structural constituent of ribosome;	ko05171(Coronavirus disease - COVID-19);ko05167(Kaposi sarcoma-associated herpesvirus infection);ko05131(Shigellosis);ko05022(Pathways of neurodegeneration - multiple diseases);ko05012(Parkinson disease);ko04137(Mitophagy - animal);ko04120(Ubiquitin mediated proteolysis);ko03010(Ribosome)
CCM_00488	347.476	419.977	442.497	615.761	308.348	468.921	255.689	176.729	380.978	662.671	386.744	478.178	0.203277832851076	-0.572917853744667	0.336311510233283	0.133033677382207	GO:0005840;GO:0003735;GO:0006412	K02976	sordNOG15586;opiNOG33364;COG4830	J	sp|P21772|RS26_NEUCR 40S ribosomal protein S26E OS=Neurospora crassa (strain ATCC 24698 / 74-OR23-1A / CBS 708.71 / DSM 1257 / FGSC 987) GN=rps-26 PE=3 SV=2	40S ribosomal protein S26E	18162523	GO:0006412//translation;	GO:0005840//ribosome;	GO:0003735//structural constituent of ribosome;	ko05171(Coronavirus disease - COVID-19);ko03010(Ribosome)
CCM_00489	8.23799	9.03701	12.5044	11.9176	11.4301	8.10132	11.2921	9.93779	11.1039	6.6444	6.65642	11.1852	0.0786999441381994	0.118728198620387	-0.282357119818813	-0.361057063957013	GO:0051276;GO:0005524;GO:0005694	K06675	sordNOG04858;opiNOG01474	DB	sp|P41004|SMC4_SCHPO Structural maintenance of chromosomes protein 4 OS=Schizosaccharomyces pombe (strain 972 / ATCC 24843) GN=cut3 PE=1 SV=2	nuclear condensin complex subunit Smc4	18162524	GO:0051276//chromosome organization;	GO:0005694//chromosome;	GO:0005524//ATP binding;	ko04111(Cell cycle - yeast)
CCM_00490	20.1979	23.782	26.0244	23.0618	24.2858	27.731	25.985	21.9172	23.7299	19.1541	20.7873	23.8168	0.100961047738746	0.0331661889063297	-0.134833083348411	-0.235794131087158	GO:0005643;GO:0005829	K25129	necNOG05371;opiNOG43864;sordNOG09450	S	sp|G0S2G1|ELYS_CHATD Protein ELYS OS=Chaetomium thermophilum (strain DSM 1495 / CBS 144.50 / IMI 039719) GN=ELYS PE=1 SV=1	hypothetical protein	18162525	-	GO:0005643//nuclear pore;GO:0005829//cytosol;	-	ko03013(Nucleocytoplasmic transport)
CCM_00491	45.7213	48.0432	34.6086	10.026	12.4783	15.7346	36.9738	52.2742	77.1749	11.1764	11.6624	10.5661	-1.74723299523698	0.374509315314863	-1.94220969086489	-0.194976695627904	GO:0016310;GO:0030246;GO:0016301;GO:0005975	K07106	opiNOG32786;COG2103	SR	sp|Q9KXT4|MURQ_STRCO N-acetylmuramic acid 6-phosphate etherase OS=Streptomyces coelicolor (strain ATCC BAA-471 / A3(2) / M145) GN=murQ PE=3 SV=1	glucokinase regulator family protein, putative	18162526	GO:0016310//phosphorylation;GO:0005975//carbohydrate metabolic process;	-	GO:0030246//carbohydrate binding;GO:0016301//kinase activity;	ko00520(Amino sugar and nucleotide sugar metabolism)
CCM_00492	58.3252	39.3994	31.4867	9.44513	13.283	15.1558	46.4226	63.4274	74.9646	14.4859	13.7929	9.44994	-1.77007170420141	0.516347277348315	-1.77599728090343	-0.00592557670202018	GO:0055085;GO:0016021	-	KOG3098;fuNOG23719;eurotNOG00684;opiNOG70024;opiNOG70343	S	sp|Q9URX1|YLX5_SCHPO UNC93-like protein C922.05c OS=Schizosaccharomyces pombe (strain 972 / ATCC 24843) GN=SPAC922.05c PE=3 SV=1	MFS transporter, putative	18162527	GO:0055085//transmembrane transport;	GO:0016021//integral component of membrane;	-	-
CCM_00493	0.796755	0.11288	1.52047	0.73769	2.36306	1.52472	1.43172	0.608647	0.747365	1.08727	2.26112	2.89743	0.928580912748795	0.198070307284889	1.36186933727948	0.433288424530685	GO:0016567;GO:0008270;GO:0016787;GO:0004842	-	opiNOG21757;sorNOG06694;sordNOG05258;KOG1812	O	sp|P0CE10|DEAHB_ARATH ATP-dependent RNA helicase DEAH11, chloroplastic OS=Arabidopsis thaliana GN=At4g01020 PE=3 SV=1	IBR finger domain protein	18162528	GO:0016567//protein ubiquitination;	-	GO:0008270//zinc ion binding;GO:0016787//hydrolase activity;GO:0004842//ubiquitin-protein transferase activity;	-
CCM_00494	4.14715	1.52762	1.46107	3.32775	5.21993	3.68241	3.03818	3.10468	1.91511	1.13185	1.98218	3.96252	0.777282374561377	0.175334605162636	-0.0120331980018517	-0.789315572563228	GO:0004842;GO:0008270;GO:0016567	-	sorNOG06694;opiNOG21757;magNOG06231;hypNOG11567	O	sp|Q84RR0|ARI7_ARATH Probable E3 ubiquitin-protein ligase ARI7 OS=Arabidopsis thaliana GN=ARI7 PE=2 SV=1	IBR finger domain protein	18162529	GO:0016567//protein ubiquitination;	-	GO:0004842//ubiquitin-protein transferase activity;GO:0008270//zinc ion binding;	-
CCM_00495	31.6449	37.464	35.6227	40.0741	38.9437	40.5165	40.0673	32.6963	40.7733	23.4624	28.5205	35.1296	0.190728073761454	0.116463734093652	-0.265747440579587	-0.456475514341041	GO:0016021	K23542	sorNOG02652;hypNOG06671	S	sp|P32341|VPH2_YEAST Vacuolar ATPase assembly integral membrane protein VPH2 OS=Saccharomyces cerevisiae (strain ATCC 204508 / S288c) GN=VPH2 PE=1 SV=1	hypothetical protein	18162530	-	GO:0016021//integral component of membrane;	-	-
CCM_00496	29.8339	42.6549	24.4244	36.2712	27.2985	28.1229	29.2452	24.9274	34.1743	43.6039	43.7866	36.9521	-0.0798890970939178	-0.133515054783062	0.359554931070193	0.439444028164111	GO:0008299;GO:0006744;GO:0000010;GO:0031314	K05355	sordNOG07593	H	sp|Q7S565|COQ1_NEUCR Probable hexaprenyl pyrophosphate synthase, mitochondrial OS=Neurospora crassa (strain ATCC 24698 / 74-OR23-1A / CBS 708.71 / DSM 1257 / FGSC 987) GN=NCU02305 PE=3 SV=1	decaprenyl-diphosphate synthase subunit 1	18162531	GO:0008299//isoprenoid biosynthetic process;GO:0006744//ubiquinone biosynthetic process;	GO:0031314//extrinsic component of mitochondrial inner membrane;	GO:0000010//trans-hexaprenyltranstransferase activity;	ko00900(Terpenoid backbone biosynthesis)
CCM_00497	35.6433	43.6074	40.9848	39.3582	30.5607	29.848	28.8355	28.8652	40.2152	38.5136	24.9272	35.9244	-0.269229374061494	-0.296248411975602	-0.275049289004696	-0.00581991494320239	GO:0000256;GO:0050897;GO:0008270;GO:0004038	K01466	sordNOG05783	F	sp|P32375|ALN_YEAST Allantoinase OS=Saccharomyces cerevisiae (strain ATCC 204508 / S288c) GN=DAL1 PE=3 SV=2	allantoinase	18162532	GO:0000256//allantoin catabolic process;	-	GO:0050897//cobalt ion binding;GO:0008270//zinc ion binding;GO:0004038//allantoinase activity;	ko00230(Purine metabolism)
CCM_00498	62.3776	41.7061	52.8164	44.2614	43.9548	51.4232	142.244	101.099	65.0843	22.2222	21.7969	24.3097	-0.168139826341264	0.975087886477235	-1.19928007640466	-1.03114025006339	-	-	-	-	-	hypothetical protein	18162533	-	-	-	-
CCM_00499	32.7223	21.3668	29.1808	29.6797	38.3156	34.1744	61.8619	46.7085	35.1899	25.5536	23.0421	33.6092	0.295098467306023	0.787797317381363	-0.0185709177141603	-0.313669385020183	GO:0005524;GO:0016021;GO:0016887	-	sordNOG07323	Q	sp|Q08234|YO075_YEAST Uncharacterized ABC transporter ATP-binding protein/permease YOL075C OS=Saccharomyces cerevisiae (strain ATCC 204508 / S288c) GN=YOL075C PE=1 SV=3	ABC efflux transporter	18162534	-	GO:0016021//integral component of membrane;	GO:0005524//ATP binding;GO:0016887//ATP hydrolysis activity;	-
CCM_00500	22.5245	34.12	20.9741	23.7528	23.1221	33.262	21.7349	22.1108	25.5611	20.1565	27.4464	25.2075	0.0460628116252956	-0.16132584222945	-0.0922570953056652	-0.138319906930961	-	-	onyNOG06149;opiNOG50114;opiNOG52279	S	-	hypothetical protein	18162535	-	-	-	-
CCM_00501	0.103843	0.264813	0.182922	0.288433	0.480752	0.286156	0.11483	0.317304	0.299709	0.692781	0.868576	0.236942	0.936075063511688	0.407970329854708	1.70499791607572	0.768922852564034	GO:0055085;GO:0022891;GO:0016021	-	sorNOG03005;sordNOG09771	R	sp|Q9XIH6|PLT2_ARATH Putative polyol transporter 2 OS=Arabidopsis thaliana GN=PLT2 PE=3 SV=1	galactose-proton symport, putative	18162536	GO:0055085//transmembrane transport;	GO:0016021//integral component of membrane;	-	-
CCM_00502	2.75944	0.735203	2.1765	0.91518	2.18084	1.09711	1.57124	2.45404	1.6404	1.01165	1.21802	2.25541	-0.4356125059983	-0.00138992529842843	-0.33850638368001	0.0971061223182901	-	-	sordNOG13423;opiNOG39428;NOG133907	S	-	hypothetical protein	18162537	-	-	-	-
CCM_00503	3.33244	5.16972	7.04424	4.47383	3.39897	3.06103	2.90196	3.66577	5.41015	3.56221	4.85301	5.48898	-0.507781736940196	-0.376209065675787	-0.161060611551985	0.346721125388211	GO:0031505;GO:0001558;GO:0030950;GO:0031932;GO:0005737	K06867	sordNOG09513;sorNOG04703;NOG72345	R	sp|Q4FE45|XB33_ARATH E3 ubiquitin-protein ligase XBAT33 OS=Arabidopsis thaliana GN=XBAT33 PE=2 SV=1	ankyrin repeat domain protein, putative	18162538	GO:0031505//fungal-type cell wall organization;GO:0001558//regulation of cell growth;GO:0030950//establishment or maintenance of actin cytoskeleton polarity;	GO:0031932//TORC2 complex;GO:0005737//cytoplasm;	-	-
CCM_00504	5.93765	15.8527	10.533	7.82036	4.13789	7.91225	3.4679	2.9898	5.72044	6.61904	3.89722	4.86591	-0.70195074599622	-1.40828517099038	-1.07131936599779	-0.369368620001568	GO:0005576;GO:0045735;GO:0030145	-	opiNOG36403;NOG56765	S	sp|P09350|SR1A_PHYPO Spherulin-1A OS=Physarum polycephalum PE=1 SV=1	spherulin-1B precursor	18162539	-	GO:0005576//extracellular region;	GO:0045735//nutrient reservoir activity;GO:0030145//manganese ion binding;	-
CCM_00505	22.5357	23.7189	20.3021	22.567	18.9559	20.7004	16.9522	20.8942	17.38	25.552	32.1227	21.0444	-0.0971295381750557	-0.269228130229456	0.2421272043132	0.339256742488255	GO:0005743;GO:0032592;GO:0055088;GO:0007005	K08869	sordNOG11653	R	sp|O60111|MCP2L_SCHPO ABC1 family protein MCP2 homolog OS=Schizosaccharomyces pombe (strain 972 / ATCC 24843) GN=SPBC15C4.02 PE=3 SV=2	ubiquinone biosynthesis protein	18162540	GO:0055088//lipid homeostasis;GO:0007005//mitochondrion organization;	GO:0005743//mitochondrial inner membrane;GO:0032592//integral component of mitochondrial membrane;	-	-
CCM_00506	12.9979	22.4922	23.714	13.0659	13.5395	9.12506	13.2438	15.6598	13.9071	10.1355	11.3157	16.762	-0.728545457979189	-0.46772594052727	-0.631626051916642	0.0969194060625475	-	-	hypNOG07964;sordNOG14424	S	-	hypothetical protein	18162541	-	-	-	-
CCM_00507	131.529	96.7746	104.053	141.412	203.1	133.999	75.025	87.2714	74.9433	278.482	197.738	222.181	0.525822361523664	-0.486383994691932	1.07132628169949	0.545503920175823	GO:0045033;GO:0032527;GO:0032581;GO:0045046;GO:0050821;GO:0033328;GO:0005778;GO:0005829;GO:0005783;GO:1990415	K13337	opiNOG15432;sordNOG08954;sorNOG00617	U	sp|Q8VCI5|PEX19_MOUSE Peroxisomal biogenesis factor 19 OS=Mus musculus GN=Pex19 PE=1 SV=1	peroxin	18162542	GO:0045033//peroxisome inheritance;GO:0032527//protein exit from endoplasmic reticulum;GO:0032581//ER-dependent peroxisome organization;GO:0045046//protein import into peroxisome membrane;GO:0050821//protein stabilization;	GO:0005778//peroxisomal membrane;GO:0005829//cytosol;GO:0005783//endoplasmic reticulum;	GO:0033328//peroxisome membrane targeting sequence binding;	ko04146(Peroxisome)
CCM_00508	282.685	257.495	265.114	298.533	350.359	345.776	263.64	237.622	211.901	283.095	267.393	292.695	0.304698508427904	-0.175285241908079	0.0663301164997171	-0.238368391928187	GO:0005524;GO:0016925;GO:0019789	K10577	sordNOG10252	O	sp|P40984|UBC9_SCHPO SUMO-conjugating enzyme ubc9 OS=Schizosaccharomyces pombe (strain 972 / ATCC 24843) GN=hus5 PE=1 SV=1	ubiquitin-conjugating enzyme E2-18 kDa	18162543	GO:0016925//protein sumoylation;	-	GO:0005524//ATP binding;GO:0019789//SUMO transferase activity;	ko05206(MicroRNAs in cancer);ko04120(Ubiquitin mediated proteolysis);ko04064(NF-kappa B signaling pathway);ko03013(Nucleocytoplasmic transport)
CCM_00509	95.1257	184.547	101.221	149.994	104.795	100.336	110.961	46.9315	73.1894	108.851	101.966	102.349	-0.101065249218003	-0.720989288265519	-0.282465715889438	-0.181400466671435	GO:0004066;GO:0006529	K01953	sordNOG09746;opiNOG09213	E	sp|P78753|ASNS_SCHPO Probable asparagine synthetase [glutamine-hydrolyzing] OS=Schizosaccharomyces pombe (strain 972 / ATCC 24843) GN=asn1 PE=1 SV=3	asparagine synthetase	18162544	GO:0006529//asparagine biosynthetic process;	-	GO:0004066//asparagine synthase (glutamine-hydrolyzing) activity;	ko00250(Alanine, aspartate and glutamate metabolism)
CCM_00510	303.27	584.122	333.398	422.952	280.541	371.393	274.233	257.082	404.233	429.965	378.249	344.935	-0.183630362544065	-0.38393154781795	-0.0822355572340889	0.101394805309977	GO:0008308;GO:1903959;GO:0005741	K15040	sordNOG07806;opiNOG00908	P	sp|P07144|VDAC_NEUCR Mitochondrial outer membrane protein porin OS=Neurospora crassa (strain ATCC 24698 / 74-OR23-1A / CBS 708.71 / DSM 1257 / FGSC 987) GN=B7H23.070 PE=2 SV=1	outer mitochondrial membrane protein porin	18162545	GO:1903959//regulation of anion transmembrane transport;	GO:0005741//mitochondrial outer membrane;	GO:0008308//voltage-gated anion channel activity;	ko05415(Diabetic cardiomyopathy);ko05208(Chemical carcinogenesis - reactive oxygen species);ko05166(Human T-cell leukemia virus 1 infection);ko05022(Pathways of neurodegeneration - multiple diseases);ko05020(Prion disease);ko05017(Spinocerebellar ataxia);ko05016(Huntington disease);ko05012(Parkinson disease);ko05010(Alzheimer disease);ko04979(Cholesterol metabolism);ko04621(NOD-like receptor sign…
CCM_00511	24.4365	32.688	25.3603	23.7358	25.652	28.5364	22.2041	18.9277	14.7617	45.1513	39.0457	25.2856	-0.0820557520274279	-0.561445073051679	0.408501421646941	0.490557173674369	GO:0016021	-	sordNOG12923;sordNOG13067	O	sp|Q3AF07|DNAJ_CARHZ Chaperone protein DnaJ OS=Carboxydothermus hydrogenoformans (strain ATCC BAA-161 / DSM 6008 / Z-2901) GN=dnaJ PE=3 SV=1	DnaJ domain protein	18162546	-	GO:0016021//integral component of membrane;	-	-
CCM_00512	53.8985	52.4938	43.1321	43.4523	46.3661	50.0653	47.8328	37.0422	47.8049	40.142	43.5069	45.8766	-0.096151379613379	-0.17243082608246	-0.207144703348967	-0.110993323735587	GO:0005737;GO:0006310;GO:0043024;GO:0030466;GO:0070478;GO:0003677;GO:0008298;GO:0005524;GO:0004386;GO:0008270;GO:0016567	-	sordNOG08330	A	sp|Q9HEH1|RENT1_NEUCR Regulator of nonsense transcripts 1 homolog OS=Neurospora crassa (strain ATCC 24698 / 74-OR23-1A / CBS 708.71 / DSM 1257 / FGSC 987) GN=2E4.130 PE=3 SV=1	nonsense transcript regulator	18162547	GO:0006310//DNA recombination;GO:0030466//silent mating-type cassette heterochromatin assembly;GO:0070478//nuclear-transcribed mRNA catabolic process, 3'-5' exonucleolytic nonsense-mediated decay;GO:0008298//intracellular mRNA localization;GO:0016567//protein ubiquitination;	GO:0005737//cytoplasm;	GO:0043024//ribosomal small subunit binding;GO:0003677//DNA binding;GO:0005524//ATP binding;GO:0004386//helicase activity;GO:0008270//zinc ion binding;	-
CCM_00513	43.6017	43.1057	40.4038	33.1776	29.0067	37.5601	32.3324	29.4227	41.6867	39.1997	50.305	23.7643	-0.349783145201775	-0.297271861981145	-0.166338223963046	0.183444921238729	GO:0042134;GO:0032040;GO:0006364;GO:0043047;GO:0030515;GO:0019013;GO:0034457;GO:0042274	K14561	sordNOG08537	A	sp|Q755T8|IMP4_ASHGO U3 small nucleolar ribonucleoprotein protein IMP4 OS=Ashbya gossypii (strain ATCC 10895 / CBS 109.51 / FGSC 9923 / NRRL Y-1056) GN=IMP4 PE=3 SV=2	U3 small nucleolar ribonucleoprotein IMP4	18162548	GO:0006364//rRNA processing;GO:0042274//ribosomal small subunit biogenesis;	GO:0032040//small-subunit processome;GO:0019013//viral nucleocapsid;GO:0034457//Mpp10 complex;	GO:0042134//rRNA primary transcript binding;GO:0043047//single-stranded telomeric DNA binding;GO:0030515//snoRNA binding;	ko03008(Ribosome biogenesis in eukaryotes)
CCM_00514	16.7608	19.4609	15.7933	23.1908	29.0173	28.3832	17.9776	17.0382	23.4307	19.0388	19.4262	24.9173	0.63169780888618	0.168191409452054	0.285153119371099	-0.346544689515081	-	-	sordNOG06091;opiNOG05245	RS	sp|O14135|SET8_SCHPO SET domain-containing protein 8 OS=Schizosaccharomyces pombe (strain 972 / ATCC 24843) GN=set8 PE=3 SV=1	SET domain protein	18162549	-	-	-	-
CCM_00515	31.7882	31.667	35.3728	32.9597	34.4271	29.8901	27.7359	29.2318	34.6003	24.2209	26.3311	33.8066	-0.0228230291689472	-0.110077143388371	-0.228385111625102	-0.205562082456155	GO:0005737;GO:0005525	K06942	COG0012;opiNOG05914;sorNOG03324;sordNOG06271	RJ	sp|O94362|YHOF_SCHPO Uncharacterized GTP-binding protein C428.15 OS=Schizosaccharomyces pombe (strain 972 / ATCC 24843) GN=SPBC428.15 PE=3 SV=1	GTP-binding protein	18162550	-	GO:0005737//cytoplasm;	GO:0005525//GTP binding;	-
CCM_00516	31.5256	33.4257	40.5508	13.6385	20.9726	12.8514	51.4995	44.8884	44.5072	10.4011	10.0251	15.9266	-1.15241576663629	0.417347366151449	-1.53713012329672	-0.38471435666043	-	-	sordNOG14628	R	-	Tetratricopeptide-like helical	18162551	-	-	-	-
CCM_00517	27.7854	36.7104	49.0149	25.4316	34.6628	30.0436	47.0754	39.2974	46.2604	22.3887	26.1814	29.7524	-0.332620365164214	0.224614285459988	-0.535330492702644	-0.20271012753843	GO:0008152;GO:0016829;GO:0008483	K02619	sordNOG10326;opiNOG41357	S	-	Aminotransferase, class IV	18162552	GO:0008152//metabolic process;	-	GO:0016829//lyase activity;GO:0008483//transaminase activity;	ko00790(Folate biosynthesis)
CCM_00518	52.4168	62.6727	46.8806	49.5095	52.5337	45.8181	46.7149	42.3665	55.3897	60.056	61.844	48.317	-0.131483680253939	-0.164946249148319	0.0716469642627307	0.20313064451667	GO:0005741;GO:0006886;GO:0015450;GO:0016021;GO:0071806	K17768	opiNOG10776	U	sp|P23231|TOM70_NEUCR Mitochondrial import receptor subunit tom70 OS=Neurospora crassa (strain ATCC 24698 / 74-OR23-1A / CBS 708.71 / DSM 1257 / FGSC 987) GN=tom70 PE=2 SV=3	mitochondrial precursor protein import receptor tom70	18162553	GO:0006886//intracellular protein transport;GO:0071806//protein transmembrane transport;	GO:0005741//mitochondrial outer membrane;GO:0016021//integral component of membrane;	GO:0015450//protein-transporting ATPase activity;	-
CCM_00519	65.0684	70.0419	60.2925	58.8308	55.5031	46.1685	57.2136	58.6736	66.1131	53.3968	58.0155	52.7218	-0.283855544194652	-0.102510726321502	-0.251575458527699	0.0322800856669533	GO:0005768;GO:0016021;GO:0070056;GO:0016192;GO:0032120;GO:0005794;GO:0044853;GO:0051286;GO:0032153	K08486	sordNOG09518	U	sp|Q9USH7|PSY1_SCHPO Syntaxin-like protein psy1 OS=Schizosaccharomyces pombe (strain 972 / ATCC 24843) GN=psy1 PE=3 SV=1	t-SNARE	18162554	GO:0016192//vesicle-mediated transport;GO:0032120//ascospore-type prospore membrane formation;	GO:0005768//endosome;GO:0016021//integral component of membrane;GO:0070056//prospore membrane leading edge;GO:0005794//Golgi apparatus;GO:0044853//plasma membrane raft;GO:0051286//cell tip;GO:0032153//cell division site;	-	ko04721(Synaptic vesicle cycle);ko04130(SNARE interactions in vesicular transport)
CCM_00520	69.9659	62.4627	55.9541	57.2377	47.4097	56.763	47.2466	49.4304	61.8023	53.1102	46.2389	32.306	-0.222933223545609	-0.249371939708793	-0.516903584916077	-0.293970361370469	GO:0006357;GO:0003677;GO:0008270;GO:0000981;GO:0005634	-	opiNOG01953;sordNOG07881	KS	sp|P87000|ACU15_NEUCR Transcriptional activator protein acu-15 OS=Neurospora crassa (strain ATCC 24698 / 74-OR23-1A / CBS 708.71 / DSM 1257 / FGSC 987) GN=acu-15 PE=1 SV=2	C6 transcription factor FacB	18162555	GO:0006357//regulation of transcription by RNA polymerase II;	GO:0005634//nucleus;	GO:0003677//DNA binding;GO:0008270//zinc ion binding;GO:0000981//DNA-binding transcription factor activity, RNA polymerase II-specific;	-
CCM_00521	12.0014	14.741	9.26124	9.22576	8.79306	11.4285	10.136	16.0481	13.6805	14.8748	13.6663	8.80876	-0.290006022016926	0.146966478147411	0.0529584764288938	0.342964498445819	GO:0008889;GO:0006629	K18694	sordNOG06520;COG0584;opiNOG05553	C	sp|O14169|PGC1_SCHPO Phosphatidylglycerol phospholipase C OS=Schizosaccharomyces pombe (strain 972 / ATCC 24843) GN=SPAC4D7.02c PE=3 SV=2	glycerophosphoryl diester phosphodiesterase, putative	18162556	GO:0006629//lipid metabolic process;	-	GO:0008889//glycerophosphodiester phosphodiesterase activity;	ko00564(Glycerophospholipid metabolism)
CCM_00522	50.9209	44.3266	45.6113	41.307	38.5088	43.8939	41.544	46.4474	50.9549	46.1611	49.09	39.7163	-0.187291785717346	-0.0197223161565734	-0.0616386354316974	0.125653150285649	GO:0016593;GO:0006368;GO:0003677;GO:0006414;GO:0003746;GO:0016570	K15178	sordNOG04355	K	sp|P53064|RTF1_YEAST RNA polymerase-associated protein RTF1 OS=Saccharomyces cerevisiae (strain ATCC 204508 / S288c) GN=RTF1 PE=1 SV=2	RNA polymerase II transcription elongation factor Rtf1p, putative	18162557	GO:0006368//transcription elongation from RNA polymerase II promoter;GO:0006414//translational elongation;GO:0016570//histone modification;	GO:0016593//Cdc73/Paf1 complex;	GO:0003677//DNA binding;GO:0003746//translation elongation factor activity;	-
CCM_00523	15.1977	25.4412	23.4043	21.1497	21.7716	11.5619	11.7537	18.8033	19.6174	34.9467	25.9028	35.741	-0.233232681620034	-0.352093485289566	0.592837307006773	0.826069988626807	GO:0031314;GO:0055114;GO:0006744;GO:0008682;GO:0016709	K06134	sorNOG00659;opiNOG07002	H	sp|P41735|COQ7_YEAST 5-demethoxyubiquinone hydroxylase, mitochondrial OS=Saccharomyces cerevisiae (strain ATCC 204508 / S288c) GN=CAT5 PE=1 SV=2	catabolite repression protein CAT5	18162558	GO:0055114//obsolete oxidation-reduction process;GO:0006744//ubiquinone biosynthetic process;	GO:0031314//extrinsic component of mitochondrial inner membrane;	GO:0008682//2-octoprenyl-3-methyl-6-methoxy-1,4-benzoquinone hydroxylase activity;GO:0016709//oxidoreductase activity, acting on paired donors, with incorporation or reduction of molecular oxygen, NAD(P)H as one donor, and incorporation of one atom of oxygen;	ko00130(Ubiquinone and other terpenoid-quinone biosynthesis)
CCM_00524	21.2056	20.7767	20.7068	22.9214	21.2387	28.5007	20.9498	21.2628	21.3921	20.0707	23.1908	22.9933	0.21296258360327	0.0209164014773295	0.0798097875417049	-0.133152796061566	GO:0030334;GO:0048017;GO:0006654;GO:0046488;GO:0005829;GO:0035091;GO:0004630;GO:0050764	K01115	opiNOG01373;sordNOG07814	I	sp|Q09706|PLD1_SCHPO Phospholipase D1 OS=Schizosaccharomyces pombe (strain 972 / ATCC 24843) GN=pld1 PE=1 SV=1	phospholipase D1	18162559	GO:0030334//regulation of cell migration;GO:0048017//inositol lipid-mediated signaling;GO:0006654//phosphatidic acid biosynthetic process;GO:0046488//phosphatidylinositol metabolic process;GO:0050764//regulation of phagocytosis;	GO:0005829//cytosol;	GO:0035091//phosphatidylinositol binding;GO:0004630//phospholipase D activity;	ko05231(Choline metabolism in cancer);ko05212(Pancreatic cancer);ko05208(Chemical carcinogenesis - reactive oxygen species);ko05200(Pathways in cancer);ko04928(Parathyroid hormone synthesis, secretion and action);ko04912(GnRH signaling pathway);ko04724(Glutamatergic synapse);ko04666(Fc gamma R-mediated phagocytosis);ko04144(Endocytosis);ko04072(Phospholipase D signaling pathway);ko04071(Sphingoli…
CCM_00525	11.1621	10.7662	7.64649	9.77788	9.42832	14.9825	10.4729	9.30196	11.1617	7.14586	6.60147	7.23553	0.209154556420882	0.064946516434106	-0.495154243430488	-0.704308799851369	-	-	opiNOG03956;opiNOG22304;sorNOG07024	S	sp|Q9SZJ2|GRDP2_ARATH Glycine-rich domain-containing protein 2 OS=Arabidopsis thaliana GN=GRDP2 PE=2 SV=1	hypothetical protein	18162560	-	-	-	-
CCM_00526	7.65416	4.76804	6.3813	9.30474	8.77445	8.64089	8.04404	7.07004	7.7404	6.59124	4.24138	6.39934	0.506922635602154	0.28147593224281	-0.125914415799688	-0.632837051401842	GO:0016021	-	opiNOG28278;sordNOG12075;sorNOG06560	S	-	hypothetical protein	18162561	-	GO:0016021//integral component of membrane;	-	-
CCM_00527	18.4619	22.7296	16.618	16.0038	11.588	20.1263	27.7961	21.8335	33.8678	10.7049	11.9634	10.3114	-0.276769343891136	0.530426669926217	-0.809725010078343	-0.532955666187208	GO:0055085;GO:0016021	-	opiNOG02197;sordNOG11919	G	sp|Q07904|THI73_YEAST Thiamine pathway transporter THI73 OS=Saccharomyces cerevisiae (strain ATCC 204508 / S288c) GN=THI73 PE=1 SV=1	MFS transporter, putative	18162562	GO:0055085//transmembrane transport;	GO:0016021//integral component of membrane;	-	-
CCM_00528	10.8414	20.9222	20.0438	12.7205	6.3305	15.4611	15.0936	9.16226	19.2817	8.23392	7.76104	6.68579	-0.586058473375311	-0.250898403960594	-1.19169098206095	-0.605632508685635	GO:0071473;GO:0090002;GO:0055114;GO:0030437;GO:0006623;GO:0016628;GO:0006897;GO:0006696;GO:0071210;GO:0005622;GO:0016021	K00223	opiNOG01534;sordNOG06316	TI	sp|P25340|ERG4_YEAST Delta(24(24(1)))-sterol reductase OS=Saccharomyces cerevisiae (strain ATCC 204508 / S288c) GN=ERG4 PE=1 SV=2	Delta(24(24(1)))-sterol reductase	18162563	GO:0071473//cellular response to cation stress;GO:0055114//obsolete oxidation-reduction process;GO:0030437//ascospore formation;GO:0006623//protein targeting to vacuole;GO:0006897//endocytosis;GO:0006696//ergosterol biosynthetic process;GO:0071210//protein insertion into membrane raft;	GO:0005622//intracellular anatomical structure;GO:0016021//integral component of membrane;	GO:0016628//oxidoreductase activity, acting on the CH-CH group of donors, NAD or NADP as acceptor;	ko00100(Steroid biosynthesis)
CCM_00529	259.08	243.511	256.159	275.581	271.417	290.131	238.198	286.148	275.472	279.806	260.841	300.096	0.141826154432328	0.0760477384948341	0.148038073195457	0.00621191876312888	GO:0006879;GO:0006878;GO:0006897;GO:0033179;GO:0007033;GO:0015078;GO:0016021;GO:0015991;GO:0005774;GO:0005783;GO:0006623	K02155	sordNOG09347	C	sp|P31413|VATL_NEUCR V-type proton ATPase 16 kDa proteolipid subunit OS=Neurospora crassa (strain ATCC 24698 / 74-OR23-1A / CBS 708.71 / DSM 1257 / FGSC 987) GN=vma-3 PE=2 SV=1	vacuolar ATP synthase 16 kDa proteolipid subunit	18162564	GO:0006879//cellular iron ion homeostasis;GO:0006878//cellular copper ion homeostasis;GO:0006897//endocytosis;GO:0007033//vacuole organization;GO:0006623//protein targeting to vacuole;	GO:0033179//proton-transporting V-type ATPase, V0 domain;GO:0016021//integral component of membrane;GO:0005774//vacuolar membrane;GO:0005783//endoplasmic reticulum;	GO:0015078//proton transmembrane transporter activity;	ko05323(Rheumatoid arthritis);ko05165(Human papillomavirus infection);ko05152(Tuberculosis);ko05120(Epithelial cell signaling in Helicobacter pylori infection);ko05110(Vibrio cholerae infection);ko04966(Collecting duct acid secretion);ko04721(Synaptic vesicle cycle);ko04145(Phagosome);ko04142(Lysosome);ko00190(Oxidative phosphorylation)
CCM_00530	13.1324	20.038	15.6902	27.2004	25.6442	21.825	15.2208	15.0855	14.0463	24.5119	19.678	25.6985	0.611849509986287	-0.139653281836378	0.516381224375243	-0.0954682856110438	GO:0042578	-	sordNOG08738	I	sp|A8E7C5|SAC2_DANRE Phosphatidylinositide phosphatase SAC2 OS=Danio rerio GN=inpp5f PE=3 SV=1	SacI domain protein	18162565	-	-	GO:0042578//phosphoric ester hydrolase activity;	-
CCM_00531	33.8472	20.1541	26.1391	17.3344	27.3232	27.0353	42.107	45.4169	39.6421	14.578	16.9251	21.6162	-0.160701079009992	0.66611057743041	-0.593293376058238	-0.432592297048246	-	-	-	-	-	hypothetical protein	18162566	-	-	-	-
CCM_00532	126.118	83.1696	88.7885	58.3129	89.9214	75.8781	124.101	105.129	119.422	46.3046	57.4125	56.7466	-0.411459300212339	0.226108044100125	-0.89343458917395	-0.481975288961612	-	-	opiNOG00344;sordNOG05533	R	-	CASC3/Barentsz domain-containing protein	18162567	-	-	-	-
CCM_00533	297.93	102.922	351.254	53.746	69.2863	40.6447	135.344	313.018	207.579	44.2672	48.835	57.0964	-2.20008405303714	-0.197368372631741	-2.32406358087549	-0.123979527838349	-	-	sordNOG14365	S	-	hypothetical protein	18162568	-	-	-	-
CCM_00534	732.317	603.562	648.987	538.387	582.138	587.33	750.953	729.605	717.644	333.269	380.697	449.517	-0.21685569646768	0.147282752020978	-0.770590900770352	-0.553735204302672	GO:0005794;GO:0008270	K17987	sordNOG05009;opiNOG22501;opiNOG09148	RS	sp|Q9P792|YN8B_SCHPO ZZ-type zinc finger-containing protein P35G2.11c OS=Schizosaccharomyces pombe (strain 972 / ATCC 24843) GN=SPBP35G2.11c PE=4 SV=1	ZZ type zinc finger domain protein	18162569	-	GO:0005794//Golgi apparatus;	GO:0008270//zinc ion binding;	ko04137(Mitophagy - animal)
CCM_00535	70.5912	46.0096	47.2202	52.3714	48.6078	60.4294	69.6458	70.9122	73.3621	55.813	65.415	53.7811	-0.021402729851143	0.384951348916788	0.0953090595076017	0.116711789358745	GO:0046907;GO:0005622	-	sordNOG05705	U	sp|G0SDP9|NU152_CHATD Nucleoporin NUP152 OS=Chaetomium thermophilum (strain DSM 1495 / CBS 144.50 / IMI 039719) GN=NUP152 PE=3 SV=1	RNase3 domain protein	18162570	GO:0046907//intracellular transport;	GO:0005622//intracellular anatomical structure;	-	-
CCM_00536	45.1186	48.4333	50.8365	48.0785	51.9927	63.868	51.9413	50.5318	52.0615	39.1921	46.6615	55.2533	0.18320697027499	0.0979763269276995	-0.0331661555655945	-0.216373125840585	GO:0005525;GO:0005874;GO:0031122;GO:0000930;GO:0051256;GO:0007020;GO:0000923;GO:0005634;GO:0044732;GO:0031021;GO:1902408;GO:0003924	K10389	opiNOG03479;sordNOG07412	Z	sp|P53377|TBG_NEUCR Tubulin gamma chain OS=Neurospora crassa (strain ATCC 24698 / 74-OR23-1A / CBS 708.71 / DSM 1257 / FGSC 987) GN=tbg PE=2 SV=1	tubulin gamma chain (Gamma tubulin)	18162571	GO:0031122//cytoplasmic microtubule organization;GO:0051256//mitotic spindle midzone assembly;GO:0007020//microtubule nucleation;GO:1902408//mitotic cytokinesis, site selection;	GO:0005874//microtubule;GO:0000930//gamma-tubulin complex;GO:0000923//equatorial microtubule organizing center;GO:0005634//nucleus;GO:0044732//mitotic spindle pole body;GO:0031021//interphase microtubule organizing center;	GO:0005525//GTP binding;GO:0003924//GTPase activity;	ko05165(Human papillomavirus infection)
CCM_00537	18.2686	38.7737	31.8753	10.2235	4.61693	5.7883	4.45904	5.03459	13.3151	32.5032	23.1591	9.99237	-2.10781162856161	-1.96288082335836	-0.437571509418128	1.67024011914348	GO:0016787	-	sordNOG06635;opiNOG03748	RS	sp|Q9HB07|MYG1_HUMAN UPF0160 protein MYG1, mitochondrial OS=Homo sapiens GN=C12orf10 PE=1 SV=2	MYG1 protein	18162572	-	-	GO:0016787//hydrolase activity;	-
CCM_00538	237.267	146.45	195.56	130.82	132.161	124.342	184.58	227.336	206.478	117.005	126.625	142.023	-0.580714951983222	0.0942747757235909	-0.58694771054581	-0.0062327585625881	-	-	sordNOG13482	UT	sp|P79058|IGO1_SCHPO mRNA stability protein mug134 OS=Schizosaccharomyces pombe (strain 972 / ATCC 24843) GN=mug134 PE=2 SV=4	cAMP-regulated phosphoprotein family protein Igo1, putative	18162573	-	-	-	-
CCM_00539	30.6216	30.8061	29.7199	26.3972	25.9618	25.1784	34.0012	35.8375	33.3611	20.0143	19.3163	22.4875	-0.233310802437948	0.179165507063471	-0.560173095511921	-0.326862293073973	GO:0004357;GO:0006750	K11204	sordNOG10710	H	sp|Q8X0X0|GSH1_NEUCR Glutamate--cysteine ligase OS=Neurospora crassa (strain ATCC 24698 / 74-OR23-1A / CBS 708.71 / DSM 1257 / FGSC 987) GN=gcs-1 PE=3 SV=1	glutamate-cysteine ligase catalytic subunit	18162574	GO:0006750//glutathione biosynthetic process;	-	GO:0004357//glutamate-cysteine ligase activity;	ko04216(Ferroptosis);ko04212(Longevity regulating pathway - worm);ko00480(Glutathione metabolism);ko00270(Cysteine and methionine metabolism)
CCM_00540	120.509	136.998	148.597	115.408	143.494	124.783	158.397	152.537	162.945	82.9443	80.6167	116.863	-0.0819315781234352	0.222668477760965	-0.534241231277556	-0.452309653154121	GO:0016021	-	opiNOG33637;sordNOG12651;opiNOG32454;necNOG07452	S	-	hypothetical protein	18162575	-	GO:0016021//integral component of membrane;	-	-
CCM_00541	25.6417	40.1911	31.9049	37.5583	28.0291	33.0869	31.1114	30.47	35.0651	26.7216	23.0404	25.8294	0.0137582132043876	-0.016197068618951	-0.37069418189238	-0.384452395096767	-	-	magNOG13088;sordNOG07994;hypNOG13043	S	-	hypothetical protein	18162576	-	-	-	-
CCM_00542	33.6538	31.1637	46.4799	40.573	31.8239	33.7411	32.0085	42.0086	36.8272	32.5706	34.5234	32.7172	-0.068477129039101	-0.00588546764056644	-0.157144584990488	-0.0886674559513865	GO:0051213;GO:0055114	-	opiNOG04750;sordNOG04707	I	sp|Q0IIB1|PHYD1_BOVIN Phytanoyl-CoA dioxygenase domain-containing protein 1 OS=Bos taurus GN=PHYHD1 PE=2 SV=1	phytanoyl-CoA dioxygenase family protein	18162577	GO:0055114//obsolete oxidation-reduction process;	-	GO:0051213//dioxygenase activity;	-
CCM_00543	37.4012	62.156	54.6635	76.6641	57.192	48.6308	50.3739	38.022	45.1347	66.7067	82.1973	78.6547	0.242795174127541	-0.207826458681352	0.561241441334237	0.318446267206696	GO:0000502	-	hypNOG09989;opiNOG75431;sordNOG13385	S	-	hypothetical protein	18162578	-	GO:0000502//proteasome complex;	-	-
CCM_00544	128.532	143.868	128.326	176.029	173.948	157.128	110.39	116.163	147.216	158.681	130.34	186.816	0.339669406623776	-0.100468042310159	0.247851246842569	-0.091818159781207	GO:0004298;GO:0005829;GO:0005634;GO:0019773;GO:0043161;GO:0010499	K02730	sordNOG12137	O	sp|P21243|PSA1_YEAST Proteasome subunit alpha type-1 OS=Saccharomyces cerevisiae (strain ATCC 204508 / S288c) GN=SCL1 PE=1 SV=1	proteasome subunit alpha type 6	18162579	GO:0043161//proteasome-mediated ubiquitin-dependent protein catabolic process;GO:0010499//proteasomal ubiquitin-independent protein catabolic process;	GO:0005829//cytosol;GO:0005634//nucleus;GO:0019773//proteasome core complex, alpha-subunit complex;	GO:0004298//threonine-type endopeptidase activity;	ko05022(Pathways of neurodegeneration - multiple diseases);ko05020(Prion disease);ko05017(Spinocerebellar ataxia);ko05016(Huntington disease);ko05014(Amyotrophic lateral sclerosis);ko05012(Parkinson disease);ko05010(Alzheimer disease);ko03050(Proteasome)
CCM_00545	25.3017	27.8638	36.2992	18.9985	14.5667	18.8484	31.9448	35.3088	32.5227	12.5769	16.0517	15.921	-0.771377046898377	0.157378518483809	-1.00590825234018	-0.234531205441808	GO:0004672;GO:0006468;GO:0005524	-	sorNOG05708;opiNOG35575	T	sp|A0QQK3|PKNG_MYCS2 Serine/threonine-protein kinase PknG OS=Mycobacterium smegmatis (strain ATCC 700084 / mc(2)155) GN=pknG PE=1 SV=1	Protein kinase-like domain	18162580	GO:0006468//protein phosphorylation;	-	GO:0004672//protein kinase activity;GO:0005524//ATP binding;	-
CCM_00546	17.687	6.73198	8.13783	6.84363	11.4577	10.4269	5.03555	7.98574	5.25718	7.92525	4.96815	11.0681	-0.180492445795329	-0.832814055645256	-0.442239921510186	-0.261747475714857	-	-	-	-	-	hypothetical protein	18162581	-	-	-	-
CCM_00547	44.4098	27.5002	45.4611	34.8546	39.0607	24.0435	19.8792	27.9038	4.83839	19.7994	20.5585	36.2379	-0.260828856754699	-1.15735543167499	-0.615739392996736	-0.354910536242038	GO:0016021	-	NOG105407;sordNOG12215;opiNOG37592;sorNOG05146	S	sp|Q54ZG7|TM234_DICDI Transmembrane protein 234 homolog OS=Dictyostelium discoideum GN=DDB_G0277575 PE=3 SV=1	integral membrane protein	18162582	-	GO:0016021//integral component of membrane;	-	-
CCM_00548	0.734812	3.06634	2.23578	5.99936	4.23306	1.16585	0.387812	0.306179	0.809763	37.314	36.159	8.00222	0.916928387179143	-2.00524567110837	3.7544749125401	2.83754652536096	-	-	sordNOG04052;opiNOG16822	S	-	hypothetical protein	18162583	-	-	-	-
CCM_00549	0.331981	0	0.584797	1.22948	0.288178	0.304944	0	0	0	2.71816	1.78509	0.852185	0.991358517960249	-	2.54636086336774	1.55500234540749	-	-	-	-	-	hypothetical protein	18162584	-	-	-	-
CCM_00550	0	0.291018	0.301536	0.316976	0.297184	0	0	2.19684	0	4.36039	5.82944	2.92939	0.0516687067009974	1.89040843021179	4.46859132847214	4.41692262177115	-	-	-	-	-	hypothetical protein	18162585	-	-	-	-
CCM_00551	94.9056	47.1384	117.524	46.2144	54.0674	51.0507	98.8218	122.938	50.8396	33.3713	41.8093	55.8229	-0.778392679830182	0.0706678956936536	-0.986509993498678	-0.208117313668497	GO:0030950;GO:0032147;GO:0000226;GO:0000139;GO:0001558;GO:0006810;GO:0031505;GO:0031930;GO:0005634;GO:0005829;GO:0031234;GO:0031931;GO:0031929;GO:0010008;GO:0000070;GO:0031932;GO:0030295	K08266	sordNOG06214;sordNOG04565	R	sp|O74184|WAT1_SCHPO Target of rapamycin complex subunit wat1 OS=Schizosaccharomyces pombe (strain 972 / ATCC 24843) GN=pop3 PE=1 SV=1	WD-repeat protein pop3	18162586	GO:0030950//establishment or maintenance of actin cytoskeleton polarity;GO:0032147//activation of protein kinase activity;GO:0000226//microtubule cytoskeleton organization;GO:0001558//regulation of cell growth;GO:0006810//transport;GO:0031505//fungal-type cell wall organization;GO:0031930//mitochondria-nucleus signaling pathway;GO:0031929//TOR signaling;GO:0000070//mitotic sister chromatid segreg…	GO:0000139//Golgi membrane;GO:0005634//nucleus;GO:0005829//cytosol;GO:0031234//extrinsic component of cytoplasmic side of plasma membrane;GO:0031931//TORC1 complex;GO:0010008//endosome membrane;GO:0031932//TORC2 complex;	GO:0030295//protein kinase activator activity;	ko04714(Thermogenesis);ko04151(PI3K-Akt signaling pathway);ko04150(mTOR signaling pathway);ko04140(Autophagy - animal);ko04138(Autophagy - yeast);ko04136(Autophagy - other)
CCM_00552	1.51109	2.3549	2.66183	5.82945	1.96756	6.01476	2.50645	2.77039	1.96258	3.43676	3.61122	1.72396	1.08122364512699	0.149272069244228	0.426293407965599	-0.654930237161389	-	-	-	-	-	hypothetical protein	18162587	-	-	-	-
CCM_00553	81.7538	105.991	107.423	64.905	62.7762	58.343	64.4415	78.8901	62.672	52.7711	54.6517	57.9239	-0.66604730367154	-0.518867798673398	-0.836043271064459	-0.169995967392919	GO:0006807;GO:0016810	K13566	sordNOG06327;sorNOG04191;opiNOG01316	E	sp|Q10166|YAUB_SCHPO Hydrolase C26A3.11 OS=Schizosaccharomyces pombe (strain 972 / ATCC 24843) GN=SPAC26A3.11 PE=3 SV=1	nitrilase family protein (Nit3)	18162588	GO:0006807//nitrogen compound metabolic process;	-	GO:0016810//hydrolase activity, acting on carbon-nitrogen (but not peptide) bonds;	ko00250(Alanine, aspartate and glutamate metabolism)
CCM_00554	160.924	226.341	178.98	279.558	210.667	234.52	186.095	153.824	263.693	176.664	130.328	171.762	0.356047872017302	0.0921960999149346	-0.242141144332212	-0.598189016349513	GO:0016740;GO:0006595;GO:0005829	K00797	sordNOG05672;sorNOG03057	E	sp|Q9Y8H7|SPEE_NEUCR Spermidine synthase OS=Neurospora crassa (strain ATCC 24698 / 74-OR23-1A / CBS 708.71 / DSM 1257 / FGSC 987) GN=spe-3 PE=3 SV=1	spermidine synthase	18162589	GO:0006595//polyamine metabolic process;	GO:0005829//cytosol;	GO:0016740//transferase activity;	ko00480(Glutathione metabolism);ko00330(Arginine and proline metabolism);ko00270(Cysteine and methionine metabolism)
CCM_00555	80.03	56.9277	70.7604	58.6245	65.1722	52.5899	88.4976	82.384	78.4051	40.88	48.9791	49.3064	-0.235885919901881	0.263178602734011	-0.577826702933891	-0.34194078303201	GO:0031683;GO:0005525;GO:0005834;GO:0001664;GO:0007186;GO:0004871;GO:0003924	K04640	opiNOG00120	T	sp|Q05424|GPA2_NEUCR Guanine nucleotide-binding protein alpha-2 subunit OS=Neurospora crassa (strain ATCC 24698 / 74-OR23-1A / CBS 708.71 / DSM 1257 / FGSC 987) GN=gna-2 PE=2 SV=1	guanine nucleotide-binding protein alpha-2 subunit	18162590	GO:0007186//G protein-coupled receptor signaling pathway;	GO:0005834//heterotrimeric G-protein complex;	GO:0031683//G-protein beta/gamma-subunit complex binding;GO:0005525//GTP binding;GO:0001664//G protein-coupled receptor binding;GO:0004871//obsolete signal transducer activity;GO:0003924//GTPase activity;	-
CCM_00556	7.46958	6.37176	7.8255	7.54677	4.41368	5.15195	3.71695	4.63693	6.51297	4.74486	4.86203	5.20281	-0.340447846381836	-0.543389915190184	-0.548946412447362	-0.208498566065526	GO:0030245;GO:0008422;GO:0102483	K05349	sordNOG06647;sorNOG07164	G	sp|Q4WR62|BGLM_ASPFU Probable beta-glucosidase M OS=Neosartorya fumigata (strain ATCC MYA-4609 / Af293 / CBS 101355 / FGSC A1100) GN=bglM PE=3 SV=1	beta-glucosidase	18162591	GO:0030245//cellulose catabolic process;	-	GO:0008422//beta-glucosidase activity;GO:0102483//scopolin beta-glucosidase activity;	ko00940(Phenylpropanoid biosynthesis);ko00500(Starch and sucrose metabolism);ko00460(Cyanoamino acid metabolism)
CCM_00557	4.91793	6.72953	5.91626	6.14518	7.70509	8.88789	8.35636	7.51368	8.48182	5.56529	4.87317	4.13963	0.372516732180719	0.471433790969918	-0.268796667858174	-0.641313400038893	-	-	-	-	-	hypothetical protein	18162592	-	-	-	-
CCM_00558	4.83649	5.29478	6.13156	5.49567	4.89807	4.57722	7.71845	11.3526	7.80436	3.99997	5.38513	5.70593	-0.11941223513926	0.724707634081428	-0.107886827808368	0.0115254073308922	-	-	-	-	-	hypothetical protein	18162593	-	-	-	-
CCM_00559	1.34836	3.15195	3.56276	1.2484	3.51134	1.54818	1.95696	3.09005	1.16748	2.14665	2.11465	6.05707	-0.354164872540987	-0.375691058185784	0.355814340332026	0.709979212873014	-	-	-	-	-	hypothetical protein	18162594	-	-	-	-
CCM_00560	94.6314	97.1903	91.4008	76.8162	43.4672	52.8979	108.987	101.39	109.78	143.165	211.193	79.8479	-0.709652067426606	0.176846395569209	0.616445006152656	1.32609707357926	GO:0003700;GO:0006355;GO:0043565;GO:0008270	-	sordNOG06620;opiNOG39089;sorNOG04027	SK	sp|Q55C49|GTAG_DICDI GATA zinc finger domain-containing protein 7 OS=Dictyostelium discoideum GN=gtaG PE=4 SV=1	sexual development transcription factor NsdD	18162595	GO:0006355//regulation of transcription, DNA-templated;	-	GO:0003700//DNA-binding transcription factor activity;GO:0043565//sequence-specific DNA binding;GO:0008270//zinc ion binding;	-
CCM_00561	1.07758	3.0533	2.84729	4.65592	3.11799	3.62933	1.78739	4.11585	5.90918	2.4508	3.86282	1.84407	0.708523002726495	0.759383403386266	0.225312962502723	-0.483210040223772	-	-	-	-	-	hypothetical protein	18162596	-	-	-	-
CCM_00562	0.985985	0.0931258	0.385966	0.202865	0.285296	0.402526	0.272577	0.200853	1.61258	0.49833	0.58908	0.281221	-0.717984924818897	0.509773319017196	-0.0982418669427953	0.619743057876102	-	-	-	-	-	hypothetical protein	18162597	-	-	-	-
CCM_00563	2.356	5.00676	4.35768	2.39948	3.47673	0.865647	3.90791	2.80763	3.87591	1.92902	0.63342	2.01592	-0.797808922271564	-0.14612594468343	-1.35612353178768	-0.558314609516117	-	-	-	-	-	hypothetical protein	18162598	-	-	-	-
CCM_00564	3.1806	4.80649	5.29147	2.29041	3.98801	3.89541	2.63784	2.59166	2.14195	3.21503	2.21697	3.62866	-0.384234152845705	-0.849077903227086	-0.551410094275581	-0.167175941429875	-	-	-	-	-	hypothetical protein	18162599	-	-	-	-
CCM_00565	2.11188	4.26359	5.58023	1.95532	4.58307	3.3948	7.22492	7.25976	3.4286	6.00398	5.67788	7.00229	-0.267368590958286	0.583331507954639	0.644116300737355	0.911484891695641	-	-	-	-	-	hypothetical protein	18162600	-	-	-	-
CCM_00566	5.08895	3.96536	5.72723	4.0573	1.59521	2.85664	4.80673	6.86789	4.6511	3.08643	2.28031	2.17719	-0.796711782745561	0.14334956968577	-0.970407389131785	-0.173695606386224	-	-	-	-	-	hypothetical protein	18162601	-	-	-	-
CCM_00567	2.44167	1.03777	1.47142	0.892368	1.00398	0.531193	5.27568	6.36134	6.95439	2.10438	1.95784	2.08923	-1.0281861908389	1.9088855659002	0.313248923355876	1.34143511419477	-	-	-	-	-	hypothetical protein	18162602	-	-	-	-
CCM_00568	2.72095	0.243466	2.52265	0.662957	1.74037	0.526178	1.54401	1.57532	1.36397	2.08452	2.43846	1.10283	-0.905377370771982	-0.291473832390188	0.0360249888531765	0.941402359625158	-	-	-	-	-	hypothetical protein	18162603	-	-	-	-
CCM_00569	5.23031	4.08552	4.48218	3.40289	5.15374	5.45358	6.68252	7.38622	4.03911	8.23048	4.30725	6.16872	0.0220183336827571	0.392155361909079	0.439075538410761	0.417057204728004	-	-	-	-	-	hypothetical protein	18162604	-	-	-	-
CCM_00570	3.04944	3.2642	3.2827	3.97364	3.72552	2.69734	6.08848	5.48723	3.32492	5.03467	3.74501	3.38238	0.115542148931006	0.63481761048283	0.341832862163534	0.226290713232528	-	-	-	-	-	hypothetical protein	18162605	-	-	-	-
CCM_00571	0.559764	1.97128	0.211295	3.33172	1.94363	2.42397	1.19377	0.733042	0.900111	5.52892	3.15323	3.90015	1.48932590067062	0.0438261534393021	2.19791788165873	0.708591980988106	-	-	-	-	-	hypothetical protein	18162606	-	-	-	-
CCM_00572	0.872071	1.01929	1.53618	5.4501	11.7336	4.70615	2.44098	0.69949	1.03825	9.42116	10.453	32.0862	2.67501571433076	0.285887771832904	3.92216741622086	1.2471517018901	-	-	-	-	-	hypothetical protein	18162607	-	-	-	-
CCM_00573	316.298	251.477	253.707	205.268	230.261	232.584	308.154	294.746	283.507	137.851	140.804	181.005	-0.298135217444692	0.109741129987607	-0.837660609036085	-0.539525391591394	GO:0016021	-	opiNOG42771;COG1716;sordNOG15829;hypNOG13458;sordNOG14532	RT	sp|O74388|YNVD_SCHPO Uncharacterized protein C3H7.13 OS=Schizosaccharomyces pombe (strain 972 / ATCC 24843) GN=SPBC3H7.13 PE=1 SV=1	FHA domain protein	18162608	-	GO:0016021//integral component of membrane;	-	-
CCM_00574	11.5755	7.90691	10.0133	12.4398	16.8666	12.5315	11.1431	9.85319	10.9176	8.46221	8.70653	11.4965	0.504306427281086	0.11368023631435	-0.0412030239785659	-0.545509451259652	-	-	-	-	-	hypothetical protein	18162609	-	-	-	-
CCM_00575	8.79283	12.4033	9.87938	10.8693	13.45	11.9186	9.1056	7.45031	9.9179	14.6148	11.6283	12.8512	0.221722196273941	-0.23121246381643	0.331177628846555	0.109455432572614	GO:0005829	-	hypNOG08958;necNOG09592;opiNOG14544	S	sp|O42973|YGZ3_SCHPO Uncharacterized protein C20F10.03 OS=Schizosaccharomyces pombe (strain 972 / ATCC 24843) GN=SPBC20F10.03 PE=1 SV=1	Armadillo-type fold domain containing protein	18162610	-	GO:0005829//cytosol;	-	-
CCM_00576	6.99058	6.47446	7.81121	4.73351	5.16251	5.94205	7.26871	8.12978	11.2023	3.98664	5.51678	3.92817	-0.425847339369953	0.322223572525307	-0.663613740420398	-0.237766401050445	-	-	eurotNOG09826;opiNOG25757;sordNOG04136	R	-	Ser/Thr protein phosphatase	18162611	-	-	-	-
CCM_00577	44.4997	48.0706	44.7077	38.6409	34.3714	50.3157	45.516	50.8829	48.9647	30.7541	33.989	30.354	-0.154599661707098	0.0825648265344127	-0.529628056518084	-0.375028394810986	GO:0005524;GO:0006468;GO:0004672	-	KOG1290;opiNOG37182	T	sp|Q45FA5|SRPK_PHYPO Serine/threonine-protein kinase SRPK OS=Physarum polycephalum PE=1 SV=1	serine protein kinase, putative	18162612	GO:0006468//protein phosphorylation;	-	GO:0005524//ATP binding;GO:0004672//protein kinase activity;	-
CCM_00578	87.8312	61.0713	66.2602	59.1181	54.9369	101.841	67.6177	59.0492	57.729	36.1022	42.8116	45.3816	0.00490740137989136	-0.222621487440549	-0.791655837590908	-0.7965632389708	-	-	onyNOG06173	S	-	hypothetical protein	18162613	-	-	-	-
CCM_00579	152.511	94.6779	121.207	73.4051	71.9915	174.428	95.1627	73.7344	63.8211	36.8065	45.3006	49.337	-0.203973967427968	-0.662670393007023	-1.48680454756836	-1.2828305801404	-	-	onyNOG06916;opiNOG61818	S	-	hypothetical protein	18162614	-	-	-	-
CCM_00580	41.381	60.9006	48.198	43.6862	33.1433	37.413	28.9669	29.2828	42.4513	35.0311	29.211	30.5816	-0.397466459721471	-0.579489106069386	-0.666246851598673	-0.268780391877202	GO:0071949;GO:0004497;GO:0055114	-	opiNOG13207	S	sp|D4B1Y1|A2462_ARTBC Probable FAD-dependent monooxygenase OS=Arthroderma benhamiae (strain ATCC MYA-4681 / CBS 112371) GN=ARB_02462 PE=3 SV=1	FAD dependent oxidoreductase	18162615	GO:0055114//obsolete oxidation-reduction process;	-	GO:0071949//FAD binding;GO:0004497//monooxygenase activity;	-
CCM_00581	29.1723	45.3015	46.6607	41.2161	26.9675	26.9124	22.9897	30.0991	44.0666	29.0669	21.8995	26.5282	-0.34915383005309	-0.318245425135148	-0.644441586831017	-0.295287756777927	GO:0008152;GO:0016787	-	COG0657;opiNOG19552;opiNOG08723	IV	sp|Q9US38|YFZ3_SCHPO AB hydrolase superfamily protein C1039.03 OS=Schizosaccharomyces pombe (strain 972 / ATCC 24843) GN=SPAC1039.03 PE=3 SV=1	esterase, putative	18162616	GO:0008152//metabolic process;	-	GO:0016787//hydrolase activity;	-
CCM_00582	39.1685	54.2225	43.337	35.2361	14.7998	28.483	39.137	35.2369	43.2949	35.2227	41.6682	17.8567	-0.800196459395829	-0.216578262310095	-0.529148746219693	0.271047713176136	GO:0008270;GO:0006357;GO:0005634;GO:0000981	K09245	opiNOG39181;opiNOG08723	SV	sp|G4MNH3|ARA1_MAGO7 L-arabinose-responsive transcription regulator ARA1 OS=Magnaporthe oryzae (strain 70-15 / ATCC MYA-4617 / FGSC 8958) GN=ARA1 PE=3 SV=1	Fungal transcriptional regulatory protein	18162617	GO:0006357//regulation of transcription by RNA polymerase II;	GO:0005634//nucleus;	GO:0008270//zinc ion binding;GO:0000981//DNA-binding transcription factor activity, RNA polymerase II-specific;	-
CCM_00583	6.08346	19.414	10.2621	3.72317	1.74534	2.13102	1.28271	2.2212	4.55318	11.7254	10.3031	3.44082	-2.23434833358371	-2.14999855384287	-0.489567421522731	1.74478091206098	GO:0055114;GO:0016491;GO:0016020;GO:0071949	K00480	opiNOG00334	C	sp|Q3S4B7|3HBH_POLNA 3-hydroxybenzoate 6-hydroxylase OS=Polaromonas naphthalenivorans (strain CJ2) GN=nagX PE=1 SV=1	FAD dependent oxidoreductase	18162618	GO:0055114//obsolete oxidation-reduction process;	GO:0016020//membrane;	GO:0016491//oxidoreductase activity;GO:0071949//FAD binding;	ko00626(Naphthalene degradation);ko00624(Polycyclic aromatic hydrocarbon degradation);ko00621(Dioxin degradation)
CCM_00584	0	0	0	0	0	0	0	0	0	0.586271	0	0	-	-	-	-	GO:0016021	-	-	-	-	hypothetical protein	18162619	-	GO:0016021//integral component of membrane;	-	-
CCM_00585	7.45325	15.1139	8.85823	17.1271	12.1212	16.9919	7.81982	6.46188	9.64129	19.0754	16.8194	16.7119	0.55721901600311	-0.393529991047298	0.743317997791764	0.186098981788654	GO:0055085;GO:0016021	-	opiNOG02197;opiNOG49774	VG	sp|O94491|YC7A_SCHPO Uncharacterized transporter C417.10 OS=Schizosaccharomyces pombe (strain 972 / ATCC 24843) GN=SPCC417.10 PE=3 SV=1	allantoate permease, putative	18162620	GO:0055085//transmembrane transport;	GO:0016021//integral component of membrane;	-	-
CCM_00586	8.11776	8.36605	9.11132	5.91966	3.49215	5.21304	3.69393	7.11219	4.85175	10.2607	9.46391	5.1634	-0.807447180495018	-0.708981616155649	-0.0404187495152202	0.767028430979798	-	-	opiNOG49774;COG0451	MVG	sp|Q03049|YD541_YEAST Putative uncharacterized oxidoreductase YDR541C OS=Saccharomyces cerevisiae (strain ATCC 204508 / S288c) GN=YDR541C PE=3 SV=2	NAD(P)-binding domain	18162621	-	-	-	-
CCM_00587	63.0812	74.2355	79.1848	56.7083	58.2438	37.5667	31.0731	38.7411	50.3658	73.6322	58.4538	61.9487	-0.505389738214928	-0.84917936399849	-0.158061803384928	0.347327934829999	-	-	sordNOG06766;opiNOG66426;sordNOG15425	R	sp|A0A1B4XBH5|SDNK_SORAA Short-chain dehydrogenase sdnK OS=Sordaria araneosa GN=sdnK PE=3 SV=1	Short-chain dehydrogenase/reductase SDR	18162622	-	-	-	-
CCM_00588	0.316021	0.67158	0.324731	0.585187	0.365765	0.435425	0.262093	0.24141	0.410443	1.00624	0.660827	0.270405	0.0791867383819809	-0.521951239762539	0.562045625181666	0.482858886799685	GO:0055085;GO:0016021	-	KOG2504;opiNOG15925	G	sp|Q5ATG7|APDF_EMENI Aspyridones efflux protein apdF OS=Emericella nidulans (strain FGSC A4 / ATCC 38163 / CBS 112.46 / NRRL 194 / M139) GN=apdF PE=2 SV=1	monocarboxylate transporter, putative	18162623	GO:0055085//transmembrane transport;	GO:0016021//integral component of membrane;	-	-
CCM_00589	0.261465	0.266709	0.138174	0.242082	0.272359	0.144102	0.216847	0.143809	0	0.14272	0.515504	0.357958	-0.0169953568697396	-0.885650973065117	0.608811948114645	0.625807304984384	-	-	pleNOG09356;sordNOG13326;sorNOG08580;opiNOG59942	S	-	hypothetical protein	18162624	-	-	-	-
CCM_00590	31.117	34.0887	36.7154	26.6963	22.7278	21.3779	25.7764	24.7776	30.6734	22.2113	23.3322	25.5226	-0.525590814975747	-0.327415035187946	-0.520220230588588	0.00537058438715933	GO:0016740;GO:0016021	-	opiNOG19799	R	-	hypothetical protein	18162625	-	GO:0016021//integral component of membrane;	GO:0016740//transferase activity;	-
CCM_00591	1.02612	0.846598	1.19617	0.810342	0.838337	1.19205	1.55186	1.52162	2.45638	1.1257	1.08187	0.464828	-0.111457649410118	0.849520638213427	-0.199581002515593	-0.0881233531054749	GO:0006629;GO:0008081	-	opiNOG20338;opiNOG36632;sordNOG07477	SR	-	LysM domain-containing protein	18162626	GO:0006629//lipid metabolic process;	-	GO:0008081//phosphoric diester hydrolase activity;	-
CCM_00592	22.5215	41.5983	43.0345	57.1132	55.9327	51.2625	24.82	26.3139	34.1753	53.6877	51.7241	55.9829	0.616714625918765	-0.328917948055776	0.590902474172198	-0.0258121517465676	GO:0016021;GO:0005886	-	opiNOG23281	S	sp|O13729|PUN1_SCHPO SUR7 family protein pun1 OS=Schizosaccharomyces pombe (strain 972 / ATCC 24843) GN=pun1 PE=3 SV=1	integral membrane protein	18162627	-	GO:0016021//integral component of membrane;GO:0005886//plasma membrane;	-	-
CCM_00593	0	0	0	0.362259	0	0	0	0	0	0	0	0	-	-	-	-	-	-	-	-	-	hypothetical protein	18162628	-	-	-	-
CCM_00594	20.4086	26.4187	24.4536	24.0752	30.3956	30.5463	24.1431	25.8783	29.601	39.1595	40.1076	35.28	0.254238565912326	0.159659727937453	0.684354747385507	0.430116181473181	GO:0006629;GO:0008081	-	sordNOG09379	R	sp|D4AUX6|A8043_ARTBC Uncharacterized secreted protein ARB_08043 OS=Arthroderma benhamiae (strain ATCC MYA-4681 / CBS 112371) GN=ARB_08043 PE=1 SV=1	PLC-like phosphodiesterase, TIM beta/alpha-barrel domain	18162629	GO:0006629//lipid metabolic process;	-	GO:0008081//phosphoric diester hydrolase activity;	-
CCM_00595	12.6803	17.9713	20.3453	13.9847	10.9667	14.1526	12.7589	13.5683	17.9826	18.1095	24.4406	13.3829	-0.383090111459706	-0.202782363509444	0.133290905991755	0.516381017451461	GO:0016021	-	sordNOG05050	S	-	hypothetical protein	18162630	-	GO:0016021//integral component of membrane;	-	-
CCM_00596	107.039	85.4524	111.359	70.2782	73.4347	71.8026	90.5807	76.3961	64.5131	58.0707	56.729	54.5224	-0.495567453320321	-0.392410337780929	-0.843588324978292	-0.348020871657972	GO:0016021	-	opiNOG02803;sorNOG02400;sordNOG05844	RS	sp|P39719|FLC2_YEAST Flavin carrier protein 2 OS=Saccharomyces cerevisiae (strain ATCC 204508 / S288c) GN=FLC2 PE=1 SV=2	hypothetical protein	18162631	-	GO:0016021//integral component of membrane;	-	-
CCM_00597	44.2713	35.4752	31.5224	18.7992	18.1552	22.6347	32.5067	34.7812	36.747	8.47599	8.72392	10.9135	-0.900929453145978	-0.0969829032295383	-1.9847222846681	-1.08379283152212	-	-	sordNOG10416;opiNOG61464	S	-	Heterokaryon incompatibility	18162632	-	-	-	-
CCM_00598	2.22821	2.05192	2.28963	0.515758	2.57895	1.36449	0.615992	2.04258	1.44698	0.337851	1.99688	2.70099	-0.559055785915498	-0.678264559974546	-0.383642060166958	0.175413725748541	-	-	opiNOG49585;sordNOG14481	SR	-	YCII-related protein	18162633	-	-	-	-
CCM_00599	12.9545	5.9818	13.382	11.4019	9.44047	8.52062	8.09108	16.1269	9.69351	11.2033	7.73974	9.44246	-0.138355948886256	0.0694206740951982	-0.187198792582506	-0.0488428436962497	GO:0055114;GO:0051213	-	opiNOG35314	S	sp|A0A0U2WCB2|RDO1_USTMD Glyoxalase domain-containing protein RDO1 OS=Ustilago maydis GN=RDO1 PE=3 SV=1	Glyoxalase/bleomycin resistance protein/dioxygenase	18162634	GO:0055114//obsolete oxidation-reduction process;	-	GO:0051213//dioxygenase activity;	-
CCM_00600	1.03441	0.879299	1.49085	0.435332	0.489779	0.345516	0.389952	0.0862032	0.407115	1.11215	1.17985	0.563247	-1.42193073710874	-1.94654389308563	-0.253856958867362	1.16807377824138	-	-	-	-	-	hypothetical protein	18162635	-	-	-	-
CCM_00601	163.722	129.083	177.303	202.301	174.084	185.889	190.046	194.437	137.412	150.468	168.952	187.09	0.258280877526014	0.150770639403872	0.107597747353606	-0.150683130172407	-	-	-	-	-	hypothetical protein	18162636	-	-	-	-
CCM_00602	31.6181	40.2366	23.6954	31.1573	23.2731	39.3185	19.3986	22.3736	22.0134	20.1855	20.3817	21.5168	-0.0274551341305523	-0.583027169030549	-0.62203601810039	-0.594580883969837	GO:0046872	-	opiNOG25525;magNOG08352;sorNOG06204	R	-	zinc finger protein, putative	18162637	-	-	GO:0046872//metal ion binding;	-
CCM_00603	1.26243	1.00808	1.49096	0.469308	0.514721	0.843354	0.951817	0.850405	1.31667	0.234918	0.36855	0.523735	-1.04151955767964	-0.270266445946848	-1.73855149255048	-0.697031934870836	GO:0016740;GO:0008152;GO:0031177	-	opiNOG22903;opiNOG01973	I	sp|A0A0D2YG10|FUB1_FUSO4 Reducing polyketide synthase FUB1 OS=Fusarium oxysporum f. sp. lycopersici (strain 4287 / CBS 123668 / FGSC 9935 / NRRL 34936) GN=FUB1 PE=1 SV=2	Beta-ketoacyl synthase	18162638	GO:0008152//metabolic process;	-	GO:0016740//transferase activity;GO:0031177//phosphopantetheine binding;	-
CCM_00604	4.67846	4.30831	5.15079	2.09362	2.97818	2.93658	1.68137	1.28661	1.89041	0.21281	0.209637	0.867348	-0.819949635326606	-1.54098341380316	-3.45431860788304	-2.63436897255643	-	-	opiNOG41227;euNOG36726;eurotNOG12375	S	sp|S0DRW4|FUB4_GIBF5 Hydrolase FUB4 OS=Gibberella fujikuroi (strain CBS 195.34 / IMI 58289 / NRRL A-6831) GN=FUB4 PE=1 SV=1	DUF341 domain protein	18162639	-	-	-	-
CCM_00605	1.24493	2.16941	3.67325	1.32554	1.40487	3.20191	0.412995	0.91297	2.42534	0.622912	0	0.798923	-0.256699630317995	-0.917901208413252	-2.31754062975237	-2.06084099943437	GO:0016021	-	opiNOG45979;COG1028;opiNOG51950;NOG107279	QIS	-	hypothetical protein	18162640	-	GO:0016021//integral component of membrane;	-	-
CCM_00606	9.14831	6.33639	9.15177	5.22848	3.52944	5.49842	2.7164	4.86604	6.45425	0.513742	0.101217	2.12607	-0.789192133563017	-0.811593207834611	-3.16800658278728	-2.37881444922427	GO:0046872;GO:0020037;GO:0016021	-	COG5274;opiNOG00335;sacNOG04754	CHI	sp|P49100|CYB5_ORYSJ Cytochrome b5 OS=Oryza sativa subsp. japonica GN=Os05g0108800 PE=2 SV=2	Cytochrome b5	18162641	-	GO:0016021//integral component of membrane;	GO:0046872//metal ion binding;GO:0020037//heme binding;	-
CCM_00607	13.0993	7.52363	16.0415	7.90335	9.08305	7.87708	8.31922	7.10379	10.5246	3.29238	0.916582	5.14983	-0.560350662682776	-0.49877554113366	-1.96998523721841	-1.40963457453563	GO:0016021;GO:0004497;GO:0055114;GO:0016705;GO:0020037;GO:0005506	-	COG2124;opiNOG07098;opiNOG01968;sorNOG00294	Q	sp|P51870|CP4F5_RAT Cytochrome P450 4F5 OS=Rattus norvegicus GN=Cyp4f5 PE=2 SV=1	Cytochrome P450	18162642	GO:0055114//obsolete oxidation-reduction process;	GO:0016021//integral component of membrane;	GO:0004497//monooxygenase activity;GO:0016705//oxidoreductase activity, acting on paired donors, with incorporation or reduction of molecular oxygen;GO:0020037//heme binding;GO:0005506//iron ion binding;	-
CCM_00608	8.86586	6.80598	14.5855	5.605	7.25531	10.5475	3.33635	4.79757	10.8216	2.23849	1.05005	4.71208	-0.370297610754215	-0.67466944719294	-1.91910175574042	-1.5488041449862	GO:0055085;GO:0016021	-	opiNOG18573;sordNOG06197;magNOG04098	R	sp|A0A0M9EQT6|DEP3_FUSLA Efflux pump DEP3 OS=Fusarium langsethiae GN=DEP3 PE=2 SV=1	efflux pump antibiotic resistance protein, putative	18162643	GO:0055085//transmembrane transport;	GO:0016021//integral component of membrane;	-	-
CCM_00609	13.8533	16.1017	12.824	5.88963	8.34415	9.21914	4.92397	4.27624	13.8309	4.24384	2.91373	3.74961	-0.867136203682005	-0.893320921493687	-1.97162485444177	-1.10448865075976	-	-	-	-	-	hypothetical protein	18162644	-	-	-	-
CCM_00610	41.8014	35.8303	43.9002	38.3069	47.3808	50.6369	43.5607	48.2191	42.2824	30.6067	33.9452	40.0225	0.165711264170592	0.141567505308218	-0.216805911244156	-0.382517175414749	GO:0005506;GO:0020037;GO:0016705;GO:0055114;GO:0016021;GO:0004497	-	sorNOG06635;opiNOG02460;sordNOG11192	Q	sp|W7LC91|FUM15_GIBM7 Cytochrome P450 monooxygenase FUM15 OS=Gibberella moniliformis (strain M3125 / FGSC 7600) GN=FUM15 PE=3 SV=1	cytochrome P450 78A3	18162645	GO:0055114//obsolete oxidation-reduction process;	GO:0016021//integral component of membrane;	GO:0005506//iron ion binding;GO:0020037//heme binding;GO:0016705//oxidoreductase activity, acting on paired donors, with incorporation or reduction of molecular oxygen;GO:0004497//monooxygenase activity;	-
CCM_00611	0.185292	0.35439	0.285598	0.214445	0.44232	0	0.268927	0.169855	0.320872	0	0.207569	0.079273	-0.329506834636377	-0.119540949713014	-1.52462834318103	-1.19512150854465	GO:0005524;GO:0004672;GO:0006468	-	sorNOG07017;opiNOG53629;opiNOG00568;opiNOG09059;KOG0032	DT	sp|Q9NI63|PMYT1_DROME Membrane-associated tyrosine- and threonine-specific cdc2-inhibitory kinase OS=Drosophila melanogaster GN=Myt1 PE=1 SV=2	Protein kinase-like domain	18162646	GO:0006468//protein phosphorylation;	-	GO:0005524//ATP binding;GO:0004672//protein kinase activity;	-
CCM_00612	0	0	0	0	0	0.365933	0	0	0	0	0	0	-	-	-	-	-	-	-	-	-	hypothetical protein	18162647	-	-	-	-
CCM_00613	0.169413	0	0	0.10457	0.04902	0	0.093669	0.0517664	0.146687	0.205497	0.101217	0	-0.141466313830443	0.786028722635833	0.856345353903465	0.997811667733908	-	-	sorNOG08454	L	-	hypothetical protein	18162648	-	-	-	-
CCM_00614	5.3503	3.032	1.34639	4.95368	2.65392	5.38261	3.8034	2.10196	2.6472	4.40385	5.93647	3.27001	0.417106206771749	-0.185892703060444	0.48438294827714	0.0672767415053912	-	-	-	-	-	hypothetical protein	18162649	-	-	-	-
CCM_00615	52.0204	54.1932	45.2369	46.8552	41.4753	54.4925	50.3339	55.0295	65.401	47.411	54.4319	44.4712	-0.0846167038526824	0.173160931888275	-0.049777107941026	0.0348395959116565	GO:0006357;GO:0008270;GO:0000981;GO:0005634	-	opiNOG59003;onyNOG06314;opiNOG19523	SR	-	C6 zinc finger domain protein	18162650	GO:0006357//regulation of transcription by RNA polymerase II;	GO:0005634//nucleus;	GO:0008270//zinc ion binding;GO:0000981//DNA-binding transcription factor activity, RNA polymerase II-specific;	-
CCM_00616	66.5868	75.2269	59.185	67.0754	92.8737	110.611	64.9932	73.2919	48.0367	31.2601	41.7881	60.9965	0.42875996635898	-0.109389722602253	-0.584472215002278	-1.01323218136126	-	-	opiNOG23304	S	-	hypothetical protein	18162651	-	-	-	-
CCM_00617	53.7081	50.5946	50.0696	30.9864	33.0526	38.2891	42.3269	35.7005	47.2554	30.0213	37.1767	31.8946	-0.593212146604668	-0.301225014552365	-0.63956419610932	-0.0463520495046517	GO:0016787	-	opiNOG08023	R	sp|Q5AUW9|ORSB_EMENI Decarboxylase orsB OS=Emericella nidulans (strain FGSC A4 / ATCC 38163 / CBS 112.46 / NRRL 194 / M139) GN=orsB PE=2 SV=1	2-amino-3-carboxymuconate-6-semialdehyde decarboxylase, putative	18162652	-	-	GO:0016787//hydrolase activity;	-
CCM_00618	2.86525	30.0868	6.23483	3.97927	2.85296	1.00631	0.419349	1.15877	2.40793	10.6566	7.47679	7.21079	-2.32171149855375	-3.29733879029655	-0.628716069598749	1.692995428955	-	-	opiNOG55163	R	-	hypothetical protein	18162653	-	-	-	-
CCM_00619	2.67455	13.5535	12.1407	18.8579	9.37594	5.00795	1.70627	5.56355	5.43318	12.353	9.77191	8.09776	0.228692429782608	-1.15913560203464	0.0913255504891463	-0.137366879293462	-	-	NOG101263;NOG78271;opiNOG21651	RM	-	ankyrin repeat-containing domain	18162654	-	-	-	-
CCM_00620	10.1688	58.9558	45.4005	72.5892	35.7474	7.25063	5.24186	12.3345	8.31831	16.0999	18.0249	21.6564	0.0133185024671746	-2.14493875969066	-1.03781367830516	-1.05113218077233	GO:0016740;GO:0016491;GO:0055114	-	opiNOG31715	R	sp|P39623|SPSC_BACSU Spore coat polysaccharide biosynthesis protein SpsC OS=Bacillus subtilis (strain 168) GN=spsC PE=3 SV=1	Pyridoxal phosphate-dependent transferase, major region	18162655	GO:0055114//obsolete oxidation-reduction process;	-	GO:0016740//transferase activity;GO:0016491//oxidoreductase activity;	-
CCM_00621	23.1365	23.5224	22.6316	24.4289	23.9543	21.5197	20.0779	22.1782	21.4525	13.4932	16.5876	18.2368	0.0126914714977162	-0.121172339344908	-0.520109702436352	-0.532801173934068	GO:0008152;GO:0003824	-	COG1020	Q	sp|E9FCP4|DTXS1_METRA Nonribosomal peptide synthetase dtxS1 OS=Metarhizium robertsii (strain ARSEF 23 / ATCC MYA-3075) GN=dtxS1 PE=1 SV=2	non-ribosomal peptide synthase, putative	18162656	GO:0008152//metabolic process;	-	GO:0003824//catalytic activity;	-
CCM_00622	35.751	46.1868	44.3331	42.441	32.1707	24.3857	29.4741	32.5779	29.2696	16.1655	20.1753	19.1721	-0.351058556274359	-0.4674951325347	-1.18562624755766	-0.834567691283297	GO:0016787;GO:0000166;GO:0009166	K01081	COG0737;opiNOG17800	F	sp|Q9XZ43|5NTD_LUTLO Protein 5NUC OS=Lutzomyia longipalpis GN=5NUC PE=1 SV=1	5'-nucleotidase	18162657	GO:0009166//nucleotide catabolic process;	-	GO:0016787//hydrolase activity;GO:0000166//nucleotide binding;	ko00760(Nicotinate and nicotinamide metabolism);ko00240(Pyrimidine metabolism);ko00230(Purine metabolism)
CCM_00623	28.322	40.0622	37.5003	41.2992	28.7739	26.1564	21.9475	23.3209	25.1134	15.8225	18.0162	22.7311	-0.137941320251823	-0.589217032045558	-0.904386740031696	-0.766445419779873	GO:0005524;GO:0016021;GO:0042626;GO:0055085	K05658	COG1132	V	sp|Q4WD46|FMPD_ASPFU ABC transporter fmpD OS=Neosartorya fumigata (strain ATCC MYA-4609 / Af293 / CBS 101355 / FGSC A1100) GN=fmpD PE=2 SV=1	multidrug resistance protein	18162658	GO:0055085//transmembrane transport;	GO:0016021//integral component of membrane;	GO:0005524//ATP binding;GO:0042626//ATPase-coupled transmembrane transporter activity;	ko05226(Gastric cancer);ko05206(MicroRNAs in cancer);ko04976(Bile secretion);ko02010(ABC transporters)
CCM_00624	31.2605	26.6765	25.8862	20.6629	20.6783	20.8731	25.3191	23.8118	30.1645	19.0826	21.9676	17.8089	-0.430104074632638	-0.0801123683421632	-0.51008279703178	-0.0799787223991415	GO:0003333;GO:0016021;GO:0015171	K19564	opiNOG00834;sordNOG04425	E	sp|P19807|HNM1_YEAST Choline transport protein OS=Saccharomyces cerevisiae (strain ATCC 204508 / S288c) GN=HNM1 PE=1 SV=1	amino acid/polyamine transporter I	18162659	GO:0003333//amino acid transmembrane transport;	GO:0016021//integral component of membrane;	GO:0015171//amino acid transmembrane transporter activity;	-
CCM_00625	38.44	44.7657	32.5024	35.4124	30.198	42.7242	43.1978	30.8328	39.4409	25.0039	30.143	20.2282	-0.0949943162427622	-0.0281592241260233	-0.618329288658447	-0.523334972415685	-	-	-	-	-	hypothetical protein	18162660	-	-	-	-
CCM_00626	2.25304	0.766073	1.38908	0.521504	0.24447	0.36217	0.23357	0.722866	0.585242	1.22981	0.706695	1.01211	-1.96623558519906	-1.51568461346782	-0.580149665856684	1.38608591934237	GO:0016021	-	opiNOG60462;opiNOG35042;sordNOG15170	S	-	hypothetical protein	18162661	-	GO:0016021//integral component of membrane;	-	-
CCM_00627	28.2492	27.5054	25.8804	22.9672	31.5864	27.1346	20.4108	23.8872	17.0744	26.9098	28.332	28.9256	0.000939210797911855	-0.411596767664256	0.044073337200345	0.0431341264024334	GO:0016021;GO:0016757	-	sordNOG06543	S	-	Chondroitin N-acetylgalactosaminyltransferase	18162662	-	GO:0016021//integral component of membrane;	GO:0016757//glycosyltransferase activity;	-
CCM_00628	19.2592	12.3377	16.2868	5.29775	6.05725	7.2429	10.5906	11.7698	14.6818	6.85601	8.3797	5.97072	-1.36439222013069	-0.370364176235477	-1.17503022824009	0.189361991890593	GO:0050113;GO:0019310;GO:0055114;GO:0005737;GO:0005506	K00469	sordNOG07773;opiNOG06092	R	sp|Q9QXN5|MIOX_MOUSE Inositol oxygenase OS=Mus musculus GN=Miox PE=1 SV=2	inositol oxygenase	18162663	GO:0019310//inositol catabolic process;GO:0055114//obsolete oxidation-reduction process;	GO:0005737//cytoplasm;	GO:0050113//inositol oxygenase activity;GO:0005506//iron ion binding;	ko00562(Inositol phosphate metabolism);ko00053(Ascorbate and aldarate metabolism)
CCM_00629	66.6068	55.4625	57.6381	44.1715	55.5832	52.9041	65.1122	60.1002	63.7714	45.6121	39.8816	43.6069	-0.235339554160279	0.0726124115639806	-0.477154262106821	-0.241814707946542	GO:0016021;GO:0006508;GO:0004180	-	sordNOG12051;sordNOG09903	PO	sp|O77564|FOLH1_PIG Glutamate carboxypeptidase 2 OS=Sus scrofa GN=FOLH1 PE=1 SV=1	glutamate carboxypeptidase Tre2, putative	18162664	GO:0006508//proteolysis;	GO:0016021//integral component of membrane;	GO:0004180//carboxypeptidase activity;	-
CCM_00630	64.8508	59.2151	50.109	56.569	61.7814	64.196	59.8207	54.0457	59.7932	57.4168	54.0103	62.903	0.0677254185338962	-0.00427551871306149	0.00128406845734789	-0.0664413500765483	GO:0005829;GO:0042147;GO:0030904;GO:0008565;GO:0005768;GO:0006886	K18468	sordNOG10205;opiNOG01355	U	sp|Q9EQH3|VPS35_MOUSE Vacuolar protein sorting-associated protein 35 OS=Mus musculus GN=Vps35 PE=1 SV=1	vacuolar sorting protein 35	18162665	GO:0042147//retrograde transport, endosome to Golgi;GO:0006886//intracellular protein transport;	GO:0005829//cytosol;GO:0030904//retromer complex;GO:0005768//endosome;	GO:0008565//obsolete protein transporter activity;	ko04144(Endocytosis)
CCM_00631	23.7572	22.392	18.5394	16.0696	18.8061	26.119	13.9861	13.5407	12.1503	14.11	15.775	22.2238	-0.084828623504905	-0.705202403459047	-0.311982975942223	-0.227154352437318	GO:0016746	-	sordNOG14211;opiNOG38032	RS	-	Acyl-CoA N-acyltransferase	18162666	-	-	GO:0016746//acyltransferase activity;	-
CCM_00632	83.4636	79.13	77.5278	159.595	343.235	192.189	87.1825	74.8847	62.9462	502.248	426.885	423.294	1.5332881096619	-0.0937531994138148	2.49371457865523	0.960426468993333	GO:0016021	K17278	opiNOG29938;sordNOG12306;sorNOG06768	R	sp|Q12091|DAP1_YEAST Damage response protein 1 OS=Saccharomyces cerevisiae (strain ATCC 204508 / S288c) GN=DAP1 PE=1 SV=1	membrane-associated progesterone receptor component 1	18162667	-	GO:0016021//integral component of membrane;	-	-
CCM_00633	15.3111	13.6884	11.858	17.1091	20.853	11.8818	8.75748	10.1637	12.5715	19.4529	16.5605	15.3599	0.286815325718792	-0.375584089052328	0.330416247876688	0.0436009221578958	-	-	-	-	-	hypothetical protein	18162668	-	-	-	-
CCM_00634	13.842	14.0848	10.8903	17.656	16.8889	15.9298	12.4036	11.1886	12.9888	26.6948	19.4934	16.4921	0.378869758268894	-0.0855963573412119	0.691319838046148	0.312450079777255	GO:0055085;GO:0016021;GO:0005524;GO:0042626	-	sordNOG08575	Q	sp|Q02592|HMT1_SCHPO Heavy metal tolerance protein OS=Schizosaccharomyces pombe (strain 972 / ATCC 24843) GN=hmt1 PE=2 SV=3	ABC transporter	18162669	GO:0055085//transmembrane transport;	GO:0016021//integral component of membrane;	GO:0005524//ATP binding;GO:0042626//ATPase-coupled transmembrane transporter activity;	-
CCM_00635	81.4931	106.629	97.0836	80.7079	71.1512	63.1005	54.0817	63.4971	84.4451	92.6894	75.554	85.5594	-0.40793681321045	-0.497477076733576	-0.168295052890464	0.239641760319985	GO:0032947;GO:0009408;GO:0006620;GO:0072380;GO:0008270	-	opiNOG15210;sordNOG12588	S	sp|Q12118|SGT2_YEAST Small glutamine-rich tetratricopeptide repeat-containing protein 2 OS=Saccharomyces cerevisiae (strain ATCC 204508 / S288c) GN=SGT2 PE=1 SV=1	Hsc70 cochaperone (SGT), putative	18162670	GO:0009408//response to heat;GO:0006620//posttranslational protein targeting to endoplasmic reticulum membrane;	GO:0072380//TRC complex;	GO:0008270//zinc ion binding;	-
CCM_00636	55.9407	35.4083	39.5155	22.4415	29.1915	29.9314	33.2151	46.6451	41.4873	24.4602	19.4922	26.3022	-0.682062524864441	-0.108929645908412	-0.897410270676402	-0.215347745811962	-	-	-	-	-	hypothetical protein	18162671	-	-	-	-
CCM_00637	73.4725	61.7464	56.3216	54.6853	60.6083	57.3162	70.4815	88.7103	79.0482	36.2192	38.3116	46.9381	-0.150136133299582	0.314765438773801	-0.657063744845816	-0.506927611546234	GO:0005737;GO:0005524;GO:0006012;GO:0046835;GO:0004335	K00849	opiNOG04008;sordNOG08349	G	sp|P04385|GAL1_YEAST Galactokinase OS=Saccharomyces cerevisiae (strain ATCC 204508 / S288c) GN=GAL1 PE=1 SV=4	galactokinase	18162672	GO:0006012//galactose metabolic process;GO:0046835//carbohydrate phosphorylation;	GO:0005737//cytoplasm;	GO:0005524//ATP binding;GO:0004335//galactokinase activity;	ko00520(Amino sugar and nucleotide sugar metabolism);ko00052(Galactose metabolism)
CCM_00638	0.706799	0.600811	0.373515	0.392642	0.368124	0.779083	1.17237	0.647914	0.489589	0.128601	0	0.241911	-0.126639150217848	0.45838789771684	-2.1818362626003	-2.05519711238245	-	-	-	-	-	hypothetical protein	18162673	-	-	-	-
CCM_00639	14.0541	10.8266	9.32679	14.0514	6.98944	17.3472	12.5867	5.81536	3.46474	6.70359	7.12844	2.38004	0.166342009364009	-0.645574140029485	-1.07724635323857	-1.24358836260258	-	-	opiNOG33219;sordNOG13665;hypNOG07307	R	-	hypothetical protein	18162674	-	-	-	-
CCM_00640	3.534	3.60487	4.9802	3.59922	4.29478	6.81697	4.1033	7.45102	3.36593	0.643006	0.95013	3.32627	0.279613889195064	0.299992608487124	-1.3007227548264	-1.58033664402147	-	-	-	-	-	hypothetical protein	18162675	-	-	-	-
CCM_00641	0	0.291018	0.904607	0.316976	1.18874	0.314473	0	2.51067	0	0	1.53406	0	0.606319578221761	1.07030619407604	0.359592874970224	-0.246726703251536	-	-	-	-	-	hypothetical protein	18162676	-	-	-	-
CCM_00642	5.22488	3.58176	2.07828	4.83755	2.77981	7.27643	5.03218	6.33461	3.21058	5.36663	4.68243	3.89383	0.452380828539694	0.421400341065486	0.357199969629061	-0.0951808589106326	-	-	-	-	-	hypothetical protein	18162677	-	-	-	-
CCM_00643	0.106882	1.18111	0.94138	2.17709	1.57725	0.589062	0.975071	1.17573	0.832899	2.43088	2.58621	2.01199	0.962188432104894	0.420465646243239	1.65669875298432	0.694510320879422	-	-	-	-	-	hypothetical protein	18162678	-	-	-	-
CCM_00644	57.3247	63.177	60.5556	18.8375	10.4261	16.2147	50.7421	46.0428	37.628	22.8139	21.006	8.03489	-1.99319691475149	-0.429774142337084	-1.80389795940693	0.189298955344562	GO:0046872	-	opiNOG56341	R	-	hypothetical protein	18162679	-	-	GO:0046872//metal ion binding;	-
CCM_00645	2.54776	5.84743	4.48797	7.78435	11.058	7.0208	4.43729	2.33551	8.38279	3.24494	4.33819	8.06603	1.005410434459	0.234362405021387	0.280597215887381	-0.724813218571621	-	-	-	-	-	hypothetical protein	18162680	-	-	-	-
CCM_00646	49.5558	72.8074	61.4036	57.7858	55.0944	38.9219	61.8491	42.3286	58.4826	39.6742	29.2106	36.8505	-0.27568452737462	-0.176013528218097	-0.797418782195031	-0.52173425482041	GO:0003984;GO:0050660;GO:0009097;GO:0000287;GO:0005948;GO:0009099;GO:0030976	K01652	sorNOG00742;sordNOG04173;opiNOG00139	E	sp|P07342|ILVB_YEAST Acetolactate synthase catalytic subunit, mitochondrial OS=Saccharomyces cerevisiae (strain ATCC 204508 / S288c) GN=ILV2 PE=1 SV=1	acetolactate synthase	18162681	GO:0009097//isoleucine biosynthetic process;GO:0009099//valine biosynthetic process;	GO:0005948//acetolactate synthase complex;	GO:0003984//acetolactate synthase activity;GO:0050660//flavin adenine dinucleotide binding;GO:0000287//magnesium ion binding;GO:0030976//thiamine pyrophosphate binding;	ko00770(Pantothenate and CoA biosynthesis);ko00660(C5-Branched dibasic acid metabolism);ko00650(Butanoate metabolism);ko00290(Valine, leucine and isoleucine biosynthesis)
CCM_00648	2.54962	3.01389	2.24562	3.72534	1.59074	2.52494	1.71806	1.89898	1.20728	2.57319	2.60623	2.55655	0.00587975497523563	-0.694835391365369	-0.0135761115519973	-0.0194558665272329	GO:0016021;GO:0055085	-	opiNOG24705;opiNOG51290	R	sp|Q08902|YO378_YEAST Drug resistance protein YOR378W OS=Saccharomyces cerevisiae (strain ATCC 204508 / S288c) GN=YOR378W PE=1 SV=1	membrane transporter	18162682	GO:0055085//transmembrane transport;	GO:0016021//integral component of membrane;	-	-
CCM_00649	44.3432	79.5053	80.7377	91.9792	73.6854	75.0287	34.2421	50.0767	44.5251	96.3438	57.4387	84.7489	0.234486179944906	-0.667085045275432	0.22146952188632	-0.0130166580585869	GO:0008152;GO:0016787	K05972	opiNOG36508;sorNOG07830;sordNOG12969;opiNOG34732	LR	sp|Q99034|AXE1_HYPJE Acetylxylan esterase OS=Hypocrea jecorina GN=axe1 PE=1 SV=1	acetylxylan esterase precursor	18162683	GO:0008152//metabolic process;	-	GO:0016787//hydrolase activity;	-
CCM_00650	13.9856	3.83071	13.0024	6.33054	7.41906	7.27973	7.99043	10.3988	13.1859	3.67563	2.50673	4.52081	-0.551403997828851	0.0349834188391947	-1.5257690246848	-0.974365026855945	-	-	-	-	-	hypothetical protein	18162684	-	-	-	-
CCM_00651	3.82569	0.886912	3.67586	1.61004	0.603802	2.87519	1.4422	2.86934	1.80682	0.9492	2.80514	0.892765	-0.721017580611522	-0.455262887099735	-0.85207346131358	-0.131055880702058	-	-	-	-	-	hypothetical protein	18162685	-	-	-	-
CCM_00652	3.86661	0.939083	3.24341	2.21617	9.74963	3.21344	1.37434	4.21961	0.6377	2.68009	0.660034	1.41792	0.915200034564544	-0.369213954668048	-0.758457370707421	-1.67365740527197	-	-	-	-	-	hypothetical protein	18162686	-	-	-	-
CCM_00653	12.1037	14.0876	11.4806	9.48235	7.43549	12.4578	8.36519	8.53485	9.91574	7.2279	7.89891	6.45295	-0.358866995975723	-0.490403754559164	-0.803807815192351	-0.444940819216628	GO:0000981;GO:0005634;GO:0006357;GO:0008270	-	hypNOG10832;opiNOG23430;necNOG10463	S	-	C6 transcription factor	18162687	GO:0006357//regulation of transcription by RNA polymerase II;	GO:0005634//nucleus;	GO:0000981//DNA-binding transcription factor activity, RNA polymerase II-specific;GO:0008270//zinc ion binding;	-
CCM_00654	4.17562	7.74776	6.76231	18.3327	10.7571	14.7648	7.85706	5.02134	6.29794	20.3417	16.256	14.2147	1.23079217417624	0.0373936260498752	1.44324786849545	0.212455694319212	GO:0016021	-	opiNOG27827;opiNOG25834;opiNOG53814	R	sp|B8NM75|USTT_ASPFN Efflux pump ustT OS=Aspergillus flavus (strain ATCC 200026 / FGSC A1120 / NRRL 3357 / JCM 12722 / SRRC 167) GN=ustT PE=3 SV=1	Major facilitator superfamily transporter	18162688	-	GO:0016021//integral component of membrane;	-	-
CCM_00655	0.597567	6.77278	3.85966	4.61057	6.39756	6.03789	1.65198	1.09556	2.7595	8.51691	7.49739	6.13573	0.602075233179586	-1.02800820166871	0.979949725414889	0.377874492235303	-	-	-	-	-	hypothetical protein	18162689	-	-	-	-
CCM_00656	0.554703	1.29669	0.895701	1.28395	0.280883	0.382145	0.613393	0.338993	0.36022	0.714904	0.414262	0.751505	-0.49666552332785	-1.06547099734517	-0.546658324624977	-0.0499928012971271	-	-	sordNOG08533;sorNOG02733	S	-	hypothetical protein	18162690	-	-	-	-
CCM_00657	21.9915	23.4272	23.2432	16.3637	30.3686	21.4977	14.9926	17.0892	15.897	25.5497	23.6862	21.3376	-0.00910523810700276	-0.517115324714658	0.0396155931059863	0.0487208312129888	GO:0000981;GO:0005634;GO:0008270;GO:0016021;GO:0006357	-	opiNOG27770;opiNOG40650	S	-	C6 zinc finger domain protein	18162691	GO:0006357//regulation of transcription by RNA polymerase II;	GO:0005634//nucleus;GO:0016021//integral component of membrane;	GO:0000981//DNA-binding transcription factor activity, RNA polymerase II-specific;GO:0008270//zinc ion binding;	-
CCM_00658	359.249	409.691	383.622	443.164	425.239	462.101	364.826	271.904	242.432	274.488	264.874	350.848	0.207127584684695	-0.39064267288884	-0.372628209975327	-0.579755794660022	GO:0005524	-	hypNOG02096;opiNOG07765;sordNOG06061	OS	sp|Q8K0U4|HS12A_MOUSE Heat shock 70 kDa protein 12A OS=Mus musculus GN=Hspa12a PE=1 SV=1	Hsp70 family chaperone	18162692	-	-	GO:0005524//ATP binding;	-
CCM_00659	18.521	21.7154	23.0628	15.2831	13.0921	11.4621	13.7307	21.7066	16.8447	19.5757	20.1203	18.7901	-0.668069085832651	-0.275872228292647	-0.114093648162149	0.553975437670502	GO:0003777;GO:0008017;GO:0005524;GO:0007018;GO:0005874	-	COG5059;opiNOG49639;opiNOG56061	Z	sp|Q6NWW5|KIF24_MOUSE Kinesin-like protein KIF24 OS=Mus musculus GN=Kif24 PE=1 SV=2	kinesin family protein	18162693	GO:0007018//microtubule-based movement;	GO:0005874//microtubule;	GO:0003777//microtubule motor activity;GO:0008017//microtubule binding;GO:0005524//ATP binding;	-
CCM_00660	10.8681	7.34618	6.57372	7.19322	6.59251	10.2235	5.9366	6.44172	9.59917	10.8005	14.1207	9.29934	-0.0460513628550752	-0.173615406693144	0.465220342772208	0.511271705627283	-	-	hypNOG13577	S	-	hypothetical protein	18162694	-	-	-	-
CCM_00661	51.3033	81.6781	85.948	86.6876	63.6466	53.5065	56.82	49.7725	67.835	66.8005	39.6552	63.3776	-0.103023127634229	-0.327838208936619	-0.366346176322008	-0.263323048687779	GO:0042254;GO:0005829;GO:0003723	K07575	opiNOG13720;sordNOG05065	J	sp|P89886|TMA20_YEAST Translation machinery-associated protein 20 OS=Saccharomyces cerevisiae (strain ATCC 204508 / S288c) GN=TMA20 PE=1 SV=1	PUA RNA binding domain protein, putative	18162695	GO:0042254//ribosome biogenesis;	GO:0005829//cytosol;	GO:0003723//RNA binding;	-
CCM_00662	29.8783	45.7163	42.9826	38.5443	28.8755	31.1043	29.4052	19.7202	32.4242	38.9603	40.3431	35.11	-0.267278221286869	-0.540077362542399	-0.0515696938620258	0.215708527424844	-	-	-	-	-	hypothetical protein	18162696	-	-	-	-
CCM_00663	98.4374	132.567	122.246	70.2569	58.1781	61.2668	67.6765	55.5301	100.019	86.0352	83.814	60.4487	-0.896959464463705	-0.662188549759465	-0.617191238331962	0.279768226131744	GO:0016021	-	sordNOG14413;sordNOG14234;sorNOG08162	RS	-	hypothetical protein	18162697	-	GO:0016021//integral component of membrane;	-	-
CCM_00664	34.4664	34.171	31.6734	31.4392	32.819	35.4714	34.9872	30.0152	37.9584	31.3876	34.9225	34.3664	-0.00838323787618469	0.0376186964711708	0.00525054618638185	0.0136337840625668	GO:0005737	-	opiNOG17418;sordNOG05389	S	sp|Q2GZN9|NST1_CHAGB Stress response protein NST1 OS=Chaetomium globosum (strain ATCC 6205 / CBS 148.51 / DSM 1962 / NBRC 6347 / NRRL 1970) GN=NST1 PE=3 SV=1	stress response protein nst1	18162698	-	GO:0005737//cytoplasm;	-	-
CCM_00665	124.714	126.331	117.349	118.85	106.722	106.324	113.987	102.861	119.195	83.7597	101.849	101.031	-0.150521727863257	-0.132606244349736	-0.362010721007179	-0.211488993143922	GO:0007264;GO:0005525;GO:0030427;GO:0005829;GO:0005634;GO:0071963;GO:0032949;GO:0051286;GO:0030950;GO:0003924;GO:0032153	-	opiNOG05521;sordNOG11909	R	sp|Q10133|RHO2_SCHPO GTP-binding protein rho2 OS=Schizosaccharomyces pombe (strain 972 / ATCC 24843) GN=rho2 PE=1 SV=1	Rho2 GTPase	18162699	GO:0007264//small GTPase mediated signal transduction;GO:0071963//establishment or maintenance of cell polarity regulating cell shape;GO:0032949//regulation of alpha-glucan biosynthetic process;GO:0030950//establishment or maintenance of actin cytoskeleton polarity;	GO:0030427//site of polarized growth;GO:0005829//cytosol;GO:0005634//nucleus;GO:0051286//cell tip;GO:0032153//cell division site;	GO:0005525//GTP binding;GO:0003924//GTPase activity;	-
CCM_00666	46.3807	72.2656	47.551	63.0991	41.6913	57.1587	43.2052	43.0309	51.6027	82.1567	91.708	66.2332	-0.0373565836357008	-0.269915341387794	0.530725659012214	0.568082242647915	-	-	sordNOG13989	S	-	RING finger domain protein	18162700	-	-	-	-
CCM_00667	15.228	10.4301	11	10.3461	11.9824	15.4973	20.625	16.9721	13.5647	18.1392	17.4761	13.4986	0.0452389757622117	0.480934110647371	0.42199860051596	0.376759624753748	-	K00615	opiNOG11004	G	sp|O93884|DAS_CANBO Dihydroxyacetone synthase OS=Candida boidinii GN=DAS1 PE=1 SV=3	bacterial-like transketolase	18162701	-	-	-	ko01051(Biosynthesis of ansamycins);ko00710(Carbon fixation in photosynthetic organisms);ko00030(Pentose phosphate pathway)
CCM_00668	12.9528	6.37989	11.6216	6.83688	11.2437	14.0106	16.5654	16.0905	14.4645	10.6824	15.7305	13.2583	0.0520377280625721	0.606213335057638	0.357954378984659	0.305916650922087	-	-	-	-	-	hypothetical protein	18162702	-	-	-	-
CCM_00669	68.4712	73.7246	63.7916	43.6723	42.2661	63.4537	76.4729	78.9466	54.2798	42.9117	36.5448	42.7039	-0.46345072982393	0.0257664357993509	-0.753777764595725	-0.290327034771795	-	-	-	-	-	hypothetical protein	18162703	-	-	-	-
CCM_00670	8.97982	6.95475	6.85458	4.3603	6.92887	7.14869	5.72626	4.71951	5.59817	6.53548	5.00736	5.63466	-0.305676171056366	-0.506319013896852	-0.407827254630157	-0.102151083573791	GO:0000166	-	sordNOG13580;opiNOG63066	S	-	hypothetical protein	18162704	-	-	GO:0000166//nucleotide binding;	-
CCM_00671	0	0.42653	0.736576	2.01316	3.62973	2.76545	0.832295	1.37991	1.15857	1.21729	1.64883	3.57788	2.85383715206784	1.53509721792855	2.46997262993867	-0.383864522129167	-	-	-	-	-	hypothetical protein	18162705	-	-	-	-
CCM_00672	15.8961	16.6996	18.9543	19.7079	27.5973	26.6557	21.1518	17.6508	10.551	37.9122	35.2118	31.8817	0.520793002304274	-0.062813799846094	1.02642634410622	0.505633341801947	GO:0005634;GO:0000981;GO:0008270;GO:0006357	-	eurotNOG08395	K	-	C6 finger domain protein, putative	18162706	GO:0006357//regulation of transcription by RNA polymerase II;	GO:0005634//nucleus;	GO:0000981//DNA-binding transcription factor activity, RNA polymerase II-specific;GO:0008270//zinc ion binding;	-
CCM_00673	5.25411	14.2539	5.21842	15.2149	13.2944	23.5149	7.32434	5.73867	3.29099	23.8995	28.8529	18.1741	1.07312640590933	-0.596413142725593	1.52026953670996	0.447143130800633	GO:0008080	-	NOG65997	R	sp|P96579|YDAF_BACSU Putative ribosomal N-acetyltransferase YdaF OS=Bacillus subtilis (strain 168) GN=ydaF PE=1 SV=1	acetyltransferase	18162707	-	-	GO:0008080//N-acetyltransferase activity;	-
CCM_00674	51.7795	63.4743	48.6663	50.8881	56.6909	57.2844	57.9473	49.727	38.8848	59.51	81.5156	57.1294	0.0082788433954449	-0.161509139189346	0.27363701475499	0.265358171359544	GO:0005524	-	opiNOG21964;sordNOG11870	O	sp|F4JEX5|FIGL1_ARATH ATPase family AAA domain-containing protein FIGL1 OS=Arabidopsis thaliana GN=FIGL1 PE=2 SV=2	AAA family ATPase, putative	18162708	-	-	GO:0005524//ATP binding;	-
CCM_00675	23.5323	31.7031	22.0154	48.1529	49.0943	65.029	23.8464	19.5053	20.8208	66.5999	67.4501	44.8397	1.07083025010179	-0.26759672620799	1.2114480523298	0.140617802228012	GO:0016021;GO:0055085	-	KOG2615;opiNOG04434	R	sp|P25351|YCR3_YEAST Uncharacterized membrane protein YCR023C OS=Saccharomyces cerevisiae (strain ATCC 204508 / S288c) GN=YCR023C PE=1 SV=2	MFS transporter	18162709	GO:0055085//transmembrane transport;	GO:0016021//integral component of membrane;	-	-
CCM_00676	2.03821	6.93029	0.224399	2.123	1.1058	0.70208	1.0565	0.233551	0.661799	2.5496	4.56651	3.05201	-1.22566598544407	-2.23567899679903	0.145461096755744	1.37112708219981	-	-	-	-	-	hypothetical protein	18162710	-	-	-	-
CCM_00677	25.6271	20.4679	21.0713	93.3322	64.7882	140.6	32.7477	21.6468	19.3068	416.836	630.85	236.968	2.15298441054803	0.13395164925784	4.2574989363656	2.10451452581758	GO:0016021	-	NOG42379;opiNOG02845	S	-	hypothetical protein	18162711	-	GO:0016021//integral component of membrane;	-	-
CCM_00678	9.70935	16.3692	5.04549	40.1834	21.2954	56.4547	8.26722	5.75562	6.24913	114.564	142.412	59.7058	1.92187130340988	-0.618544108186627	3.34693235485645	1.42506105144656	GO:0050660;GO:0003997;GO:0006635;GO:0005777	K00232	opiNOG02652	I	sp|Q8HYL8|ACOX1_PHACI Peroxisomal acyl-coenzyme A oxidase 1 OS=Phascolarctos cinereus GN=ACOX1 PE=1 SV=2	Acyl-CoA oxidase	18162712	GO:0006635//fatty acid beta-oxidation;	GO:0005777//peroxisome;	GO:0050660//flavin adenine dinucleotide binding;GO:0003997//acyl-CoA oxidase activity;	ko04936(Alcoholic liver disease);ko04146(Peroxisome);ko04024(cAMP signaling pathway);ko03320(PPAR signaling pathway);ko01040(Biosynthesis of unsaturated fatty acids);ko00640(Propanoate metabolism);ko00592(alpha-Linolenic acid metabolism);ko00410(beta-Alanine metabolism);ko00071(Fatty acid degradation)
CCM_00679	18.5551	14.0947	5.0419	6.21388	8.39611	19.401	19.154	14.6569	11.4513	7.54229	10.6141	8.27617	-0.148243787483822	0.264061575524236	-0.511931601239247	-0.363687813755425	-	-	-	-	-	hypothetical protein	18162713	-	-	-	-
CCM_00680	18.6608	6.8619	6.37121	5.62974	5.0962	12.9039	26.4317	12.9738	9.34963	4.48259	4.69761	5.92044	-0.432670048347614	0.612270044902537	-1.07867341736554	-0.646003369017926	-	-	opiNOG34982	S	-	Hypothetical protein	18162714	-	-	-	-
CCM_00681	13.8247	7.53875	5.5138	7.48668	6.33992	8.62556	15.7921	11.7165	10.3892	6.6444	7.48039	16.5162	-0.259528999599338	0.495730700431047	0.189077455728129	0.448606455327467	-	-	-	-	-	hypothetical protein	18162715	-	-	-	-
CCM_00682	2.27124	2.38493	2.47112	6.06121	2.66741	6.50423	1.88366	1.34719	6.94082	4.37558	2.75383	9.25972	1.09575983155177	0.51313111536142	1.20131360484207	0.105553773290304	-	-	-	-	-	hypothetical protein	18162716	-	-	-	-
CCM_00683	1721.99	848.365	1148.25	829.862	1244.89	1039.05	2106.56	1714.92	1139.46	870.364	1079.98	1178.46	-0.256081652025851	0.415852049373524	-0.249147986441027	0.00693366558482359	GO:0018107;GO:0060240;GO:0045835;GO:0004674;GO:0018105;GO:0046777;GO:0005524;GO:0000122;GO:0042992;GO:0005829;GO:0005634;GO:0010515	-	sordNOG06248	T	sp|P08092|RAN1_SCHPO Negative regulator of sexual conjugation and meiosis OS=Schizosaccharomyces pombe (strain 972 / ATCC 24843) GN=ran1 PE=1 SV=2	negative regulator of sexual conjugation and meiosis	18162717	GO:0018107//peptidyl-threonine phosphorylation;GO:0060240//negative regulation of signal transduction involved in conjugation with cellular fusion;GO:0045835//negative regulation of meiotic nuclear division;GO:0018105//peptidyl-serine phosphorylation;GO:0046777//protein autophosphorylation;GO:0000122//negative regulation of transcription by RNA polymerase II;GO:0042992//obsolete negative regulati…	GO:0005829//cytosol;GO:0005634//nucleus;	GO:0004674//protein serine/threonine kinase activity;GO:0005524//ATP binding;	-
CCM_00684	13.9116	16.8513	12.2529	15.4564	15.6989	22.3626	31.4401	31.2439	19.2727	22.148	25.2463	18.7481	0.315151041286765	0.929993871086593	0.620707576433366	0.305556535146601	-	-	-	-	-	hypothetical protein	18162718	-	-	-	-
CCM_00685	7.60633	4.43916	6.09946	9.46002	26.0167	10.9495	7.6265	7.80519	4.52172	6.71325	8.03754	15.1539	1.35537237125117	0.137067436927222	0.720803063055194	-0.63456930819598	-	-	-	-	-	hypothetical protein	18162719	-	-	-	-
CCM_00686	0.240778	0	0	0	1.25405	0.884672	0	0	0	0.876185	1.0789	2.47227	3.15097562429871	-	4.20067252824686	1.04969690394815	-	-	-	-	-	hypothetical protein	18162720	-	-	-	-
CCM_00687	0	0	0	1.5605	0	0	0	0	0	0.766662	1.88808	0	-	-	-	0.766562940322173	-	-	-	-	-	hypothetical protein	18162721	-	-	-	-
CCM_00688	0	0	0	0.343839	0	0	0	0	0	0.675702	1.33126	3.17764	-	-	-	3.91442714024905	-	-	-	-	-	hypothetical protein	18162722	-	-	-	-
CCM_00689	1.28887	0.313028	0	0.340949	1.43847	0.338257	0.76352	0.675138	0.159425	2.17758	1.81509	1.26037	0.402700583557925	-0.00343897967531435	1.71337258254601	1.31067199898809	-	-	-	-	-	hypothetical protein	18162723	-	-	-	-
CCM_00690	4.68532	0.937115	4.4908	6.25181	7.53613	3.924	9.02874	6.44247	3.57954	10.5307	10.4972	14.857	0.80847765992297	0.913603996822003	1.82713429102315	1.01865663110018	-	-	-	-	-	hypothetical protein	18162724	-	-	-	-
CCM_00691	2.70503	0.689821	1.906	2.0036	2.34812	3.23015	1.5704	4.71138	1.4053	5.90613	3.15146	4.86061	0.516327651802376	0.53620991427485	1.39267502749515	0.876347375692772	-	-	-	-	-	hypothetical protein	18162725	-	-	-	-
CCM_00692	0	0.367602	0.253925	0.400391	0.12513	0.39723	0.478205	0.660702	0.249626	0.262279	0.645922	0.740055	0.570124955515482	1.15967338200641	1.40705200835173	0.83692705283625	-	-	-	-	-	hypothetical protein	18162726	-	-	-	-
CCM_00693	0	0	0	0.332565	0.311799	0	0	0.329268	0.622019	0	0.965706	3.07345	-	-	-	2.64810547250003	-	-	-	-	-	hypothetical protein	18162727	-	-	-	-
CCM_00694	152.28	149.586	134.864	124.597	119.78	149.637	178.591	151.458	162.163	95.239	128.502	129.122	-0.148493984394241	0.17253688064296	-0.307633564456527	-0.159139580062287	GO:0004674;GO:0045292;GO:0018105;GO:0070317;GO:0005524	K08827	opiNOG08512;sordNOG12087	TA	sp|Q07538|PRP4_SCHPO Serine/threonine-protein kinase prp4 OS=Schizosaccharomyces pombe (strain 972 / ATCC 24843) GN=prp4 PE=1 SV=2	serine/threonine protein kinase (Prp4), putative	18162728	GO:0045292//mRNA cis splicing, via spliceosome;GO:0018105//peptidyl-serine phosphorylation;GO:0070317//negative regulation of G0 to G1 transition;	-	GO:0004674//protein serine/threonine kinase activity;GO:0005524//ATP binding;	-
CCM_00695	218.808	221.206	202.235	297.35	180.818	292.245	190.181	227.267	235.715	274.696	292.657	270.691	0.262499629537898	0.0243128458911543	0.383894712077069	0.12139508253917	-	-	-	-	-	Translation machinery associated TMA7	18162729	-	-	-	-
CCM_00696	4.57268	4.77776	5.03434	6.87977	10.4195	6.2129	5.45153	5.93828	5.19656	9.79327	9.30576	9.45555	0.70886599487651	0.205455665467553	0.989179219172771	0.280313224296261	-	-	-	-	-	hypothetical protein	18162730	-	-	-	-
CCM_00697	4.41612	2.3101	2.54319	2.83067	6.04504	4.05646	4.64859	5.76091	3.38253	5.25371	4.10986	6.10402	0.480416179186981	0.573286709340692	0.738700099362711	0.25828392017573	-	-	opiNOG70175;magNOG07042;opiNOG04161;sorNOG06371	ZRS	-	hypothetical protein	18162731	-	-	-	-
CCM_00698	25.2114	29.072	25.7311	28.8042	23.4699	25.4804	24.3455	21.9523	19.458	23.3832	19.1325	22.3535	-0.0413338748156925	-0.283142094831373	-0.302727536319897	-0.261393661504205	GO:0016021	K07297	opiNOG07985;sordNOG07061	T	sp|Q09749|ADRL_SCHPO ADIPOR-like receptor SPBC12C2.09c OS=Schizosaccharomyces pombe (strain 972 / ATCC 24843) GN=SPBC12C2.09c PE=3 SV=1	hemolysin-III channel protein Izh2	18162732	-	GO:0016021//integral component of membrane;	-	ko04936(Alcoholic liver disease);ko04932(Non-alcoholic fatty liver disease);ko04920(Adipocytokine signaling pathway);ko04211(Longevity regulating pathway);ko04152(AMPK signaling pathway)
CCM_00699	6.97567	7.98221	7.06291	8.55621	9.08291	10.515	6.67535	4.91886	6.94334	7.62072	6.19803	9.71839	0.354477277457353	-0.248416159264615	0.0960724317784583	-0.258404845678895	GO:0006384;GO:0000790;GO:0005829;GO:0000127;GO:0043035;GO:0000995;GO:0006359;GO:0071443	K15205	sordNOG09989	R	-	transcription factor TFIIIC complex subunit Tfc6, putative	18162733	GO:0006384//transcription initiation from RNA polymerase III promoter;GO:0006359//regulation of transcription by RNA polymerase III;	GO:0005829//cytosol;GO:0000127//transcription factor TFIIIC complex;	GO:0043035//chromatin insulator sequence binding;GO:0000995//RNA polymerase III general transcription initiation factor activity;GO:0071443//tDNA binding;	-
CCM_00700	20.4051	23.4359	18.3379	22.5459	22.5803	27.7571	14.2963	12.0893	12.0483	12.0922	12.9356	16.5712	0.22916347692739	-0.694047449391331	-0.579879902579992	-0.809043379507382	-	-	-	-	-	hypothetical protein	18162734	-	-	-	-
CCM_00701	25.1524	33.2191	29.2382	22.2318	14.3821	22.3319	18.3709	18.4345	17.4123	14.8543	14.1487	16.8989	-0.571702832934812	-0.692327107885558	-0.93253496724337	-0.360832134308558	-	K20309	sordNOG11319	S	-	hypothetical protein	18162735	-	-	-	-
CCM_00702	24.8444	29.847	25.0313	23.5968	29.4448	32.5894	22.1255	30.8424	20.1623	15.8465	16.7604	22.278	0.103144446322899	-0.124525300712238	-0.538579553775518	-0.641724000098417	-	-	opiNOG61117;sordNOG13883	S	-	Cupin, RmlC-type	18162736	-	-	-	-
CCM_00703	60.6978	95.4162	52.0242	56.789	40.6247	49.697	61.2195	81.6414	69.6239	40.1889	39.2085	35.4332	-0.500639406704959	0.0298172849268021	-0.858034132932781	-0.357394726227821	-	K00059	sordNOG05064;opiNOG04461	Q	sp|Q9X248|FABG_THEMA 3-oxoacyl-[acyl-carrier-protein] reductase FabG OS=Thermotoga maritima (strain ATCC 43589 / MSB8 / DSM 3109 / JCM 10099) GN=fabG PE=3 SV=1	Short-chain dehydrogenase/reductase SDR	18162737	-	-	-	ko00780(Biotin metabolism);ko00333(Prodigiosin biosynthesis);ko00061(Fatty acid biosynthesis)
CCM_00704	224.337	201.887	218.952	187.087	167.421	201.511	227.035	225.32	223.365	125.833	115.392	149.753	-0.214561576935911	0.0667294152598747	-0.722606388322863	-0.508044811386951	GO:0016757	K00721	opiNOG01479;sordNOG09479	R	sp|O14466|DPM1_SCHPO Dolichol-phosphate mannosyltransferase OS=Schizosaccharomyces pombe (strain 972 / ATCC 24843) GN=dpm1 PE=2 SV=1	mannose phospho-dolichol synthase	18162738	-	-	GO:0016757//glycosyltransferase activity;	ko00510(N-Glycan biosynthesis)
CCM_00705	92.1631	52.3588	76.7208	48.8011	64.5741	79.8719	121.929	146.988	106.135	61.2632	76.9649	62.6028	-0.195184459027461	0.761459240419641	-0.139648704721398	0.0555357543060633	GO:0016746;GO:0016787	-	opiNOG25371;sorNOG07975	R	sp|Q76KX0|LAAA_PSEAZ L-amino acid amidase OS=Pseudomonas azotoformans GN=laaA PE=1 SV=1	hydrolases or acyltransferases (alpha/beta hydrolase superfamily)	18162739	-	-	GO:0016746//acyltransferase activity;GO:0016787//hydrolase activity;	-
CCM_00706	114.197	132.488	155.929	148.981	123.452	154.763	218.028	281.195	232.596	113.634	140.481	109.561	0.0855032492858275	0.8620906386686	-0.14673824659715	-0.232241495882978	-	-	necNOG07103;opiNOG49654;opiNOG38732	RS	sp|Q99RJ0|FLP_STAAM Protein flp OS=Staphylococcus aureus (strain Mu50 / ATCC 700699) GN=flp PE=3 SV=1	penicillin-binding protein, putative	18162740	-	-	-	-
CCM_00707	35.089	41.8391	35.7997	66.7396	50.1681	46.8155	41.8741	52.9787	43.8546	39.1442	48.2363	60.0482	0.538414959775212	0.299201362798952	0.387172963983415	-0.151241995791797	GO:0006355;GO:0005488	-	necNOG05394;necNOG10987;hypNOG12169	S	-	hypothetical protein	18162741	GO:0006355//regulation of transcription, DNA-templated;	-	GO:0005488//binding;	-
CCM_00708	195.245	79.5316	121.668	105.63	120.404	111.042	72.9482	96.6752	59.0409	61.4034	66.4126	99.6126	-0.234049216328605	-0.793888686510067	-0.801705716013204	-0.567656499684599	-	-	NOG28941;opiNOG24944	RS	sp|Q8RY71|ESP_ARATH Epithiospecifier protein OS=Arabidopsis thaliana GN=ESP PE=1 SV=2	Kelch repeat protein	18162742	-	-	-	-
CCM_00709	54.1683	24.8335	32.5537	30.3273	35.9262	47.8762	62.6835	58.2779	40.2427	37.0476	45.5694	39.1532	0.032912227200018	0.531126925391281	0.126398727625255	0.093486500425237	-	-	necNOG13031;hypNOG02447	S	-	hypothetical protein	18162743	-	-	-	-
CCM_00710	0	0	0.364119	0.382764	0	0	1.37145	0.757938	0	0	0.370491	0.353737	0.0720461632410472	2.54796130449627	0.992035073291746	0.919988910050699	GO:0016021	-	-	-	-	hypothetical protein	18162744	-	GO:0016021//integral component of membrane;	-	-
CCM_00711	1.72928	2.90653	2.11156	1.61928	0.921136	1.66065	0.407439	0.594454	0.646565	1.78773	0.651599	1.58055	-0.683570964448511	-2.03320766037563	-0.747171143881102	-0.0636001794325911	GO:0032153;GO:0051286;GO:0016021	K21989	sordNOG11571	S	sp|O43022|YGV8_SCHPO Uncharacterized protein C354.08c OS=Schizosaccharomyces pombe (strain 972 / ATCC 24843) GN=SPBC354.08c PE=3 SV=1	DUF221 domain protein, putative	18162745	-	GO:0032153//cell division site;GO:0051286//cell tip;GO:0016021//integral component of membrane;	-	-
CCM_00712	5.2436	7.16352	3.95862	5.89522	1.38178	3.26837	3.72754	7.03846	7.94536	4.68515	1.59438	3.52528	-0.634069890762867	0.193235017003976	-0.739118227068097	-0.105048336305229	GO:0016829	-	sordNOG05682;opiNOG54023;opiNOG11620	R	-	Alginate lyase 2	18162746	-	-	GO:0016829//lyase activity;	-
CCM_00713	26.533	26.6365	26.0659	16.7294	19.9056	22.2216	31.2654	33.8424	26.0404	14.7451	12.8038	14.5875	-0.428940891531633	0.202069113710483	-0.911079464530971	-0.482138572999339	-	-	hypNOG04257;sordNOG05043;NOG118132	S	sp|P0DPA5|FCK4_FUSPC Probable alcohol acetyltransferase FCK4 OS=Fusarium pseudograminearum (strain CS3096) GN=FCK4 PE=2 SV=1	hypothetical protein	18162747	-	-	-	-
CCM_00714	0.833109	10.906	2.49484	1.46556	1.37405	0.306103	0.0690942	0	0.432812	0.303167	0.149323	0.498998	-2.17787255110019	-4.82577321039751	-3.90300503056011	-1.72513247945992	-	-	opiNOG59818;sordNOG13766;opiNOG56370;magNOG04093	R	sp|P19463|CON13_NEUCR Conidiation-specific protein 13 OS=Neurospora crassa (strain ATCC 24698 / 74-OR23-1A / CBS 708.71 / DSM 1257 / FGSC 987) GN=con-13 PE=2 SV=1	conidiation-specific protein, putative	18162748	-	-	-	-
CCM_00715	2.31577	4.23987	5.49138	3.79341	3.24728	0.490885	1.62512	2.12284	1.69665	1.62059	1.1175	2.89604	-0.677654800204303	-1.14577795732673	-1.09641392598747	-0.418759125783169	-	-	-	-	-	Cyanovirin-N	18162749	-	-	-	-
CCM_00716	25.7527	10.7669	16.6547	10.3934	16.7791	15.6048	31.9624	31.3662	19.5433	7.80945	9.19934	8.1156	-0.31388481193219	0.640156042830299	-1.0816387035272	-0.767753891595014	GO:0055114;GO:0016491;GO:0008270	-	sordNOG12351;opiNOG28614	CR	sp|Q5AUW6|ORSE_EMENI Dehydrogenase orsE OS=Emericella nidulans (strain FGSC A4 / ATCC 38163 / CBS 112.46 / NRRL 194 / M139) GN=orsE PE=2 SV=1	Alcohol dehydrogenase superfamily, zinc-containing	18162750	GO:0055114//obsolete oxidation-reduction process;	-	GO:0016491//oxidoreductase activity;GO:0008270//zinc ion binding;	-
CCM_00717	15.5546	30.5294	19.0252	18.6119	15.162	19.4618	15.2146	13.1218	24.2962	12.8343	10.0033	11.0101	-0.290469834587982	-0.306907311096415	-0.943805486661989	-0.653335652074007	GO:0016787;GO:0008152	-	sorNOG00431;opiNOG13488;opiNOG17017;COG1473	RES	sp|A3KG59|P20D2_MOUSE Peptidase M20 domain-containing protein 2 OS=Mus musculus GN=Pm20d2 PE=1 SV=1	peptidase dimerization domain protein	18162751	GO:0008152//metabolic process;	-	GO:0016787//hydrolase activity;	-
CCM_00718	62.6695	84.3139	56.5115	66.6037	49.0833	80.7937	46.3739	41.9705	60.7907	40.6523	42.5799	48.9197	-0.0506050774807367	-0.448373881036747	-0.62279563067901	-0.572190553198274	GO:0032259;GO:0008168	-	opiNOG19554;sordNOG10502;sorNOG07491	S	sp|S0E2Y4|GA1_GIBF5 Gibberellin cluster GA4 desaturase OS=Gibberella fujikuroi (strain CBS 195.34 / IMI 58289 / NRRL A-6831) GN=DES PE=1 SV=1	hypothetical protein	18162752	GO:0032259//methylation;	-	GO:0008168//methyltransferase activity;	-
CCM_00719	709.492	614.995	712.037	737.36	664.946	643.027	601.348	745.915	765.718	689.398	680.99	787.366	0.0062268152664259	0.0531716540513193	0.0834223903406038	0.0771955750741777	GO:0055114;GO:0016491;GO:0046872	-	opiNOG32355;sordNOG07078	Q	sp|D7PHZ1|VRTI_PENAE Oxidoreductase vrtI OS=Penicillium aethiopicum GN=vrtI PE=1 SV=1	2OG-Fe(II) oxygenase family oxidoreductase, putative	18162753	GO:0055114//obsolete oxidation-reduction process;	-	GO:0016491//oxidoreductase activity;GO:0046872//metal ion binding;	-
CCM_00720	325.891	174.691	272.838	222.918	248.459	236.889	305.892	386.816	213.812	138.501	144.9	185.002	-0.12696056205708	0.229085633355357	-0.723498907171647	-0.596538345114567	GO:0051213;GO:0055114	-	opiNOG26408;sordNOG05947	S	sp|P56739|Y212_BOTFU Uncharacterized 21.2 kDa protein OS=Botryotinia fuckeliana PE=2 SV=1	Dopa 4,5-dioxygenase	18162754	GO:0055114//obsolete oxidation-reduction process;	-	GO:0051213//dioxygenase activity;	-
CCM_00721	310.852	29.4975	166.792	45.1699	101.61	49.473	88.8	178.146	23.4575	9.42654	9.72128	17.7783	-1.36967235500422	-0.804330691833855	-3.77967533446148	-2.41000297945726	GO:0004181;GO:0006508;GO:0008270	-	sordNOG07608;sorNOG02698;opiNOG00714	R	sp|C5FH26|MCPAL_ARTOC Metallocarboxypeptidase A-like protein MCYG_01475 OS=Arthroderma otae (strain ATCC MYA-4605 / CBS 113480) GN=MCYG_01475 PE=3 SV=1	carboxypeptidase A1 precursor	18162755	GO:0006508//proteolysis;	-	GO:0004181//metallocarboxypeptidase activity;GO:0008270//zinc ion binding;	-
CCM_00722	7.74243	6.43487	7.01254	4.0631	5.61886	4.47731	8.137	7.0543	7.16523	3.60737	3.41313	4.02319	-0.581626278333878	0.0773234662109269	-0.940151435675904	-0.358525157342025	GO:0003824;GO:0008152	-	opiNOG50366;COG1020;opiNOG14230	QI	sp|Q4WR82|NRPS2_ASPFU Nonribosomal peptide synthetase 2 OS=Neosartorya fumigata (strain ATCC MYA-4609 / Af293 / CBS 101355 / FGSC A1100) GN=NRPS2 PE=2 SV=1	NRPS-like enzyme, putative	18162756	GO:0008152//metabolic process;	-	GO:0003824//catalytic activity;	-
CCM_00723	4.99233	3.0649	4.88564	5.6494	4.57437	3.31192	3.91038	7.11886	3.12191	2.27087	4.22547	5.69561	0.0646116892150863	0.128761332746382	-0.0862277916945587	-0.150839480909645	GO:0016021	-	-	-	-	hypothetical protein	18162757	-	GO:0016021//integral component of membrane;	-	-
CCM_00724	244.862	60.6679	130.687	92.6535	116.343	107.693	189.794	211.307	128.252	81.2482	87.5008	102.95	-0.461975102925637	0.279185828442585	-0.683037305222099	-0.221062202296462	GO:0016021	-	-	-	-	hypothetical protein	18162758	-	GO:0016021//integral component of membrane;	-	-
CCM_00725	55.5367	84.5424	71.9692	119.404	112.076	171.681	154.033	150.438	128.812	104.571	139.165	146.336	0.926966430034634	1.03091558690028	0.879348007521565	-0.0476184225130692	GO:0016787	-	sordNOG08680;sorNOG04018	R	sp|Q9SR79|PPA16_ARATH Probable inactive purple acid phosphatase 16 OS=Arabidopsis thaliana GN=PAP16 PE=2 SV=1	Metallophosphoesterase	18162759	-	-	GO:0016787//hydrolase activity;	-
CCM_00726	0.561815	2.22865	0.329885	1.38711	5.85223	2.92433	0.931886	1.03002	0.486451	0.851846	0.671317	4.8072	1.7036424374158	-0.349895763377558	1.02057905515447	-0.683063382261332	GO:0016787	-	-	-	-	hypothetical protein	18162760	-	-	GO:0016787//hydrolase activity;	-
CCM_00727	0.906653	0.642247	0.532367	0	1.31171	1.24922	0.250645	0.831118	1.43922	0.549881	1.62505	1.81016	0.29920434622676	0.276526978594967	0.937150554137435	0.637946207910675	-	-	-	-	-	hypothetical protein	18162761	-	-	-	-
CCM_00728	73.4011	57.1861	72.0827	72.017	83.8631	68.4294	73.9322	71.3402	59.2686	79.8066	55.5263	77.249	0.146358962518735	0.0132583504712533	0.0688868504279212	-0.0774721120908135	GO:0016021;GO:0055085;GO:0022891	K08141	sordNOG06329;opiNOG03795;sorNOG07381	R	sp|P53048|MAL11_YEAST General alpha-glucoside permease OS=Saccharomyces cerevisiae (strain ATCC 204508 / S288c) GN=MAL11 PE=1 SV=1	MFS transporter, putative	18162762	GO:0055085//transmembrane transport;	GO:0016021//integral component of membrane;	-	-
CCM_00729	6.01092	10.3839	8.02672	6.19366	5.38613	4.98705	8.68386	6.66549	7.38716	5.3802	4.60491	7.79787	-0.559858239275174	-0.103145365407	-0.457659804263285	0.102198435011889	-	-	sordNOG12190;opiNOG35280	S	sp|Q5UR67|RIBX_MIMIV N-glycosidase R617 OS=Acanthamoeba polyphaga mimivirus GN=MIMI_R617 PE=3 SV=1	protein T24A6.7	18162763	-	-	-	-
CCM_00730	82.9992	124.383	84.2209	105.615	111.443	104.509	78.5343	70.4342	71.1708	152.168	128.183	121.592	0.141115963928286	-0.405589167741943	0.462983142425427	0.321867178497141	GO:0030674;GO:0001405	K17804	opiNOG04240;sordNOG11463	U	sp|Q01852|TIM44_YEAST Mitochondrial import inner membrane translocase subunit TIM44 OS=Saccharomyces cerevisiae (strain ATCC 204508 / S288c) GN=TIM44 PE=1 SV=1	mitochondrial inner membrane translocase subunit TIM44, putative	18162764	-	GO:0001405//PAM complex, Tim23 associated import motor;	GO:0030674//protein-macromolecule adaptor activity;	-
CCM_00731	73.3402	105.801	92.1136	99.648	87.7903	96.9976	66.5457	77.0868	77.3795	134.734	103.089	94.6083	0.068453328176526	-0.295525285983725	0.293405095934804	0.224951767758278	GO:0003735;GO:0005763;GO:0006412	K02948	opiNOG26174;sordNOG13171	J	sp|O13882|RT18_SCHPO Putative 37S ribosomal protein S18, mitochondrial OS=Schizosaccharomyces pombe (strain 972 / ATCC 24843) GN=mrps18 PE=3 SV=1	37S ribosomal protein S11	18162765	GO:0006412//translation;	GO:0005763//mitochondrial small ribosomal subunit;	GO:0003735//structural constituent of ribosome;	ko03010(Ribosome)
CCM_00732	89.099	108.286	100.402	95.2319	101.544	109.926	107.038	105.231	116.918	71.3224	76.1303	96.1695	0.0425545458591964	0.144628103826765	-0.289635513023645	-0.332190058882842	GO:0016787;GO:0005829	K22763	sordNOG09132;opiNOG26321	S	sp|Q8X1T0|SDU1_SCHPO DeSI-like protein sdu1 OS=Schizosaccharomyces pombe (strain 972 / ATCC 24843) GN=sdu1 PE=1 SV=1	hypothetical protein	18162766	-	GO:0005829//cytosol;	GO:0016787//hydrolase activity;	-
CCM_00733	243.57	310.498	306.183	381.694	319.58	360.235	242.536	249.414	300.904	326.097	250.048	310.838	0.303287426511463	-0.117703423624597	0.0441496192644466	-0.259137807247016	GO:0043022;GO:0005524;GO:0043023;GO:0016887;GO:0005525;GO:0005829;GO:0005634	K19788	opiNOG02651;sordNOG04848	R	sp|P38219|OLA1_YEAST Obg-like ATPase 1 OS=Saccharomyces cerevisiae (strain ATCC 204508 / S288c) GN=OLA1 PE=1 SV=1	GTP-binding protein YchF	18162767	-	GO:0005829//cytosol;GO:0005634//nucleus;	GO:0043022//ribosome binding;GO:0005524//ATP binding;GO:0043023//ribosomal large subunit binding;GO:0016887//ATP hydrolysis activity;GO:0005525//GTP binding;	-
CCM_00734	28.457	82.3893	62.1344	38.5764	27.7775	20.4093	46.5951	35.7583	38.9101	13.9077	15.5639	25.3708	-0.995455803778669	-0.512466415131517	-1.65724746018367	-0.661791656404998	-	-	opiNOG18204;sordNOG04541	S	-	hypothetical protein	18162768	-	-	-	-
CCM_00735	20.0635	14.4378	17.0536	14.9021	16.8372	19.0108	19.7748	19.6934	17.8608	11.5616	15.4513	17.1089	-0.0226991999999195	0.15315526859896	-0.224618567354214	-0.201919367354295	GO:0035091	-	sordNOG05812;opiNOG09260	R	sp|Q6C5F1|U507_YARLI UPF0507 protein YALI0E18612g OS=Yarrowia lipolytica (strain CLIB 122 / E 150) GN=YALI0E18612g PE=3 SV=1	VPS9 domain protein	18162769	-	-	GO:0035091//phosphatidylinositol binding;	-
CCM_00736	61.9915	45.0079	59.0535	63.8663	86.9985	67.2891	67.8458	61.575	40.9686	41.6615	46.1244	62.5756	0.393703290068886	0.0371938833739393	-0.14320696753349	-0.536910257602376	GO:0015171;GO:0003333;GO:0016021	K16261	opiNOG05736;sordNOG07604	E	sp|P43548|AGP3_YEAST General amino acid permease AGP3 OS=Saccharomyces cerevisiae (strain ATCC 204508 / S288c) GN=AGP3 PE=1 SV=1	general amino acid permease AGP3	18162770	GO:0003333//amino acid transmembrane transport;	GO:0016021//integral component of membrane;	GO:0015171//amino acid transmembrane transporter activity;	-
CCM_00737	70.518	67.2819	65.0852	57.1236	66.1008	70.636	73.4653	85.0724	65.974	45.7567	50.4986	58.0508	-0.0656446247426123	0.146128070301804	-0.394867741898875	-0.329223117156263	GO:0032979;GO:0071806;GO:0008320;GO:0005524;GO:0005743;GO:0009060;GO:0034551;GO:0051131	K08900	opiNOG01005;sordNOG10497	O	sp|P32839|BCS1_YEAST Mitochondrial chaperone BCS1 OS=Saccharomyces cerevisiae (strain ATCC 204508 / S288c) GN=BCS1 PE=1 SV=2	mitochondrial chaperone BCS1, putative	18162771	GO:0032979//protein insertion into mitochondrial inner membrane from matrix;GO:0071806//protein transmembrane transport;GO:0009060//aerobic respiration;GO:0034551//mitochondrial respiratory chain complex III assembly;GO:0051131//chaperone-mediated protein complex assembly;	GO:0005743//mitochondrial inner membrane;	GO:0008320//protein transmembrane transporter activity;GO:0005524//ATP binding;	-
CCM_00738	0	0.131163	0	0.428588	0	0	0	0	0	0	0	0.132029	1.70822922931872	-	0.00948933898588221	-1.69873989033284	-	-	sordNOG14978	R	-	hypothetical protein	18162772	-	-	-	-
CCM_00739	108.903	93.3839	101.918	92.876	100.334	118.406	93.3418	86.8244	76.1117	49.6948	47.593	58.7316	0.0347274298212162	-0.247334411158819	-0.963317491939968	-0.998044921761184	GO:0016301;GO:0016310	K04718	sordNOG05275	I	sp|Q06147|LCB5_YEAST Sphingoid long chain base kinase 5 OS=Saccharomyces cerevisiae (strain ATCC 204508 / S288c) GN=LCB5 PE=1 SV=1	sphingosine kinase	18162773	GO:0016310//phosphorylation;	-	GO:0016301//kinase activity;	ko05152(Tuberculosis);ko04666(Fc gamma R-mediated phagocytosis);ko04371(Apelin signaling pathway);ko04370(VEGF signaling pathway);ko04072(Phospholipase D signaling pathway);ko04071(Sphingolipid signaling pathway);ko04020(Calcium signaling pathway);ko00600(Sphingolipid metabolism)
CCM_00740	47.2952	43.4966	43.4447	43.1954	31.9857	43.0752	46.3824	42.0323	53.5369	28.344	31.8965	29.3796	-0.182860094687626	0.0806216472040256	-0.582880863434005	-0.400020768746379	GO:0043085;GO:0016740;GO:0005737;GO:0010698;GO:1902391	K20792	sordNOG06801	B	sp|O74985|NAT1_SCHPO N-terminal acetyltransferase A complex subunit nat1 OS=Schizosaccharomyces pombe (strain 972 / ATCC 24843) GN=nat1 PE=1 SV=1	acetyltransferase catalytic subunit (NAT1), putative	18162774	GO:0043085//positive regulation of catalytic activity;GO:1902391//positive regulation of N-terminal peptidyl-serine acetylation;	GO:0005737//cytoplasm;	GO:0016740//transferase activity;GO:0010698//acetyltransferase activator activity;	-
CCM_00741	43.8215	45.5496	42.3962	49.8228	102.49	64.133	41.6162	45.7904	34.601	86.4461	54.8384	80.6264	0.716011810851636	-0.111021840680596	0.751986862234479	0.0359750513828426	-	-	sorNOG02871;sordNOG09343;opiNOG26396	SR	sp|O74982|CID2_SCHPO Caffeine-induced death protein 2 OS=Schizosaccharomyces pombe (strain 972 / ATCC 24843) GN=cid2 PE=2 SV=1	caffeine-induced death protein Cid2, putative	18162775	-	-	-	-
CCM_00742	42.0834	51.9355	46.2509	42.5724	49.0125	42.2362	46.1284	40.5087	46.7905	38.2852	29.1708	41.4621	-0.0679007115843169	-0.0721493620205137	-0.364962633308598	-0.297061921724281	-	K20465	opiNOG02482	T	sp|P35844|KES1_YEAST Oxysterol-binding protein homolog 4 OS=Saccharomyces cerevisiae (strain ATCC 204508 / S288c) GN=KES1 PE=1 SV=1	oxysterol binding protein (Osh5), putative	18162776	-	-	-	-
CCM_00743	858.465	1242.11	994.53	1114.41	1213.47	963.275	974.883	824.167	1206.67	996.163	740.185	984.923	0.0886065278223299	-0.0422783556392528	-0.185706517865929	-0.27431304568826	GO:0004332;GO:0008270;GO:0006096;GO:0005739;GO:0006094;GO:0005829;GO:0005634	K01624	sordNOG06049	G	sp|Q9HGY9|ALF_ASPOR Fructose-bisphosphate aldolase OS=Aspergillus oryzae (strain ATCC 42149 / RIB 40) GN=fbaA PE=2 SV=2	fructose-bisphosphate aldolase, class II	18162777	GO:0006096//glycolytic process;GO:0006094//gluconeogenesis;	GO:0005739//mitochondrion;GO:0005829//cytosol;GO:0005634//nucleus;	GO:0004332//fructose-bisphosphate aldolase activity;GO:0008270//zinc ion binding;	ko00710(Carbon fixation in photosynthetic organisms);ko00680(Methane metabolism);ko00051(Fructose and mannose metabolism);ko00030(Pentose phosphate pathway);ko00010(Glycolysis / Gluconeogenesis)
CCM_00744	21.2189	25.389	26.4082	18.0443	29.6308	26.6938	29.2661	23.2567	20.0699	15.6318	9.19792	16.4786	0.0264857188377948	-0.00838789029021355	-0.821781878476589	-0.848267597314384	-	-	sordNOG10458;opiNOG10212	S	-	hypothetical protein	18162778	-	-	-	-
CCM_00745	4.96416	6.4024	3.7692	4.91313	5.20072	7.86184	6.74343	6.82588	6.07683	5.06116	6.21296	8.27551	0.248086279198043	0.376285917550391	0.369181170292982	0.12109489109494	-	-	opiNOG67222;necNOG10952;hypNOG07062	SR	-	BTB/POZ-like protein	18162779	-	-	-	-
CCM_00746	56.8159	54.2891	44.1973	32.3176	29.1596	39.6177	52.7383	49.8015	58.4109	20.6249	23.6004	23.3612	-0.619369419451638	0.0515391148158522	-1.20027457039896	-0.580905150947319	GO:0035064;GO:0090065;GO:0003727;GO:0043494;GO:0045141;GO:0034507;GO:1902368;GO:0051315;GO:0034613;GO:0030466;GO:0000122;GO:0031048;GO:0044732;GO:0007535;GO:0003697;GO:0046974;GO:0000183;GO:0051567;GO:0008270;GO:0003690	K11419	opiNOG05924	B	sp|Q8X225|DIM5_NEUCR Histone-lysine N-methyltransferase, H3 lysine-9 specific dim-5 OS=Neurospora crassa (strain ATCC 24698 / 74-OR23-1A / CBS 708.71 / DSM 1257 / FGSC 987) GN=dim-5 PE=1 SV=2	histone-lysine N-methyltransferase	18162780	GO:0090065//regulation of production of siRNA involved in RNA interference;GO:0045141//meiotic telomere clustering;GO:0051315//attachment of mitotic spindle microtubules to kinetochore;GO:0034613//cellular protein localization;GO:0030466//silent mating-type cassette heterochromatin assembly;GO:0000122//negative regulation of transcription by RNA polymerase II;GO:0031048//heterochromatin assembly …	GO:0043494//CLRC complex;GO:0034507//chromosome, centromeric outer repeat region;GO:0044732//mitotic spindle pole body;	GO:0035064//methylated histone binding;GO:0003727//single-stranded RNA binding;GO:0003697//single-stranded DNA binding;GO:0046974//histone methyltransferase activity (H3-K9 specific);GO:0008270//zinc ion binding;GO:0003690//double-stranded DNA binding;	ko00310(Lysine degradation)
CCM_00747	122.715	112.174	110.84	98.6661	97.5072	123.176	120.123	122.795	142.841	97.0773	103.599	95.5056	-0.114506977551401	0.158056949399441	-0.223156412420571	-0.10864943486917	GO:0043130	-	sordNOG05720;opiNOG24087	O	-	ubiquitin domain protein, putative	18162781	-	-	GO:0043130//ubiquitin binding;	-
CCM_00748	61.6341	59.4176	57.3101	69.9958	54.0384	61.3884	54.6862	49.0695	65.8752	48.6562	52.5884	59.3003	0.0560109563932209	-0.0724063085110398	-0.151829071646841	-0.207840028040062	GO:0006888;GO:0005829;GO:0005198;GO:0000139;GO:0030126;GO:0006886	K17301	sordNOG08566	U	sp|Q9UUF7|COPB_SCHPO Coatomer subunit beta OS=Schizosaccharomyces pombe (strain 972 / ATCC 24843) GN=sec26 PE=3 SV=1	coatomer beta subunit	18162782	GO:0006888//endoplasmic reticulum to Golgi vesicle-mediated transport;GO:0006886//intracellular protein transport;	GO:0005829//cytosol;GO:0000139//Golgi membrane;GO:0030126//COPI vesicle coat;	GO:0005198//structural molecule activity;	-
CCM_00749	100.648	68.9732	82.2979	70.4137	55.4641	82.7126	97.0725	98.7422	86.4125	52.9837	63.4687	58.3004	-0.272288256424146	0.163895425827034	-0.527645321836737	-0.255357065412591	GO:0005829;GO:0005634;GO:0005524	K12877	sordNOG08539;opiNOG19030	A	sp|Q566Y8|MGN_DANRE Protein mago nashi homolog OS=Danio rerio GN=magoh PE=2 SV=1	Mago nashi domain protein	18162783	-	GO:0005829//cytosol;GO:0005634//nucleus;	GO:0005524//ATP binding;	ko03040(Spliceosome);ko03015(mRNA surveillance pathway);ko03013(Nucleocytoplasmic transport)
CCM_00750	321.539	223.502	248.858	211.807	241.336	269.016	309.621	271.125	271.612	171.711	221.784	195.279	-0.136638609726459	0.102504931300715	-0.431238916494612	-0.294600306768153	-	K23335	sordNOG05542;opiNOG08286	U	sp|Q8IVV7|GID4_HUMAN Glucose-induced degradation protein 4 homolog OS=Homo sapiens GN=GID4 PE=2 SV=1	vesicle-mediated transport protein Vid24	18162784	-	-	-	-
CCM_00751	40.3335	29.984	33.8369	27.5187	25.4592	36.1912	36.6695	35.1268	27.6917	16.6259	21.8814	19.3786	-0.224108334766915	-0.0661288190460608	-0.84744028326725	-0.623331948500335	GO:0003676;GO:0030488;GO:0004809;GO:0043528;GO:0005829;GO:0005634	K15430	sorNOG05474;sordNOG11420	L	sp|Q12463|TRM11_YEAST tRNA (guanine(10)-N2)-methyltransferase OS=Saccharomyces cerevisiae (strain ATCC 204508 / S288c) GN=TRM11 PE=1 SV=1	RNA methylase family protein	18162785	GO:0030488//tRNA methylation;	GO:0043528//tRNA (m2G10) methyltransferase complex;GO:0005829//cytosol;GO:0005634//nucleus;	GO:0003676//nucleic acid binding;GO:0004809//tRNA (guanine-N2-)-methyltransferase activity;	-
CCM_00752	50.0381	50.6777	46.5852	45.3851	36.6241	47.1798	55.5296	45.8693	48.9731	34.8599	36.1668	43.2514	-0.189283996949899	0.0297691035031661	-0.366218728379826	-0.176934731429928	-	K06867	sordNOG15583;opiNOG18605;sordNOG08086	R	sp|Q9UU77|YQMA_SCHPO Ankyrin repeat-containing protein P1E11.10 OS=Schizosaccharomyces pombe (strain 972 / ATCC 24843) GN=SPCP1E11.10 PE=4 SV=1	ankyrin repeat protein	18162786	-	-	-	-
CCM_00753	56.096	106.109	59.7293	63.4563	53.1541	61.3227	73.2629	51.9572	68.4564	38.0979	36.41	46.882	-0.318798151830652	-0.196484980714428	-0.87048416679177	-0.551686014961118	GO:0051730;GO:0016310;GO:0005524;GO:0005637;GO:0032056;GO:0016779;GO:0005829;GO:0003972;GO:0030969;GO:0006388;GO:0004113	K14679	sordNOG11356	S	sp|Q10313|TRNL_SCHPO tRNA ligase 1 OS=Schizosaccharomyces pombe (strain 972 / ATCC 24843) GN=trl1 PE=3 SV=2	tRNA ligase	18162787	GO:0016310//phosphorylation;GO:0032056//positive regulation of translation in response to stress;GO:0030969//obsolete mRNA splicing via endonucleolytic cleavage and ligation involved in unfolded protein response;GO:0006388//tRNA splicing, via endonucleolytic cleavage and ligation;	GO:0005637//nuclear inner membrane;GO:0005829//cytosol;	GO:0051730//GTP-dependent polyribonucleotide 5'-hydroxyl-kinase activity;GO:0005524//ATP binding;GO:0016779//nucleotidyltransferase activity;GO:0003972//RNA ligase (ATP) activity;GO:0004113//2',3'-cyclic-nucleotide 3'-phosphodiesterase activity;	-
CCM_00754	44.7978	29.9662	43.2778	41.7781	37.6629	46.8285	41.2014	38.6792	30.054	31.38	36.5502	39.2596	0.0972083121199004	-0.102653255273319	-0.139131150729411	-0.236339462849311	GO:0016021	-	opiNOG35569;sordNOG12849	S	-	UPF0132 domain protein	18162788	-	GO:0016021//integral component of membrane;	-	-
CCM_00755	75.814	89.2979	73.4637	81.0837	60.6765	76.3688	73.1888	79.8485	79.5526	84.1964	79.9897	71.1966	-0.129264431352767	-0.0366581002923978	-0.0194384356641104	0.109825995688656	GO:0005840	K02864	sordNOG05741;opiNOG06032	S	-	hypothetical protein	18162789	-	GO:0005840//ribosome;	-	ko03010(Ribosome)
CCM_00756	110.747	142.915	129.538	137.63	118.262	121.459	112.515	110.798	121.145	117.167	126.672	122.169	-0.0221884221239029	-0.153771702319156	-0.0662242096174237	-0.0440357874935209	GO:0070682;GO:0005829;GO:0045899;GO:0008540;GO:0005524;GO:0006511;GO:0008233	K03065	sordNOG10953;opiNOG03443	O	sp|P33297|PRS6A_YEAST 26S proteasome regulatory subunit 6A OS=Saccharomyces cerevisiae (strain ATCC 204508 / S288c) GN=RPT5 PE=1 SV=3	26S protease regulatory subunit 6A	18162790	GO:0070682//proteasome regulatory particle assembly;GO:0045899//positive regulation of RNA polymerase II transcription preinitiation complex assembly;GO:0006511//ubiquitin-dependent protein catabolic process;	GO:0005829//cytosol;GO:0008540//proteasome regulatory particle, base subcomplex;	GO:0005524//ATP binding;GO:0008233//peptidase activity;	ko05169(Epstein-Barr virus infection);ko05022(Pathways of neurodegeneration - multiple diseases);ko05020(Prion disease);ko05017(Spinocerebellar ataxia);ko05016(Huntington disease);ko05014(Amyotrophic lateral sclerosis);ko05012(Parkinson disease);ko05010(Alzheimer disease);ko03050(Proteasome)
CCM_00757	73.7107	68.1994	56.6101	56.284	37.7811	65.0276	59.9965	53.7883	70.8083	67.9245	81.1053	40.2982	-0.319418074523879	-0.104936715697314	-0.0683982782165415	0.251019796307337	GO:0030687;GO:0070545;GO:0005654;GO:0043021;GO:0000463;GO:0000466	K14824	sordNOG04965	J	sp|A4R0Q1|ERB1_MAGO7 Ribosome biogenesis protein ERB1 OS=Magnaporthe oryzae (strain 70-15 / ATCC MYA-4617 / FGSC 8958) GN=ERB1 PE=3 SV=1	eukaryotic ribosome biogenesis protein 1	18162791	GO:0000463//maturation of LSU-rRNA from tricistronic rRNA transcript (SSU-rRNA, 5.8S rRNA, LSU-rRNA);GO:0000466//maturation of 5.8S rRNA from tricistronic rRNA transcript (SSU-rRNA, 5.8S rRNA, LSU-rRNA);	GO:0030687//preribosome, large subunit precursor;GO:0070545//PeBoW complex;GO:0005654//nucleoplasm;	GO:0043021//ribonucleoprotein complex binding;	-
CCM_00758	138.834	99.7271	162.238	307.819	773.31	434.335	171.334	184.073	94.8579	393.582	447.722	675.947	1.91880642931843	0.167893654389743	1.92050721844699	0.00170078912856156	-	-	sorNOG01340;opiNOG08143;sordNOG06823	R	sp|Q03104|MSC1_YEAST Meiotic sister chromatid recombination protein 1 OS=Saccharomyces cerevisiae (strain ATCC 204508 / S288c) GN=MSC1 PE=1 SV=1	stress response protein (Ish1), putative	18162792	-	-	-	-
CCM_00759	132.448	87.8618	97.5021	101.432	125.676	138.224	118.381	110.461	88.2502	71.1498	83.6857	100.114	0.201035604938617	-0.00327170457830636	-0.317960758908539	-0.518996363847156	GO:0005739;GO:0046872	-	sorNOG01105;sordNOG06099	UI	sp|P87109|YDK2_SCHPO Probable phospholipase C20G8.02, mitochondrial OS=Schizosaccharomyces pombe (strain 972 / ATCC 24843) GN=SPAC20G8.02 PE=3 SV=1	DDHD domain protein	18162793	-	GO:0005739//mitochondrion;	GO:0046872//metal ion binding;	-
CCM_00760	368.785	304.604	309.261	321.16	477.099	448.383	364.126	361.536	304.826	423.896	383.358	428.12	0.343297949989945	0.068577916269956	0.330198450179339	-0.0130994998106059	GO:0016021	-	opiNOG39281;sordNOG15577;sordNOG12636;opiNOG43614	R	-	hypothetical protein	18162794	-	GO:0016021//integral component of membrane;	-	-
CCM_00761	241.637	317.854	329.099	418.131	220.188	295.396	229.454	166.664	292.008	421.097	290.416	307.903	0.0714641799726279	-0.368844121021541	0.198153296457717	0.126689116485089	GO:0001965;GO:0007186;GO:0004871;GO:0043022;GO:0034613;GO:0031954;GO:0010255;GO:0005080;GO:0022627;GO:0050790;GO:0017148;GO:0035556;GO:0060733;GO:0005092;GO:0001403;GO:0032995;GO:0031139	K14753	sordNOG09243;KOG0279;opiNOG05055	T	sp|Q01369|GBLP_NEUCR Guanine nucleotide-binding protein subunit beta-like protein OS=Neurospora crassa (strain ATCC 24698 / 74-OR23-1A / CBS 708.71 / DSM 1257 / FGSC 987) GN=cpc-2 PE=3 SV=1	guanine nucleotide-binding protein beta subunit-like protein	18162795	GO:0007186//G protein-coupled receptor signaling pathway;GO:0034613//cellular protein localization;GO:0031954//positive regulation of protein autophosphorylation;GO:0010255//glucose mediated signaling pathway;GO:0050790//regulation of catalytic activity;GO:0017148//negative regulation of translation;GO:0035556//intracellular signal transduction;GO:0001403//invasive growth in response to glucose l…	GO:0022627//cytosolic small ribosomal subunit;	GO:0001965//G-protein alpha-subunit binding;GO:0004871//obsolete signal transducer activity;GO:0043022//ribosome binding;GO:0005080//protein kinase C binding;GO:0005092//GDP-dissociation inhibitor activity;	ko05162(Measles)
CCM_00762	97.4122	95.5577	90.5913	53.3005	57.665	78.6464	109.204	98.7636	98.5435	43.6753	53.405	50.8705	-0.580611083969971	0.112280022528763	-0.938543096191496	-0.357932012221525	GO:0046982	K14649	sordNOG12270	S	-	bromodomain associated domain protein	18162796	-	-	GO:0046982//protein heterodimerization activity;	ko03022(Basal transcription factors)
CCM_00763	30.5225	26.8953	32.7399	27.4019	24.8866	27.8864	31.4164	34.325	28.7169	18.3465	17.4868	24.1813	-0.169299154036582	0.0672275279616298	-0.58713732709294	-0.417838173056358	GO:0016491;GO:0055114	-	sordNOG06510	S	sp|Q6NS38|ALKB2_HUMAN DNA oxidative demethylase ALKBH2 OS=Homo sapiens GN=ALKBH2 PE=1 SV=1	isochorismatase family protein family	18162797	GO:0055114//obsolete oxidation-reduction process;	-	GO:0016491//oxidoreductase activity;	-
CCM_00764	95.5553	97.5603	79.5289	90.4439	77.8527	84.8579	84.4771	83.9281	80.0269	69.8057	67.9858	74.4343	-0.107002714323103	-0.134169307728347	-0.361420809998441	-0.254418095675338	GO:0006563;GO:0004372;GO:0008168;GO:0006544;GO:0032259;GO:0030170;GO:0035999	K00600	sordNOG11295;COG0112	E	sp|Q7S5N8|GLYM_NEUCR Putative serine hydroxymethyltransferase, mitochondrial OS=Neurospora crassa (strain ATCC 24698 / 74-OR23-1A / CBS 708.71 / DSM 1257 / FGSC 987) GN=cbs-2 PE=3 SV=2	serine hydroxymethyltransferase	18162798	GO:0006563//L-serine metabolic process;GO:0006544//glycine metabolic process;GO:0032259//methylation;GO:0035999//tetrahydrofolate interconversion;	-	GO:0004372//glycine hydroxymethyltransferase activity;GO:0008168//methyltransferase activity;GO:0030170//pyridoxal phosphate binding;	ko01523(Antifolate resistance);ko00680(Methane metabolism);ko00670(One carbon pool by folate);ko00630(Glyoxylate and dicarboxylate metabolism);ko00460(Cyanoamino acid metabolism);ko00260(Glycine, serine and threonine metabolism)
CCM_00765	30.2872	26.7482	33.0149	32.5028	32.521	32.4298	30.6732	27.1592	27.6438	22.2612	25.7812	29.2853	0.113984778657333	-0.0752084200835793	-0.219745625398376	-0.333730404055708	GO:0004386;GO:0005524	K18995	sordNOG09462;COG1643	AL	sp|O60114|YG65_SCHPO Uncharacterized helicase C15C4.05 OS=Schizosaccharomyces pombe (strain 972 / ATCC 24843) GN=SPBC15C4.05 PE=3 SV=1	ATP-dependent RNA helicase A	18162799	-	-	GO:0004386//helicase activity;GO:0005524//ATP binding;	-
CCM_00766	98.1131	125.248	87.0866	95.9114	60.0085	97.2559	80.7954	81.994	101.462	93.9257	91.2205	80.2132	-0.294211595362996	-0.232440821192174	-0.22640352890357	0.0678080664594258	GO:0003735;GO:0006412;GO:0015934	-	sordNOG10621;sordNOG12213	S	sp|O74464|RM22_SCHPO 54S ribosomal protein L22, mitochondrial OS=Schizosaccharomyces pombe (strain 972 / ATCC 24843) GN=mrpl22 PE=3 SV=1	mitochondrial large ribosomal subunit	18162800	GO:0006412//translation;	GO:0015934//large ribosomal subunit;	GO:0003735//structural constituent of ribosome;	-
CCM_00767	14.2307	16.081	15.6674	13.8032	6.02946	13.1755	10.3036	10.9227	16.918	18.9571	24.545	8.74588	-0.478159016260772	-0.269513871785894	0.184396156064542	0.662555172325314	GO:0000166;GO:0003676	K14789	sordNOG13555;sordNOG13524	R	sp|Q9Y7Y3|YGR4_SCHPO Uncharacterized RNA-binding protein C365.04c OS=Schizosaccharomyces pombe (strain 972 / ATCC 24843) GN=SPBC365.04c PE=4 SV=1	RNA binding protein	18162801	-	-	GO:0000166//nucleotide binding;GO:0003676//nucleic acid binding;	-
CCM_00768	10.0889	8.86318	10.0372	9.68095	9.02546	11.0749	11.534	10.46	9.99441	7.73547	7.18583	8.39391	0.0388850937067915	0.142027135518519	-0.314248954351412	-0.353134048058204	GO:0016310;GO:0016301	-	sordNOG10539;sordNOG06045	R	sp|G0S1B3|CMS1_CHATD Protein CMS1 OS=Chaetomium thermophilum (strain DSM 1495 / CBS 144.50 / IMI 039719) GN=CSM1 PE=3 SV=2	Protein kinase-like domain	18162802	GO:0016310//phosphorylation;	-	GO:0016301//kinase activity;	-
CCM_00769	0.773321	3.72503	0	6.68261	1.7901	54.6962	1.28271	0.472596	3.12473	23.2163	35.5758	3.97018	3.81174543012712	0.117496575145605	3.80243035917237	-0.00931507095474402	GO:0016021	-	necNOG13949;necNOG13857;sordNOG14850	S	-	hypothetical protein	18162803	-	GO:0016021//integral component of membrane;	-	-
CCM_00770	0.258382	1.62531	0.910297	0.861219	0.448579	2.37338	0.514296	0.142113	0.62642	2.06854	3.75122	0.92856	0.398627679488515	-1.1229963281036	1.27220302000411	0.873575340515595	GO:0004553;GO:0005975	K22277	opiNOG11389	G	sp|A1DGM6|EXGB_NEOFI Probable glucan endo-1,6-beta-glucosidase B OS=Neosartorya fischeri (strain ATCC 1020 / DSM 3700 / CBS 544.65 / FGSC A1164 / JCM 1740 / NRRL 181 / WB 181) GN=exgB PE=3 SV=1	glucan 1,3-beta-glucosidase precursor	18162804	GO:0005975//carbohydrate metabolic process;	-	GO:0004553//hydrolase activity, hydrolyzing O-glycosyl compounds;	-
CCM_00771	0.994062	0.809789	0.948498	3.83487	5.14145	2.35885	0.480917	0.797339	1.82902	4.67243	1.93019	4.78448	2.04207076924897	0.174985893450247	2.04866564637449	0.00659487712551779	GO:0016021;GO:0055085	-	euroNOG06742;pleNOG08082;opiNOG07079	R	sp|O94343|YHMA_SCHPO Uncharacterized MFS-type transporter C1271.10c OS=Schizosaccharomyces pombe (strain 972 / ATCC 24843) GN=SPBC1271.10c PE=1 SV=1	Major facilitator superfamily transporter	18162805	GO:0055085//transmembrane transport;	GO:0016021//integral component of membrane;	-	-
CCM_00772	129.382	142.274	133.254	144.937	127.281	124.278	91.9644	114.173	141.241	224.571	223.388	156.115	-0.0302947164418868	-0.221088520080544	0.577126115488086	0.607420831929972	GO:0005737	K20522	sordNOG12479;opiNOG33628	T	sp|O43125|CSH3_SCHPO Protein csh3 OS=Schizosaccharomyces pombe (strain 972 / ATCC 24843) GN=csh3 PE=2 SV=1	SH3 domain protein	18162806	-	GO:0005737//cytoplasm;	-	-
CCM_00773	1.73395	4.15381	1.66604	4.96216	9.9888	4.19901	1.04586	1.58949	2.32027	11.9026	6.49825	8.90196	1.34206823448687	-0.608139091525011	1.85377325239896	0.511705017912095	-	-	KOG1290;opiNOG37182	T	-	hypothetical protein	18162807	-	-	-	-
CCM_00774	9.35703	11.8318	10.4117	105.348	104.464	69.2492	11.3505	10.5921	15.3964	130.111	131.573	135.254	3.14256202051554	0.240734227072474	3.65089479786884	0.508332777353309	GO:0003913;GO:0006281	K01669	opiNOG03959;sordNOG09425	TL	sp|Q7SI68|CRYD_NEUCR Putative cryptochrome DASH, mitochondrial OS=Neurospora crassa (strain ATCC 24698 / 74-OR23-1A / CBS 708.71 / DSM 1257 / FGSC 987) GN=cry PE=3 SV=1	cryptochrome DASH	18162808	GO:0006281//DNA repair;	-	GO:0003913//DNA photolyase activity;	-
CCM_00775	10.5291	14.1319	9.64914	13.1428	13.6543	8.45774	21.2829	14.7709	12.1802	7.75611	9.89441	12.5473	0.0391835449188618	0.491414820606791	-0.184190100219964	-0.223373645138826	-	-	sordNOG10397;opiNOG57061	S	-	hypothetical protein	18162809	-	-	-	-
CCM_00776	27.3292	32.0399	19.865	24.2372	37.5986	51.109	27.6368	26.4493	27.3578	24.308	30.9563	32.599	0.511423889435	0.0396862274783522	0.149140758498526	-0.362283130936474	-	-	onyNOG08327;opiNOG47804	S	-	hypothetical protein	18162810	-	-	-	-
CCM_00777	19.3748	24.7761	18.9111	16.6237	17.5815	22.0209	21.565	14.909	19.645	9.25909	11.7574	13.5113	-0.165530910455862	-0.168282706822402	-0.869012368468627	-0.703481458012765	GO:0046872	-	sordNOG11970	S	sp|O74977|VMS1_SCHPO VMS1 homolog C1827.04 OS=Schizosaccharomyces pombe (strain 972 / ATCC 24843) GN=SPCC1827.04 PE=1 SV=1	ankyrin repeat and zinc finger domain containing protein 1	18162811	-	-	GO:0046872//metal ion binding;	-
CCM_00778	22.8167	27.4101	54.7918	66.2651	39.3211	27.6775	54.4597	35.034	58.164	99.5134	42.5196	49.7556	0.343638991355762	0.491612167524349	0.868872450422884	0.525233459067122	-	-	sordNOG04223;sordNOG12412;opiNOG38224	RS	-	extracellular serine-threonine rich protein	18162812	-	-	-	-
CCM_00779	10.9743	13.1888	9.29918	10.7214	8.11378	9.76769	7.65788	6.24415	8.51919	10.4314	9.02104	6.5084	-0.226378047452469	-0.577670896471025	-0.36620117592305	-0.139823128470581	GO:0016874;GO:0008152	-	opiNOG01979;COG0318	I	sp|Q5BA81|EASD_EMENI Acyl-CoA ligase easD OS=Emericella nidulans (strain FGSC A4 / ATCC 38163 / CBS 112.46 / NRRL 194 / M139) GN=easD PE=3 SV=1	phenylacetyl-CoA ligase	18162813	GO:0008152//metabolic process;	-	GO:0016874//ligase activity;	-
CCM_00780	285.702	118.727	216.293	40.0791	60.5498	49.8635	232.592	258.1	131.913	5.48723	10.2593	10.322	-2.04425441389929	0.00437298932728956	-4.57356741878172	-2.52931300488243	GO:0006508;GO:0016021;GO:0004190	-	opiNOG49046;NOG132913	OS	sp|C4YMJ3|CARP2_CANAW Candidapepsin-2 OS=Candida albicans (strain WO-1) GN=SAP2 PE=1 SV=1	candidapepsin-4 precursor	18162814	GO:0006508//proteolysis;	GO:0016021//integral component of membrane;	GO:0004190//aspartic-type endopeptidase activity;	-
CCM_00781	26.2722	25.3779	23.4598	11.6335	14.4226	17.0263	25.2338	24.4641	23.692	13.3203	16.3789	13.5501	-0.801905022697283	-0.0334189931056997	-0.796324871075349	0.00558015162193389	GO:0016787;GO:0008152;GO:0016021	-	sordNOG06485;opiNOG20470;opiNOG37637	R	sp|P18773|EST_ACILW Esterase OS=Acinetobacter lwoffii GN=est PE=3 SV=2	alpha/beta hydrolase fold protein	18162815	GO:0008152//metabolic process;	GO:0016021//integral component of membrane;	GO:0016787//hydrolase activity;	-
CCM_00782	11.4989	25.336	8.61621	13.3478	14.6	22.5961	14.2812	15.6278	19.2193	16.0298	15.9959	16.6432	0.153221164801158	0.112236436574104	0.0986855721067021	-0.0545355926944558	GO:0016491;GO:0055114	K15734	opiNOG23521;sordNOG07105	Q	sp|N4WE43|RED2_COCH4 Dehydrogenase RED2 OS=Cochliobolus heterostrophus (strain C4 / ATCC 48331 / race T) GN=RED2 PE=3 SV=1	short-chain dehydrogenase, putative	18162816	GO:0055114//obsolete oxidation-reduction process;	-	GO:0016491//oxidoreductase activity;	ko00830(Retinol metabolism)
CCM_00783	2.80732	4.59809	3.07566	2.59921	3.56621	3.71079	2.66898	2.95004	3.20145	3.48831	3.55903	3.22232	-0.0857580394614593	-0.248858346913146	-0.0293970882651996	0.0563609511962597	-	-	eurotNOG06655;opiNOG19181;COG1028;KOG1208	QI	sp|B8M9K8|TROPE_TALSN Short-chain dehydrogenase/reductase tropE OS=Talaromyces stipitatus (strain ATCC 10500 / CBS 375.48 / QM 6759 / NRRL 1006) GN=tropE PE=3 SV=1	short-chain dehydrogenase, putative	18162817	-	-	-	-
CCM_00784	87.0634	75.0919	62.5918	53.0955	50.8535	53.1732	53.7141	54.1277	48.416	32.7298	28.8133	31.2798	-0.516415479830846	-0.524374316577695	-1.2757484756412	-0.759332995810351	GO:0004499;GO:0050661;GO:0055114;GO:0050660	-	sordNOG09742;opiNOG11270	SR	sp|Q9RKB5|BVMO2_STRCO Baeyer-Villiger monooxygenase OS=Streptomyces coelicolor (strain ATCC BAA-471 / A3(2) / M145) GN=SCO3172 PE=1 SV=1	dimethylaniline monooxygenase, putative	18162818	GO:0055114//obsolete oxidation-reduction process;	-	GO:0004499//N,N-dimethylaniline monooxygenase activity;GO:0050661//NADP binding;GO:0050660//flavin adenine dinucleotide binding;	-
CCM_00785	15.6921	21.54	21.0387	15.2821	9.48466	8.38151	8.00137	10.975	17.6632	24.1631	17.0839	16.361	-0.813837290536043	-0.669368965471924	-0.0165038853086469	0.797333405227396	GO:0043461	K07556	sordNOG06989;sordNOG09641	C	sp|Q9UT16|ATP12_SCHPO Protein atp12, mitochondrial OS=Schizosaccharomyces pombe (strain 972 / ATCC 24843) GN=atp12 PE=3 SV=2	mitochondrial molecular chaperone	18162819	GO:0043461//proton-transporting ATP synthase complex assembly;	-	-	-
CCM_00786	84.8267	95.4996	88.1457	119.266	91.9496	104.512	83.7921	68.4171	100.231	86.0081	84.3194	99.9488	0.233909253382755	-0.0888290238729313	0.00966362204440927	-0.224245631338346	GO:0005198;GO:0005829;GO:0016192;GO:0006886;GO:0030126;GO:0000139	K17267	sordNOG06249	U	sp|P87140|COPG_SCHPO Probable coatomer subunit gamma OS=Schizosaccharomyces pombe (strain 972 / ATCC 24843) GN=sec21 PE=1 SV=1	Coatomer subunit gamma, putative	18162820	GO:0016192//vesicle-mediated transport;GO:0006886//intracellular protein transport;	GO:0005829//cytosol;GO:0030126//COPI vesicle coat;GO:0000139//Golgi membrane;	GO:0005198//structural molecule activity;	-
CCM_00787	145.266	103.003	128.474	83.1662	91.6263	89.6581	154.965	139.197	146.687	57.616	71.9444	86.07	-0.510578659263317	0.226710798456438	-0.805016141139821	-0.294437481876503	GO:0005739;GO:0090002;GO:0005886	K21842	hypNOG03716;sordNOG04855	S	sp|Q4I1T9|EFR3_GIBZE Protein EFR3 OS=Gibberella zeae (strain PH-1 / ATCC MYA-4620 / FGSC 9075 / NRRL 31084) GN=EFR3 PE=3 SV=1	protein EFR3	18162821	-	GO:0005739//mitochondrion;GO:0005886//plasma membrane;	-	-
CCM_00788	27.0367	36.994	37.7999	40.0146	46.5897	31.1127	51.2644	17.3213	28.4574	22.402	23.329	43.0002	0.209152217999021	-0.069472931715128	-0.198657564965196	-0.407809782964217	GO:0003924;GO:0005622;GO:0005935;GO:0005886;GO:0005525;GO:0007264	K07836	opiNOG04500;sordNOG08724	R	sp|P52498|RSR1_CANAX Ras-related protein RSR1 OS=Candida albicans GN=RSR1 PE=3 SV=1	RAS small monomeric GTPase	18162822	GO:0007264//small GTPase mediated signal transduction;	GO:0005622//intracellular anatomical structure;GO:0005935//cellular bud neck;GO:0005886//plasma membrane;	GO:0003924//GTPase activity;GO:0005525//GTP binding;	ko05417(Lipid and atherosclerosis);ko05211(Renal cell carcinoma);ko04972(Pancreatic secretion);ko04934(Cushing syndrome);ko04722(Neurotrophin signaling pathway);ko04720(Long-term potentiation);ko04670(Leukocyte transendothelial migration);ko04611(Platelet activation);ko04510(Focal adhesion);ko04062(Chemokine signaling pathway);ko04024(cAMP signaling pathway);ko04015(Rap1 signaling pathway);ko0401…
CCM_00789	53.5706	25.1963	40.418	22.7482	31.7138	28.0864	43.4081	34.0774	19.3979	10.0786	15.3558	17.6527	-0.529888452739544	-0.298879999744839	-1.46787454737782	-0.937986094638273	GO:0000166;GO:0003676	-	opiNOG15504;sordNOG06447;sorNOG03104	RA	sp|O74452|SCW1_SCHPO Cell wall integrity protein scw1 OS=Schizosaccharomyces pombe (strain 972 / ATCC 24843) GN=scw1 PE=1 SV=1	RNA binding protein	18162823	-	-	GO:0000166//nucleotide binding;GO:0003676//nucleic acid binding;	-
CCM_00790	6.10787	4.25796	5.94888	4.42832	5.24586	5.78854	5.70883	10.4574	4.50505	8.1144	10.3393	9.37403	-0.0773797920213587	0.341455194963347	0.770350381162567	0.847730173183926	-	-	opiNOG52121;sordNOG07471	S	-	hypothetical protein	18162824	-	-	-	-
CCM_00791	25.6483	10.8896	52.5992	5.59195	6.23021	4.7517	112.58	368.811	30.4624	6.20911	6.77188	6.69739	-2.42711731794652	2.52163065044077	-2.17941522817435	0.247702089772178	GO:0030245;GO:0008422;GO:0102483	K05349	sordNOG06647;sordNOG09567	G	sp|A5ABF5|BGLM_ASPNC Probable beta-glucosidase M OS=Aspergillus niger (strain CBS 513.88 / FGSC A1513) GN=bglM PE=3 SV=1	glycosyl hydrolase, putative	18162825	GO:0030245//cellulose catabolic process;	-	GO:0008422//beta-glucosidase activity;GO:0102483//scopolin beta-glucosidase activity;	ko00940(Phenylpropanoid biosynthesis);ko00500(Starch and sucrose metabolism);ko00460(Cyanoamino acid metabolism)
CCM_00792	17.8227	11.6251	16.0344	8.52305	8.57804	10.698	18.806	19.2496	10.7209	7.81274	9.22497	8.0277	-0.710265339028415	0.100879926126232	-0.859605231092545	-0.14933989206413	GO:0016021;GO:0016491;GO:0055114	-	opiNOG10571	PQ	sp|P36033|FRE2_YEAST Ferric/cupric reductase transmembrane component 2 OS=Saccharomyces cerevisiae (strain ATCC 204508 / S288c) GN=FRE2 PE=1 SV=1	ferric-chelate reductase	18162826	GO:0055114//obsolete oxidation-reduction process;	GO:0016021//integral component of membrane;	GO:0016491//oxidoreductase activity;	-
CCM_00793	587.395	766.643	848.057	7.51032	2.10431	1.79852	36.1889	24.3588	76.6129	5.59826	11.1967	3.11138	-7.59203598885442	-4.0049387688051	-6.78950465408782	0.802531334766594	-	-	arthNOG12677	R	-	hypothetical protein	18162827	-	-	-	-
CCM_00794	1.25204	1.06429	0.27569	4.63691	1.63027	0.287519	1.03839	0.860801	0.271023	1.70856	0.841543	0.803489	1.33844713335727	-0.256246637247461	0.3716255645047	-0.966821568852566	-	-	-	-	-	hypothetical protein	18162828	-	-	-	-
CCM_00795	1.9437	3.00406	4.04642	4.90802	4.1414	6.00543	2.63784	4.21144	5.04889	2.89353	4.11723	3.17508	0.743166117318881	0.403677691537621	0.179501914920818	-0.563664202398063	-	-	-	-	-	hypothetical protein	18162829	-	-	-	-
CCM_00796	14.136	11.115	17.1195	20.2865	17.7927	20.1263	13.7754	12.6343	12.5457	10.6096	20.9029	16.329	0.458096410201247	-0.121233681036643	0.175201966833247	-0.282894443368	-	-	-	-	-	hypothetical protein	18162830	-	-	-	-
CCM_00797	27.9818	25.0525	29.5551	27.5937	30.3741	25.8549	37.2132	37.1351	30.5361	19.1801	27.896	34.0015	0.0213874362153849	0.344774383726043	-0.0266518489914243	-0.0480392852068092	GO:0016021	-	pleNOG08815;opiNOG12604	S	-	hypothetical protein	18162831	-	GO:0016021//integral component of membrane;	-	-
CCM_00798	65.425	67.6328	72.9004	79.1132	84.0452	61.3872	69.1183	69.3931	56.9908	66.4706	65.9125	86.1134	0.124658044647003	-0.075166619757938	0.0852588405958741	-0.0393992040511289	GO:0016884	-	pleNOG00799;opiNOG24943;opiNOG11148	JIT	sp|Q09102|HYIN_AGRRH Indoleacetamide hydrolase OS=Agrobacterium rhizogenes GN=aux2 PE=3 SV=1	Amidase	18162832	-	-	GO:0016884//carbon-nitrogen ligase activity, with glutamine as amido-N-donor;	-
CCM_00799	1.02937	0.375003	0.906631	0.816906	1.14884	1.08061	0.731749	0.808806	0.381978	0.26756	0.395356	0.62913	0.39856812207335	-0.265508085429761	-0.838860024247993	-1.23742814632134	-	-	-	-	-	hypothetical protein	18162833	-	-	-	-
CCM_00800	5.17648	5.23477	3.96971	4.62747	4.14484	5.94361	8.06812	7.40417	5.64124	8.68779	13.4773	8.66764	0.0332179518314413	0.554008869265613	1.1003015756179	1.06708362378646	GO:0016021	-	opiNOG03121;sordNOG10797	E	sp|P38680|MTR_NEUCR N amino acid transport system protein OS=Neurospora crassa (strain ATCC 24698 / 74-OR23-1A / CBS 708.71 / DSM 1257 / FGSC 987) GN=mtr PE=3 SV=2	amino acid transporter, putative	18162834	-	GO:0016021//integral component of membrane;	-	-
CCM_00801	63.7035	53.2541	71.1892	37.4173	36.3489	38.7618	64.6781	74.8365	60.8496	26.9467	31.054	35.9685	-0.741576541229903	0.0907647802613133	-1.00159934206566	-0.260022800835754	GO:0016021	-	sorNOG05147;opiNOG80126	O	sp|Q75BG6|JID1_ASHGO J domain-containing protein 1 OS=Ashbya gossypii (strain ATCC 10895 / CBS 109.51 / FGSC 9923 / NRRL Y-1056) GN=JID1 PE=3 SV=1	Hsp40 co-chaperone Jid1, putative	18162835	-	GO:0016021//integral component of membrane;	-	-
CCM_00802	5.84996	3.61653	4.68405	1.77261	4.33946	4.20112	3.26386	5.07009	3.6838	3.87052	2.47833	2.18424	-0.456367897133846	-0.235690903773433	-0.729716738089752	-0.273348840955907	GO:0055114;GO:0016491	-	opiNOG25467;opiNOG33143;sordNOG13648	R	sp|Q07923|LOT6_YEAST NAD(P)H-dependent FMN reductase LOT6 OS=Saccharomyces cerevisiae (strain ATCC 204508 / S288c) GN=LOT6 PE=1 SV=1	NADPH-dependent FMN reductase	18162836	GO:0055114//obsolete oxidation-reduction process;	-	GO:0016491//oxidoreductase activity;	-
CCM_00803	1.80351	2.1202	1.99404	0.568448	0.699501	0.246732	0.445543	1.12562	0.863855	2.05965	2.95744	1.77302	-1.96603691865328	-1.28111662779398	0.198383506040029	2.16442042469331	GO:0000981;GO:0005634;GO:0008270;GO:0006357	-	opiNOG18313;sacNOG05611;opiNOG15410	SK	sp|Q08904|RDR1_YEAST Protein RDR1 OS=Saccharomyces cerevisiae (strain ATCC 204508 / S288c) GN=RDR1 PE=4 SV=1	transcriptional repressor involved in the control of multidrug resistance	18162837	GO:0006357//regulation of transcription by RNA polymerase II;	GO:0005634//nucleus;	GO:0000981//DNA-binding transcription factor activity, RNA polymerase II-specific;GO:0008270//zinc ion binding;	-
CCM_00804	30.9329	35.333	61.5842	76.2235	84.3303	43.7303	24.9862	27.2481	15.4842	70.7189	73.4185	81.6092	0.676123192232088	-0.916831795336595	0.820250749342553	0.144127557110465	GO:0032259;GO:0008168	-	opiNOG45969;opiNOG44766;hypNOG02575;sordNOG12360	R	-	hypothetical protein	18162838	GO:0032259//methylation;	-	GO:0008168//methyltransferase activity;	-
CCM_00805	49.1918	64.8685	58.6517	56.9812	45.1719	55.1007	55.7179	56.6623	54.9153	38.4496	41.4859	43.3779	-0.135273584104571	-0.0459695697256626	-0.48603924878098	-0.350765664676409	-	-	opiNOG60452;sordNOG13796;sordNOG07471	S	-	hypothetical protein	18162839	-	-	-	-
CCM_00806	164.205	156.494	176.346	127.315	128.547	151.063	149.343	143.368	163.33	90.9595	90.0548	108.609	-0.28861314070114	-0.124215320163838	-0.779197287828925	-0.490584147127786	GO:0005686;GO:0005829;GO:0000245	K12832	opiNOG35013;sordNOG13612	SA	sp|Q9LW64|SF3BA_ARATH Uncharacterized protein At3g23325 OS=Arabidopsis thaliana GN=At3g23325 PE=3 SV=1	splicing factor, putative	18162840	GO:0000245//spliceosomal complex assembly;	GO:0005686//U2 snRNP;GO:0005829//cytosol;	-	ko03040(Spliceosome)
CCM_00807	10.2342	10.3343	11.8573	13.2911	9.83781	13.2493	10.5955	12.2779	18.6742	10.6852	11.5723	10.6376	0.165934796946069	0.357622472351847	0.0207331260063097	-0.145201670939759	GO:0000724;GO:0030915;GO:0005634	K24127	sordNOG09017;opiNOG32721;opiNOG32406	S	-	MAGE protein	18162841	GO:0000724//double-strand break repair via homologous recombination;	GO:0030915//Smc5-Smc6 complex;GO:0005634//nucleus;	-	-
CCM_00808	6.83455	11.7689	8.74177	7.11888	5.93277	6.30101	7.64798	6.841	9.81214	12.1382	13.7362	12.4055	-0.498755711405694	-0.170265061479989	0.485301966144403	0.984057677550097	GO:0005743	-	opiNOG45477;sordNOG13804	S	-	hypothetical protein	18162842	-	GO:0005743//mitochondrial inner membrane;	-	-
CCM_00809	4037.85	6185.55	4726.96	5527.61	4729.66	4694.53	5419.33	4017.85	6399.09	3865.88	3191.51	4444.58	0.000139319331151828	0.0830522415320717	-0.378299345398257	-0.378438664729409	GO:0006414;GO:0003746;GO:0003924;GO:0005525;GO:0005737	K03231	opiNOG01650;sorNOG06583	J	sp|Q01372|EF1A_NEUCR Elongation factor 1-alpha OS=Neurospora crassa (strain ATCC 24698 / 74-OR23-1A / CBS 708.71 / DSM 1257 / FGSC 987) GN=tef-1 PE=3 SV=2	elongation factor 1-alpha	18162843	GO:0006414//translational elongation;	GO:0005737//cytoplasm;	GO:0003746//translation elongation factor activity;GO:0003924//GTPase activity;GO:0005525//GTP binding;	ko05140(Leishmaniasis);ko05134(Legionellosis);ko03013(Nucleocytoplasmic transport)
CCM_00810	116.186	144.37	115.929	146.099	115.695	110.06	127.825	90.6917	144.15	117.337	91.0333	123.805	-0.017855989236855	-0.0539516969114165	-0.18065171212619	-0.162795722889335	GO:0051537;GO:0047547;GO:0019629	K01720	sordNOG05836	S	sp|Q6C354|PRPD_YARLI 2-methylcitrate dehydratase, mitochondrial OS=Yarrowia lipolytica (strain CLIB 122 / E 150) GN=PDH1 PE=1 SV=1	2-methylcitrate dehydratase	18162844	GO:0019629//propionate catabolic process, 2-methylcitrate cycle;	-	GO:0051537//2 iron, 2 sulfur cluster binding;GO:0047547//2-methylcitrate dehydratase activity;	ko00640(Propanoate metabolism)
CCM_00811	22.0255	25.4511	20.8139	19.0119	15.5345	19.0726	14.271	15.9842	18.0776	13.8802	15.935	20.3186	-0.34894079178842	-0.498681506281604	-0.445902119382228	-0.0969613275938081	-	-	pleNOG09315;opiNOG60021;hypNOG02292;sordNOG13371	S	-	hypothetical protein	18162845	-	-	-	-
CCM_00812	4.9914	6.14599	8.27531	8.6311	7.56649	5.56254	5.2963	5.39983	4.40128	7.16193	6.29865	9.82939	0.164686627863143	-0.36270018004571	0.262707953403487	0.098021325540344	GO:0016021	-	necNOG05848;sordNOG05685;sordNOG09409;eurotNOG12300	SR	-	wd-repeat protein	18162846	-	GO:0016021//integral component of membrane;	-	-
CCM_00813	23.0142	21.975	38.4577	39.6973	50.0808	30.9858	30.8528	36.5582	25.7959	51.3387	46.1941	76.0713	0.533258520830011	0.159577880898817	1.05687008330718	0.523611562477165	GO:0016846;GO:0008152	-	opiNOG40511;COG3791	S	-	DUF636 domain protein	18162847	GO:0008152//metabolic process;	-	GO:0016846//carbon-sulfur lyase activity;	-
CCM_00814	316.841	299.865	295.162	267.301	291.703	247.236	306.816	232.144	246.181	428.302	368.02	212.593	-0.17761661262051	-0.215872887718815	0.145906795188635	0.323523407809144	GO:0006099;GO:0000287;GO:0004449;GO:0005739;GO:0051287	K00030	sordNOG06652;opiNOG02662	EC	sp|O13302|IDH1_AJECA Isocitrate dehydrogenase [NAD] subunit 1, mitochondrial OS=Ajellomyces capsulatus GN=IDH1 PE=2 SV=1	isocitrate dehydrogenase	18162848	GO:0006099//tricarboxylic acid cycle;	GO:0005739//mitochondrion;	GO:0000287//magnesium ion binding;GO:0004449//isocitrate dehydrogenase (NAD+) activity;GO:0051287//NAD binding;	ko00020(Citrate cycle (TCA cycle))
CCM_00815	22.5825	29.474	25.7217	26.8611	21.5465	24.3572	27.5627	24.425	25.9509	23.396	24.7672	21.3755	-0.0961238196014231	0.00297370098898582	-0.161547077328235	-0.0654232577268114	GO:0005524;GO:0004672;GO:0006468	K08838	sordNOG11876;opiNOG02543	T	sp|O61122|SVKA_DICDI Serine/threonine-protein kinase svkA OS=Dictyostelium discoideum GN=svkA PE=1 SV=1	serine/threonine-protein kinase 24	18162849	GO:0006468//protein phosphorylation;	-	GO:0005524//ATP binding;GO:0004672//protein kinase activity;	-
CCM_00816	88.6956	72.5486	75.9291	79.8614	92.358	93.5126	81.4953	67.8429	64.9093	62.0628	71.3842	82.4014	0.164030383367442	-0.146663532893429	-0.135923201722507	-0.299953585089949	GO:0055085;GO:0005215;GO:0016021	-	sordNOG10873	R	sp|Q9D2V8|MFS10_MOUSE Major facilitator superfamily domain-containing protein 10 OS=Mus musculus GN=Mfsd10 PE=1 SV=1	tetracycline transporter	18162850	GO:0055085//transmembrane transport;	GO:0016021//integral component of membrane;	GO:0005215//transporter activity;	-
CCM_00817	33.9338	30.0291	38.1059	27.2922	24.8627	29.3366	26.0642	26.4259	27.2917	17.0192	23.5882	26.0566	-0.324821241599217	-0.355412318092751	-0.614562597426339	-0.289741355827122	-	-	sordNOG04857	I	sp|Q75DK1|SEC14_ASHGO SEC14 cytosolic factor OS=Ashbya gossypii (strain ATCC 10895 / CBS 109.51 / FGSC 9923 / NRRL Y-1056) GN=SEC14 PE=3 SV=2	Cellular retinaldehyde-binding protein	18162851	-	-	-	-
CCM_00818	124.444	191.528	145.827	166.602	168.869	149.912	184.568	93.2461	170.84	116.708	89.5376	138.571	0.0718557972660705	-0.0416644743921227	-0.421435792108068	-0.493291589374138	GO:0005737;GO:0006430;GO:0005524;GO:0004824;GO:0003676	K04567	sordNOG09274;opiNOG00730	J	sp|A0A120HYZ1|CLA4_CLACD Lysine--tRNA ligase cla4 OS=Cladosporium cladosporioides GN=cla4 PE=2 SV=1	lysyl-tRNA synthetase	18162852	GO:0006430//lysyl-tRNA aminoacylation;	GO:0005737//cytoplasm;	GO:0005524//ATP binding;GO:0004824//lysine-tRNA ligase activity;GO:0003676//nucleic acid binding;	ko00970(Aminoacyl-tRNA biosynthesis)
CCM_00819	19.9955	18.7554	18.556	8.29902	5.71923	10.6965	11.0556	11.0961	19.0379	16.7969	16.2031	5.24421	-1.21333813694846	-0.476430797926201	-0.583468380503929	0.62986975644453	GO:0016435;GO:0000447;GO:0000282;GO:0005730;GO:0005737;GO:0000056;GO:0070476	K19306	opiNOG02783;sordNOG08463;sorNOG01953	R	sp|P25627|BUD23_YEAST 18S rRNA (guanine(1575)-N(7))-methyltransferase OS=Saccharomyces cerevisiae (strain ATCC 204508 / S288c) GN=BUD23 PE=1 SV=1	methyltransferase	18162853	GO:0000447//endonucleolytic cleavage in ITS1 to separate SSU-rRNA from 5.8S rRNA and LSU-rRNA from tricistronic rRNA transcript (SSU-rRNA, 5.8S rRNA, LSU-rRNA);GO:0000282//cellular bud site selection;GO:0000056//ribosomal small subunit export from nucleus;GO:0070476//rRNA (guanine-N7)-methylation;	GO:0005730//nucleolus;GO:0005737//cytoplasm;	GO:0016435//rRNA (guanine) methyltransferase activity;	-
CCM_00820	12.3625	17.1727	14.518	14.0517	14.4829	16.0641	9.33596	14.373	14.8814	13.6241	14.9522	13.932	0.0177543140672767	-0.191007609418299	-0.0515023414531039	-0.0692566555203808	GO:0031505;GO:0006486;GO:0030173;GO:0030176;GO:0006888;GO:0097020;GO:0045053;GO:0030134;GO:0031965	-	sordNOG10017;opiNOG07815	IT	sp|P38869|SVP26_YEAST Protein SVP26 OS=Saccharomyces cerevisiae (strain ATCC 204508 / S288c) GN=SVP26 PE=1 SV=1	Transmembrane adaptor Erv26	18162854	GO:0031505//fungal-type cell wall organization;GO:0006486//protein glycosylation;GO:0006888//endoplasmic reticulum to Golgi vesicle-mediated transport;GO:0045053//protein retention in Golgi apparatus;	GO:0030173//integral component of Golgi membrane;GO:0030176//integral component of endoplasmic reticulum membrane;GO:0030134//COPII-coated ER to Golgi transport vesicle;GO:0031965//nuclear membrane;	GO:0097020//COPII receptor activity;	-
CCM_00821	13.2435	14.0002	15.6021	9.91871	10.4892	11.9131	12.9424	14.7692	12.9825	10.2448	12.5111	9.63568	-0.406680960039911	-0.0743356444324654	-0.403535181293188	0.00314577874672307	GO:0003924;GO:0005525	-	sordNOG05504	U	sp|Q6PW23|MX_EPICO Interferon-induced GTP-binding protein Mx OS=Epinephelus coioides GN=mx PE=2 SV=1	GTP-binding protein	18162855	-	-	GO:0003924//GTPase activity;GO:0005525//GTP binding;	-
[truncated: 8,831 more rows]
