# Supplementary material for: Genome resequencing and transcriptome analysis reveal the molecular mechanism of albinism in Cordyceps militaris
Source: Front Microbiol. 2023 Apr 11;14:1153153. doi: 10.3389/fmicb.2023.1153153 (PMC10126257; doi:10.3389/fmicb.2023.1153153)
Supplement: Supplementary file 9 [file Table_9.XLSX]

## Sheet: Sheet1
Table S9. Differentially expressed genes in the AlbL compared with WT. WT, wild type before light treatment; AlbL, albino mutation after light treatment.
Gene ID	BaseMean		log2FoldChange	pval	padj	Chromosome	GO	KEGG	eggNOG	eggNOG_Class	Swissprot	NR	Entrez_geneID	BP	CC	MF	Pathway
	WT	AlbL
CCM_09196	4255.67	0	-Inf	8.78801e-113	4.22923e-109	NW_006271976.1	-	-	opiNOG43873;sordNOG14513	S	-	hypothetical protein	18171199	-	-	-	-
CCM_00793	8336.97	83.7229	-6.63776	3.95422e-72	6.34322e-69	NW_006271969.1	-	-	arthNOG12677	R	-	hypothetical protein	18162827	-	-	-	-
CCM_08968	4172.35	125.828	-5.05133	7.82021e-32	3.01078e-29	NW_006271975.1	GO:0016021	-	opiNOG43732;opiNOG58892;pleNOG06342;NOG155141;sordNOG13906	S	-	hypothetical protein	18170972	-	GO:0016021//integral component of membrane;	-	-
CCM_09195	133.494	0	-Inf	1.57176e-23	3.87902e-21	NW_006271976.1	-	-	-	-	-	hypothetical protein	18171198	-	-	-	-
CCM_08923	2453.45	349.012	-2.81346	4.98494e-19	7.86558e-17	NW_006271975.1	GO:0004499;GO:0016021;GO:0050661;GO:0050660;GO:0055114	K00485	opiNOG19675	Q	sp|Q01740|FMO1_HUMAN Dimethylaniline monooxygenase [N-oxide-forming] 1 OS=Homo sapiens GN=FMO1 PE=1 SV=3	dimethylaniline monooxygenase	18170928	GO:0055114//obsolete oxidation-reduction process;	GO:0016021//integral component of membrane;	GO:0004499//N,N-dimethylaniline monooxygenase activity;GO:0050661//NADP binding;GO:0050660//flavin adenine dinucleotide binding;	ko00982(Drug metabolism - cytochrome P450)
CCM_03102	1848.42	319.746	-2.53129	5.95455e-16	7.74494e-14	NW_006271970.1	GO:0006788;GO:0004392;GO:0016021	-	sordNOG04513;NOG132479	S	-	hem oxygenase-like, multi-helical	18165129	GO:0006788//heme oxidation;	GO:0016021//integral component of membrane;	GO:0004392//heme oxygenase (decyclizing) activity;	-
CCM_09194	553.327	0	-Inf	6.12979e-16	7.76306e-14	NW_006271976.1	GO:0003676	-	necNOG13927;pleNOG01151	S	-	hypothetical protein	18171197	-	-	GO:0003676//nucleic acid binding;	-
CCM_09214	2345.76	414.856	-2.49937	6.46152e-16	8.0769e-14	NW_006271976.1	GO:0009116;GO:0016310;GO:0016301	-	opiNOG24344;sordNOG06219;sorNOG07485;opiNOG15823	R	-	serine/threonine-protein kinase ripk4, putative	18171217	GO:0009116//nucleoside metabolic process;GO:0016310//phosphorylation;	-	GO:0016301//kinase activity;	-
CCM_04979	3641.18	678.621	-2.42373	3.23067e-15	3.7921e-13	NW_006271971.1	GO:0055114;GO:0046872;GO:0004784;GO:0019430	K04564	sordNOG11985	P	sp|Q9Y783|SODM_NEUCR Superoxide dismutase [Mn], mitochondrial OS=Neurospora crassa (strain ATCC 24698 / 74-OR23-1A / CBS 708.71 / DSM 1257 / FGSC 987) GN=sod-2 PE=3 SV=1	superoxide dismutase	18166999	GO:0055114//obsolete oxidation-reduction process;GO:0019430//removal of superoxide radicals;	-	GO:0046872//metal ion binding;GO:0004784//superoxide dismutase activity;	ko05417(Lipid and atherosclerosis);ko05208(Chemical carcinogenesis - reactive oxygen species);ko05016(Huntington disease);ko04213(Longevity regulating pathway - multiple species);ko04212(Longevity regulating pathway - worm);ko04211(Longevity regulating pathway);ko04146(Peroxisome);ko04068(FoxO signaling pathway);ko04013(MAPK signaling pathway - fly)
CCM_06432	518.904	78.2766	-2.72881	3.86394e-15	4.37534e-13	NW_006271973.1	GO:0006355	-	magNOG04281;sorNOG02651;sordNOG09251;opiNOG16598	S	sp|O13360|FLUF_NEUCR Conidial development protein fluffy OS=Neurospora crassa (strain ATCC 24698 / 74-OR23-1A / CBS 708.71 / DSM 1257 / FGSC 987) GN=fl PE=2 SV=1	hypothetical protein	18168446	GO:0006355//regulation of transcription, DNA-templated;	-	-	-
CCM_06313	2139.35	398.033	-2.42621	8.52642e-15	9.43296e-13	NW_006271972.1	-	-	-	-	-	hypothetical protein	18168327	-	-	-	-
CCM_01856	211.539	23.7003	-3.15795	3.56201e-14	3.80937e-12	NW_006271969.1	-	-	sordNOG07524;opiNOG22099	S	-	NAD(P)-binding domain	18163885	-	-	-	-
CCM_08403	140.621	12.2255	-3.52385	1.92337e-13	1.79732e-11	NW_006271975.1	-	-	sordNOG09882	S	-	hypothetical protein	18170411	-	-	-	-
CCM_08578	2247.3	479.472	-2.22867	2.89288e-13	2.60224e-11	NW_006271975.1	GO:0046872;GO:0004222;GO:0006508	K13726	COG0339;opiNOG14332	EO	sp|P25375|PRTD_YEAST Saccharolysin OS=Saccharomyces cerevisiae (strain ATCC 204508 / S288c) GN=PRD1 PE=1 SV=1	metallopeptidase MepB	18170584	GO:0006508//proteolysis;	-	GO:0046872//metal ion binding;GO:0004222//metalloendopeptidase activity;	-
CCM_09497	2114.49	447.926	-2.23898	3.0074e-13	2.68021e-11	NW_006271977.1	-	-	eurotNOG08598	S	-	hypothetical protein	18171499	-	-	-	-
CCM_02093	4529.55	608.616	-2.89577	5.67002e-13	5.00679e-11	NW_006271970.1	-	-	opiNOG47220	R	-	hypothetical protein	18164122	-	-	-	-
CCM_05119	3108.08	689.054	-2.17334	6.65196e-13	5.76802e-11	NW_006271972.1	GO:0055114;GO:0016491;GO:0019825;GO:0020037	K05916	sordNOG06819;opiNOG05259	C	sp|Q7TTP0|HMP_BORPE Flavohemoprotein OS=Bordetella pertussis (strain Tohama I / ATCC BAA-589 / NCTC 13251) GN=hmp PE=3 SV=1	flavohemoprotein	18167139	GO:0055114//obsolete oxidation-reduction process;	-	GO:0016491//oxidoreductase activity;GO:0019825//oxygen binding;GO:0020037//heme binding;	-
CCM_02825	20679.7	4692.24	-2.13987	8.0288e-13	6.77871e-11	NW_006271970.1	GO:0003333;GO:0016021;GO:0015171	K16261	opiNOG07680;sordNOG09626;sorNOG00397	E	sp|P34054|INDA1_HYPAT Amino-acid permease inda1 OS=Hypocrea atroviridis GN=inda1 PE=2 SV=1	amino-acid permease inda1	18164852	GO:0003333//amino acid transmembrane transport;	GO:0016021//integral component of membrane;	GO:0015171//amino acid transmembrane transporter activity;	-
CCM_08671	3360.03	752.252	-2.15918	9.80369e-13	8.065e-11	NW_006271975.1	-	-	-	-	-	hypothetical protein	18170677	-	-	-	-
CCM_02883	3917.64	884.193	-2.14755	1.30234e-12	1.04458e-10	NW_006271970.1	GO:0004565;GO:0009341;GO:0030246;GO:0005975	K01190	sordNOG10522;opiNOG15402	G	sp|P00723|BGAL_KLULA Beta-galactosidase OS=Kluyveromyces lactis (strain ATCC 8585 / CBS 2359 / DSM 70799 / NBRC 1267 / NRRL Y-1140 / WM37) GN=LAC4 PE=1 SV=2	beta-galactosidase	18164910	GO:0005975//carbohydrate metabolic process;	GO:0009341//beta-galactosidase complex;	GO:0004565//beta-galactosidase activity;GO:0030246//carbohydrate binding;	ko00600(Sphingolipid metabolism);ko00511(Other glycan degradation);ko00052(Galactose metabolism)
CCM_01829	1108.06	234	-2.24345	1.63616e-12	1.29083e-10	NW_006271969.1	GO:0016021;GO:0005524;GO:0016887	-	sordNOG07645	Q	sp|Q9MAG3|AB24G_ARATH ABC transporter G family member 24 OS=Arabidopsis thaliana GN=ABCG24 PE=2 SV=2	ABC transporter, putative	18163859	-	GO:0016021//integral component of membrane;	GO:0005524//ATP binding;GO:0016887//ATP hydrolysis activity;	-
CCM_09333	11849.4	2741.65	-2.11169	1.71704e-12	1.34362e-10	NW_006271976.1	GO:0006355;GO:0043565;GO:0003700;GO:0016787	-	opiNOG56491;eurotNOG06078;eurotNOG06429	S	-	hypothetical protein	18171336	GO:0006355//regulation of transcription, DNA-templated;	-	GO:0043565//sequence-specific DNA binding;GO:0003700//DNA-binding transcription factor activity;GO:0016787//hydrolase activity;	-
CCM_06855	562.997	30.3462	-4.21354	1.97647e-12	1.52188e-10	NW_006271973.1	GO:0016021	-	opiNOG36907;opiNOG26592;opiNOG48972	S	sp|A0A0U1LQF6|CCTO_TALIS Cyclochlorotine biosynthesis protein O OS=Talaromyces islandicus GN=cctO PE=3 SV=1	hypothetical protein	18168866	-	GO:0016021//integral component of membrane;	-	-
CCM_03109	13001.1	3100.13	-2.06824	4.27126e-12	3.16238e-10	NW_006271970.1	GO:0055114;GO:0004497;GO:0020037;GO:0032259;GO:0016787;GO:0008168;GO:0005506;GO:0016705	-	opiNOG17632	Q	sp|P38364|PID6_FUSSO Pisatin demethylase OS=Fusarium solani subsp. pisi GN=PDA6-1 PE=3 SV=1	cytochrome P450 pisatin demethylase, putative	18165136	GO:0055114//obsolete oxidation-reduction process;GO:0032259//methylation;	-	GO:0004497//monooxygenase activity;GO:0020037//heme binding;GO:0016787//hydrolase activity;GO:0008168//methyltransferase activity;GO:0005506//iron ion binding;GO:0016705//oxidoreductase activity, acting on paired donors, with incorporation or reduction of molecular oxygen;	-
CCM_08211	236.773	35.8469	-2.72359	4.99106e-12	3.6671e-10	NW_006271974.1	GO:0055114;GO:0016491;GO:0071949	K00480	sordNOG09357;opiNOG00334	CR	sp|B6D1N4|HPXO_KLEPN FAD-dependent urate hydroxylase OS=Klebsiella pneumoniae GN=hpxO PE=3 SV=1	salicylate hydroxylase, putative	18170219	GO:0055114//obsolete oxidation-reduction process;	-	GO:0016491//oxidoreductase activity;GO:0071949//FAD binding;	ko00626(Naphthalene degradation);ko00624(Polycyclic aromatic hydrocarbon degradation);ko00621(Dioxin degradation)
CCM_00072	2681.52	628.934	-2.09207	5.41756e-12	3.9503e-10	NW_006271969.1	GO:0003700;GO:0008270;GO:0043565;GO:0006355	-	sordNOG11261	K	sp|Q00858|CGPB_FUSSO Cutinase gene palindrome-binding protein OS=Fusarium solani subsp. pisi PE=2 SV=1	Cutinase palindrome-binding protein	18162107	GO:0006355//regulation of transcription, DNA-templated;	-	GO:0003700//DNA-binding transcription factor activity;GO:0008270//zinc ion binding;GO:0043565//sequence-specific DNA binding;	-
CCM_01123	572.075	116.059	-2.30134	6.92449e-12	4.86483e-10	NW_006271969.1	GO:0051213;GO:0004462;GO:0046872;GO:0055114	-	hypNOG11213;necNOG10958	GR	-	Glyoxalase/bleomycin resistance protein/dioxygenase	18163155	GO:0055114//obsolete oxidation-reduction process;	-	GO:0051213//dioxygenase activity;GO:0004462//lactoylglutathione lyase activity;GO:0046872//metal ion binding;	-
CCM_01559	1577.65	362.293	-2.12255	9.36299e-12	6.43706e-10	NW_006271969.1	GO:0006817;GO:0005315;GO:0016021;GO:0055085	K14640	opiNOG02222	P	sp|P15710|PHO4_NEUCR Phosphate-repressible phosphate permease pho-4 OS=Neurospora crassa (strain ATCC 24698 / 74-OR23-1A / CBS 708.71 / DSM 1257 / FGSC 987) GN=pho-4 PE=1 SV=1	sodium/phosphate symporter, putative	18163590	GO:0006817//phosphate ion transport;GO:0055085//transmembrane transport;	GO:0016021//integral component of membrane;	GO:0005315//inorganic phosphate transmembrane transporter activity;	-
CCM_01567	1554.47	123.974	-3.64831	1.20188e-11	8.14655e-10	NW_006271969.1	-	-	hypNOG02587	S	-	hypothetical protein	18163598	-	-	-	-
CCM_09076	21112	5097.3	-2.05026	1.89159e-11	1.23854e-09	NW_006271975.1	GO:0015398;GO:0015200;GO:0001403;GO:0072489;GO:0005794;GO:0016021	K03320	sordNOG10713	P	sp|Q9C0V1|AMT1_SCHPO Ammonium transporter 1 OS=Schizosaccharomyces pombe (strain 972 / ATCC 24843) GN=amt1 PE=3 SV=1	ammonium transporter MEP2	18171079	GO:0001403//invasive growth in response to glucose limitation;GO:0072489//methylammonium transmembrane transport;	GO:0005794//Golgi apparatus;GO:0016021//integral component of membrane;	GO:0015398//high-affinity secondary active ammonium transmembrane transporter activity;GO:0015200//methylammonium transmembrane transporter activity;	-
CCM_02265	586.571	123.092	-2.25257	2.33043e-11	1.50539e-09	NW_006271970.1	GO:0016021	K22736	opiNOG60016;sordNOG13880	S	sp|P47818|CCC1_YEAST Protein CCC1 OS=Saccharomyces cerevisiae (strain ATCC 204508 / S288c) GN=CCC1 PE=1 SV=1	hypothetical protein	18164292	-	GO:0016021//integral component of membrane;	-	-
CCM_07300	5817.43	1470.69	-1.98389	3.4721e-11	2.19861e-09	NW_006271973.1	GO:0016021	-	opiNOG22506;sordNOG09094	S	-	hypothetical protein	18169311	-	GO:0016021//integral component of membrane;	-	-
CCM_08231	431.781	89.7559	-2.26622	3.87413e-11	2.43716e-09	NW_006271974.1	GO:0006032;GO:0005975;GO:0004568;GO:0008061	K01183	opiNOG19734;sordNOG05395	G	sp|P09805|KTXA_KLULA Killer toxin subunits alpha/beta OS=Kluyveromyces lactis (strain ATCC 8585 / CBS 2359 / DSM 70799 / NBRC 1267 / NRRL Y-1140 / WM37) PE=1 SV=1	class V chitinase, putative	18170239	GO:0006032//chitin catabolic process;GO:0005975//carbohydrate metabolic process;	-	GO:0004568//chitinase activity;GO:0008061//chitin binding;	ko00520(Amino sugar and nucleotide sugar metabolism)
CCM_03015	4646.62	1169.75	-1.98998	4.63515e-11	2.89697e-09	NW_006271970.1	GO:0016021	-	sordNOG08899;opiNOG23073	S	-	integral membrane protein Pth11-like, putative	18165042	-	GO:0016021//integral component of membrane;	-	-
CCM_01157	843.41	196.729	-2.10002	8.69582e-11	5.19859e-09	NW_006271969.1	-	-	hypNOG14296;necNOG14195	S	-	hypothetical protein	18163189	-	-	-	-
CCM_04613	7810.75	2097.97	-1.89647	9.97524e-11	5.92665e-09	NW_006271971.1	-	-	sordNOG14390;necNOG14010;opiNOG42020;sorNOG06127	S	-	hypothetical protein	18166636	-	-	-	-
CCM_04233	932.878	227.149	-2.03805	1.22331e-10	7.093e-09	NW_006271971.1	-	-	sorNOG08510;sordNOG14877	R	-	hypothetical protein	18166256	-	-	-	-
CCM_06127	3583.89	963.838	-1.89466	2.52147e-10	1.36343e-08	NW_006271972.1	GO:0005737;GO:0004414;GO:0009086	-	sordNOG04755;opiNOG16886	RE	sp|Q4QJY8|METXA_HAEI8 Homoserine O-acetyltransferase OS=Haemophilus influenzae (strain 86-028NP) GN=metXA PE=3 SV=1	homoserine acetyltransferase family protein	18168142	GO:0009086//methionine biosynthetic process;	GO:0005737//cytoplasm;	GO:0004414//homoserine O-acetyltransferase activity;	-
CCM_04299	886.257	221.448	-2.00076	3.39633e-10	1.81609e-08	NW_006271971.1	-	-	opiNOG05166	S	-	hypothetical protein	18166322	-	-	-	-
CCM_02901	463.737	105.498	-2.13609	3.43296e-10	1.82554e-08	NW_006271970.1	GO:0016787	K01050	sordNOG07777	T	sp|P04058|ACES_TETCF Acetylcholinesterase OS=Tetronarce californica GN=ache PE=1 SV=2	carboxylesterase, putative	18164928	-	-	GO:0016787//hydrolase activity;	-
CCM_04590	12440.2	3468.97	-1.84243	3.64805e-10	1.91871e-08	NW_006271971.1	-	-	opiNOG58046	S	-	hypothetical protein	18166613	-	-	-	-
CCM_03098	292.033	58.9241	-2.3092	4.70863e-10	2.44976e-08	NW_006271970.1	-	-	-	-	-	hypothetical protein	18165125	-	-	-	-
CCM_06923	127.561	17.0781	-2.90097	5.27295e-10	2.69958e-08	NW_006271973.1	GO:0046872;GO:0016491;GO:0055114	-	sordNOG07078;pleNOG07256;opiNOG23784	SQ	sp|D7PHZ1|VRTI_PENAE Oxidoreductase vrtI OS=Penicillium aethiopicum GN=vrtI PE=1 SV=1	2OG-Fe(II) oxygenase family oxidoreductase, putative	18168934	GO:0055114//obsolete oxidation-reduction process;	-	GO:0046872//metal ion binding;GO:0016491//oxidoreductase activity;	-
CCM_06856	313.953	37.6789	-3.05872	5.65829e-10	2.86637e-08	NW_006271973.1	GO:0016021	-	opiNOG36907;sorNOG08422;sordNOG12981;sordNOG13614	S	-	hypothetical protein	18168867	-	GO:0016021//integral component of membrane;	-	-
CCM_00869	10150.6	2884.15	-1.81534	7.41862e-10	3.71897e-08	NW_006271969.1	GO:0016021	-	sordNOG10795;hypNOG01272;opiNOG22300;necNOG06846	S	sp|D4AYG1|KLDC1_ARTBC Kelch repeat-containing protein ARB_01230 OS=Arthroderma benhamiae (strain ATCC MYA-4681 / CBS 112371) GN=ARB_01230 PE=1 SV=1	Galactose oxidase/kelch, beta-propeller	18162903	-	GO:0016021//integral component of membrane;	-	-
CCM_01699	4722.47	1153.17	-2.03394	7.70717e-10	3.8289e-08	NW_006271969.1	GO:0016021	-	sordNOG06690;hypNOG01426;opiNOG24115	S	-	hypothetical protein	18163729	-	GO:0016021//integral component of membrane;	-	-
CCM_04499	1065.37	279.381	-1.93104	1.11425e-09	5.38925e-08	NW_006271971.1	-	K06656	sordNOG04132	R	sp|P24867|PCL1_YEAST PHO85 cyclin-1 OS=Saccharomyces cerevisiae (strain ATCC 204508 / S288c) GN=PCL1 PE=1 SV=1	cyclin	18166522	-	-	-	ko04111(Cell cycle - yeast)
CCM_06743	8215.26	769.6	-3.41612	1.28453e-09	6.15106e-08	NW_006271973.1	GO:0032991;GO:1901363;GO:0006261;GO:0097159;GO:0031981;GO:0016021	-	sordNOG10345	S	-	hypothetical protein	18168756	GO:0006261//DNA-dependent DNA replication;	GO:0032991//protein-containing complex;GO:0031981//nuclear lumen;GO:0016021//integral component of membrane;	GO:1901363//heterocyclic compound binding;GO:0097159//organic cyclic compound binding;	-
CCM_04220	4362.48	1280.07	-1.76892	1.67472e-09	7.82486e-08	NW_006271971.1	GO:0016021	-	opiNOG57336;sordNOG08554;opiNOG24886	R	-	hypothetical protein	18166243	-	GO:0016021//integral component of membrane;	-	-
CCM_06082	419.864	102.464	-2.0348	2.38212e-09	1.08151e-07	NW_006271972.1	-	-	-	-	-	hypothetical protein	18168097	-	-	-	-
CCM_00140	756.949	186.794	-2.01875	2.44263e-09	1.10377e-07	NW_006271969.1	-	-	sordNOG05851;opiNOG01450;COG0235	TGZ	sp|Q9P5M9|MUG14_SCHPO Meiotically up-regulated gene 14 protein OS=Schizosaccharomyces pombe (strain 972 / ATCC 24843) GN=mug14 PE=1 SV=1	aldolase	18162175	-	-	-	-
CCM_08940	187.15	34.6303	-2.43409	2.7936e-09	1.2391e-07	NW_006271975.1	GO:0016021	K07034	sordNOG13278;opiNOG31022	S	sp|Q460G9|ALCS_EMENI Protein alcS OS=Emericella nidulans (strain FGSC A4 / ATCC 38163 / CBS 112.46 / NRRL 194 / M139) GN=alcS PE=2 SV=1	plasma membrane ammonium transporter (Ato3)	18170945	-	GO:0016021//integral component of membrane;	-	-
CCM_03699	435.315	109.15	-1.99575	3.02222e-09	1.32826e-07	NW_006271971.1	-	-	necNOG13965;NOG188330;hypNOG10624;opiNOG64126;saccNOG09281	ORS	-	GLEYA adhesin domain	18165723	-	-	-	-
CCM_04659	304.33	68.3805	-2.15398	3.25316e-09	1.41682e-07	NW_006271971.1	GO:0016705;GO:0020037;GO:0005506;GO:0004497;GO:0016021;GO:0055114	-	sordNOG09016;opiNOG24252	Q	sp|Q9Y758|CP52M_DEBHN Cytochrome P450 52A13 OS=Debaryomyces hansenii GN=CYP52A13 PE=2 SV=1	cytochrome P450 alkane hydroxylase	18166681	GO:0055114//obsolete oxidation-reduction process;	GO:0016021//integral component of membrane;	GO:0016705//oxidoreductase activity, acting on paired donors, with incorporation or reduction of molecular oxygen;GO:0020037//heme binding;GO:0005506//iron ion binding;GO:0004497//monooxygenase activity;	-
CCM_06216	1379.71	124.781	-3.4669	3.42964e-09	1.48695e-07	NW_006271972.1	-	-	-	-	-	hypothetical protein	18168231	-	-	-	-
CCM_00597	1228.93	341.581	-1.8471	3.54573e-09	1.53039e-07	NW_006271969.1	-	-	sordNOG10416;opiNOG61464	S	-	Heterokaryon incompatibility	18162632	-	-	-	-
CCM_00491	1434.75	412.798	-1.7973	4.44071e-09	1.8829e-07	NW_006271969.1	GO:0016310;GO:0030246;GO:0016301;GO:0005975	K07106	opiNOG32786;COG2103	SR	sp|Q9KXT4|MURQ_STRCO N-acetylmuramic acid 6-phosphate etherase OS=Streptomyces coelicolor (strain ATCC BAA-471 / A3(2) / M145) GN=murQ PE=3 SV=1	glucokinase regulator family protein, putative	18162526	GO:0016310//phosphorylation;GO:0005975//carbohydrate metabolic process;	-	GO:0030246//carbohydrate binding;GO:0016301//kinase activity;	ko00520(Amino sugar and nucleotide sugar metabolism)
CCM_01555	2579.28	497.143	-2.37524	4.62747e-09	1.95348e-07	NW_006271969.1	-	-	sorNOG02083;opiNOG30352	R	sp|P40618|HMGB3_CHICK High mobility group protein B3 OS=Gallus gallus GN=HMGB3 PE=2 SV=3	High mobility group, superfamily	18163586	-	-	-	-
CCM_09479	6195.59	445.208	-3.79869	5.25348e-09	2.18895e-07	NW_006271977.1	GO:0030598;GO:0017148	-	NOG137058	S	sp|P28590|ABRC_ABRPR Abrin-c OS=Abrus precatorius PE=1 SV=1	Ribosome-inactivating protein	18171481	GO:0017148//negative regulation of translation;	-	GO:0030598//rRNA N-glycosylase activity;	-
CCM_09331	5766.93	1718.64	-1.74654	5.38352e-09	2.23346e-07	NW_006271976.1	-	-	eurotNOG08598	S	-	hypothetical protein	18171334	-	-	-	-
CCM_06568	5445.46	1660.14	-1.71375	6.31016e-09	2.58448e-07	NW_006271973.1	GO:2000251;GO:0000156;GO:0030295;GO:0004707;GO:0007234;GO:0042803;GO:0000167;GO:0010971;GO:0032872;GO:0005737;GO:0031435;GO:0031954;GO:1990315;GO:0032153	K11233	sordNOG10409;opiNOG04023	T	sp|P87323|MCS4_SCHPO Response regulator mcs4 OS=Schizosaccharomyces pombe (strain 972 / ATCC 24843) GN=mcs4 PE=4 SV=1	response regulator	18168582	GO:2000251//positive regulation of actin cytoskeleton reorganization;GO:0007234//osmosensory signaling via phosphorelay pathway;GO:0010971//positive regulation of G2/M transition of mitotic cell cycle;GO:0032872//regulation of stress-activated MAPK cascade;GO:0031954//positive regulation of protein autophosphorylation;	GO:0005737//cytoplasm;GO:1990315//Mcs4 RR-MAPKKK complex;GO:0032153//cell division site;	GO:0000156//phosphorelay response regulator activity;GO:0030295//protein kinase activator activity;GO:0004707//MAP kinase activity;GO:0042803//protein homodimerization activity;GO:0031435//mitogen-activated protein kinase kinase kinase binding;	ko04139(Mitophagy - yeast);ko04011(MAPK signaling pathway - yeast);ko02020(Two-component system)
CCM_04992	951.879	91.051	-3.38603	6.38596e-09	2.60444e-07	NW_006271971.1	GO:0004553;GO:0016021;GO:0030246;GO:0016740;GO:0005975	-	COG2273;sordNOG11888	GR	sp|D4ALQ5|CRH11_ARTBC Probable extracellular glycosidase ARB_05253 OS=Arthroderma benhamiae (strain ATCC MYA-4681 / CBS 112371) GN=ARB_05253 PE=1 SV=2	Concanavalin A-like lectin/glucanase	18167012	GO:0005975//carbohydrate metabolic process;	GO:0016021//integral component of membrane;	GO:0004553//hydrolase activity, hydrolyzing O-glycosyl compounds;GO:0030246//carbohydrate binding;GO:0016740//transferase activity;	-
CCM_05709	173.476	3.56659	-5.60405	7.616e-09	3.02909e-07	NW_006271972.1	GO:0016021;GO:0016052;GO:0008496	K08257	hypNOG03770;sordNOG04720;opiNOG19415	RS	sp|P36091|DCW1_YEAST Mannan endo-1,6-alpha-mannosidase DCW1 OS=Saccharomyces cerevisiae (strain ATCC 204508 / S288c) GN=DCW1 PE=1 SV=1	Mannan endo-1,6-alpha-mannosidase	18167727	GO:0016052//carbohydrate catabolic process;	GO:0016021//integral component of membrane;	GO:0008496//mannan endo-1,6-alpha-mannosidase activity;	-
CCM_03159	463.284	122.778	-1.91584	8.80414e-09	3.45877e-07	NW_006271970.1	-	-	hypNOG12646;necNOG13334	S	-	hypothetical protein	18165186	-	-	-	-
CCM_07826	523.08	145.898	-1.84207	1.78241e-08	6.6416e-07	NW_006271974.1	GO:0055085;GO:0016021	-	pleNOG00584;opiNOG03119	R	sp|Q870L2|MIRB_EMENI Siderophore iron transporter mirB OS=Emericella nidulans (strain FGSC A4 / ATCC 38163 / CBS 112.46 / NRRL 194 / M139) GN=mirB PE=3 SV=1	siderophore iron transporter mirB	18169836	GO:0055085//transmembrane transport;	GO:0016021//integral component of membrane;	-	-
CCM_09499	4231.58	1252.98	-1.75584	1.78719e-08	6.6416e-07	NW_006271977.1	-	-	opiNOG59530;opiNOG46223	S	-	hypothetical protein	18171501	-	-	-	-
CCM_03619	1190.51	333.83	-1.8344	1.9215e-08	7.11323e-07	NW_006271971.1	GO:0046872;GO:0005524;GO:0008716	-	eurotNOG08463;opiNOG16095;opiNOG04314	SR	sp|Q4WD45|FMPC_ASPFU Fumipyrrole biosynthesis protein C OS=Neosartorya fumigata (strain ATCC MYA-4609 / Af293 / CBS 101355 / FGSC A1100) GN=fmpC PE=2 SV=1	ATP-grasp fold domain containing protein	18165645	-	-	GO:0046872//metal ion binding;GO:0005524//ATP binding;GO:0008716//D-alanine-D-alanine ligase activity;	-
CCM_01643	628.69	91.3841	-2.78233	2.28888e-08	8.40859e-07	NW_006271969.1	GO:0004190;GO:0006508	-	sorNOG07465;sordNOG09201;opiNOG06731	O	sp|B8NLY9|PEPA_ASPFN Aspergillopepsin-1 OS=Aspergillus flavus (strain ATCC 200026 / FGSC A1120 / NRRL 3357 / JCM 12722 / SRRC 167) GN=pepA PE=3 SV=1	penicillopepsin	18163673	GO:0006508//proteolysis;	-	GO:0004190//aspartic-type endopeptidase activity;	-
CCM_09321	3091.79	150.304	-4.36249	2.50336e-08	9.16153e-07	NW_006271976.1	-	-	-	-	-	hypothetical protein	18171324	-	-	-	-
CCM_00644	1758.98	560.807	-1.64917	2.89057e-08	1.04201e-06	NW_006271969.1	GO:0046872	-	opiNOG56341	R	-	hypothetical protein	18162679	-	-	GO:0046872//metal ion binding;	-
CCM_00780	5394.92	247.421	-4.44656	4.01112e-08	1.40389e-06	NW_006271969.1	GO:0006508;GO:0016021;GO:0004190	-	opiNOG49046;NOG132913	OS	sp|C4YMJ3|CARP2_CANAW Candidapepsin-2 OS=Candida albicans (strain WO-1) GN=SAP2 PE=1 SV=1	candidapepsin-4 precursor	18162814	GO:0006508//proteolysis;	GO:0016021//integral component of membrane;	GO:0004190//aspartic-type endopeptidase activity;	-
CCM_09335	38920.2	8678.42	-2.16501	5.15233e-08	1.77111e-06	NW_006271976.1	-	-	NOG200556	S	-	hypothetical protein	18171338	-	-	-	-
CCM_07980	808.569	125.733	-2.685	5.54397e-08	1.88807e-06	NW_006271974.1	GO:0016787;GO:0055085;GO:0022891;GO:0016021	-	opiNOG00758;euNOG37502;eurotNOG05696	R	sp|P07921|LACP_KLULA Lactose permease OS=Kluyveromyces lactis (strain ATCC 8585 / CBS 2359 / DSM 70799 / NBRC 1267 / NRRL Y-1140 / WM37) GN=LAC12 PE=3 SV=1	MFS monosaccharide transporter, putative	18169990	GO:0055085//transmembrane transport;	GO:0016021//integral component of membrane;	GO:0016787//hydrolase activity;	-
CCM_06060	2897.46	937.088	-1.62853	5.55142e-08	1.88807e-06	NW_006271972.1	-	-	opiNOG38732;opiNOG56006;opiNOG49654	SR	sp|Q6G6M9|FLP_STAAS Protein flp OS=Staphylococcus aureus (strain MSSA476) GN=flp PE=3 SV=1	penicillin-binding protein, putative	18168075	-	-	-	-
CCM_09114	95187.8	3452.65	-4.785	5.72241e-08	1.93257e-06	NW_006271976.1	GO:0055114;GO:0016627;GO:0046872	-	opiNOG05243;KOG0137	I	sp|Q8J130|TYRO_ASPFU Tyrosinase OS=Neosartorya fumigata (strain ATCC MYA-4609 / Af293 / CBS 101355 / FGSC A1100) GN=tyr1 PE=3 SV=2	Di-copper centre-containing	18171117	GO:0055114//obsolete oxidation-reduction process;	-	GO:0016627//oxidoreductase activity, acting on the CH-CH group of donors;GO:0046872//metal ion binding;	-
CCM_08727	3431.24	422.435	-3.02193	6.11934e-08	2.05939e-06	NW_006271975.1	GO:0055114;GO:0016491;GO:0005506	-	opiNOG12369;sordNOG05441	Q	sp|Q7LL04|YQK1_SCHPO UPF0676 protein C1494.01 OS=Schizosaccharomyces pombe (strain 972 / ATCC 24843) GN=SPCC1494.01 PE=3 SV=2	gibberellin 20-oxidase, putative	18170732	GO:0055114//obsolete oxidation-reduction process;	-	GO:0016491//oxidoreductase activity;GO:0005506//iron ion binding;	-
CCM_00606	77.4376	9.36753	-3.04729	7.06534e-08	2.35307e-06	NW_006271969.1	GO:0046872;GO:0020037;GO:0016021	-	COG5274;opiNOG00335;sacNOG04754	CHI	sp|P49100|CYB5_ORYSJ Cytochrome b5 OS=Oryza sativa subsp. japonica GN=Os05g0108800 PE=2 SV=2	Cytochrome b5	18162641	-	GO:0016021//integral component of membrane;	GO:0046872//metal ion binding;GO:0020037//heme binding;	-
CCM_02177	154.926	0	-Inf	7.23033e-08	2.39387e-06	NW_006271970.1	GO:0030246;GO:0004190;GO:0006508	-	opiNOG28710;sordNOG08190;opiNOG28582;NOG51745	RS	sp|P24665|PRTA_ASPNG Aspergillopepsin-2 OS=Aspergillus niger PE=1 SV=1	Concanavalin A-like lectin/glucanase	18164205	GO:0006508//proteolysis;	-	GO:0030246//carbohydrate binding;GO:0004190//aspartic-type endopeptidase activity;	-
CCM_00604	64.2065	6.39577	-3.32753	7.24333e-08	2.39387e-06	NW_006271969.1	-	-	opiNOG41227;euNOG36726;eurotNOG12375	S	sp|S0DRW4|FUB4_GIBF5 Hydrolase FUB4 OS=Gibberella fujikuroi (strain CBS 195.34 / IMI 58289 / NRRL A-6831) GN=FUB4 PE=1 SV=1	DUF341 domain protein	18162639	-	-	-	-
CCM_00463	1904.41	615.497	-1.62952	7.26244e-08	2.39387e-06	NW_006271969.1	GO:0016021	-	sordNOG07571	S	sp|Q5K8R6|CXT1_CRYNJ Beta-1,2-xylosyltransferase 1 OS=Cryptococcus neoformans var. neoformans serotype D (strain JEC21 / ATCC MYA-565) GN=CXT1 PE=1 SV=1	capsule associated protein, putative	18162498	-	GO:0016021//integral component of membrane;	-	-
CCM_08587	1651.88	552.988	-1.57879	8.81133e-08	2.86517e-06	NW_006271975.1	GO:0008168;GO:0009236;GO:0032259	-	hypNOG10477	S	-	hypothetical protein	18170593	GO:0009236//cobalamin biosynthetic process;GO:0032259//methylation;	-	GO:0008168//methyltransferase activity;	-
CCM_03735	2700.69	912.443	-1.56552	1.38071e-07	4.38592e-06	NW_006271971.1	GO:0000293;GO:0055114;GO:0015677;GO:0016021;GO:0006826;GO:0005886	-	opiNOG05705;sordNOG06134	PQ	sp|Q12333|FRE7_YEAST Ferric/cupric reductase transmembrane component 7 OS=Saccharomyces cerevisiae (strain ATCC 204508 / S288c) GN=FRE7 PE=1 SV=2	ferric reductase	18165758	GO:0055114//obsolete oxidation-reduction process;GO:0015677//copper ion import;GO:0006826//iron ion transport;	GO:0016021//integral component of membrane;GO:0005886//plasma membrane;	GO:0000293//ferric-chelate reductase activity;	-
CCM_04241	583.582	177.853	-1.71425	1.42157e-07	4.50057e-06	NW_006271971.1	-	-	necNOG08575;opiNOG57211;sordNOG14781	SR	-	hypothetical protein	18166264	-	-	-	-
CCM_04004	333.912	87.03	-1.93988	2.03839e-07	6.28831e-06	NW_006271971.1	-	-	COG0346;sordNOG14377;opiNOG39354	SER	-	glyoxalase family protein	18166027	-	-	-	-
CCM_09429	3134.07	1082.5	-1.53367	2.3503e-07	7.18012e-06	NW_006271977.1	-	-	sordNOG11657;opiNOG11251	T	sp|O77775|NCF2_BOVIN Neutrophil cytosol factor 2 OS=Bos taurus GN=NCF2 PE=2 SV=1	PB1 domain protein, putative	18171432	-	-	-	-
CCM_00204	483.541	149.281	-1.69561	2.35732e-07	7.18012e-06	NW_006271969.1	GO:0006508;GO:0004190	-	COG0666;opiNOG57695;opiNOG10889	RM	sp|Q00808|HETE1_PODAS Vegetative incompatibility protein HET-E-1 OS=Podospora anserina GN=HET-E1 PE=4 SV=1	ankyrin 2,3/unc44, putative	18162239	GO:0006508//proteolysis;	-	GO:0004190//aspartic-type endopeptidase activity;	-
CCM_06308	79863.4	28628.5	-1.48008	2.58455e-07	7.79823e-06	NW_006271972.1	-	-	-	-	-	hypothetical protein	18168323	-	-	-	-
CCM_02781	5068.46	1743.26	-1.53976	2.70837e-07	8.12089e-06	NW_006271970.1	GO:0005524;GO:0004674;GO:0006468	K08287	sordNOG07931	T	sp|Q10156|LKH1_SCHPO Dual specificity protein kinase lkh1 OS=Schizosaccharomyces pombe (strain 972 / ATCC 24843) GN=lkh1 PE=1 SV=3	protein kinase (Lkh1)	18164808	GO:0006468//protein phosphorylation;	-	GO:0005524//ATP binding;GO:0004674//protein serine/threonine kinase activity;	-
CCM_01266	1373.53	463.037	-1.56868	3.51724e-07	1.03212e-05	NW_006271969.1	GO:0006336;GO:0006368;GO:0000083;GO:0000417	-	sordNOG10529	S	sp|Q01448|HPC2_YEAST Histone promoter control protein 2 OS=Saccharomyces cerevisiae (strain ATCC 204508 / S288c) GN=HPC2 PE=1 SV=2	Histone promoter control 2 (HPC2)	18163297	GO:0006336//DNA replication-independent chromatin assembly;GO:0006368//transcription elongation from RNA polymerase II promoter;GO:0000083//regulation of transcription involved in G1/S transition of mitotic cell cycle;	GO:0000417//HIR complex;	-	-
CCM_09568	94.9081	17.0687	-2.47517	5.72119e-07	1.59152e-05	NW_006271977.1	GO:0016020	-	opiNOG64276;hypNOG14062;sordNOG14396	S	-	hypothetical protein	18171570	-	GO:0016020//membrane;	-	-
CCM_00143	2233.62	802.109	-1.47751	6.07351e-07	1.675e-05	NW_006271969.1	GO:0006508;GO:0008236	-	opiNOG20802;COG1506;sordNOG04808	EO	sp|V5YMB3|DAPB3_PSEMX Dipeptidyl aminopeptidase BIII OS=Pseudoxanthomonas mexicana GN=dapb3 PE=1 SV=1	dipeptidyl peptidase IV, putative	18162178	GO:0006508//proteolysis;	-	GO:0008236//serine-type peptidase activity;	-
CCM_06655	798.922	272.607	-1.55123	1.05978e-06	2.81779e-05	NW_006271973.1	-	-	-	-	-	hypothetical protein	18168669	-	-	-	-
CCM_07318	198075	29086.3	-2.76764	1.14032e-06	3.007e-05	NW_006271974.1	GO:0006508;GO:0004252	K01279	opiNOG09203;opiNOG21516;sordNOG15475	O	sp|Q8NK92|AORSN_ASPOR Aorsin OS=Aspergillus oryzae (strain ATCC 42149 / RIB 40) GN=aorO PE=1 SV=2	protease S8 tripeptidyl peptidase I, putative	18169329	GO:0006508//proteolysis;	-	GO:0004252//serine-type endopeptidase activity;	ko04142(Lysosome)
CCM_09496	6423.43	1514.38	-2.08462	1.21832e-06	3.19785e-05	NW_006271977.1	-	-	-	-	-	hypothetical protein	18171498	-	-	-	-
CCM_00452	1055.69	341.181	-1.62958	1.49692e-06	3.85237e-05	NW_006271969.1	GO:0016620;GO:0055114	-	pleNOG07672;COG1012;opiNOG22814	C	sp|P00352|AL1A1_HUMAN Retinal dehydrogenase 1 OS=Homo sapiens GN=ALDH1A1 PE=1 SV=2	aldehyde dehydrogenase X	18162487	GO:0055114//obsolete oxidation-reduction process;	-	GO:0016620//oxidoreductase activity, acting on the aldehyde or oxo group of donors, NAD or NADP as acceptor;	-
CCM_01426	2546.21	858.858	-1.56786	1.60964e-06	4.10948e-05	NW_006271969.1	-	-	hypNOG09975;sordNOG12707	S	-	hypothetical protein	18163457	-	-	-	-
CCM_02371	3280.24	1226.11	-1.41971	1.6271e-06	4.14307e-05	NW_006271970.1	-	-	sordNOG11241;opiNOG32486	S	-	hypothetical protein	18164398	-	-	-	-
CCM_08565	420.026	138.598	-1.59958	1.66383e-06	4.20704e-05	NW_006271975.1	GO:0016787	-	opiNOG25662;sordNOG05376	R	sp|Q5ACZ2|DFG5_CANAL Mannan endo-1,6-alpha-mannosidase DFG5 OS=Candida albicans (strain SC5314 / ATCC MYA-2876) GN=DFG5 PE=1 SV=1	glycosyl hydrolase, putative	18170571	-	-	GO:0016787//hydrolase activity;	-
CCM_06577	721.183	256.77	-1.48989	1.89111e-06	4.69122e-05	NW_006271973.1	GO:0016021;GO:0003333;GO:0015171	K19564	COG0531;pleNOG00386;onyNOG06443	E	sp|P19807|HNM1_YEAST Choline transport protein OS=Saccharomyces cerevisiae (strain ATCC 204508 / S288c) GN=HNM1 PE=1 SV=1	amino acid permease 2	18168591	GO:0003333//amino acid transmembrane transport;	GO:0016021//integral component of membrane;	GO:0015171//amino acid transmembrane transporter activity;	-
CCM_09418	3773.11	567.479	-2.73312	1.91509e-06	4.73848e-05	NW_006271977.1	-	-	NOG179698	S	-	hypothetical protein	18171421	-	-	-	-
CCM_03654	390.628	129.5	-1.59284	1.95915e-06	4.81382e-05	NW_006271971.1	-	-	necNOG08468;opiNOG52237	S	-	Cyclin-like F-box	18165680	-	-	-	-
CCM_08994	5687.62	2136.27	-1.41273	1.9972e-06	4.89135e-05	NW_006271975.1	GO:0015171;GO:0003333;GO:0016021	K16261	sordNOG09626;opiNOG07680;sorNOG00397	E	sp|P34054|INDA1_HYPAT Amino-acid permease inda1 OS=Hypocrea atroviridis GN=inda1 PE=2 SV=1	amino-acid permease inda1	18170998	GO:0003333//amino acid transmembrane transport;	GO:0016021//integral component of membrane;	GO:0015171//amino acid transmembrane transporter activity;	-
CCM_08234	217.04	62.3032	-1.80058	2.16471e-06	5.27032e-05	NW_006271974.1	GO:0016021	-	-	-	-	hypothetical protein	18170242	-	GO:0016021//integral component of membrane;	-	-
CCM_04218	4740.35	1495.31	-1.66455	2.16836e-06	5.27032e-05	NW_006271971.1	-	-	NOG108270;sordNOG08735	SG	-	phosphoglycerate mutase	18166241	-	-	-	-
CCM_06344	2691.39	1017.67	-1.40308	2.19631e-06	5.3248e-05	NW_006271972.1	GO:0006636;GO:0004768;GO:0055114;GO:0005509;GO:0005829;GO:0020037;GO:0007121;GO:0007120;GO:0005935;GO:0016021;GO:0008270;GO:0003400	K23905	opiNOG12725;sordNOG09280	T	sp|P12815|PDCD6_MOUSE Programmed cell death protein 6 OS=Mus musculus GN=Pdcd6 PE=1 SV=2	peflin	18168358	GO:0006636//unsaturated fatty acid biosynthetic process;GO:0055114//obsolete oxidation-reduction process;GO:0007121//bipolar cellular bud site selection;GO:0007120//axial cellular bud site selection;GO:0003400//regulation of COPII vesicle coating;	GO:0005829//cytosol;GO:0005935//cellular bud neck;GO:0016021//integral component of membrane;	GO:0004768//stearoyl-CoA 9-desaturase activity;GO:0005509//calcium ion binding;GO:0020037//heme binding;GO:0008270//zinc ion binding;	-
CCM_06449	485.328	170.79	-1.50674	2.80915e-06	6.64559e-05	NW_006271973.1	-	-	NOG146651;sordNOG12556	S	-	hypothetical protein	18168463	-	-	-	-
CCM_02334	99.901	21.6167	-2.20835	2.81014e-06	6.64559e-05	NW_006271970.1	-	-	opiNOG15535;sordNOG11112	S	sp|Q0VCN1|NMRL1_BOVIN NmrA-like family domain-containing protein 1 OS=Bos taurus GN=NMRAL1 PE=2 SV=1	NmrA family protein	18164361	-	-	-	-
CCM_01697	1091.42	254.746	-2.09907	2.82996e-06	6.66906e-05	NW_006271969.1	-	-	sordNOG14246;opiNOG43020;sorNOG08392	R	-	hypothetical protein	18163727	-	-	-	-
CCM_08036	1550.13	571.566	-1.4394	2.96806e-06	6.91709e-05	NW_006271974.1	-	-	opiNOG46349;COG0699	RS	-	dynamin GTPase, putative	18170045	-	-	-	-
CCM_02764	1733.27	386.349	-2.16552	3.06607e-06	7.12824e-05	NW_006271970.1	GO:0016884	-	opiNOG06348;sordNOG10611;sorNOG07259	J	sp|A4J6Z8|GATA_DESRM Glutamyl-tRNA(Gln) amidotransferase subunit A OS=Desulfotomaculum reducens (strain MI-1) GN=gatA PE=3 SV=1	Amidase	18164791	-	-	GO:0016884//carbon-nitrogen ligase activity, with glutamine as amido-N-donor;	-
CCM_00903	1058.7	391.94	-1.43358	3.38671e-06	7.81704e-05	NW_006271969.1	GO:0016020;GO:0006487;GO:0003830	-	sordNOG07996;euNOG30670;sordNOG04859;opiNOG11485	SG	-	glycosyl transferase family 17 protein	18162937	GO:0006487//protein N-linked glycosylation;	GO:0016020//membrane;	GO:0003830//beta-1,4-mannosylglycoprotein 4-beta-N-acetylglucosaminyltransferase activity;	-
CCM_05951	176.581	22.9534	-2.94355	3.57634e-06	8.21535e-05	NW_006271972.1	GO:0005506;GO:0019439;GO:0051537;GO:0055114;GO:0016708	-	sordNOG10594;COG4638;opiNOG02374	PRS	sp|P0ABR8|YEAW_ECO57 Putative dioxygenase subunit alpha YeaW OS=Escherichia coli O157:H7 GN=yeaW PE=3 SV=1	iron-sulfur cluster-binding protein, rieske family domain protein	18167969	GO:0019439//aromatic compound catabolic process;GO:0055114//obsolete oxidation-reduction process;	-	GO:0005506//iron ion binding;GO:0051537//2 iron, 2 sulfur cluster binding;GO:0016708//oxidoreductase activity, acting on paired donors, with incorporation or reduction of molecular oxygen, NAD(P)H as one donor, and incorporation of two atoms of oxygen into one donor;	-
CCM_08287	1056.05	397.203	-1.41073	3.70922e-06	8.44001e-05	NW_006271975.1	GO:0006508;GO:0008236	-	opiNOG01773	O	sp|A1CX29|DPP4_NEOFI Probable dipeptidyl peptidase 4 OS=Neosartorya fischeri (strain ATCC 1020 / DSM 3700 / CBS 544.65 / FGSC A1164 / JCM 1740 / NRRL 181 / WB 181) GN=dpp4 PE=3 SV=1	extracellular dipeptidyl-peptidase Dpp4	18170295	GO:0006508//proteolysis;	-	GO:0008236//serine-type peptidase activity;	-
CCM_01867	232.139	71.1422	-1.70621	3.73404e-06	8.47645e-05	NW_006271969.1	GO:0016310;GO:0016301	-	sordNOG04540;opiNOG18280;necNOG10373	RS	-	Protein kinase-like domain	18163896	GO:0016310//phosphorylation;	-	GO:0016301//kinase activity;	-
CCM_05186	3726.94	790.435	-2.23727	4.02719e-06	9.05648e-05	NW_006271972.1	GO:0005975;GO:0016853;GO:0030246	K01785	sordNOG07070;opiNOG04019	G	sp|D4AMB9|GALM_ARTBC Probable aldose 1-epimerase ARB_05372 OS=Arthroderma benhamiae (strain ATCC MYA-4681 / CBS 112371) GN=ARB_05372 PE=1 SV=1	aldose 1-epimerase	18167205	GO:0005975//carbohydrate metabolic process;	-	GO:0016853//isomerase activity;GO:0030246//carbohydrate binding;	ko00052(Galactose metabolism);ko00010(Glycolysis / Gluconeogenesis)
CCM_06122	464.276	103.345	-2.16752	4.1728e-06	9.36206e-05	NW_006271972.1	GO:0005622;GO:0005525;GO:0007264	-	sordNOG04667;sordNOG07817	R	sp|P34729|RAS1_PHYPO Ras-like protein 1 OS=Physarum polycephalum GN=RAS1 PE=2 SV=1	RAS small monomeric GTPase, putative	18168137	GO:0007264//small GTPase mediated signal transduction;	GO:0005622//intracellular anatomical structure;	GO:0005525//GTP binding;	-
CCM_02122	20799	7332.83	-1.50407	4.19537e-06	9.3908e-05	NW_006271970.1	-	-	opiNOG64166;hypNOG02574	S	-	hypothetical protein	18164150	-	-	-	-
CCM_01070	335.335	114.153	-1.55464	4.50963e-06	9.96558e-05	NW_006271969.1	-	-	opiNOG60562;opiNOG59471	S	-	hypothetical protein	18163103	-	-	-	-
CCM_00138	3446.65	592.271	-2.54087	4.51428e-06	9.96558e-05	NW_006271969.1	GO:1902358;GO:0008271;GO:0016021	K14708	opiNOG00183;pleNOG02839;sorNOG06919	P	sp|O74377|SULH1_SCHPO Probable sulfate permease C3H7.02 OS=Schizosaccharomyces pombe (strain 972 / ATCC 24843) GN=SPBC3H7.02 PE=3 SV=1	sulfate permease	18162173	GO:1902358//sulfate transmembrane transport;	GO:0016021//integral component of membrane;	GO:0008271//secondary active sulfate transmembrane transporter activity;	-
CCM_04731	561.152	122.314	-2.1978	4.89663e-06	0.000107358	NW_006271971.1	GO:0016021	-	opiNOG26814;opiNOG60362	S	-	integral membrane protein, putative	18166752	-	GO:0016021//integral component of membrane;	-	-
CCM_00516	1210.67	459.803	-1.39672	4.90834e-06	0.00010737	NW_006271969.1	-	-	sordNOG14628	R	-	Tetratricopeptide-like helical	18162551	-	-	-	-
CCM_03388	159.983	29.4011	-2.44398	4.97101e-06	0.000108494	NW_006271970.1	-	-	-	-	-	hypothetical protein	18165414	-	-	-	-
CCM_02950	1417.58	413.993	-1.77575	5.17203e-06	0.000112626	NW_006271970.1	GO:0070588;GO:0016021;GO:0015369	K07300	sordNOG10505	P	sp|Q99385|VCX1_YEAST Vacuolar calcium ion transporter OS=Saccharomyces cerevisiae (strain ATCC 204508 / S288c) GN=VCX1 PE=1 SV=1	Ca2+/H+ antiporter	18164977	GO:0070588//calcium ion transmembrane transport;	GO:0016021//integral component of membrane;	GO:0015369//calcium:proton antiporter activity;	-
CCM_08879	747.935	275.602	-1.44033	5.224e-06	0.000113501	NW_006271975.1	-	-	opiNOG48269;NOG162124	S	-	hypothetical protein	18170884	-	-	-	-
CCM_03653	38.5805	3.30829	-3.54371	5.38141e-06	0.000116658	NW_006271971.1	-	-	eurotNOG03541;opiNOG53463;necNOG08193	R	sp|D4ALG0|LYSM1_ARTBC LysM domain-containing protein ARB_05157 OS=Arthroderma benhamiae (strain ATCC MYA-4681 / CBS 112371) GN=ARB_05157 PE=1 SV=1	LysM domain protein, putative	18165679	-	-	-	-
CCM_08636	566.761	198.823	-1.51126	5.44845e-06	0.000117581	NW_006271975.1	GO:0016310;GO:0016301	-	opiNOG26400;hypNOG08506;hypNOG01928	S	-	Protein kinase-like domain	18170642	GO:0016310//phosphorylation;	-	GO:0016301//kinase activity;	-
CCM_02499	842.03	319.53	-1.39792	6.21131e-06	0.000133745	NW_006271970.1	GO:0003950	K10582	sordNOG04575;opiNOG09843	O	sp|Q32L27|UB2Q2_BOVIN Ubiquitin-conjugating enzyme E2 Q2 OS=Bos taurus GN=UBE2Q2 PE=2 SV=1	ubiquitin-conjugating enzyme E2 Q2	18164526	-	-	GO:0003950//NAD+ ADP-ribosyltransferase activity;	ko04120(Ubiquitin mediated proteolysis)
CCM_02819	2715.6	1066.28	-1.34869	6.48605e-06	0.000139038	NW_006271970.1	GO:0003700;GO:0016021;GO:0006355;GO:0043565	-	opiNOG21121;hypNOG07004;sordNOG08945	KS	-	bZIP transcription factor (MeaB), putative	18164846	GO:0006355//regulation of transcription, DNA-templated;	GO:0016021//integral component of membrane;	GO:0003700//DNA-binding transcription factor activity;GO:0043565//sequence-specific DNA binding;	-
CCM_09176	290.027	98.3894	-1.55961	7.92252e-06	0.000166131	NW_006271976.1	-	-	sordNOG13988;opiNOG41449	R	-	hypothetical protein	18171179	-	-	-	-
CCM_07679	1338.48	524.42	-1.3518	8.00964e-06	0.000167593	NW_006271974.1	GO:0005634;GO:0046983;GO:0006355;GO:0003677	K09265	sordNOG05695	K	sp|P38128|SMP1_YEAST Transcription factor SMP1 OS=Saccharomyces cerevisiae (strain ATCC 204508 / S288c) GN=SMP1 PE=1 SV=1	SRF-type transcription factor RlmA	18169689	GO:0006355//regulation of transcription, DNA-templated;	GO:0005634//nucleus;	GO:0046983//protein dimerization activity;GO:0003677//DNA binding;	ko04011(MAPK signaling pathway - yeast)
CCM_03676	332.832	116.557	-1.51376	8.38418e-06	0.000173171	NW_006271971.1	GO:0005524;GO:0006468;GO:0004672	-	opiNOG57281;sordNOG13428;sorNOG08424;hypNOG12906	RS	sp|Q9UU87|PPK34_SCHPO Serine/threonine-protein kinase ppk34 OS=Schizosaccharomyces pombe (strain 972 / ATCC 24843) GN=ppk34 PE=3 SV=2	Protein kinase-like domain	18165700	GO:0006468//protein phosphorylation;	-	GO:0005524//ATP binding;GO:0004672//protein kinase activity;	-
CCM_07788	1554.62	605.683	-1.35993	8.56488e-06	0.000176525	NW_006271974.1	GO:0016021	-	sordNOG06597	S	-	hypothetical protein	18169798	-	GO:0016021//integral component of membrane;	-	-
CCM_02097	402.962	144.527	-1.47931	8.90999e-06	0.000182854	NW_006271970.1	-	K21830	opiNOG17395	R	-	phosphorylcholine phosphatase	18164126	-	-	-	-
CCM_06717	605.849	227.01	-1.4162	9.91138e-06	0.000201685	NW_006271973.1	GO:0051286;GO:0032153;GO:0005737	-	sorNOG00838;opiNOG25345;sordNOG05483;sordNOG11634	T	sp|Q96WV2|YJO2_SCHPO Uncharacterized PH domain-containing protein PB16A4.02c OS=Schizosaccharomyces pombe (strain 972 / ATCC 24843) GN=SPCPB16A4.02c PE=4 SV=2	PH domain containing protein	18168731	-	GO:0051286//cell tip;GO:0032153//cell division site;GO:0005737//cytoplasm;	-	-
CCM_06081	203.602	57.3017	-1.8291	1.0013e-05	0.000203323	NW_006271972.1	GO:0005506;GO:0016705;GO:0031418;GO:0055114;GO:0016021	K00472	NOG148392;opiNOG28647;opiNOG79851	ES	sp|Q7Z4N8|P4HA3_HUMAN Prolyl 4-hydroxylase subunit alpha-3 OS=Homo sapiens GN=P4HA3 PE=1 SV=1	prolyl 4-hydroxylase alpha subunit, putative	18168096	GO:0055114//obsolete oxidation-reduction process;	GO:0016021//integral component of membrane;	GO:0005506//iron ion binding;GO:0016705//oxidoreductase activity, acting on paired donors, with incorporation or reduction of molecular oxygen;GO:0031418//L-ascorbic acid binding;	ko00330(Arginine and proline metabolism)
CCM_05895	2675.51	1084.57	-1.30269	1.011e-05	0.000204861	NW_006271972.1	GO:0046316;GO:0046177;GO:0016310;GO:0005524	K00851	sordNOG04598;opiNOG37987	G	sp|Q10242|GNTK_SCHPO Probable gluconokinase OS=Schizosaccharomyces pombe (strain 972 / ATCC 24843) GN=SPAC4G9.12 PE=3 SV=1	glucokinase	18167913	GO:0046177//D-gluconate catabolic process;GO:0016310//phosphorylation;	-	GO:0046316//gluconokinase activity;GO:0005524//ATP binding;	ko00030(Pentose phosphate pathway)
CCM_08643	569.818	173.902	-1.71223	1.01609e-05	0.000205459	NW_006271975.1	GO:0016407	-	opiNOG55484;opiNOG19891	E	sp|P37515|MAA_BACSU Probable maltose O-acetyltransferase OS=Bacillus subtilis (strain 168) GN=maa PE=3 SV=1	nodulation protein L	18170649	-	-	GO:0016407//acetyltransferase activity;	-
CCM_01655	1500.12	591.63	-1.34232	1.0382e-05	0.000209053	NW_006271969.1	GO:0005789;GO:0006633;GO:0005506;GO:0006675;GO:0016021;GO:0080132;GO:0055114	K19703	sorNOG02765;opiNOG05687;sordNOG07702	I	sp|Q03529|SCS7_YEAST Ceramide very long chain fatty acid hydroxylase SCS7 OS=Saccharomyces cerevisiae (strain ATCC 204508 / S288c) GN=SCS7 PE=1 SV=1	inositolphosphorylceramide-B C-26 hydroxylase	18163685	GO:0006633//fatty acid biosynthetic process;GO:0006675//mannosyl-inositol phosphorylceramide metabolic process;GO:0055114//obsolete oxidation-reduction process;	GO:0005789//endoplasmic reticulum membrane;GO:0016021//integral component of membrane;	GO:0005506//iron ion binding;GO:0080132//fatty acid alpha-hydroxylase activity;	-
CCM_01634	1787.17	718.222	-1.31518	1.08743e-05	0.000218053	NW_006271969.1	-	-	sordNOG07928	S	-	transcriptional regulator Medusa	18163664	-	-	-	-
CCM_09419	299.976	97.4964	-1.62143	1.10542e-05	0.000221199	NW_006271977.1	-	-	eurotNOG13044;opiNOG65576	S	-	hypothetical protein	18171422	-	-	-	-
CCM_05990	753.693	253.131	-1.57409	1.27427e-05	0.000251329	NW_006271972.1	-	-	sordNOG10211;opiNOG49721	S	-	hypothetical protein	18168008	-	-	-	-
CCM_04724	1770.52	708.705	-1.32091	1.28581e-05	0.000253087	NW_006271971.1	-	-	opiNOG32752	S	-	hypothetical protein	18166745	-	-	-	-
CCM_09500	16198.9	5367.57	-1.59356	1.33223e-05	0.000261155	NW_006271977.1	-	-	opiNOG52116;sordNOG07514	S	-	hypothetical protein	18171502	-	-	-	-
CCM_08462	398.617	128.035	-1.63847	1.36086e-05	0.000265147	NW_006271975.1	GO:0008168;GO:0032259	-	hypNOG02539;sordNOG12489;opiNOG40481	R	-	Methyltransferase type 11	18170469	GO:0032259//methylation;	-	GO:0008168//methyltransferase activity;	-
CCM_03470	381.354	140.164	-1.44402	1.47401e-05	0.000284887	NW_006271970.1	GO:0016301;GO:0016310	-	opiNOG26516;sordNOG08173	R	-	Protein kinase-like domain	18165496	GO:0016310//phosphorylation;	-	GO:0016301//kinase activity;	-
CCM_03167	1861.39	758.456	-1.29524	1.49806e-05	0.000287374	NW_006271970.1	GO:0055085;GO:0005524;GO:0016021;GO:0042626	-	opiNOG12650;sorNOG02807;opiNOG15688	Q	sp|A7A063|NFT1_YEAS7 ABC transporter NFT1 OS=Saccharomyces cerevisiae (strain YJM789) GN=NFT1 PE=3 SV=1	ABC bile acid transporter, putative	18165194	GO:0055085//transmembrane transport;	GO:0016021//integral component of membrane;	GO:0005524//ATP binding;GO:0042626//ATPase-coupled transmembrane transporter activity;	-
CCM_01890	2308.41	415.701	-2.47328	1.56116e-05	0.000297547	NW_006271969.1	GO:0055114;GO:0016491	-	COG0665;opiNOG14000	E	sp|P40859|MSOX_BACB0 Monomeric sarcosine oxidase OS=Bacillus sp. (strain B-0618) GN=soxA PE=1 SV=2	FAD dependent oxidoreductase	18163919	GO:0055114//obsolete oxidation-reduction process;	-	GO:0016491//oxidoreductase activity;	-
CCM_07994	9435.46	3299.05	-1.51604	1.67001e-05	0.000315793	NW_006271974.1	-	-	opiNOG47276;sordNOG15510;hypNOG01707	S	-	hypothetical protein	18170004	-	-	-	-
CCM_02077	3567.14	850.834	-2.06782	1.96864e-05	0.000367213	NW_006271970.1	GO:0016021	-	pleNOG04407;opiNOG13267;opiNOG66558;opiNOG21307	RSM	sp|Q61982|NOTC3_MOUSE Neurogenic locus notch homolog protein 3 OS=Mus musculus GN=Notch3 PE=1 SV=1	ankyrin repeat protein	18164106	-	GO:0016021//integral component of membrane;	-	-
CCM_04757	15054.9	6415.88	-1.23051	2.0408e-05	0.000379204	NW_006271971.1	GO:0016787;GO:0005975	-	necNOG09166;opiNOG36578	RS	sp|Q09788|ASL1_SCHPO Alkali-sensitive linkage protein 1 OS=Schizosaccharomyces pombe (strain 972 / ATCC 24843) GN=asl1 PE=1 SV=1	Glycoside hydrolase	18166778	GO:0005975//carbohydrate metabolic process;	-	GO:0016787//hydrolase activity;	-
CCM_08604	319.486	117.818	-1.43919	2.114e-05	0.000390543	NW_006271975.1	GO:0020037;GO:0005506;GO:0016705;GO:0055114;GO:0016021;GO:0004497	K07824	COG2124;sordNOG04535	Q	sp|P17549|CP53_ASPNG Benzoate 4-monooxygenase OS=Aspergillus niger GN=bphA PE=1 SV=1	cytochrome P450 3A3	18170610	GO:0055114//obsolete oxidation-reduction process;	GO:0016021//integral component of membrane;	GO:0020037//heme binding;GO:0005506//iron ion binding;GO:0016705//oxidoreductase activity, acting on paired donors, with incorporation or reduction of molecular oxygen;GO:0004497//monooxygenase activity;	ko00627(Aminobenzoate degradation);ko00362(Benzoate degradation)
CCM_02729	1305.23	396.662	-1.71832	2.25668e-05	0.000413761	NW_006271970.1	GO:0022891;GO:0055085;GO:0008643;GO:0016021	K08139	opiNOG05372	R	sp|O74969|GHT2_SCHPO High-affinity glucose transporter ght2 OS=Schizosaccharomyces pombe (strain 972 / ATCC 24843) GN=ght2 PE=1 SV=1	sugar transporter, putative	18164756	GO:0055085//transmembrane transport;GO:0008643//carbohydrate transport;	GO:0016021//integral component of membrane;	-	ko04113(Meiosis - yeast)
CCM_07708	9082.31	1044.45	-3.12032	2.26738e-05	0.000414896	NW_006271974.1	-	-	-	-	-	hypothetical protein	18169718	-	-	-	-
CCM_01898	2476.19	911.104	-1.44244	2.33212e-05	0.000423933	NW_006271969.1	GO:0008168;GO:0032259	-	opiNOG09480;sorNOG07370	R	sp|M2SNN6|LAEA_COCH5 Secondary metabolism regulator LAE1 OS=Cochliobolus heterostrophus (strain C5 / ATCC 48332 / race O) GN=LAE1 PE=3 SV=1	hypothetical protein	18163927	GO:0032259//methylation;	-	GO:0008168//methyltransferase activity;	-
CCM_07152	1083.83	444.621	-1.28549	2.345e-05	0.000425059	NW_006271973.1	GO:0006468;GO:0004672;GO:0005524	-	hypNOG11314;opiNOG60669;opiNOG66313;sordNOG14195	T	sp|P38147|CHK1_YEAST Serine/threonine-protein kinase CHK1 OS=Saccharomyces cerevisiae (strain ATCC 204508 / S288c) GN=CHK1 PE=1 SV=1	Protein kinase-like domain	18169163	GO:0006468//protein phosphorylation;	-	GO:0004672//protein kinase activity;GO:0005524//ATP binding;	-
CCM_02474	161.262	51.0998	-1.65802	2.37875e-05	0.000429299	NW_006271970.1	-	-	opiNOG31706;chaNOG07556;magNOG11498	S	-	hypothetical protein	18164501	-	-	-	-
CCM_08162	1028.98	419.03	-1.29609	2.38503e-05	0.000429299	NW_006271974.1	GO:0005622;GO:0023014;GO:0000155;GO:0000160	-	sordNOG07767;opiNOG06478	T	sp|Q54YZ9|DHKJ_DICDI Hybrid signal transduction histidine kinase J OS=Dictyostelium discoideum GN=dhkJ PE=3 SV=2	autoinducer 2 sensor kinase/phosphatase luxQ	18170171	GO:0000160//phosphorelay signal transduction system;	GO:0005622//intracellular anatomical structure;	GO:0000155//phosphorelay sensor kinase activity;	-
CCM_09649	458.579	130.392	-1.81432	2.38943e-05	0.000429299	NW_006271978.1	GO:0016021	-	hypNOG05526	S	-	hypothetical protein	18171651	-	GO:0016021//integral component of membrane;	-	-
CCM_07220	3382.09	786.596	-2.10422	2.43524e-05	0.000434864	NW_006271973.1	GO:0016021	-	hypNOG02077;sordNOG15658;necNOG09781;sordNOG12362	SR	-	hypothetical protein	18169231	-	GO:0016021//integral component of membrane;	-	-
CCM_06416	557.584	171.59	-1.70023	2.50647e-05	0.00044473	NW_006271973.1	GO:0016021	-	-	-	-	hypothetical protein	18168430	-	GO:0016021//integral component of membrane;	-	-
CCM_01341	439.336	168.274	-1.38451	2.50897e-05	0.00044473	NW_006271969.1	GO:0055085;GO:0030001;GO:0046873;GO:0016021	K14709	sordNOG06621;opiNOG03542	P	sp|O94639|ZRT1_SCHPO Zinc-regulated transporter 1 OS=Schizosaccharomyces pombe (strain 972 / ATCC 24843) GN=zrt1 PE=1 SV=1	Zinc/iron permease	18163372	GO:0055085//transmembrane transport;GO:0030001//metal ion transport;	GO:0016021//integral component of membrane;	GO:0046873//metal ion transmembrane transporter activity;	ko05012(Parkinson disease);ko05010(Alzheimer disease)
CCM_04606	2122.36	70.9207	-4.90332	2.85721e-05	0.000496402	NW_006271971.1	GO:0016021	-	opiNOG07754;sordNOG09236	S	sp|A7KAK4|ATG22_PICAN Autophagy-related protein 22 OS=Pichia angusta GN=ATG22 PE=3 SV=1	autophagy protein (Atg22), putative	18166629	-	GO:0016021//integral component of membrane;	-	-
CCM_07851	257.914	90.2912	-1.51423	2.91389e-05	0.000504428	NW_006271974.1	GO:0046872;GO:0016491;GO:0055114	-	opiNOG32744;COG3491	RQ	sp|Q7LL04|YQK1_SCHPO UPF0676 protein C1494.01 OS=Schizosaccharomyces pombe (strain 972 / ATCC 24843) GN=SPCC1494.01 PE=3 SV=2	oxidoreductase	18169861	GO:0055114//obsolete oxidation-reduction process;	-	GO:0046872//metal ion binding;GO:0016491//oxidoreductase activity;	-
CCM_04298	685.516	253.4	-1.43578	2.93051e-05	0.000506395	NW_006271971.1	GO:0016021;GO:0055085	-	opiNOG07079;pleNOG08082	R	sp|O94343|YHMA_SCHPO Uncharacterized MFS-type transporter C1271.10c OS=Schizosaccharomyces pombe (strain 972 / ATCC 24843) GN=SPBC1271.10c PE=1 SV=1	Major facilitator superfamily transporter	18166321	GO:0055085//transmembrane transport;	GO:0016021//integral component of membrane;	-	-
CCM_05708	302.34	110.409	-1.45331	3.03995e-05	0.000521561	NW_006271972.1	-	-	necNOG10015;opiNOG54860	S	-	hypothetical protein	18167726	-	-	-	-
CCM_00175	652.039	258.381	-1.33546	3.11802e-05	0.000533053	NW_006271969.1	GO:0006357;GO:0003677;GO:0008270;GO:0005634;GO:0000981	-	opiNOG15736;sordNOG07825	SK	sp|A0A0E4AZF8|FSA6_FUSSF Fusarisetin A cluster transcription factor fsa6 OS=Fusarium sp. (strain FN080326) GN=fsa6 PE=4 SV=1	fungal specific transcription factor domain protein	18162210	GO:0006357//regulation of transcription by RNA polymerase II;	GO:0005634//nucleus;	GO:0003677//DNA binding;GO:0008270//zinc ion binding;GO:0000981//DNA-binding transcription factor activity, RNA polymerase II-specific;	-
CCM_01988	232.735	84.1907	-1.46696	3.32367e-05	0.000564203	NW_006271970.1	-	-	-	-	-	hypothetical protein	18164017	-	-	-	-
CCM_08988	11211.8	1190.09	-3.23588	3.34169e-05	0.000565268	NW_006271975.1	GO:0015171;GO:0003333;GO:0016021	K19564	COG0531;opiNOG11375	E	sp|P19807|HNM1_YEAST Choline transport protein OS=Saccharomyces cerevisiae (strain ATCC 204508 / S288c) GN=HNM1 PE=1 SV=1	amino acid/polyamine transporter I	18170992	GO:0003333//amino acid transmembrane transport;	GO:0016021//integral component of membrane;	GO:0015171//amino acid transmembrane transporter activity;	-
CCM_02879	3111.52	1321.38	-1.23558	3.41459e-05	0.00057457	NW_006271970.1	GO:0005215;GO:0016021;GO:0006857	K03305	sordNOG04542;COG3104	E	sp|Q9P380|PTR2_SCHPO Probable peptide transporter ptr2 OS=Schizosaccharomyces pombe (strain 972 / ATCC 24843) GN=ptr2 PE=1 SV=1	Oligopeptide transporter	18164906	GO:0006857//oligopeptide transport;	GO:0016021//integral component of membrane;	GO:0005215//transporter activity;	-
CCM_00853	1150.45	415.076	-1.47076	3.45335e-05	0.000578061	NW_006271969.1	-	-	NOG00044;eurotNOG05566;sordNOG07556	VS	-	hypothetical protein	18162887	-	-	-	-
CCM_03175	899.833	367.002	-1.29387	3.47393e-05	0.000579489	NW_006271970.1	-	-	hypNOG02547;opiNOG49437	S	-	Thioredoxin-like protein	18165202	-	-	-	-
CCM_07649	648.222	259.77	-1.31926	3.54799e-05	0.000590123	NW_006271974.1	GO:0016740	-	opiNOG27388;sordNOG05189	RI	sp|A8IAD8|RUTD_AZOC5 Putative aminoacrylate hydrolase RutD OS=Azorhizobium caulinodans (strain ATCC 43989 / DSM 5975 / JCM 20966 / NBRC 14845 / NCIMB 13405 / ORS 571) GN=rutD PE=3 SV=1	glycylpeptide N-tetradecanoyltransferase	18169659	-	-	GO:0016740//transferase activity;	-
CCM_09403	3046.08	494.915	-2.6217	3.56052e-05	0.000590123	NW_006271977.1	GO:0016021	-	sordNOG14330	S	-	hypothetical protein	18171406	-	GO:0016021//integral component of membrane;	-	-
CCM_08310	671.066	277.474	-1.2741	3.57911e-05	0.000591905	NW_006271975.1	GO:0016705;GO:0020037;GO:0005506;GO:0004497;GO:0055114	-	sordNOG05208;opiNOG01173	Q	sp|Q6UEF4|AFLV_ASPPU Cytochrome P450 monooxygenase aflV OS=Aspergillus parasiticus (strain ATCC 56775 / NRRL 5862 / SRRC 143 / SU-1) GN=aflV PE=3 SV=1	cytochrome P450 monooxygenase	18170318	GO:0055114//obsolete oxidation-reduction process;	-	GO:0016705//oxidoreductase activity, acting on paired donors, with incorporation or reduction of molecular oxygen;GO:0020037//heme binding;GO:0005506//iron ion binding;GO:0004497//monooxygenase activity;	-
CCM_07380	1207.68	505.669	-1.25597	3.62165e-05	0.000596889	NW_006271974.1	GO:0044763;GO:0050794;GO:0044424;GO:0019901	K09554	sorNOG03667;opiNOG00188;KOG2260;sordNOG10473	D	sp|O94740|CDC37_SCHPO Hsp90 co-chaperone Cdc37 OS=Schizosaccharomyces pombe (strain 972 / ATCC 24843) GN=cdc37 PE=1 SV=1	Hsp90 co-chaperone Cdc37	18169391	GO:0050794//regulation of cellular process;	GO:0044424//obsolete intracellular part;	GO:0019901//protein kinase binding;	ko04151(PI3K-Akt signaling pathway)
CCM_04626	1666.5	704.828	-1.24148	3.71238e-05	0.000610797	NW_006271971.1	GO:0005622;GO:0006886	K20524	opiNOG06150;sordNOG05298	U	sp|P87308|LSB5_SCHPO Protein lsb5 OS=Schizosaccharomyces pombe (strain 972 / ATCC 24843) GN=lsb5 PE=3 SV=1	VHS domain protein	18166648	GO:0006886//intracellular protein transport;	GO:0005622//intracellular anatomical structure;	-	-
CCM_06563	1586.03	677.95	-1.22617	3.72577e-05	0.000611954	NW_006271973.1	GO:0008152;GO:0016787	-	pleNOG05600;sordNOG10785;opiNOG17732	S	sp|A0A1B4XBK2|SDNM_SORAA Transcriptional regulator sdnM OS=Sordaria araneosa GN=sdnM PE=4 SV=1	alpha/beta hydrolase fold-3	18168577	GO:0008152//metabolic process;	-	GO:0016787//hydrolase activity;	-
CCM_03441	1396.4	574.475	-1.28139	3.9728e-05	0.000644615	NW_006271970.1	-	-	necNOG13772;opiNOG42636;sordNOG14725	SR	-	siderophore biosynthesis enzyme, putative	18165467	-	-	-	-
CCM_00609	106.967	30.2111	-1.82402	4.12616e-05	0.000665232	NW_006271969.1	-	-	-	-	-	hypothetical protein	18162644	-	-	-	-
CCM_05228	2692.87	492.51	-2.45092	4.21344e-05	0.000674781	NW_006271972.1	-	-	saccNOG08672;opiNOG31922;fuNOG25588;opiNOG29127	Q	sp|Q7Z9I3|YCP8_SCHPO Uncharacterized oxidoreductase C663.08c OS=Schizosaccharomyces pombe (strain 972 / ATCC 24843) GN=SPCC663.08c PE=3 SV=1	short chain dehydrogenase	18167247	-	-	-	-
CCM_02394	582.563	239.979	-1.27951	4.23478e-05	0.000677072	NW_006271970.1	-	-	opiNOG40978	S	-	hypothetical protein	18164421	-	-	-	-
CCM_08212	929.946	390.241	-1.25278	4.26702e-05	0.000681096	NW_006271974.1	GO:0008199;GO:0055114;GO:0009712;GO:0018576	K03381	opiNOG48037;opiNOG14901;sordNOG09511	SE	sp|P86029|HQD2_CANAL Catechol 1,2-dioxygenase OS=Candida albicans (strain SC5314 / ATCC MYA-2876) GN=HQD2 PE=1 SV=1	catechol dioxygenase	18170220	GO:0055114//obsolete oxidation-reduction process;GO:0009712//catechol-containing compound metabolic process;	-	GO:0008199//ferric iron binding;GO:0018576//catechol 1,2-dioxygenase activity;	ko00623(Toluene degradation);ko00364(Fluorobenzoate degradation);ko00362(Benzoate degradation);ko00361(Chlorocyclohexane and chlorobenzene degradation)
CCM_03849	116.01	32.8507	-1.82025	4.30899e-05	0.00068439	NW_006271971.1	GO:0016021	-	sordNOG04481	S	-	hypothetical protein	18165872	-	GO:0016021//integral component of membrane;	-	-
CCM_01637	8749.64	3831.92	-1.19116	4.41008e-05	0.000698142	NW_006271969.1	GO:0016021;GO:0055085;GO:0005215	K03457	COG1953;opiNOG23368	FH	sp|Q04895|DAL4_YEAST Allantoin permease OS=Saccharomyces cerevisiae (strain ATCC 204508 / S288c) GN=DAL4 PE=1 SV=1	NCS1 nucleoside transporter family protein	18163667	GO:0055085//transmembrane transport;	GO:0016021//integral component of membrane;	GO:0005215//transporter activity;	-
CCM_08805	1016.09	421.68	-1.2688	4.69462e-05	0.000736579	NW_006271975.1	GO:0008152;GO:0003824	-	opiNOG11765;COG1335;pleNOG04835	RQ	sp|P21367|YCAC_ECOLI Probable hydrolase YcaC OS=Escherichia coli (strain K12) GN=ycaC PE=1 SV=1	protein ycaC	18170810	GO:0008152//metabolic process;	-	GO:0003824//catalytic activity;	-
CCM_00370	20845.2	9132.58	-1.19062	4.84811e-05	0.000756289	NW_006271969.1	-	-	-	-	-	hypothetical protein	18162405	-	-	-	-
CCM_06083	1139.03	480.196	-1.24611	4.94189e-05	0.000767189	NW_006271972.1	GO:0005506;GO:0016705;GO:0031418;GO:0055114;GO:0016021;GO:0016747	-	sorNOG00796;NOG130793;NOG15003;opiNOG14299	S	sp|F4J0A8|P4H6_ARATH Probable prolyl 4-hydroxylase 6 OS=Arabidopsis thaliana GN=P4H6 PE=2 SV=1	acyltransferase, putative	18168098	GO:0055114//obsolete oxidation-reduction process;	GO:0016021//integral component of membrane;	GO:0005506//iron ion binding;GO:0016705//oxidoreductase activity, acting on paired donors, with incorporation or reduction of molecular oxygen;GO:0031418//L-ascorbic acid binding;GO:0016747//acyltransferase activity, transferring groups other than amino-acyl groups;	-
CCM_06080	7343.31	3230.68	-1.18459	5.19319e-05	0.000801033	NW_006271972.1	GO:0046872;GO:0006508;GO:0004222	K13726	opiNOG23877;opiNOG14332	O	sp|P25375|PRTD_YEAST Saccharolysin OS=Saccharomyces cerevisiae (strain ATCC 204508 / S288c) GN=PRD1 PE=1 SV=1	metallopeptidase MepB	18168095	GO:0006508//proteolysis;	-	GO:0046872//metal ion binding;GO:0004222//metalloendopeptidase activity;	-
CCM_08337	3579.77	1548.44	-1.20905	5.20928e-05	0.000802229	NW_006271975.1	-	-	opiNOG22702	R	-	hypothetical protein	18170345	-	-	-	-
CCM_07073	3915.58	1703.92	-1.20036	5.52124e-05	0.000846209	NW_006271973.1	GO:0006777;GO:0008265;GO:0030170;GO:0030151;GO:0016740;GO:0016829	K15631	opiNOG03512;sordNOG11302	H	sp|Q7SE17|MOCOS_NEUCR Molybdenum cofactor sulfurase OS=Neurospora crassa (strain ATCC 24698 / 74-OR23-1A / CBS 708.71 / DSM 1257 / FGSC 987) GN=nit-13 PE=3 SV=3	molybdenum cofactor sulfurase	18169084	GO:0006777//Mo-molybdopterin cofactor biosynthetic process;	-	GO:0008265//Mo-molybdopterin cofactor sulfurase activity;GO:0030170//pyridoxal phosphate binding;GO:0030151//molybdenum ion binding;GO:0016740//transferase activity;GO:0016829//lyase activity;	ko00790(Folate biosynthesis)
CCM_07934	11606.1	3236.1	-1.84255	5.59531e-05	0.000856198	NW_006271974.1	GO:0016021;GO:0055085	K03448	opiNOG17144	G	sp|O43000|LIZ1_SCHPO Pantothenate transporter liz1 OS=Schizosaccharomyces pombe (strain 972 / ATCC 24843) GN=liz1 PE=2 SV=2	pantothenate transporter, putative	18169944	GO:0055085//transmembrane transport;	GO:0016021//integral component of membrane;	-	-
CCM_01770	710.996	290.478	-1.29141	5.66576e-05	0.000865101	NW_006271969.1	-	-	opiNOG31150;sordNOG08201;sordNOG06950	RS	sp|D4B3I5|A3024_ARTBC Extracellular serine-rich protein ARB_03024 OS=Arthroderma benhamiae (strain ATCC MYA-4681 / CBS 112371) GN=ARB_03024 PE=1 SV=1	serine-threonine rich protein, putative	18163800	-	-	-	-
CCM_04616	6795.74	3035.5	-1.1627	5.94936e-05	0.000904622	NW_006271971.1	GO:0016021	-	sordNOG06674;hypNOG00932	S	-	hypothetical protein	18166639	-	GO:0016021//integral component of membrane;	-	-
CCM_04598	4379.35	1939.91	-1.17473	5.9854e-05	0.000907236	NW_006271971.1	GO:0032259;GO:0051213;GO:0008168;GO:0055114	-	opiNOG18687;sordNOG06563	SR	-	phytanoyl-CoA dioxygenase family protein	18166621	GO:0032259//methylation;GO:0055114//obsolete oxidation-reduction process;	-	GO:0051213//dioxygenase activity;GO:0008168//methyltransferase activity;	-
CCM_01647	480.217	194.148	-1.30653	6.03105e-05	0.000912717	NW_006271969.1	GO:0016853;GO:0008152	K07511	KOG1680;sordNOG05959;NOG01182	I	sp|P76082|PAAF_ECOLI 2,3-dehydroadipyl-CoA hydratase OS=Escherichia coli (strain K12) GN=paaF PE=1 SV=1	enoyl-CoA hydratase/isomerase family protein	18163677	GO:0008152//metabolic process;	-	GO:0016853//isomerase activity;	ko00930(Caprolactam degradation);ko00650(Butanoate metabolism);ko00640(Propanoate metabolism);ko00627(Aminobenzoate degradation);ko00410(beta-Alanine metabolism);ko00380(Tryptophan metabolism);ko00310(Lysine degradation);ko00280(Valine, leucine and isoleucine degradation);ko00071(Fatty acid degradation);ko00062(Fatty acid elongation)
CCM_00579	1362.89	533.793	-1.35232	6.17244e-05	0.000928985	NW_006271969.1	-	-	onyNOG06916;opiNOG61818	S	-	hypothetical protein	18162614	-	-	-	-
CCM_07350	1368.81	589.514	-1.21532	6.58152e-05	0.000982126	NW_006271974.1	GO:0016884	K01426	opiNOG01013;sordNOG05453	JTI	sp|P08158|AMDS_EMENI Acetamidase OS=Emericella nidulans (strain FGSC A4 / ATCC 38163 / CBS 112.46 / NRRL 194 / M139) GN=amdS PE=2 SV=1	acetamidase	18169361	-	-	GO:0016884//carbon-nitrogen ligase activity, with glutamine as amido-N-donor;	ko00643(Styrene degradation);ko00627(Aminobenzoate degradation);ko00380(Tryptophan metabolism);ko00360(Phenylalanine metabolism);ko00330(Arginine and proline metabolism)
CCM_04705	1125.6	490.403	-1.19866	6.69766e-05	0.00099483	NW_006271971.1	-	-	sordNOG05605;opiNOG01863;opiNOG35299	SR	sp|D4B0N9|6PGL_ARTBC Probable 6-phosphogluconolactonase ARB_02015 OS=Arthroderma benhamiae (strain ATCC MYA-4681 / CBS 112371) GN=ARB_02015 PE=1 SV=1	3-carboxymuconate cyclase	18166727	-	-	-	-
CCM_06769	6115.59	1377.29	-2.15066	7.51123e-05	0.00110207	NW_006271973.1	GO:0055114;GO:0004497	-	opiNOG51951	R	sp|D2E9W9|DEP4_ALTBR FAD-dependent monooxygenase DEP4 OS=Alternaria brassicicola GN=DEP4 PE=2 SV=1	dimethylaniline monooxygenase, putative	18168782	GO:0055114//obsolete oxidation-reduction process;	-	GO:0004497//monooxygenase activity;	-
CCM_08172	15553.9	6952.57	-1.16166	7.53903e-05	0.00110327	NW_006271974.1	GO:0005975;GO:0004568;GO:0006032	K01183	sordNOG05789;COG3325	G	sp|Q873X9|CHIB1_ASPFM Endochitinase B1 OS=Neosartorya fumigata GN=chiB1 PE=1 SV=1	Glycoside hydrolase	18170181	GO:0005975//carbohydrate metabolic process;GO:0006032//chitin catabolic process;	-	GO:0004568//chitinase activity;	ko00520(Amino sugar and nucleotide sugar metabolism)
CCM_07455	4339.52	1698.11	-1.3536	7.78341e-05	0.0011366	NW_006271974.1	GO:0005975;GO:0004553	-	sorNOG00957;sordNOG10932	RG	sp|P29027|CHI2_RHIOL Chitinase 2 OS=Rhizopus oligosporus GN=CHI2 PE=1 SV=1	coagulation factor 5/8 type domain protein	18169466	GO:0005975//carbohydrate metabolic process;	-	GO:0004553//hydrolase activity, hydrolyzing O-glycosyl compounds;	-
CCM_09498	27991	7477.82	-1.90427	7.79994e-05	0.0011366	NW_006271977.1	GO:0016021;GO:0097264	-	COG3209;opiNOG12837	MS	-	RHS Repeat protein	18171500	GO:0097264//self proteolysis;	GO:0016021//integral component of membrane;	-	-
CCM_05459	201.381	66.2532	-1.60386	7.80565e-05	0.0011366	NW_006271972.1	-	-	hypNOG09338;sorNOG06981;sordNOG07038;sordNOG08809	RS	-	NACHT nucleoside triphosphatase	18167477	-	-	-	-
CCM_08338	1512.99	667.855	-1.1798	7.82818e-05	0.00113816	NW_006271975.1	-	-	opiNOG42464;opiNOG46335	S	-	hypothetical protein	18170346	-	-	-	-
CCM_05807	1809.52	787.273	-1.20067	7.98704e-05	0.00115776	NW_006271972.1	GO:0016491;GO:0008270;GO:0055114	-	opiNOG05261;sordNOG09255	Q	sp|O07737|Y1895_MYCTU Probable zinc-binding alcohol dehydrogenase Rv1895 OS=Mycobacterium tuberculosis (strain ATCC 25618 / H37Rv) GN=Rv1895 PE=1 SV=1	alcohol dehydrogenase, zinc-containing, putative	18167825	GO:0055114//obsolete oxidation-reduction process;	-	GO:0016491//oxidoreductase activity;GO:0008270//zinc ion binding;	-
CCM_06363	69.292	17.0411	-2.02367	8.14724e-05	0.00117744	NW_006271972.1	-	K18337	sordNOG04804;opiNOG11474	Q	sp|A3LZU7|RM1DH_PICST L-rhamnose-1-dehydrogenase OS=Scheffersomyces stipitis (strain ATCC 58785 / CBS 6054 / NBRC 10063 / NRRL Y-11545) GN=DHG2 PE=1 SV=2	Short-chain dehydrogenase/reductase SDR	18168377	-	-	-	ko00051(Fructose and mannose metabolism)
CCM_03833	355.448	139.802	-1.34626	8.56536e-05	0.00123416	NW_006271971.1	GO:0008199;GO:0016021;GO:0055114;GO:0016702;GO:0006725	-	sordNOG10081;sorNOG00418;opiNOG09675	R	-	extracellular dioxygenase	18165856	GO:0055114//obsolete oxidation-reduction process;GO:0006725//cellular aromatic compound metabolic process;	GO:0016021//integral component of membrane;	GO:0008199//ferric iron binding;GO:0016702//oxidoreductase activity, acting on single donors with incorporation of molecular oxygen, incorporation of two atoms of oxygen;	-
CCM_08989	18300.7	1860.05	-3.29849	8.7032e-05	0.00125214	NW_006271975.1	GO:0055114;GO:0016491	K13366	opiNOG02620;KOG0029	Q	sp|O64411|PAO_MAIZE Polyamine oxidase OS=Zea mays GN=PAO PE=1 SV=1	flavin containing polyamine oxidase, putative	18170993	GO:0055114//obsolete oxidation-reduction process;	-	GO:0016491//oxidoreductase activity;	ko00410(beta-Alanine metabolism);ko00330(Arginine and proline metabolism)
CCM_06957	3317.7	1437.11	-1.20701	8.93289e-05	0.00128327	NW_006271973.1	-	-	-	-	-	hypothetical protein	18168968	-	-	-	-
CCM_04957	1504.11	6.70538	-7.80938	9.06686e-05	0.00129555	NW_006271971.1	GO:0019836	-	sordNOG15189;opiNOG46950	RS	sp|Q00050|ASPH_ASPFU Asp-hemolysin OS=Neosartorya fumigata (strain ATCC MYA-4609 / Af293 / CBS 101355 / FGSC A1100) GN=AFUA_3G00590 PE=2 SV=2	Aegerolysin	18166977	GO:0019836//hemolysis by symbiont of host erythrocytes;	-	-	-
CCM_06042	1510.93	674.425	-1.16371	9.10167e-05	0.00129783	NW_006271972.1	GO:0016021;GO:0055085;GO:0005215	K23887	sordNOG11210;opiNOG79184;COG2233	SF	sp|P48777|UAPC_EMENI Purine permease OS=Emericella nidulans (strain FGSC A4 / ATCC 38163 / CBS 112.46 / NRRL 194 / M139) GN=uapC PE=2 SV=2	purine permease	18168059	GO:0055085//transmembrane transport;	GO:0016021//integral component of membrane;	GO:0005215//transporter activity;	-
CCM_05756	1755.53	778.678	-1.1728	9.34064e-05	0.00132601	NW_006271972.1	GO:0016787	-	opiNOG55233;opiNOG24309	R	-	hypothetical protein	18167774	-	-	GO:0016787//hydrolase activity;	-
CCM_04912	214.89	16.8436	-3.67333	9.53928e-05	0.00135023	NW_006271971.1	GO:0016021	-	opiNOG42892;sordNOG12565	S	-	hypothetical protein	18166933	-	GO:0016021//integral component of membrane;	-	-
CCM_07637	2430.43	832.743	-1.54527	9.72273e-05	0.00137216	NW_006271974.1	-	-	sordNOG05278	S	-	hypothetical protein	18169648	-	-	-	-
CCM_08258	463.658	91.4116	-2.34261	9.8656e-05	0.00139028	NW_006271975.1	GO:0055085;GO:0016021	-	sordNOG04807;opiNOG03703	G	sp|A0A089FNE5|PRLL_FUNXX MFS transporter prlL OS=Fungal sp. (strain NRRL 50135) GN=prlL PE=3 SV=1	vitamin H transporter, putative	18170266	GO:0055085//transmembrane transport;	GO:0016021//integral component of membrane;	-	-
CCM_03308	2034.54	914.896	-1.15302	0.000101502	0.0014283	NW_006271970.1	GO:0004519;GO:0090305;GO:0003676;GO:0006308	-	sordNOG08233;opiNOG31281;opiNOG14328;NOG63328	SR	sp|P24021|NUS1_ASPOR Nuclease S1 OS=Aspergillus oryzae (strain ATCC 42149 / RIB 40) GN=nucS PE=1 SV=2	nuclease PA3	18165334	GO:0090305//nucleic acid phosphodiester bond hydrolysis;GO:0006308//DNA catabolic process;	-	GO:0004519//endonuclease activity;GO:0003676//nucleic acid binding;	-
CCM_07746	214.137	78.8189	-1.44192	0.000108475	0.00151534	NW_006271974.1	-	-	sorNOG08193;opiNOG05166	RS	-	hypothetical protein	18169756	-	-	-	-
CCM_00603	139.416	45.8281	-1.60509	0.000108725	0.00151663	NW_006271969.1	GO:0016740;GO:0008152;GO:0031177	-	opiNOG22903;opiNOG01973	I	sp|A0A0D2YG10|FUB1_FUSO4 Reducing polyketide synthase FUB1 OS=Fusarium oxysporum f. sp. lycopersici (strain 4287 / CBS 123668 / FGSC 9935 / NRRL 34936) GN=FUB1 PE=1 SV=2	Beta-ketoacyl synthase	18162638	GO:0008152//metabolic process;	-	GO:0016740//transferase activity;GO:0031177//phosphopantetheine binding;	-
CCM_05091	3799.83	1722.77	-1.1412	0.000109213	0.00152123	NW_006271972.1	GO:0005887;GO:0015079;GO:0071805	-	opiNOG19103	S	sp|P47114|YJ24_YEAST Uncharacterized vacuolar membrane protein YJR054W OS=Saccharomyces cerevisiae (strain ATCC 204508 / S288c) GN=YJR054W PE=1 SV=1	hypothetical protein	18167111	GO:0071805//potassium ion transmembrane transport;	GO:0005887//integral component of plasma membrane;	GO:0015079//potassium ion transmembrane transporter activity;	-
CCM_05419	1324.16	41.8605	-4.98334	0.00011151	0.0015443	NW_006271972.1	GO:0008237;GO:0006508	-	opiNOG11422;sorNOG03848	WO	sp|Q871C5|MEP1_NEUCR Extracellular metalloprotease NCU07200 OS=Neurospora crassa (strain ATCC 24698 / 74-OR23-1A / CBS 708.71 / DSM 1257 / FGSC 987) GN=B8G12.220 PE=3 SV=1	metalloprotease 1	18167437	GO:0006508//proteolysis;	-	GO:0008237//metallopeptidase activity;	-
CCM_05998	1695.73	760.646	-1.15661	0.000112091	0.00155011	NW_006271972.1	-	-	opiNOG21330;sordNOG05543	S	-	hypothetical protein	18168016	-	-	-	-
CCM_05644	737.757	321.191	-1.19972	0.000113089	0.00155943	NW_006271972.1	GO:0007166;GO:0016021;GO:0004888	-	opiNOG02463;opiNOG16108;opiNOG70012;NOG42303	ST	-	cAMP receptor-like protein, putative	18167662	GO:0007166//cell surface receptor signaling pathway;	GO:0016021//integral component of membrane;	GO:0004888//transmembrane signaling receptor activity;	-
CCM_05868	28.1516	2.83852	-3.31001	0.000114141	0.00157168	NW_006271972.1	GO:0030170;GO:0009058;GO:0008483	-	opiNOG04127	E	sp|D4AU29|SWNA_ARTBC Aminotransferase swnA OS=Arthroderma benhamiae (strain ATCC MYA-4681 / CBS 112371) GN=swnA PE=3 SV=1	aromatic aminotransferase Aro8, putative	18167886	GO:0009058//biosynthetic process;	-	GO:0030170//pyridoxal phosphate binding;GO:0008483//transaminase activity;	-
CCM_06362	132.04	43.8527	-1.59024	0.000116553	0.0015946	NW_006271972.1	GO:0000981;GO:0005634;GO:0006357;GO:0008270	-	opiNOG70699;opiNOG03965	S	-	Fungal transcriptional regulatory protein	18168376	GO:0006357//regulation of transcription by RNA polymerase II;	GO:0005634//nucleus;	GO:0000981//DNA-binding transcription factor activity, RNA polymerase II-specific;GO:0008270//zinc ion binding;	-
CCM_05578	702.487	303.384	-1.21133	0.000118776	0.00161471	NW_006271972.1	GO:0055085;GO:0016021	-	opiNOG02197;pleNOG07789	G	sp|O94491|YC7A_SCHPO Uncharacterized transporter C417.10 OS=Schizosaccharomyces pombe (strain 972 / ATCC 24843) GN=SPCC417.10 PE=3 SV=1	allantoin permease	18167596	GO:0055085//transmembrane transport;	GO:0016021//integral component of membrane;	-	-
CCM_06065	2033.13	928.692	-1.13043	0.000122483	0.00165943	NW_006271972.1	GO:0004499;GO:0055114;GO:0050660;GO:0050661	-	sordNOG10005;opiNOG21791	R	sp|D2E9W9|DEP4_ALTBR FAD-dependent monooxygenase DEP4 OS=Alternaria brassicicola GN=DEP4 PE=2 SV=1	hypothetical protein	18168080	GO:0055114//obsolete oxidation-reduction process;	-	GO:0004499//N,N-dimethylaniline monooxygenase activity;GO:0050660//flavin adenine dinucleotide binding;GO:0050661//NADP binding;	-
CCM_09519	380.714	161.611	-1.23618	0.000123615	0.00166871	NW_006271977.1	-	-	-	-	-	hypothetical protein	18171521	-	-	-	-
CCM_00063	155.186	54.0234	-1.52234	0.000123973	0.00166887	NW_006271969.1	GO:0016740;GO:0016021	-	sordNOG08234	S	-	polysaccharide synthase, putative	18162098	-	GO:0016021//integral component of membrane;	GO:0016740//transferase activity;	-
CCM_01149	2943.8	1002.71	-1.55377	0.000124196	0.00166953	NW_006271969.1	GO:0055085;GO:0005215;GO:0016021	-	opiNOG06725;sordNOG08730	S	sp|C8V329|FCY2_EMENI Purine-cytosine permease fcyB OS=Emericella nidulans (strain FGSC A4 / ATCC 38163 / CBS 112.46 / NRRL 194 / M139) GN=fcyB PE=1 SV=1	purine-cytosine permease FCY21	18163181	GO:0055085//transmembrane transport;	GO:0016021//integral component of membrane;	GO:0005215//transporter activity;	-
CCM_02722	3694.06	1240.14	-1.5747	0.00012533	0.00167774	NW_006271970.1	GO:0016021	K08994	sordNOG08137	S	sp|P72926|Y1024_SYNY3 UPF0187 protein sll1024 OS=Synechocystis sp. (strain PCC 6803 / Kazusa) GN=sll1024 PE=3 SV=2	UPF0187 domain membrane protein	18164749	-	GO:0016021//integral component of membrane;	-	-
CCM_08058	3511.54	1627.14	-1.10976	0.000133092	0.00177053	NW_006271974.1	-	-	opiNOG63145	S	-	hypothetical protein	18170067	-	-	-	-
CCM_02014	6461.21	2980.76	-1.11613	0.000134446	0.00178488	NW_006271970.1	GO:0016021;GO:0003333;GO:0015171	-	onyNOG06443;pleNOG00386	E	sp|Q9US40|YFZ1_SCHPO Uncharacterized amino-acid permease C1039.01 OS=Schizosaccharomyces pombe (strain 972 / ATCC 24843) GN=SPAC1039.01 PE=3 SV=1	amino acid permease 2	18164043	GO:0003333//amino acid transmembrane transport;	GO:0016021//integral component of membrane;	GO:0015171//amino acid transmembrane transporter activity;	-
CCM_07785	7596.88	3469.78	-1.13056	0.000137877	0.00182541	NW_006271974.1	GO:0046872;GO:0006108;GO:0051287;GO:0004471;GO:0055114	K00029	opiNOG04071;sorNOG04597;sordNOG08807	C	sp|Q6TU48|MAOX_DICDI NADP-dependent malic enzyme OS=Dictyostelium discoideum GN=malA PE=2 SV=1	NAD-binding malic dehydrase	18169795	GO:0006108//malate metabolic process;GO:0055114//obsolete oxidation-reduction process;	-	GO:0046872//metal ion binding;GO:0051287//NAD binding;GO:0004471//malate dehydrogenase (decarboxylating) (NAD+) activity;	ko03320(PPAR signaling pathway);ko00710(Carbon fixation in photosynthetic organisms);ko00620(Pyruvate metabolism)
CCM_08313	1289.21	575.504	-1.16359	0.000138262	0.00182799	NW_006271975.1	-	-	opiNOG29418	S	-	hypothetical protein	18170321	-	-	-	-
CCM_03719	6310.15	2938.25	-1.10272	0.000141055	0.00186235	NW_006271971.1	-	-	sorNOG02651;sordNOG09251;necNOG11417;hypNOG01013	S	-	hypothetical protein	18165743	-	-	-	-
CCM_05930	615.637	269.101	-1.19393	0.000142516	0.00187907	NW_006271972.1	-	-	sorNOG06794;opiNOG38382;sordNOG14180	RS	-	hypothetical protein	18167948	-	-	-	-
CCM_04973	336.538	136.663	-1.30015	0.000145239	0.0019071	NW_006271971.1	-	-	onyNOG07126;opiNOG26704	S	-	hypothetical protein	18166993	-	-	-	-
CCM_01408	59697.4	27804.6	-1.10234	0.000146294	0.00191315	NW_006271969.1	GO:0016021	-	opiNOG07896;sordNOG06082	S	-	hypothetical protein	18163439	-	GO:0016021//integral component of membrane;	-	-
CCM_00784	2062.23	939.829	-1.13374	0.000147033	0.00191618	NW_006271969.1	GO:0004499;GO:0050661;GO:0055114;GO:0050660	-	sordNOG09742;opiNOG11270	SR	sp|Q9RKB5|BVMO2_STRCO Baeyer-Villiger monooxygenase OS=Streptomyces coelicolor (strain ATCC BAA-471 / A3(2) / M145) GN=SCO3172 PE=1 SV=1	dimethylaniline monooxygenase, putative	18162818	GO:0055114//obsolete oxidation-reduction process;	-	GO:0004499//N,N-dimethylaniline monooxygenase activity;GO:0050661//NADP binding;GO:0050660//flavin adenine dinucleotide binding;	-
CCM_02476	1880.29	867.838	-1.11546	0.000148996	0.00193796	NW_006271970.1	-	-	pleNOG08179;opiNOG11007	SR	-	hypothetical protein	18164503	-	-	-	-
CCM_00441	2177.15	983.602	-1.14629	0.000150093	0.0019475	NW_006271969.1	GO:0016787;GO:0016021	K14642	opiNOG02589;sordNOG05706	F	sp|P40009|YND1_YEAST Golgi apyrase OS=Saccharomyces cerevisiae (strain ATCC 204508 / S288c) GN=YND1 PE=1 SV=1	nucleoside diphosphatase (Ynd1), putative	18162476	-	GO:0016021//integral component of membrane;	GO:0016787//hydrolase activity;	ko00240(Pyrimidine metabolism);ko00230(Purine metabolism)
CCM_09101	4458.63	2100.55	-1.08584	0.000156839	0.00202901	NW_006271976.1	-	-	sordNOG15207;sordNOG14793	S	-	hypothetical protein	18171104	-	-	-	-
CCM_06695	834.659	373.489	-1.16012	0.000157185	0.00203046	NW_006271973.1	GO:0020037;GO:0051213;GO:0055114	K00463	NOG03527;sordNOG04508	EI	sp|P47125|I23O_YEAST Indoleamine 2,3-dioxygenase OS=Saccharomyces cerevisiae (strain ATCC 204508 / S288c) GN=BNA2 PE=1 SV=1	indoleamine 2,3-dioxygenase	18168709	GO:0055114//obsolete oxidation-reduction process;	-	GO:0020037//heme binding;GO:0051213//dioxygenase activity;	ko05143(African trypanosomiasis);ko00380(Tryptophan metabolism)
CCM_02517	4094.94	1875.07	-1.12689	0.000157374	0.00203046	NW_006271970.1	GO:0006468;GO:0004674;GO:0005524	-	sordNOG09277;opiNOG04621;hypNOG12495;NOG129629	T	sp|Q5F2E8|TAOK1_MOUSE Serine/threonine-protein kinase TAO1 OS=Mus musculus GN=Taok1 PE=1 SV=1	protein kinase	18164544	GO:0006468//protein phosphorylation;	-	GO:0004674//protein serine/threonine kinase activity;GO:0005524//ATP binding;	-
CCM_05577	3746.51	1754.45	-1.09453	0.000157712	0.0020321	NW_006271972.1	GO:0003840;GO:0006749	K00681	opiNOG11622;sordNOG15429;sordNOG10948	E	sp|O05218|YWRD_BACSU Glutathione hydrolase-like YwrD proenzyme OS=Bacillus subtilis (strain 168) GN=ywrD PE=1 SV=1	acylase ACY 1	18167595	GO:0006749//glutathione metabolic process;	-	GO:0003840//obsolete gamma-glutamyltransferase activity;	ko00480(Glutathione metabolism);ko00460(Cyanoamino acid metabolism);ko00430(Taurine and hypotaurine metabolism)
CCM_01635	2778.34	1021.95	-1.4429	0.000160228	0.00205626	NW_006271969.1	-	-	-	-	-	hypothetical protein	18163665	-	-	-	-
CCM_08755	3244.6	1479.36	-1.13306	0.000161522	0.00206735	NW_006271975.1	GO:0006468;GO:0004674;GO:0005524;GO:0003677	-	sordNOG09277;magNOG09739	T	sp|Q40541|NPK1_TOBAC Mitogen-activated protein kinase kinase kinase NPK1 OS=Nicotiana tabacum GN=NPK1 PE=1 SV=1	protein kinase	18170760	GO:0006468//protein phosphorylation;	-	GO:0004674//protein serine/threonine kinase activity;GO:0005524//ATP binding;GO:0003677//DNA binding;	-
CCM_00161	2145.37	974.717	-1.13817	0.000163556	0.00209061	NW_006271969.1	GO:0005525;GO:0007264;GO:0005829;GO:0005634;GO:0005975;GO:0004553	-	sordNOG04952	U	sp|O13876|YPT4_SCHPO GTP-binding protein ypt4 OS=Schizosaccharomyces pombe (strain 972 / ATCC 24843) GN=ypt4 PE=3 SV=1	rab like protein	18162196	GO:0007264//small GTPase mediated signal transduction;GO:0005975//carbohydrate metabolic process;	GO:0005829//cytosol;GO:0005634//nucleus;	GO:0005525//GTP binding;GO:0004553//hydrolase activity, hydrolyzing O-glycosyl compounds;	-
CCM_06716	718.398	317.004	-1.18028	0.00016618	0.00211851	NW_006271973.1	GO:0005975;GO:0004553	K01179	opiNOG24145;sorNOG06553	R	sp|P54583|GUN1_ACIC1 Endoglucanase E1 OS=Acidothermus cellulolyticus (strain ATCC 43068 / 11B) GN=Acel_0614 PE=1 SV=1	cellulase family protein	18168730	GO:0005975//carbohydrate metabolic process;	-	GO:0004553//hydrolase activity, hydrolyzing O-glycosyl compounds;	ko02020(Two-component system);ko00500(Starch and sucrose metabolism)
CCM_02086	1625.29	406.069	-2.0009	0.000174854	0.0022021	NW_006271970.1	GO:0030246;GO:0016787;GO:0005975	-	sorNOG03144;sordNOG09963	R	sp|D4ATR3|A7629_ARTBC Uncharacterized secreted glycosidase ARB_07629 OS=Arthroderma benhamiae (strain ATCC MYA-4681 / CBS 112371) GN=ARB_07629 PE=1 SV=1	alpha-1,2-mannosidase family protein, putative	18164115	GO:0005975//carbohydrate metabolic process;	-	GO:0030246//carbohydrate binding;GO:0016787//hydrolase activity;	-
CCM_00483	1267.3	587.152	-1.10996	0.000176077	0.00221245	NW_006271969.1	-	-	COG4805;opiNOG03089	S	-	X-Pro dipeptidyl-peptidase	18162518	-	-	-	-
CCM_09400	822.47	362.935	-1.18025	0.000176511	0.00221502	NW_006271977.1	GO:0008236;GO:0006508	-	sordNOG05128	O	sp|Q6F3I7|DAP4_PSEMX Dipeptidyl aminopeptidase 4 OS=Pseudoxanthomonas mexicana GN=dap4 PE=1 SV=1	peptidase S9	18171403	GO:0006508//proteolysis;	-	GO:0008236//serine-type peptidase activity;	-
CCM_03572	715.569	314.343	-1.18675	0.000183676	0.00229	NW_006271970.1	GO:0016301;GO:0016310	-	sordNOG10588;opiNOG19749	S	-	Protein kinase-like domain	18165598	GO:0016310//phosphorylation;	-	GO:0016301//kinase activity;	-
CCM_06180	5650.5	2444.58	-1.20879	0.000186112	0.00231438	NW_006271972.1	GO:0006508;GO:0004252	-	COG1404;opiNOG24913;necNOG13529	OS	-	subtilisin, putative	18168195	GO:0006508//proteolysis;	-	GO:0004252//serine-type endopeptidase activity;	-
CCM_06409	751.804	334.278	-1.16931	0.000189839	0.00234557	NW_006271972.1	-	-	sorNOG07538;opiNOG07711	Q	sp|Q8NBN7|RDH13_HUMAN Retinol dehydrogenase 13 OS=Homo sapiens GN=RDH13 PE=1 SV=2	short-chain dehydrogenase, putative	18168423	-	-	-	-
CCM_04234	2860.45	1347.61	-1.08585	0.000203655	0.00248754	NW_006271971.1	-	-	sordNOG04723;hypNOG00402	SR	-	hypothetical protein	18166257	-	-	-	-
CCM_00296	741.555	334.536	-1.14839	0.000206733	0.00251874	NW_006271969.1	GO:0008483;GO:0030170	-	sordNOG11730;opiNOG04000	E	sp|O94562|YGD3_SCHPO Uncharacterized aminotransferase C1771.03c OS=Schizosaccharomyces pombe (strain 972 / ATCC 24843) GN=SPBC1773.03c PE=3 SV=1	aminotransferase	18162331	-	-	GO:0008483//transaminase activity;GO:0030170//pyridoxal phosphate binding;	-
CCM_07635	493.58	211.895	-1.21993	0.000207942	0.00253026	NW_006271974.1	GO:0006508;GO:0004252	-	sordNOG09455;opiNOG15058	O	sp|L8FSM5|SUB2_PSED2 Subtilisin-like protease 2 OS=Pseudogymnoascus destructans (strain ATCC MYA-4855 / 20631-21) GN=SP2 PE=1 SV=1	oryzin precursor	18169646	GO:0006508//proteolysis;	-	GO:0004252//serine-type endopeptidase activity;	-
CCM_09245	917.254	74.6607	-3.6189	0.000210956	0.0025637	NW_006271976.1	GO:0016021	-	opiNOG27902;sordNOG06417	S	-	hypothetical protein	18171248	-	GO:0016021//integral component of membrane;	-	-
CCM_06273	97.2474	21.4553	-2.18032	0.000215293	0.00259847	NW_006271972.1	GO:0016021	-	sorNOG02517;sordNOG09005	S	-	DUF1275 domain protein	18168288	-	GO:0016021//integral component of membrane;	-	-
CCM_09273	3065.52	905.382	-1.75953	0.000221036	0.00265934	NW_006271976.1	GO:0016021	-	COG0399	E	-	hypothetical protein	18171276	-	GO:0016021//integral component of membrane;	-	-
CCM_04307	196.719	31.6629	-2.63527	0.000225142	0.00270536	NW_006271971.1	GO:0006508;GO:0004252	-	sorNOG02631;opiNOG15058;sordNOG05970	O	sp|Q68GV9|ALP_LECPS Alkaline serine protease ver112 OS=Lecanicillium psalliotae PE=1 SV=1	oryzin precursor	18166330	GO:0006508//proteolysis;	-	GO:0004252//serine-type endopeptidase activity;	-
CCM_07365	4642.17	2167.83	-1.09855	0.000230937	0.00274729	NW_006271974.1	-	-	sordNOG04429	S	sp|Q04608|YD124_YEAST Uncharacterized protein YDR124W OS=Saccharomyces cerevisiae (strain ATCC 204508 / S288c) GN=YDR124W PE=1 SV=1	kinesin, putative	18169376	-	-	-	-
CCM_09507	220.766	86.9692	-1.34394	0.000230943	0.00274729	NW_006271977.1	GO:0055114;GO:0018580;GO:0051213	-	opiNOG23312;sorNOG01082;sordNOG09603	SR	sp|O06179|Y1533_MYCTU Putative monooxygenase Rv1533 OS=Mycobacterium tuberculosis (strain ATCC 25618 / H37Rv) GN=Rv1533 PE=1 SV=1	oxidoreductase, 2-nitropropane dioxygenase family, putative	18171509	GO:0055114//obsolete oxidation-reduction process;	-	GO:0018580//nitronate monooxygenase activity;GO:0051213//dioxygenase activity;	-
CCM_03750	1878.16	557.436	-1.75245	0.000230989	0.00274729	NW_006271971.1	-	-	opiNOG48075;sordNOG13315	S	-	hypothetical protein	18165773	-	-	-	-
CCM_05753	709.164	326.088	-1.12086	0.000231118	0.00274729	NW_006271972.1	-	-	-	-	-	hypothetical protein	18167771	-	-	-	-
CCM_01970	1015.37	458.421	-1.14726	0.000231834	0.00274729	NW_006271970.1	GO:0019120;GO:0008152	K01560	opiNOG57618;opiNOG31594;sordNOG07867	RE	sp|Q01399|DEH2_MORSB Haloacetate dehalogenase H-2 OS=Moraxella sp. (strain B) GN=dehH2 PE=1 SV=1	haloacid dehalogenase, type II	18163999	GO:0008152//metabolic process;	-	GO:0019120//hydrolase activity, acting on acid halide bonds, in C-halide compounds;	ko00625(Chloroalkane and chloroalkene degradation);ko00361(Chlorocyclohexane and chlorobenzene degradation)
CCM_03673	1710.11	772.32	-1.14682	0.000232057	0.00274729	NW_006271971.1	-	K01277	sordNOG10657;opiNOG50258	R	sp|Q08225|DPP3_YEAST Probable dipeptidyl peptidase 3 OS=Saccharomyces cerevisiae (strain ATCC 204508 / S288c) GN=YOL057W PE=1 SV=1	dipeptidyl peptidase III	18165697	-	-	-	-
CCM_09320	6614.43	3117.32	-1.08531	0.000232958	0.00275457	NW_006271976.1	GO:0016811	K01455	opiNOG14137	R	sp|Q9URY7|FMDA_SCHPO Putative formamidase C869.04 OS=Schizosaccharomyces pombe (strain 972 / ATCC 24843) GN=SPAC869.04 PE=3 SV=1	formamidase	18171323	-	-	GO:0016811//hydrolase activity, acting on carbon-nitrogen (but not peptide) bonds, in linear amides;	ko00910(Nitrogen metabolism);ko00630(Glyoxylate and dicarboxylate metabolism);ko00460(Cyanoamino acid metabolism)
CCM_00878	1905.9	880.457	-1.11415	0.000238115	0.0028121	NW_006271969.1	GO:0007166;GO:0007186;GO:0016021;GO:0004930	-	necNOG11547;hypNOG07677	S	-	cAMP receptor-like protein, putative	18162912	GO:0007166//cell surface receptor signaling pathway;GO:0007186//G protein-coupled receptor signaling pathway;	GO:0016021//integral component of membrane;	GO:0004930//G protein-coupled receptor activity;	-
CCM_09520	723.12	331.702	-1.12435	0.00024582	0.00289953	NW_006271977.1	-	-	opiNOG64378;opiNOG65172	R	sp|Q60J38|ANKHM_CAEBR Ankyrin repeat and KH domain-containing protein CBG24701 OS=Caenorhabditis briggsae GN=CBG24701 PE=3 SV=3	multiple ankyrin repeats single kh domain protein, putative	18171522	-	-	-	-
CCM_03309	3517.57	1122.09	-1.6484	0.000259361	0.00303447	NW_006271970.1	GO:0060905;GO:0030818;GO:0005886;GO:0016021	K23678	sordNOG10452;opiNOG16201	S	sp|Q12010|YPQ1_YEAST Probable vacuolar amino acid transporter YPQ1 OS=Saccharomyces cerevisiae (strain ATCC 204508 / S288c) GN=YPQ1 PE=1 SV=1	vacuolar membrane PQ loop repeat protein	18165335	GO:0060905//regulation of induction of conjugation upon nitrogen starvation;GO:0030818//obsolete negative regulation of cAMP biosynthetic process;	GO:0005886//plasma membrane;GO:0016021//integral component of membrane;	-	-
CCM_03624	1333.48	606.047	-1.1377	0.000259467	0.00303447	NW_006271971.1	GO:0055085;GO:0016021	-	opiNOG03870;sacNOG00788	G	sp|Q10097|YAOI_SCHPO Uncharacterized transporter C11D3.18C OS=Schizosaccharomyces pombe (strain 972 / ATCC 24843) GN=SPAC11D3.18c PE=3 SV=1	nicotinic acid plasma membrane transporter (predicted)	18165650	GO:0055085//transmembrane transport;	GO:0016021//integral component of membrane;	-	-
CCM_09187	1503.34	674.579	-1.15611	0.000266005	0.00309588	NW_006271976.1	GO:0005871;GO:0003777	-	NOG195710;sordNOG09115;opiNOG05032;opiNOG19232	OZR	-	TPR domain protein	18171190	-	GO:0005871//kinesin complex;	GO:0003777//microtubule motor activity;	-
CCM_07978	4142.51	1983.63	-1.06236	0.000268635	0.00311895	NW_006271974.1	-	-	sordNOG05170;opiNOG07829;COG4289	S	-	hypothetical protein	18169988	-	-	-	-
CCM_01454	637.264	270.876	-1.23426	0.000276869	0.00321068	NW_006271969.1	GO:0016810	K01487	sordNOG10862;sorNOG00499;opiNOG00968	F	sp|O14057|GUAD_SCHPO Probable guanine deaminase OS=Schizosaccharomyces pombe (strain 972 / ATCC 24843) GN=SPCC1672.03c PE=3 SV=1	Guanine deaminase	18163485	-	-	GO:0016810//hydrolase activity, acting on carbon-nitrogen (but not peptide) bonds;	ko00230(Purine metabolism)
CCM_08279	335.379	142.147	-1.23841	0.000278879	0.0032301	NW_006271975.1	GO:0016021;GO:0055085	-	sordNOG06604;KOG2262;opiNOG04814	T	sp|O23482|OPT3_ARATH Oligopeptide transporter 3 OS=Arabidopsis thaliana GN=OPT3 PE=2 SV=3	oligopeptide transporter, putative	18170287	GO:0055085//transmembrane transport;	GO:0016021//integral component of membrane;	-	-
CCM_08721	4046.85	1943.73	-1.05797	0.000282417	0.00326715	NW_006271975.1	GO:0008270;GO:0016491;GO:0055114	-	COG1062;opiNOG21203	QC	sp|P39849|XYLB_PSEPU Aryl-alcohol dehydrogenase OS=Pseudomonas putida GN=xylB PE=1 SV=1	alcohol dehydrogenase, putative	18170727	GO:0055114//obsolete oxidation-reduction process;	-	GO:0008270//zinc ion binding;GO:0016491//oxidoreductase activity;	-
CCM_06730	1597.6	747.679	-1.09541	0.000282985	0.00326979	NW_006271973.1	GO:0102483;GO:0008422;GO:0030245	K05349	sordNOG10643	G	sp|A1CA51|BGLI_ASPCL Probable beta-glucosidase I OS=Aspergillus clavatus (strain ATCC 1007 / CBS 513.65 / DSM 816 / NCTC 3887 / NRRL 1) GN=bglI PE=3 SV=1	beta-glucosidase	18168744	GO:0030245//cellulose catabolic process;	-	GO:0102483//scopolin beta-glucosidase activity;GO:0008422//beta-glucosidase activity;	ko00940(Phenylpropanoid biosynthesis);ko00500(Starch and sucrose metabolism);ko00460(Cyanoamino acid metabolism)
CCM_01639	10366.5	4874.69	-1.08854	0.000286892	0.00330698	NW_006271969.1	GO:0005634;GO:0005829;GO:0055114;GO:0016491;GO:0008198;GO:0052837;GO:0000002;GO:0009228;GO:0006950;GO:0042802	K03146	sordNOG07584	R	sp|J9N5G7|THI4_FUSO4 Thiamine thiazole synthase OS=Fusarium oxysporum f. sp. lycopersici (strain 4287 / CBS 123668 / FGSC 9935 / NRRL 34936) GN=sti35 PE=3 SV=1	thiazole biosynthetic enzyme	18163669	GO:0055114//obsolete oxidation-reduction process;GO:0052837//thiazole biosynthetic process;GO:0000002//mitochondrial genome maintenance;GO:0009228//thiamine biosynthetic process;GO:0006950//response to stress;	GO:0005634//nucleus;GO:0005829//cytosol;	GO:0016491//oxidoreductase activity;GO:0008198//ferrous iron binding;GO:0042802//identical protein binding;	ko00730(Thiamine metabolism)
CCM_08453	14759.7	7096.98	-1.05639	0.000289022	0.00332358	NW_006271975.1	GO:0003333;GO:0016021;GO:0015171	K16261	opiNOG11287	E	sp|P53388|DIP5_YEAST Dicarboxylic amino acid permease OS=Saccharomyces cerevisiae (strain ATCC 204508 / S288c) GN=DIP5 PE=1 SV=1	amino acid permease Dip5	18170460	GO:0003333//amino acid transmembrane transport;	GO:0016021//integral component of membrane;	GO:0015171//amino acid transmembrane transporter activity;	-
CCM_02277	5379.94	1881.6	-1.51563	0.000290265	0.00333389	NW_006271970.1	-	-	opiNOG30334;opiNOG24997;sorNOG04412	S	-	hypothetical protein	18164304	-	-	-	-
CCM_08217	2750.39	669.849	-2.03773	0.000316182	0.00360148	NW_006271974.1	GO:0010181;GO:0055114;GO:0016491	K00101	COG1304;opiNOG10171	C	sp|P09437|CYB2_WICAO Cytochrome b2, mitochondrial OS=Wickerhamomyces anomalus GN=CYB2 PE=1 SV=2	L-lactate dehydrogenase, putative	18170225	GO:0055114//obsolete oxidation-reduction process;	-	GO:0010181//FMN binding;GO:0016491//oxidoreductase activity;	ko00620(Pyruvate metabolism)
CCM_02829	204.846	81.7356	-1.32551	0.000324041	0.00367794	NW_006271970.1	-	-	opiNOG03177;sordNOG08795	S	sp|P53933|APP1_YEAST Phosphatidate phosphatase APP1 OS=Saccharomyces cerevisiae (strain ATCC 204508 / S288c) GN=APP1 PE=1 SV=1	hypothetical protein	18164856	-	-	-	-
CCM_04459	11411.3	5504.4	-1.0518	0.000331188	0.00375021	NW_006271971.1	GO:0072686;GO:0006810;GO:0003684;GO:0043161;GO:0006289;GO:0016021;GO:0006298;GO:0005829;GO:0000111	K10838	sordNOG06771;opiNOG02643	L	sp|P0C582|M2OM_NEUCR Putative mitochondrial 2-oxoglutarate/malate carrier protein OS=Neurospora crassa (strain ATCC 24698 / 74-OR23-1A / CBS 708.71 / DSM 1257 / FGSC 987) GN=mic-33 PE=3 SV=1	nitrilase	18166482	GO:0006810//transport;GO:0043161//proteasome-mediated ubiquitin-dependent protein catabolic process;GO:0006289//nucleotide-excision repair;GO:0006298//mismatch repair;	GO:0072686//mitotic spindle;GO:0016021//integral component of membrane;GO:0005829//cytosol;GO:0000111//nucleotide-excision repair factor 2 complex;	GO:0003684//damaged DNA binding;	ko03420(Nucleotide excision repair)
CCM_09052	960.105	451.072	-1.08983	0.000356945	0.00399023	NW_006271975.1	GO:0016310;GO:0016301	-	opiNOG18280	R	-	Protein kinase-like domain	18171055	GO:0016310//phosphorylation;	-	GO:0016301//kinase activity;	-
CCM_08427	4674.7	1180.9	-1.98499	0.000362068	0.00404281	NW_006271975.1	GO:0016021	-	opiNOG26446;opiNOG20370;sordNOG09264	TS	-	hypothetical protein	18170435	-	GO:0016021//integral component of membrane;	-	-
CCM_04715	4027.84	1754.1	-1.19928	0.000369464	0.00411585	NW_006271971.1	GO:0016811	-	opiNOG20812;onyNOG04405	S	sp|Q9URY7|FMDA_SCHPO Putative formamidase C869.04 OS=Schizosaccharomyces pombe (strain 972 / ATCC 24843) GN=SPAC869.04 PE=3 SV=1	acetamidase/formamidase	18166736	-	-	GO:0016811//hydrolase activity, acting on carbon-nitrogen (but not peptide) bonds, in linear amides;	-
CCM_07713	755.202	297.442	-1.34426	0.000373065	0.00414158	NW_006271974.1	GO:0016620;GO:0055114	-	opiNOG17606;sordNOG10662	C	sp|Q3BXK7|BETB_XANC5 NAD/NADP-dependent betaine aldehyde dehydrogenase OS=Xanthomonas campestris pv. vesicatoria (strain 85-10) GN=betB PE=3 SV=1	betaine aldehyde dehydrogenase	18169723	GO:0055114//obsolete oxidation-reduction process;	-	GO:0016620//oxidoreductase activity, acting on the aldehyde or oxo group of donors, NAD or NADP as acceptor;	-
CCM_08027	313.652	133.808	-1.229	0.000382175	0.00423252	NW_006271974.1	GO:0016491;GO:0055114;GO:0016740	K00309	pleNOG03186;sordNOG09375	E	sp|Q9AGP8|DMGO_ARTGO Dimethylglycine oxidase OS=Arthrobacter globiformis GN=dmg PE=1 SV=1	aminomethyl transferase	18170036	GO:0055114//obsolete oxidation-reduction process;	-	GO:0016491//oxidoreductase activity;GO:0016740//transferase activity;	ko00260(Glycine, serine and threonine metabolism)
CCM_03797	3121.92	1528.51	-1.03031	0.000384123	0.00424025	NW_006271971.1	GO:0006508;GO:0004197	K01372	sorNOG08453;sordNOG07036;opiNOG00890	E	sp|C7GPC1|BLH1_YEAS2 Cysteine proteinase 1, mitochondrial OS=Saccharomyces cerevisiae (strain JAY291) GN=LAP3 PE=3 SV=2	bleomycin hydrolase	18165820	GO:0006508//proteolysis;	-	GO:0004197//cysteine-type endopeptidase activity;	-
CCM_06153	652.938	304.062	-1.10258	0.000384535	0.00424025	NW_006271972.1	-	-	opiNOG32479;sordNOG13538	S	-	hypothetical protein	18168168	-	-	-	-
CCM_01979	11014.1	5322.77	-1.0491	0.00038798	0.00426778	NW_006271970.1	GO:0016021	K19850	necNOG11548;sorNOG00785;opiNOG36420	S	-	Membrane anchor Opy2	18164008	-	GO:0016021//integral component of membrane;	-	ko04011(MAPK signaling pathway - yeast)
CCM_08353	914.972	319.415	-1.5183	0.000388758	0.00427146	NW_006271975.1	GO:0016884	K01426	opiNOG01013;sordNOG10979	TIJ	sp|O59805|YJV7_SCHPO Putative amidase C550.07 OS=Schizosaccharomyces pombe (strain 972 / ATCC 24843) GN=SPCC550.07 PE=3 SV=1	amidase, putative	18170361	-	-	GO:0016884//carbon-nitrogen ligase activity, with glutamine as amido-N-donor;	ko00643(Styrene degradation);ko00627(Aminobenzoate degradation);ko00380(Tryptophan metabolism);ko00360(Phenylalanine metabolism);ko00330(Arginine and proline metabolism)
CCM_08376	763.882	358.383	-1.09185	0.000390596	0.00428342	NW_006271975.1	GO:0005524;GO:0006468;GO:0004672	-	opiNOG36904;sordNOG04357;sordNOG07286	TL	-	HET-s/LopB domain protein	18170384	GO:0006468//protein phosphorylation;	-	GO:0005524//ATP binding;GO:0004672//protein kinase activity;	-
CCM_04978	3028.87	566.584	-2.41841	0.000397328	0.00435072	NW_006271971.1	-	-	opiNOG61747;sordNOG14699	S	-	hypothetical protein	18166998	-	-	-	-
CCM_02542	10905.9	2721.09	-2.00285	0.000398976	0.0043638	NW_006271970.1	-	-	hypNOG14148;opiNOG65965;necNOG14142	S	-	hypothetical protein	18164569	-	-	-	-
CCM_07766	5797.09	1179.21	-2.2975	0.000402855	0.00440122	NW_006271974.1	GO:0005215;GO:0016021;GO:0006857	K03305	opiNOG04140;sordNOG06484	EP	sp|Q9P380|PTR2_SCHPO Probable peptide transporter ptr2 OS=Schizosaccharomyces pombe (strain 972 / ATCC 24843) GN=ptr2 PE=1 SV=1	oligopeptide transporter	18169776	GO:0006857//oligopeptide transport;	GO:0016021//integral component of membrane;	GO:0005215//transporter activity;	-
CCM_09205	769.589	355.723	-1.11333	0.000410102	0.00446519	NW_006271976.1	GO:0055114;GO:0016021	-	sordNOG07349	S	-	cytochrome b561, putative	18171208	GO:0055114//obsolete oxidation-reduction process;	GO:0016021//integral component of membrane;	-	-
CCM_01026	648.438	200.87	-1.69071	0.000415429	0.00451808	NW_006271969.1	GO:0016705;GO:0020037;GO:0005506;GO:0004497;GO:0016021;GO:0055114	-	sordNOG07715	Q	sp|S0DPM1|APF7_GIBF5 Cytochrome P450 monooxygenase apf7 OS=Gibberella fujikuroi (strain CBS 195.34 / IMI 58289 / NRRL A-6831) GN=apf7 PE=1 SV=1	cytochrome P450 monooxygenase, putative	18163059	GO:0055114//obsolete oxidation-reduction process;	GO:0016021//integral component of membrane;	GO:0016705//oxidoreductase activity, acting on paired donors, with incorporation or reduction of molecular oxygen;GO:0020037//heme binding;GO:0005506//iron ion binding;GO:0004497//monooxygenase activity;	-
CCM_08319	417.802	178.44	-1.22738	0.000430465	0.00463967	NW_006271975.1	GO:0055114;GO:0008270;GO:0016491	-	sordNOG06526;sorNOG04565;opiNOG14722	SR	sp|Q0MVN8|QOR_PIG Quinone oxidoreductase OS=Sus scrofa GN=CRYZ PE=2 SV=1	oxidoreductase, zinc-binding dehydrogenase family, putative	18170327	GO:0055114//obsolete oxidation-reduction process;	-	GO:0008270//zinc ion binding;GO:0016491//oxidoreductase activity;	-
CCM_00343	12460.3	6050.49	-1.04222	0.000435487	0.00467808	NW_006271969.1	GO:0042802;GO:0001069;GO:0017148;GO:0006415;GO:0008143;GO:0031370;GO:0003729;GO:0005634;GO:0000993;GO:2000805;GO:0000166;GO:0006406;GO:0000398;GO:0032968;GO:0005737	-	COG0724;sordNOG11143;sordNOG06982	AR	sp|P78814|SRP2_SCHPO Pre-mRNA-splicing factor srp2 OS=Schizosaccharomyces pombe (strain 972 / ATCC 24843) GN=srp2 PE=1 SV=2	Nucleotide-binding, alpha-beta plait	18162378	GO:0017148//negative regulation of translation;GO:0006415//translational termination;GO:2000805//negative regulation of termination of RNA polymerase II transcription, poly(A)-coupled;GO:0006406//mRNA export from nucleus;GO:0000398//mRNA splicing, via spliceosome;GO:0032968//positive regulation of transcription elongation from RNA polymerase II promoter;	GO:0005634//nucleus;GO:0005737//cytoplasm;	GO:0042802//identical protein binding;GO:0001069//regulatory region RNA binding;GO:0008143//poly(A) binding;GO:0031370//eukaryotic initiation factor 4G binding;GO:0003729//mRNA binding;GO:0000993//RNA polymerase II complex binding;GO:0000166//nucleotide binding;	-
CCM_09336	45855.6	13713	-1.74156	0.000439759	0.0047187	NW_006271976.1	-	-	sordNOG13623;opiNOG53021;opiNOG49324;eurotNOG06685	S	-	Membrane attack complex component/perforin	18171339	-	-	-	-
CCM_05713	8549.8	4175.8	-1.03384	0.000455128	0.00485117	NW_006271972.1	-	-	sordNOG07218	S	-	hypothetical protein	18167731	-	-	-	-
CCM_01575	96.8051	31.0919	-1.63855	0.000460394	0.00488312	NW_006271969.1	GO:0016787;GO:0008152	-	opiNOG36157	R	sp|B6H2E9|CUTI2_PENRW Probable cutinase 2 OS=Penicillium rubens (strain ATCC 28089 / DSM 1075 / NRRL 1951 / Wisconsin 54-1255) GN=Pc13g05110 PE=3 SV=1	Cutinase	18163606	GO:0008152//metabolic process;	-	GO:0016787//hydrolase activity;	-
CCM_07730	160.872	63.3215	-1.34514	0.000468111	0.00495117	NW_006271974.1	GO:0050660;GO:0055114;GO:0016614	-	opiNOG06135	R	sp|B1Z034|BETA_BURA4 Oxygen-dependent choline dehydrogenase OS=Burkholderia ambifaria (strain MC40-6) GN=betA PE=3 SV=1	Glucose-methanol-choline oxidoreductase	18169740	GO:0055114//obsolete oxidation-reduction process;	-	GO:0050660//flavin adenine dinucleotide binding;GO:0016614//oxidoreductase activity, acting on CH-OH group of donors;	-
CCM_08184	1227.71	581.742	-1.07752	0.000470996	0.00497042	NW_006271974.1	GO:0015171;GO:0003333;GO:0016021	K16261	sordNOG07299	E	sp|P19145|GAP1_YEAST General amino-acid permease GAP1 OS=Saccharomyces cerevisiae (strain ATCC 204508 / S288c) GN=GAP1 PE=1 SV=2	general amino-acid permease GAP1	18170193	GO:0003333//amino acid transmembrane transport;	GO:0016021//integral component of membrane;	GO:0015171//amino acid transmembrane transporter activity;	-
CCM_00622	1259.42	612.606	-1.03973	0.000473618	0.00498204	NW_006271969.1	GO:0016787;GO:0000166;GO:0009166	K01081	COG0737;opiNOG17800	F	sp|Q9XZ43|5NTD_LUTLO Protein 5NUC OS=Lutzomyia longipalpis GN=5NUC PE=1 SV=1	5'-nucleotidase	18162657	GO:0009166//nucleotide catabolic process;	-	GO:0016787//hydrolase activity;GO:0000166//nucleotide binding;	ko00760(Nicotinate and nicotinamide metabolism);ko00240(Pyrimidine metabolism);ko00230(Purine metabolism)
CCM_09417	2957.04	1436.86	-1.04124	0.000476698	0.00500897	NW_006271977.1	GO:0031588;GO:0045722;GO:0005641;GO:0006357;GO:0043539;GO:0005886;GO:0007031;GO:0005524;GO:0003824;GO:0071902;GO:0001302;GO:0016208;GO:0005829	K07200	opiNOG11497;sordNOG08825	C	sp|Q9P869|AAKG_KLULA 5&apos;-AMP-activated protein kinase subunit gamma OS=Kluyveromyces lactis (strain ATCC 8585 / CBS 2359 / DSM 70799 / NBRC 1267 / NRRL Y-1140 / WM37) GN=SNF4 PE=3 SV=2	nuclear protein SNF4	18171420	GO:0045722//positive regulation of gluconeogenesis;GO:0006357//regulation of transcription by RNA polymerase II;GO:0007031//peroxisome organization;GO:0071902//positive regulation of protein serine/threonine kinase activity;GO:0001302//obsolete replicative cell aging;	GO:0031588//nucleotide-activated protein kinase complex;GO:0005641//nuclear envelope lumen;GO:0005886//plasma membrane;GO:0005829//cytosol;	GO:0043539//protein serine/threonine kinase activator activity;GO:0005524//ATP binding;GO:0003824//catalytic activity;GO:0016208//AMP binding;	ko05410(Hypertrophic cardiomyopathy);ko04936(Alcoholic liver disease);ko04932(Non-alcoholic fatty liver disease);ko04931(Insulin resistance);ko04922(Glucagon signaling pathway);ko04921(Oxytocin signaling pathway);ko04920(Adipocytokine signaling pathway);ko04910(Insulin signaling pathway);ko04714(Thermogenesis);ko04710(Circadian rhythm);ko04530(Tight junction);ko04371(Apelin signaling pathway);ko0…
CCM_00492	1035.94	333.696	-1.63433	0.000477983	0.00501347	NW_006271969.1	GO:0055085;GO:0016021	-	KOG3098;fuNOG23719;eurotNOG00684;opiNOG70024;opiNOG70343	S	sp|Q9URX1|YLX5_SCHPO UNC93-like protein C922.05c OS=Schizosaccharomyces pombe (strain 972 / ATCC 24843) GN=SPAC922.05c PE=3 SV=1	MFS transporter, putative	18162527	GO:0055085//transmembrane transport;	GO:0016021//integral component of membrane;	-	-
CCM_07364	1070.85	457.201	-1.22786	0.000478887	0.00501554	NW_006271974.1	GO:0016021	-	-	-	-	hypothetical protein	18169375	-	GO:0016021//integral component of membrane;	-	-
CCM_02971	228.016	97.3799	-1.22744	0.000483272	0.00505048	NW_006271970.1	GO:0016311;GO:0016021;GO:0003993	-	sordNOG04552;opiNOG02354	R	sp|O00093|PHYB_EMENI 3-phytase B OS=Emericella nidulans (strain FGSC A4 / ATCC 38163 / CBS 112.46 / NRRL 194 / M139) GN=phyB PE=3 SV=2	3-phytase B precursor	18164998	GO:0016311//dephosphorylation;	GO:0016021//integral component of membrane;	GO:0003993//acid phosphatase activity;	-
CCM_08437	3422.17	1677.37	-1.02871	0.00048431	0.00505584	NW_006271975.1	GO:0006950;GO:0016021	-	hypNOG05719;sordNOG13197	S	-	hypothetical protein	18170445	GO:0006950//response to stress;	GO:0016021//integral component of membrane;	-	-
CCM_08635	886.266	382.09	-1.21383	0.000485555	0.00506244	NW_006271975.1	-	-	opiNOG07982;sordNOG12088	R	-	F-box domain containing protein	18170641	-	-	-	-
CCM_06509	4176.55	2042.08	-1.03228	0.00048652	0.00506244	NW_006271973.1	GO:0005524;GO:0004672;GO:0006468	K08286	sordNOG09271	T	sp|P25333|HAL4_YEAST Serine/threonine-protein kinase HAL4/SAT4 OS=Saccharomyces cerevisiae (strain ATCC 204508 / S288c) GN=SAT4 PE=1 SV=1	serine/threonine-protein kinase hal4	18168523	GO:0006468//protein phosphorylation;	-	GO:0005524//ATP binding;GO:0004672//protein kinase activity;	-
CCM_01198	1163.58	552.678	-1.07406	0.000491814	0.00510648	NW_006271969.1	GO:0008361;GO:0005737;GO:0016021	-	opiNOG09457;sordNOG06799	S	sp|O59714|YBH6_SCHPO Uncharacterized membrane protein C3B8.06 OS=Schizosaccharomyces pombe (strain 972 / ATCC 24843) GN=SPBC3B8.06 PE=1 SV=1	hypothetical protein	18163230	GO:0008361//regulation of cell size;	GO:0005737//cytoplasm;GO:0016021//integral component of membrane;	-	-
CCM_03311	663.173	310.654	-1.09408	0.000504151	0.00521582	NW_006271970.1	GO:0016021;GO:0006506;GO:0017176;GO:0000506	K03859	opiNOG16310;sordNOG06753	I	sp|O59802|GPI2_SCHPO Phosphatidylinositol N-acetylglucosaminyltransferase GPI2 subunit OS=Schizosaccharomyces pombe (strain 972 / ATCC 24843) GN=gpi2 PE=3 SV=1	phosphatidylinositol:UDP-GlcNAc transferase PIG-C	18165337	GO:0006506//GPI anchor biosynthetic process;	GO:0016021//integral component of membrane;GO:0000506//glycosylphosphatidylinositol-N-acetylglucosaminyltransferase (GPI-GnT) complex;	GO:0017176//phosphatidylinositol N-acetylglucosaminyltransferase activity;	ko00563(Glycosylphosphatidylinositol (GPI)-anchor biosynthesis)
CCM_01277	1495.23	689.916	-1.11588	0.000504512	0.00521582	NW_006271969.1	GO:0005509;GO:0004571;GO:0008152;GO:0016021	K01230	sordNOG04420;sorNOG04347;opiNOG23201	G	sp|P39098|MA1A2_MOUSE Mannosyl-oligosaccharide 1,2-alpha-mannosidase IB OS=Mus musculus GN=Man1a2 PE=1 SV=1	class I alpha-mannosidase	18163308	GO:0008152//metabolic process;	GO:0016021//integral component of membrane;	GO:0005509//calcium ion binding;GO:0004571//mannosyl-oligosaccharide 1,2-alpha-mannosidase activity;	ko04141(Protein processing in endoplasmic reticulum);ko00513(Various types of N-glycan biosynthesis);ko00510(N-Glycan biosynthesis)
CCM_05233	146.191	47.6903	-1.61609	0.000512459	0.0052923	NW_006271972.1	GO:0016310;GO:0016021;GO:0016301	-	opiNOG30364;sorNOG07742	R	sp|D7PHY8|VRTL_PENAE Efflux pump vrtL OS=Penicillium aethiopicum GN=vrtL PE=1 SV=1	Protein kinase-like domain	18167252	GO:0016310//phosphorylation;	GO:0016021//integral component of membrane;	GO:0016301//kinase activity;	-
CCM_02192	180.873	72.4168	-1.32058	0.000525569	0.00540779	NW_006271970.1	-	-	sordNOG08063;COG3665;sordNOG10041;sorNOG04437	S	sp|Q10082|YAO3_SCHPO Uncharacterized protein C11D3.03c OS=Schizosaccharomyces pombe (strain 972 / ATCC 24843) GN=SPAC11D3.03c PE=4 SV=1	hypothetical protein	18164219	-	-	-	-
CCM_09319	333.278	150.691	-1.14513	0.00052589	0.00540779	NW_006271976.1	-	-	NOG123356;opiNOG23807	S	-	hypothetical protein	18171322	-	-	-	-
CCM_08644	555.25	259.812	-1.09567	0.000540647	0.00553223	NW_006271975.1	GO:0055114;GO:0016491	-	opiNOG14952	H	sp|P46882|AOFN_ASPNG Monoamine oxidase N OS=Aspergillus niger GN=maoN PE=1 SV=1	amine oxidase	18170650	GO:0055114//obsolete oxidation-reduction process;	-	GO:0016491//oxidoreductase activity;	-
CCM_03103	596.835	277.812	-1.10322	0.000541217	0.00553223	NW_006271970.1	GO:0000981;GO:0005634;GO:0016021;GO:0006357;GO:0008270	-	sorNOG07220;eurotNOG07438;sordNOG04687;opiNOG41256	RS	-	C6 finger domain protein, putative	18165130	GO:0006357//regulation of transcription by RNA polymerase II;	GO:0005634//nucleus;GO:0016021//integral component of membrane;	GO:0000981//DNA-binding transcription factor activity, RNA polymerase II-specific;GO:0008270//zinc ion binding;	-
CCM_02007	44277.3	16421.4	-1.43099	0.00054144	0.00553223	NW_006271970.1	-	-	sordNOG15506;necNOG04141;sordNOG09625	S	-	GTP-binding protein EsdC	18164036	-	-	-	-
CCM_05413	41892.6	20725	-1.01532	0.000554109	0.0056437	NW_006271972.1	-	-	sordNOG04947	R	-	conserved lysine-rich protein, putative	18167431	-	-	-	-
CCM_06574	1019.16	489.066	-1.05928	0.000557752	0.00566881	NW_006271973.1	-	-	sorNOG01704;opiNOG02825	MR	-	ankyrin repeat-containing protein, putative	18168588	-	-	-	-
CCM_01973	2770.12	1364.45	-1.02163	0.000570278	0.00577174	NW_006271970.1	GO:0016884	K01426	opiNOG01013;opiNOG49289;COG0154	TIJ	sp|O59805|YJV7_SCHPO Putative amidase C550.07 OS=Schizosaccharomyces pombe (strain 972 / ATCC 24843) GN=SPCC550.07 PE=3 SV=1	amidase, putative	18164002	-	-	GO:0016884//carbon-nitrogen ligase activity, with glutamine as amido-N-donor;	ko00643(Styrene degradation);ko00627(Aminobenzoate degradation);ko00380(Tryptophan metabolism);ko00360(Phenylalanine metabolism);ko00330(Arginine and proline metabolism)
CCM_08457	17341.3	6519.99	-1.41127	0.000584762	0.00588737	NW_006271975.1	GO:0003677;GO:0009439;GO:0008824	K01725	sordNOG12848;opiNOG29380	E	sp|D1ZHN6|CYNS_SORMK Cyanate hydratase OS=Sordaria macrospora (strain ATCC MYA-333 / DSM 997 / K(L3346) / K-hell) GN=CYN1 PE=1 SV=2	cyanate hydratase, putative	18170464	GO:0009439//cyanate metabolic process;	-	GO:0003677//DNA binding;GO:0008824//cyanate hydratase activity;	ko00910(Nitrogen metabolism)
CCM_04360	575.01	271.178	-1.08435	0.000588627	0.00591639	NW_006271971.1	-	-	-	-	-	hypothetical protein	18166383	-	-	-	-
CCM_04867	280.362	10.414	-4.75069	0.000589374	0.00591639	NW_006271971.1	GO:0016021	-	sordNOG11262	S	-	hypothetical protein	18166888	-	GO:0016021//integral component of membrane;	-	-
CCM_01701	207.656	85.6163	-1.27824	0.000589487	0.00591639	NW_006271969.1	-	-	opiNOG50704	S	-	hypothetical protein	18163731	-	-	-	-
CCM_01971	1252.64	606.162	-1.04719	0.000590878	0.00592416	NW_006271970.1	GO:0008270;GO:0006357;GO:0000981;GO:0005634	-	opiNOG52422	K	-	C6 transcription factor, putative	18164000	GO:0006357//regulation of transcription by RNA polymerase II;	GO:0005634//nucleus;	GO:0008270//zinc ion binding;GO:0000981//DNA-binding transcription factor activity, RNA polymerase II-specific;	-
CCM_07250	1582.46	772.402	-1.03475	0.000593056	0.00593982	NW_006271973.1	-	-	eurotNOG08493;opiNOG49032	S	-	hypothetical protein	18169261	-	-	-	-
CCM_09272	674.079	324.004	-1.05691	0.000603748	0.00602834	NW_006271976.1	GO:0016021	-	opiNOG60156;opiNOG60688	S	-	hypothetical protein	18171275	-	GO:0016021//integral component of membrane;	-	-
CCM_03989	1228.01	600.047	-1.03317	0.00060604	0.0060447	NW_006271971.1	-	-	sordNOG05066;sordNOG12167;opiNOG08631	SR	-	hypothetical protein	18166012	-	-	-	-
CCM_06770	1613.08	780.298	-1.04772	0.00061122	0.00608375	NW_006271973.1	GO:0055114;GO:0016491	-	NOG15337;opiNOG51224	QR	sp|P87219|SOU1_CANAL Sorbose reductase SOU1 OS=Candida albicans (strain SC5314 / ATCC MYA-2876) GN=SOU1 PE=1 SV=1	short-chain dehydrogenase, putative	18168783	GO:0055114//obsolete oxidation-reduction process;	-	GO:0016491//oxidoreductase activity;	-
CCM_06258	506.457	146.451	-1.79002	0.000613166	0.00609682	NW_006271972.1	GO:0008270	-	opiNOG52705;sordNOG12376	S	-	hypothetical protein	18168273	-	-	GO:0008270//zinc ion binding;	-
CCM_02083	485.998	152.389	-1.67319	0.000627669	0.00620895	NW_006271970.1	GO:0008643;GO:0055085;GO:0016021;GO:0022857	-	euroNOG07712;opiNOG01156;sordNOG05363	R	sp|P0CD99|MPH2_YEAST Alpha-glucosides permease MPH2 OS=Saccharomyces cerevisiae (strain ATCC 204508 / S288c) GN=MPH2 PE=2 SV=1	sugar transporter, putative	18164112	GO:0008643//carbohydrate transport;GO:0055085//transmembrane transport;	GO:0016021//integral component of membrane;	GO:0022857//transmembrane transporter activity;	-
CCM_06899	832.897	307.118	-1.43934	0.00063578	0.00627629	NW_006271973.1	GO:0046983;GO:0003677	-	sordNOG08510	S	-	HLH transcription factor, putative	18168910	-	-	GO:0046983//protein dimerization activity;GO:0003677//DNA binding;	-
CCM_02146	5929.2	175.804	-5.0758	0.000641564	0.0063269	NW_006271970.1	GO:0004185;GO:0006508	-	pleNOG01590;opiNOG07609;sordNOG10805;sorNOG03135	O	sp|C7YQJ2|CBPYA_NECH7 Carboxypeptidase Y homolog A OS=Nectria haematococca (strain 77-13-4 / ATCC MYA-4622 / FGSC 9596 / MPVI) GN=CPYA PE=3 SV=1	carboxypeptidase Y	18164174	GO:0006508//proteolysis;	-	GO:0004185//serine-type carboxypeptidase activity;	-
CCM_02120	988.751	449.233	-1.13814	0.000643974	0.00633502	NW_006271970.1	-	-	opiNOG37063	R	sp|Q5B2G3|FAEC_EMENI Feruloyl esterase C OS=Emericella nidulans (strain FGSC A4 / ATCC 38163 / CBS 112.46 / NRRL 194 / M139) GN=faeC PE=1 SV=1	ferulic acid esterase (FaeA), putative	18164148	-	-	-	-
CCM_00746	795.833	382.082	-1.05858	0.000645548	0.0063402	NW_006271969.1	GO:0035064;GO:0090065;GO:0003727;GO:0043494;GO:0045141;GO:0034507;GO:1902368;GO:0051315;GO:0034613;GO:0030466;GO:0000122;GO:0031048;GO:0044732;GO:0007535;GO:0003697;GO:0046974;GO:0000183;GO:0051567;GO:0008270;GO:0003690	K11419	opiNOG05924	B	sp|Q8X225|DIM5_NEUCR Histone-lysine N-methyltransferase, H3 lysine-9 specific dim-5 OS=Neurospora crassa (strain ATCC 24698 / 74-OR23-1A / CBS 708.71 / DSM 1257 / FGSC 987) GN=dim-5 PE=1 SV=2	histone-lysine N-methyltransferase	18162780	GO:0090065//regulation of production of siRNA involved in RNA interference;GO:0045141//meiotic telomere clustering;GO:0051315//attachment of mitotic spindle microtubules to kinetochore;GO:0034613//cellular protein localization;GO:0030466//silent mating-type cassette heterochromatin assembly;GO:0000122//negative regulation of transcription by RNA polymerase II;GO:0031048//heterochromatin assembly …	GO:0043494//CLRC complex;GO:0034507//chromosome, centromeric outer repeat region;GO:0044732//mitotic spindle pole body;	GO:0035064//methylated histone binding;GO:0003727//single-stranded RNA binding;GO:0003697//single-stranded DNA binding;GO:0046974//histone methyltransferase activity (H3-K9 specific);GO:0008270//zinc ion binding;GO:0003690//double-stranded DNA binding;	ko00310(Lysine degradation)
CCM_00485	2804.66	1398.94	-1.00349	0.000654831	0.00641175	NW_006271969.1	GO:0005975;GO:0004568;GO:0006032	K01183	sordNOG05378;sorNOG02985	G	sp|Q873X9|CHIB1_ASPFM Endochitinase B1 OS=Neosartorya fumigata GN=chiB1 PE=1 SV=1	endochitinase 1 precursor	18162520	GO:0005975//carbohydrate metabolic process;GO:0006032//chitin catabolic process;	-	GO:0004568//chitinase activity;	ko00520(Amino sugar and nucleotide sugar metabolism)
CCM_04743	4047.65	2003.66	-1.01445	0.000657996	0.00643619	NW_006271971.1	GO:0016021	K17086	opiNOG09166;sordNOG07235	U	sp|Q9LIC2|TMN7_ARATH Transmembrane 9 superfamily member 7 OS=Arabidopsis thaliana GN=TMN7 PE=2 SV=1	multispanning membrane protein, putative	18166764	-	GO:0016021//integral component of membrane;	-	-
CCM_05265	702.938	196.453	-1.83922	0.000666322	0.00651102	NW_006271972.1	GO:0032259;GO:0008171	-	sordNOG04291;opiNOG22306;sorNOG06504;opiNOG23920	RL	sp|I1RF60|AURJ_GIBZE O-methyltransferase aurJ OS=Gibberella zeae (strain PH-1 / ATCC MYA-4620 / FGSC 9075 / NRRL 31084) GN=aurJ PE=1 SV=1	O-methyltransferase, putative	18167284	GO:0032259//methylation;	-	GO:0008171//O-methyltransferase activity;	-
CCM_02795	521.33	240.252	-1.11765	0.000710303	0.00690572	NW_006271970.1	GO:0004499;GO:0050661;GO:0055114;GO:0050660	K03379	opiNOG03405;opiNOG54376	Q	sp|P12015|CHMO_ACISP Cyclohexanone 1,2-monooxygenase OS=Acinetobacter sp. PE=1 SV=2	NAD(P)-binding domain	18164822	GO:0055114//obsolete oxidation-reduction process;	-	GO:0004499//N,N-dimethylaniline monooxygenase activity;GO:0050661//NADP binding;GO:0050660//flavin adenine dinucleotide binding;	ko00930(Caprolactam degradation)
CCM_07347	4989.42	2475.83	-1.01096	0.000723827	0.00701594	NW_006271974.1	GO:0009116;GO:0003824	-	sordNOG09787;COG0775;opiNOG17312	RF	sp|Q00808|HETE1_PODAS Vegetative incompatibility protein HET-E-1 OS=Podospora anserina GN=HET-E1 PE=4 SV=1	NB-ARC and ankyrin domain protein	18169358	GO:0009116//nucleoside metabolic process;	-	GO:0003824//catalytic activity;	-
CCM_07476	590.652	279.596	-1.07897	0.000730403	0.00705836	NW_006271974.1	-	-	sordNOG07908;hypNOG12641;opiNOG28789	S	-	hypothetical protein	18169487	-	-	-	-
CCM_05950	158.093	55.1193	-1.52015	0.000734151	0.00708036	NW_006271972.1	GO:0055114;GO:0016491	K00306	opiNOG26806	R	sp|O43029|FAP1_SCHPO L-pipecolate oxidase OS=Schizosaccharomyces pombe (strain 972 / ATCC 24843) GN=fap1 PE=1 SV=1	sarcosine oxidase, putative	18167968	GO:0055114//obsolete oxidation-reduction process;	-	GO:0016491//oxidoreductase activity;	ko04146(Peroxisome);ko00310(Lysine degradation);ko00260(Glycine, serine and threonine metabolism)
CCM_01672	1472.47	724.497	-1.02319	0.000757514	0.00729107	NW_006271969.1	-	-	sordNOG11358;hypNOG10803;opiNOG10130	S	-	hypothetical protein	18163702	-	-	-	-
CCM_08678	93.7765	22.9709	-2.02942	0.000761061	0.00731148	NW_006271975.1	-	-	opiNOG34493;sorNOG05865	IU	sp|P80547|SCP2_YARLI Fatty acid-binding protein OS=Yarrowia lipolytica (strain CLIB 122 / E 150) GN=SCP2 PE=1 SV=4	oleate-induced peroxisomal protein	18170684	-	-	-	-
CCM_06742	103.637	37.3037	-1.47415	0.000761153	0.00731148	NW_006271973.1	GO:0016310;GO:0016301	-	opiNOG57227;opiNOG56740;sordNOG12609	SR	-	Protein kinase-like domain	18168755	GO:0016310//phosphorylation;	-	GO:0016301//kinase activity;	-
CCM_01943	138.198	54.8509	-1.33315	0.000767899	0.00734694	NW_006271970.1	-	-	opiNOG01492;opiNOG17452;sordNOG09333	Q	sp|O74628|YQ53_SCHPO Uncharacterized oxidoreductase C162.03 OS=Schizosaccharomyces pombe (strain 972 / ATCC 24843) GN=SPCC162.03 PE=3 SV=1	short-chain dehydrogenase, putative	18163972	-	-	-	-
CCM_00828	233.228	92.2378	-1.33831	0.000784096	0.00747961	NW_006271969.1	GO:0016021	-	NOG148963	S	-	hypothetical protein	18162862	-	GO:0016021//integral component of membrane;	-	-
CCM_07975	1284.65	627.692	-1.03325	0.000785274	0.00748165	NW_006271974.1	GO:0016020;GO:0015031;GO:0007030	K20289	sordNOG08241;opiNOG30119	S	-	Conserved oligomeric golgi complex subunit 2	18169985	GO:0015031//protein transport;GO:0007030//Golgi organization;	GO:0016020//membrane;	-	-
CCM_01414	87.9162	5.0597	-4.11901	0.000786642	0.00748165	NW_006271969.1	-	-	opiNOG61318	S	-	hypothetical protein	18163445	-	-	-	-
CCM_08987	1360.25	674.331	-1.01234	0.000797733	0.00756471	NW_006271975.1	GO:0016192;GO:0030131;GO:0006886	K11826	sordNOG10423	U	sp|P54672|AP2M_DICDI AP-2 complex subunit mu OS=Dictyostelium discoideum GN=apm2 PE=2 SV=2	AP-2 complex subunit mu-1	18170991	GO:0016192//vesicle-mediated transport;GO:0006886//intracellular protein transport;	GO:0030131//clathrin adaptor complex;	-	ko05016(Huntington disease);ko04961(Endocrine and other factor-regulated calcium reabsorption);ko04721(Synaptic vesicle cycle);ko04144(Endocytosis)
CCM_08210	1476.08	727.594	-1.02057	0.000853535	0.00803843	NW_006271974.1	GO:0005634;GO:0000981;GO:0006357;GO:0003677;GO:0008270	-	sordNOG05010;necNOG07179;opiNOG22689	KS	sp|O14130|YF54_SCHPO Uncharacterized transcriptional regulatory protein C3C7.04 OS=Schizosaccharomyces pombe (strain 972 / ATCC 24843) GN=SPAC3C7.04 PE=3 SV=1	Fungal specific transcription factor	18170218	GO:0006357//regulation of transcription by RNA polymerase II;	GO:0005634//nucleus;	GO:0000981//DNA-binding transcription factor activity, RNA polymerase II-specific;GO:0003677//DNA binding;GO:0008270//zinc ion binding;	-
CCM_08632	110.944	0.350283	-8.30709	0.000858976	0.00808176	NW_006271975.1	GO:0006633;GO:0005506;GO:0016021;GO:0055114;GO:0016491	K00227	COG3000;opiNOG04506;opiNOG57412	I	sp|Q8J207|ERG3_LEPMC Delta(7)-sterol 5(6)-desaturase OS=Leptosphaeria maculans GN=ERG3 PE=3 SV=1	ABC transporter, putative	18170638	GO:0006633//fatty acid biosynthetic process;GO:0055114//obsolete oxidation-reduction process;	GO:0016021//integral component of membrane;	GO:0005506//iron ion binding;GO:0016491//oxidoreductase activity;	ko00100(Steroid biosynthesis)
CCM_08793	5125.68	299.861	-4.09538	0.00087728	0.00822183	NW_006271975.1	-	-	necNOG12294	S	-	hypothetical protein	18170798	-	-	-	-
CCM_05149	453.524	122.658	-1.88654	0.000888754	0.00830511	NW_006271972.1	GO:0003676;GO:0046872	-	opiNOG07843;necNOG11996;sordNOG12919;hypNOG12047	SR	-	C2H2 finger domain protein, putative	18167168	-	-	GO:0003676//nucleic acid binding;GO:0046872//metal ion binding;	-
CCM_03286	1471.76	680.187	-1.11354	0.000899308	0.00838217	NW_006271970.1	GO:0016491;GO:0055114	-	opiNOG06138;treNOG07219	R	sp|O34371|YTET_BACSU Putative oxidoreductase YteT OS=Bacillus subtilis (strain 168) GN=yteT PE=2 SV=1	streptomycin biosynthesis protein StrI	18165312	GO:0055114//obsolete oxidation-reduction process;	-	GO:0016491//oxidoreductase activity;	-
CCM_06355	336.894	140.348	-1.26329	0.000908164	0.00843733	NW_006271972.1	-	-	opiNOG24094	S	-	geranylgeranyl pyrophosphate synthetase	18168369	-	-	-	-
CCM_00881	423.092	170.878	-1.30801	0.000914629	0.0084892	NW_006271969.1	GO:0008271;GO:1902358;GO:0016021	K14708	opiNOG03136;sordNOG04999;pleNOG04691	P	sp|P23622|CYS14_NEUCR Sulfate permease 2 OS=Neurospora crassa (strain ATCC 24698 / 74-OR23-1A / CBS 708.71 / DSM 1257 / FGSC 987) GN=cys-14 PE=2 SV=3	sulfate permease 2	18162915	GO:1902358//sulfate transmembrane transport;	GO:0016021//integral component of membrane;	GO:0008271//secondary active sulfate transmembrane transporter activity;	-
CCM_05865	334.231	153.334	-1.12417	0.000926155	0.00857963	NW_006271972.1	GO:0008080	-	opiNOG46828;magNOG12752;sordNOG15194;opiNOG42954	R	-	Acyl-CoA N-acyltransferase	18167883	-	-	GO:0008080//N-acetyltransferase activity;	-
CCM_05225	320.894	127.766	-1.32859	0.000936253	0.00865652	NW_006271972.1	GO:0016740	-	magNOG06962;opiNOG49777	R	-	Aminoglycoside phosphotransferase	18167244	-	-	GO:0016740//transferase activity;	-
CCM_06616	71.8489	22.6901	-1.6629	0.000968793	0.0089115	NW_006271973.1	GO:0016740;GO:0016021	-	sorNOG06218;opiNOG11648;sordNOG11047	S	-	glycosyl transferase	18168630	-	GO:0016021//integral component of membrane;	GO:0016740//transferase activity;	-
CCM_03644	31.0587	5.56196	-2.48133	0.000982025	0.00895075	NW_006271971.1	-	-	-	-	-	hypothetical protein	18165670	-	-	-	-
CCM_02520	256.589	34.9975	-2.87414	0.00102415	0.00928199	NW_006271970.1	GO:0008236;GO:0006508	-	sorNOG06803;opiNOG18413;sordNOG05440	R	sp|B8NM69|USTP_ASPFN Peptidase S41 family protein ustP OS=Aspergillus flavus (strain ATCC 200026 / FGSC A1120 / NRRL 3357 / JCM 12722 / SRRC 167) GN=ustP PE=1 SV=1	pyridine nucleotide-disulfide oxidoreductase family protein	18164547	GO:0006508//proteolysis;	-	GO:0008236//serine-type peptidase activity;	-
CCM_07940	257.75	117.637	-1.13163	0.0010365	0.00938503	NW_006271974.1	GO:0016310;GO:0016301	-	sordNOG10539;opiNOG46048	R	sp|C5DTI7|AIM9_ZYGRC Altered inheritance of mitochondria protein 9, mitochondrial OS=Zygosaccharomyces rouxii (strain ATCC 2623 / CBS 732 / NBRC 1130 / NCYC 568 / NRRL Y-229) GN=AIM9 PE=3 SV=1	Protein kinase-like domain	18169950	GO:0016310//phosphorylation;	-	GO:0016301//kinase activity;	-
CCM_00055	937.647	220.158	-2.0905	0.00105232	0.00951044	NW_006271969.1	GO:0055085;GO:0016021	-	opiNOG17406	R	sp|Q0D153|AT331_ASPTN MFS-type transporter ATEG_00331 OS=Aspergillus terreus (strain NIH 2624 / FGSC A1156) GN=ATEG_00331 PE=2 SV=1	multidrug resistance protein fnx1	18162090	GO:0055085//transmembrane transport;	GO:0016021//integral component of membrane;	-	-
CCM_00498	531.68	254.741	-1.06153	0.00106376	0.00958682	NW_006271969.1	-	-	-	-	-	hypothetical protein	18162533	-	-	-	-
CCM_07314	246.512	98.3476	-1.32569	0.00107487	0.00966883	NW_006271974.1	-	-	sordNOG14215;necNOG12515;hypNOG09538	S	-	hypothetical protein	18169325	-	-	-	-
CCM_04383	804.138	394.594	-1.02707	0.00107938	0.0097003	NW_006271971.1	-	-	opiNOG35624;sordNOG11897;sordNOG05072	SI	-	hypothetical protein	18166406	-	-	-	-
CCM_06725	761.103	372.182	-1.03208	0.00112837	0.0100747	NW_006271973.1	GO:0008270;GO:0006357;GO:0005634;GO:0000981	-	sorNOG07777;hypNOG08457;sordNOG04530	S	-	C6 transcription factor	18168739	GO:0006357//regulation of transcription by RNA polymerase II;	GO:0005634//nucleus;	GO:0008270//zinc ion binding;GO:0000981//DNA-binding transcription factor activity, RNA polymerase II-specific;	-
CCM_02839	723.994	283.761	-1.3513	0.00113049	0.0100843	NW_006271970.1	GO:0020037;GO:0005506;GO:0016705;GO:0055114;GO:0004497	-	opiNOG18020;sordNOG06227;sorNOG00728	Q	sp|Q2UNA2|C505_ASPOR Bifunctional cytochrome P450/NADPH--P450 reductase OS=Aspergillus oryzae (strain ATCC 42149 / RIB 40) GN=CYP505A3 PE=2 SV=1	cytochrome P450, putative	18164866	GO:0055114//obsolete oxidation-reduction process;	-	GO:0020037//heme binding;GO:0005506//iron ion binding;GO:0016705//oxidoreductase activity, acting on paired donors, with incorporation or reduction of molecular oxygen;GO:0004497//monooxygenase activity;	-
CCM_07989	232.178	44.8509	-2.37202	0.00113875	0.0101486	NW_006271974.1	GO:0050660;GO:0055114;GO:0016627	-	pleNOG06589;opiNOG21111	R	sp|P54998|SOXC_RHOSG Dibenzothiophene desulfurization enzyme C OS=Rhodococcus sp. (strain IGTS8) GN=soxC PE=1 SV=1	thermophilic desulfurizing enzyme family protein	18169999	GO:0055114//obsolete oxidation-reduction process;	-	GO:0050660//flavin adenine dinucleotide binding;GO:0016627//oxidoreductase activity, acting on the CH-CH group of donors;	-
CCM_01702	354.382	171.774	-1.04479	0.00114103	0.0101595	NW_006271969.1	-	-	opiNOG64237	S	sp|Q02481|Y3691_SHEFN Uncharacterized protein Sfri_3691 OS=Shewanella frigidimarina (strain NCIMB 400) GN=Sfri_3691 PE=4 SV=2	glyoxalase family protein	18163732	-	-	-	-
CCM_07435	1322.7	263.497	-2.32763	0.00117197	0.0104011	NW_006271974.1	GO:0071949;GO:0016021;GO:0004497;GO:0055114	-	opiNOG21607;sordNOG07434	SHC	sp|P15245|PHHY_TRICU Phenol hydroxylase OS=Trichosporon cutaneum PE=1 SV=3	phenol 2-monooxygenase	18169446	GO:0055114//obsolete oxidation-reduction process;	GO:0016021//integral component of membrane;	GO:0071949//FAD binding;GO:0004497//monooxygenase activity;	-
CCM_06021	425.397	202.176	-1.0732	0.00117249	0.0104011	NW_006271972.1	GO:0030170;GO:0009058;GO:0008483	-	opiNOG06199;sordNOG07620;sorNOG03118	E	sp|Q9X0Y2|AAT_THEMA Aspartate aminotransferase OS=Thermotoga maritima (strain ATCC 43589 / MSB8 / DSM 3109 / JCM 10099) GN=aspC PE=1 SV=1	aminotransferase, putative	18168039	GO:0009058//biosynthetic process;	-	GO:0030170//pyridoxal phosphate binding;GO:0008483//transaminase activity;	-
CCM_09306	1056.38	526.078	-1.00578	0.00119967	0.0106129	NW_006271976.1	GO:0004414;GO:0005737;GO:0009086	K00641	opiNOG00055;sordNOG10058	EI	sp|Q9Y875|MET2_EMENI Homoserine O-acetyltransferase OS=Emericella nidulans (strain FGSC A4 / ATCC 38163 / CBS 112.46 / NRRL 194 / M139) GN=metE PE=3 SV=1	homoserine O-acetyltransferase	18171309	GO:0009086//methionine biosynthetic process;	GO:0005737//cytoplasm;	GO:0004414//homoserine O-acetyltransferase activity;	ko00920(Sulfur metabolism);ko00270(Cysteine and methionine metabolism)
CCM_07289	139.788	52.8793	-1.40246	0.00121166	0.0106797	NW_006271973.1	-	-	hypNOG09639;hypNOG13493	S	-	hypothetical protein	18169300	-	-	-	-
CCM_01568	949.962	389.692	-1.28553	0.00121279	0.0106799	NW_006271969.1	-	-	hypNOG12610;sordNOG13276	S	-	hypothetical protein	18163599	-	-	-	-
CCM_00607	331.107	92.6512	-1.83742	0.00121719	0.0107088	NW_006271969.1	GO:0016021;GO:0004497;GO:0055114;GO:0016705;GO:0020037;GO:0005506	-	COG2124;opiNOG07098;opiNOG01968;sorNOG00294	Q	sp|P51870|CP4F5_RAT Cytochrome P450 4F5 OS=Rattus norvegicus GN=Cyp4f5 PE=2 SV=1	Cytochrome P450	18162642	GO:0055114//obsolete oxidation-reduction process;	GO:0016021//integral component of membrane;	GO:0004497//monooxygenase activity;GO:0016705//oxidoreductase activity, acting on paired donors, with incorporation or reduction of molecular oxygen;GO:0020037//heme binding;GO:0005506//iron ion binding;	-
CCM_04909	423.113	161.772	-1.38708	0.00128656	0.0112677	NW_006271971.1	GO:0005634;GO:0000981;GO:0008270;GO:0006357	-	sordNOG10651;sorNOG00919;opiNOG50199	S	sp|P28348|NIRA_EMENI Nitrogen assimilation transcription factor nirA OS=Emericella nidulans (strain FGSC A4 / ATCC 38163 / CBS 112.46 / NRRL 194 / M139) GN=nirA PE=4 SV=1	C6 transcription factor, putative	18166930	GO:0006357//regulation of transcription by RNA polymerase II;	GO:0005634//nucleus;	GO:0000981//DNA-binding transcription factor activity, RNA polymerase II-specific;GO:0008270//zinc ion binding;	-
CCM_06578	369.777	177.752	-1.05679	0.00131251	0.0114845	NW_006271973.1	GO:0016021	-	onyNOG08258;opiNOG59543;opiNOG60684;onyNOG06303	S	-	hypothetical protein	18168592	-	GO:0016021//integral component of membrane;	-	-
CCM_00137	4026.15	1910.48	-1.07547	0.00131759	0.0115185	NW_006271969.1	GO:0033609;GO:0045735	-	opiNOG13103;sordNOG07799;opiNOG12050	R	sp|O34714|OXDC_BACSU Oxalate decarboxylase OxdC OS=Bacillus subtilis (strain 168) GN=oxdC PE=1 SV=1	oxalate decarboxylase oxdC	18162172	GO:0033609//oxalate metabolic process;	-	GO:0045735//nutrient reservoir activity;	-
CCM_00844	320.213	150.686	-1.08748	0.00132536	0.0115596	NW_006271969.1	-	-	sordNOG11027;opiNOG22900;sorNOG05755;COG0031	RED	sp|Q9FS29|CAS2_SOLTU Bifunctional L-3-cyanoalanine synthase/cysteine synthase 2, mitochondrial OS=Solanum tuberosum GN=PCAS-2 PE=1 SV=1	cysteine synthase B	18162878	-	-	-	-
CCM_04458	246.731	43.159	-2.5152	0.00132778	0.0115655	NW_006271971.1	GO:0016301;GO:0016310	-	opiNOG53673;sordNOG04001	S	sp|C5MED4|AIM9_CANTT Altered inheritance of mitochondria protein 9, mitochondrial OS=Candida tropicalis (strain ATCC MYA-3404 / T1) GN=AIM9 PE=3 SV=1	Protein kinase-like domain	18166481	GO:0016310//phosphorylation;	-	GO:0016301//kinase activity;	-
CCM_05010	152.127	64.5705	-1.23633	0.00137564	0.0119391	NW_006271971.1	GO:0006357;GO:0008270;GO:0005634;GO:0000981	-	-	-	-	hypothetical protein	18167030	GO:0006357//regulation of transcription by RNA polymerase II;	GO:0005634//nucleus;	GO:0008270//zinc ion binding;GO:0000981//DNA-binding transcription factor activity, RNA polymerase II-specific;	-
CCM_02900	773.535	374.325	-1.04718	0.00137835	0.0119411	NW_006271970.1	GO:0016021;GO:0055114;GO:0016491	-	hypNOG05651;sordNOG11144	S	sp|Q09851|AYR1_SCHPO NADPH-dependent 1-acyldihydroxyacetone phosphate reductase OS=Schizosaccharomyces pombe (strain 972 / ATCC 24843) GN=ayr1 PE=3 SV=2	short-chain dehydrogenase, putative	18164927	GO:0055114//obsolete oxidation-reduction process;	GO:0016021//integral component of membrane;	GO:0016491//oxidoreductase activity;	-
CCM_08485	1081.73	105.34	-3.36022	0.00138676	0.0120032	NW_006271975.1	GO:0003824	-	sordNOG04870;sorNOG02315	R	sp|Q2U4L7|GTAA_ASPOR Glutaminase A OS=Aspergillus oryzae (strain ATCC 42149 / RIB 40) GN=gtaA PE=1 SV=2	glutaminase GtaA	18170492	-	-	GO:0003824//catalytic activity;	-
CCM_09448	675.361	337.552	-1.00055	0.00139126	0.0120098	NW_006271977.1	-	-	opiNOG52237;necNOG06601	S	-	hypothetical protein	18171451	-	-	-	-
CCM_04995	349.348	29.585	-3.56173	0.00140447	0.0120913	NW_006271971.1	GO:0046872;GO:0055114;GO:0016491	-	opiNOG21760;sordNOG07303	Q	sp|P32021|EFE_PSESH 2-oxoglutarate-dependent ethylene/succinate-forming enzyme OS=Pseudomonas savastanoi pv. phaseolicola GN=efe PE=1 SV=1	2-oxoglutarate-dependent ethylene/succinate-forming enzyme	18167015	GO:0055114//obsolete oxidation-reduction process;	-	GO:0046872//metal ion binding;GO:0016491//oxidoreductase activity;	-
CCM_02617	3830.53	1493.66	-1.3587	0.00142746	0.0122346	NW_006271970.1	-	K10268	sordNOG09093	R	sp|Q58DG6|FXL20_BOVIN F-box/LRR-repeat protein 20 OS=Bos taurus GN=FBXL20 PE=2 SV=2	F-box domain protein	18164644	-	-	-	-
CCM_02025	4946.91	273.15	-4.17876	0.00146622	0.0124888	NW_006271970.1	-	-	sordNOG14185	S	-	hypothetical protein	18164054	-	-	-	-
CCM_03667	70.6584	7.23018	-3.28876	0.00148772	0.0126384	NW_006271971.1	GO:0016021;GO:0055085	-	opiNOG16814;pleNOG00563	R	sp|O94343|YHMA_SCHPO Uncharacterized MFS-type transporter C1271.10c OS=Schizosaccharomyces pombe (strain 972 / ATCC 24843) GN=SPBC1271.10c PE=1 SV=1	MFS transporter, putative	18165692	GO:0055085//transmembrane transport;	GO:0016021//integral component of membrane;	-	-
CCM_02516	326.721	155.611	-1.07012	0.00149038	0.0126498	NW_006271970.1	GO:0016021;GO:0055085	-	opiNOG14968;KOG0255	R	sp|A0A0U2UXG3|ITP1_USTMD Itaconate transport protein OS=Ustilago maydis GN=ITP1 PE=3 SV=1	Major facilitator superfamily transporter	18164543	GO:0055085//transmembrane transport;	GO:0016021//integral component of membrane;	-	-
CCM_08895	302.956	144.323	-1.06981	0.00150901	0.0127742	NW_006271975.1	GO:0016021;GO:0047750;GO:0016125	K01824	sordNOG12366;pleNOG07596	I	sp|Q15125|EBP_HUMAN 3-beta-hydroxysteroid-Delta(8),Delta(7)-isomerase OS=Homo sapiens GN=EBP PE=1 SV=3	3-beta-hydroxysteroid-Delta(8),Delta(7)-isomerase	18170900	GO:0016125//sterol metabolic process;	GO:0016021//integral component of membrane;	GO:0047750//cholestenol delta-isomerase activity;	ko00100(Steroid biosynthesis)
CCM_02877	58.6394	18.0082	-1.70322	0.00153203	0.0129463	NW_006271970.1	GO:0016021;GO:0055085	-	sordNOG05475	R	sp|A0A0U2UXG3|ITP1_USTMD Itaconate transport protein OS=Ustilago maydis GN=ITP1 PE=3 SV=1	general substrate transporter	18164904	GO:0055085//transmembrane transport;	GO:0016021//integral component of membrane;	-	-
CCM_02867	326.49	155.544	-1.06971	0.0015338	0.0129499	NW_006271970.1	GO:0005975;GO:0004553	-	COG2273;opiNOG49246;sordNOG08781	RG	sp|P23903|E13B_BACCI Glucan endo-1,3-beta-glucosidase A1 OS=Bacillus circulans GN=glcA PE=1 SV=1	secreted glucosidase	18164894	GO:0005975//carbohydrate metabolic process;	-	GO:0004553//hydrolase activity, hydrolyzing O-glycosyl compounds;	-
CCM_06156	10870.2	4245.83	-1.35626	0.00155286	0.0130993	NW_006271972.1	GO:0005739;GO:0009073;GO:0003849;GO:0005634;GO:0009423	K01626	opiNOG00265;sorNOG01062	E	sp|P34725|AROF_CANAX Phospho-2-dehydro-3-deoxyheptonate aldolase, phenylalanine-inhibited OS=Candida albicans GN=ARO3 PE=2 SV=1	phospho-2-dehydro-3-deoxyheptonate aldolase	18168171	GO:0009073//aromatic amino acid family biosynthetic process;GO:0009423//chorismate biosynthetic process;	GO:0005739//mitochondrion;GO:0005634//nucleus;	GO:0003849//3-deoxy-7-phosphoheptulonate synthase activity;	ko02024(Quorum sensing);ko00400(Phenylalanine, tyrosine and tryptophan biosynthesis)
CCM_04984	429.884	208.068	-1.0469	0.0015887	0.0133074	NW_006271971.1	GO:0050661;GO:0008677;GO:0015940;GO:0055114;GO:0005737	-	opiNOG34589;COG1893;opiNOG05258;opiNOG08861	SHR	sp|Q07589|YD144_YEAST Uncharacterized protein YDL144C OS=Saccharomyces cerevisiae (strain ATCC 204508 / S288c) GN=YDL144C PE=1 SV=2	Ketopantoate reductase ApbA/PanE	18167004	GO:0015940//pantothenate biosynthetic process;GO:0055114//obsolete oxidation-reduction process;	GO:0005737//cytoplasm;	GO:0050661//NADP binding;GO:0008677//2-dehydropantoate 2-reductase activity;	-
CCM_06581	361.272	153.513	-1.23473	0.00160331	0.0134073	NW_006271973.1	-	-	euNOG10491;sorNOG01375;opiNOG18546	SR	-	Cyclin-like F-box	18168595	-	-	-	-
CCM_08598	4925.21	1538.78	-1.67839	0.00160976	0.0134263	NW_006271975.1	GO:0022891;GO:0055085;GO:0016021	-	sordNOG04044;sordNOG15389;necNOG09757	R	sp|A2QQV6|QUTD_ASPNC Probable quinate permease OS=Aspergillus niger (strain CBS 513.88 / FGSC A1513) GN=qutD PE=3 SV=1	MFS quinate transporter, putative	18170604	GO:0055085//transmembrane transport;	GO:0016021//integral component of membrane;	-	-
CCM_09100	121.003	47.5932	-1.34621	0.00162933	0.013566	NW_006271976.1	GO:0016021;GO:0055085	K22134	eurotNOG05745;sordNOG05255;opiNOG03023	R	sp|E9R876|GLIA_ASPFU MFS gliotoxin efflux transporter gliA OS=Neosartorya fumigata (strain ATCC MYA-4609 / Af293 / CBS 101355 / FGSC A1100) GN=gliA PE=2 SV=1	MFS gliotoxin efflux transporter GliA	18171103	GO:0055085//transmembrane transport;	GO:0016021//integral component of membrane;	-	-
CCM_02581	591.636	294.504	-1.00642	0.00169807	0.0140411	NW_006271970.1	GO:0016884	K01426	pleNOG06644;opiNOG12734;sordNOG11804	J	sp|Q67KJ2|GATA_SYMTH Glutamyl-tRNA(Gln) amidotransferase subunit A OS=Symbiobacterium thermophilum (strain T / IAM 14863) GN=gatA PE=3 SV=1	amidase, putative	18164608	-	-	GO:0016884//carbon-nitrogen ligase activity, with glutamine as amido-N-donor;	ko00643(Styrene degradation);ko00627(Aminobenzoate degradation);ko00380(Tryptophan metabolism);ko00360(Phenylalanine metabolism);ko00330(Arginine and proline metabolism)
CCM_08664	1060.51	284.666	-1.89741	0.00177316	0.0145893	NW_006271975.1	GO:0071949;GO:0016021;GO:0016491;GO:0055114	K00480	saccNOG08130;opiNOG07069	C	sp|J4VWM7|OPS4_BEAB2 FAD-dependent monooxygenase OpS4 OS=Beauveria bassiana (strain ARSEF 2860) GN=OpS4 PE=1 SV=1	Salicylate hydroxylase	18170670	GO:0055114//obsolete oxidation-reduction process;	GO:0016021//integral component of membrane;	GO:0071949//FAD binding;GO:0016491//oxidoreductase activity;	ko00626(Naphthalene degradation);ko00624(Polycyclic aromatic hydrocarbon degradation);ko00621(Dioxin degradation)
CCM_07917	101.035	28.7374	-1.81386	0.00177507	0.0145893	NW_006271974.1	GO:0008237;GO:0006508	-	sorNOG03848;opiNOG11422;opiNOG10620	OW	sp|C5P3X6|MEP1_COCP7 Extracellular metalloprotease 1 OS=Coccidioides posadasii (strain C735) GN=MEP1 PE=1 SV=1	metalloprotease 1	18169927	GO:0006508//proteolysis;	-	GO:0008237//metallopeptidase activity;	-
CCM_08692	17637.7	6491.51	-1.44204	0.00183592	0.0149833	NW_006271975.1	GO:0016021;GO:1904823;GO:0005345	K06901	sordNOG07098	S	sp|O94300|YOOH_SCHPO Putative xanthine/uracil permease C887.17 OS=Schizosaccharomyces pombe (strain 972 / ATCC 24843) GN=SPBC887.17 PE=3 SV=1	nucleoside transporter, putative	18170698	GO:1904823//purine nucleobase transmembrane transport;	GO:0016021//integral component of membrane;	GO:0005345//purine nucleobase transmembrane transporter activity;	-
CCM_07495	53.5178	16.2718	-1.71764	0.00184615	0.0150459	NW_006271974.1	GO:0033179;GO:0005774;GO:0015991;GO:0015078;GO:0016021	K02155	opiNOG26252;sordNOG08293;COG0636	C	sp|P27449|VATL_HUMAN V-type proton ATPase 16 kDa proteolipid subunit OS=Homo sapiens GN=ATP6V0C PE=1 SV=1	Proteolipid subunit of the vacuolar H(+)-ATPase	18169506	-	GO:0033179//proton-transporting V-type ATPase, V0 domain;GO:0005774//vacuolar membrane;GO:0016021//integral component of membrane;	GO:0015078//proton transmembrane transporter activity;	ko05323(Rheumatoid arthritis);ko05165(Human papillomavirus infection);ko05152(Tuberculosis);ko05120(Epithelial cell signaling in Helicobacter pylori infection);ko05110(Vibrio cholerae infection);ko04966(Collecting duct acid secretion);ko04721(Synaptic vesicle cycle);ko04145(Phagosome);ko04142(Lysosome);ko00190(Oxidative phosphorylation)
CCM_04642	5061.32	2474.41	-1.03243	0.00192399	0.0155878	NW_006271971.1	GO:0016021	-	opiNOG24326	S	-	hypothetical protein	18166664	-	GO:0016021//integral component of membrane;	-	-
CCM_02069	116.96	21.2715	-2.45903	0.00195907	0.0158188	NW_006271970.1	-	-	-	-	-	hypothetical protein	18164098	-	-	-	-
CCM_08476	280.387	134.523	-1.05956	0.00196561	0.0158584	NW_006271975.1	GO:0051786;GO:0050361;GO:0050232;GO:0052894;GO:0052895;GO:0042572;GO:0055114;GO:0052901	-	opiNOG14952;COG1231	HE	sp|P46882|AOFN_ASPNG Monoamine oxidase N OS=Aspergillus niger GN=maoN PE=1 SV=1	monoamine oxidase N	18170483	GO:0042572//retinol metabolic process;GO:0055114//obsolete oxidation-reduction process;	-	GO:0051786//all-trans-retinol 13,14-reductase activity;GO:0050361//tryptophan 2-monooxygenase activity;GO:0050232//putrescine oxidase activity;GO:0052894//norspermine:oxygen oxidoreductase activity;GO:0052895//N1-acetylspermine:oxygen oxidoreductase (N1-acetylspermidine-forming) activity;GO:0052901//spermine:oxygen oxidoreductase (spermidine-forming) activity;	-
CCM_09353	659.889	5.07346	-7.02311	0.00201691	0.0161638	NW_006271977.1	-	-	sordNOG15295	R	-	hypothetical protein	18171356	-	-	-	-
CCM_08633	129.507	1.4055	-6.5258	0.00204571	0.0163538	NW_006271975.1	GO:0016021	K00213	sordNOG09307;opiNOG12646;KOG1435	I	sp|Q9UBM7|DHCR7_HUMAN 7-dehydrocholesterol reductase OS=Homo sapiens GN=DHCR7 PE=1 SV=1	7-dehydrocholesterol reductase	18170639	-	GO:0016021//integral component of membrane;	-	ko00100(Steroid biosynthesis)
CCM_06326	380.361	189.162	-1.00775	0.00210071	0.0167379	NW_006271972.1	GO:0016020;GO:0016773;GO:0005524	-	onyNOG08334;opiNOG40369	S	-	alpha-galactosidase A precursor	18168340	-	GO:0016020//membrane;	GO:0016773//phosphotransferase activity, alcohol group as acceptor;GO:0005524//ATP binding;	-
CCM_07393	2030.46	517.801	-1.97134	0.00210817	0.0167526	NW_006271974.1	GO:0016021	-	hypNOG12443;opiNOG43218;sordNOG13376;sordNOG15647;opiNOG45755	S	-	hypothetical protein	18169404	-	GO:0016021//integral component of membrane;	-	-
CCM_09329	5908.21	1643.52	-1.84593	0.00212895	0.0168368	NW_006271976.1	GO:0016021	-	sordNOG15553;opiNOG23998	S	-	Regulator of G protein signaling superfamily	18171332	-	GO:0016021//integral component of membrane;	-	-
CCM_07162	107.919	43.373	-1.31508	0.00213859	0.0168792	NW_006271973.1	GO:0006480;GO:0008168	K16219	opiNOG62138;sordNOG10799;opiNOG25482;sordNOG07469	R	sp|O13748|NTM1_SCHPO Alpha N-terminal protein methyltransferase 1 OS=Schizosaccharomyces pombe (strain 972 / ATCC 24843) GN=tae1 PE=3 SV=1	DUF858 domain protein	18169173	GO:0006480//N-terminal protein amino acid methylation;	-	GO:0008168//methyltransferase activity;	-
CCM_03530	1180.54	199.302	-2.56642	0.0021395	0.0168792	NW_006271970.1	GO:0016021	-	opiNOG70343;fuNOG23719;eurotNOG00684;KOG3098	S	sp|Q56WD3|UN931_ARATH UNC93-like protein 1 OS=Arabidopsis thaliana GN=At1g18000 PE=2 SV=2	MFS transporter, putative	18165556	-	GO:0016021//integral component of membrane;	-	-
CCM_03498	200.311	26.3724	-2.92514	0.00219445	0.0172562	NW_006271970.1	GO:0015171;GO:0016021;GO:0003333	K19564	COG0531	E	sp|P19807|HNM1_YEAST Choline transport protein OS=Saccharomyces cerevisiae (strain ATCC 204508 / S288c) GN=HNM1 PE=1 SV=1	amino acid/polyamine transporter I	18165524	GO:0003333//amino acid transmembrane transport;	GO:0016021//integral component of membrane;	GO:0015171//amino acid transmembrane transporter activity;	-
CCM_08393	1011.09	485.001	-1.05985	0.0022021	0.0172881	NW_006271975.1	-	-	sordNOG08482	S	-	hypothetical protein	18170401	-	-	-	-
CCM_07321	143.378	62.3614	-1.2011	0.00223577	0.0174812	NW_006271974.1	-	-	opiNOG63794	S	-	hypothetical protein	18169332	-	-	-	-
CCM_02276	483.078	205.22	-1.23508	0.00229394	0.017849	NW_006271970.1	-	-	-	-	-	hypothetical protein	18164303	-	-	-	-
CCM_00528	559.878	272.891	-1.03678	0.00235185	0.0182406	NW_006271969.1	GO:0071473;GO:0090002;GO:0055114;GO:0030437;GO:0006623;GO:0016628;GO:0006897;GO:0006696;GO:0071210;GO:0005622;GO:0016021	K00223	opiNOG01534;sordNOG06316	TI	sp|P25340|ERG4_YEAST Delta(24(24(1)))-sterol reductase OS=Saccharomyces cerevisiae (strain ATCC 204508 / S288c) GN=ERG4 PE=1 SV=2	Delta(24(24(1)))-sterol reductase	18162563	GO:0071473//cellular response to cation stress;GO:0055114//obsolete oxidation-reduction process;GO:0030437//ascospore formation;GO:0006623//protein targeting to vacuole;GO:0006897//endocytosis;GO:0006696//ergosterol biosynthetic process;GO:0071210//protein insertion into membrane raft;	GO:0005622//intracellular anatomical structure;GO:0016021//integral component of membrane;	GO:0016628//oxidoreductase activity, acting on the CH-CH group of donors, NAD or NADP as acceptor;	ko00100(Steroid biosynthesis)
CCM_06733	292.765	142.039	-1.04346	0.00237874	0.0183898	NW_006271973.1	-	K07107	opiNOG34597;sordNOG12449	S	-	thioesterase family protein	18168747	-	-	-	-
CCM_06340	41.9766	11.3497	-1.88693	0.00242286	0.018686	NW_006271972.1	-	-	-	-	-	hypothetical protein	18168354	-	-	-	-
CCM_09197	115.388	17.7843	-2.69782	0.00242797	0.0187104	NW_006271976.1	-	-	-	-	-	hypothetical protein	18171200	-	-	-	-
CCM_05423	3578.6	1006.1	-1.83062	0.00256387	0.0195785	NW_006271972.1	GO:0008152;GO:0003824	-	onyNOG06396;COG0318;NOG12813	I	sp|G3XMC0|AZAF_ASPNA Acyl-CoA ligase azaF OS=Aspergillus niger (strain ATCC 1015 / CBS 113.46 / FGSC A1144 / LSHB Ac4 / NCTC 3858a / NRRL 328 / USDA 3528.7) GN=azaF PE=2 SV=1	AMP-binding enzyme, putative	18167441	GO:0008152//metabolic process;	-	GO:0003824//catalytic activity;	-
CCM_02355	120.098	51.8554	-1.21164	0.00259899	0.0197749	NW_006271970.1	GO:0004553;GO:0005975	-	opiNOG25856;sordNOG08864;opiNOG11771	R	sp|B0XTU6|EGLX_ASPFC Probable endo-1,3(4)-beta-glucanase AFUB_029980 OS=Neosartorya fumigata (strain CEA10 / CBS 144.89 / FGSC A1163) GN=AFUB_029980 PE=3 SV=1	endo-1,3(4)-beta-glucanase, putative	18164382	GO:0005975//carbohydrate metabolic process;	-	GO:0004553//hydrolase activity, hydrolyzing O-glycosyl compounds;	-
CCM_06339	96.304	30.5326	-1.65724	0.00261988	0.019871	NW_006271972.1	-	-	-	-	-	hypothetical protein	18168353	-	-	-	-
CCM_06406	466.137	184.256	-1.33904	0.00276177	0.0207187	NW_006271972.1	GO:0042626;GO:0016021;GO:0005524;GO:0055085	-	opiNOG11164;COG1132	QV	sp|Q8J2Q1|FUM19_GIBM7 ABC transporter FUM19 OS=Gibberella moniliformis (strain M3125 / FGSC 7600) GN=FUM19 PE=2 SV=1	ATP-binding cassette transporter, putative	18168420	GO:0055085//transmembrane transport;	GO:0016021//integral component of membrane;	GO:0042626//ATPase-coupled transmembrane transporter activity;GO:0005524//ATP binding;	-
CCM_01147	55.5572	5.05528	-3.45811	0.002808	0.0209349	NW_006271969.1	GO:0016740	-	opiNOG11648;sordNOG11047;sorNOG06218	S	-	glycosyl transferase	18163179	-	-	GO:0016740//transferase activity;	-
CCM_02970	3169.67	630.195	-2.33046	0.00284681	0.0211751	NW_006271970.1	-	-	opiNOG80871;hypNOG02149;necNOG07458;sordNOG12329	S	-	hypothetical protein	18164997	-	-	-	-
CCM_09684	418.009	185.406	-1.17284	0.00285671	0.0212182	NW_006271974.1	GO:0016773;GO:0016310;GO:0016301;GO:0005975	K00854	sordNOG08206;opiNOG03555	G	sp|B0Y4D5|XKS1_ASPFC Probable D-xylulose kinase A OS=Neosartorya fumigata (strain CEA10 / CBS 144.89 / FGSC A1163) GN=xkiA PE=2 SV=1	D-xylulose kinase	18171686	GO:0016310//phosphorylation;GO:0005975//carbohydrate metabolic process;	-	GO:0016773//phosphotransferase activity, alcohol group as acceptor;GO:0016301//kinase activity;	ko00040(Pentose and glucuronate interconversions)
CCM_08679	420.771	184.462	-1.18971	0.00285702	0.0212182	NW_006271975.1	GO:0016021	-	opiNOG02845;opiNOG21032;NOG42379	S	-	hypothetical protein	18170685	-	GO:0016021//integral component of membrane;	-	-
CCM_06405	440.617	163.24	-1.43253	0.0029062	0.021484	NW_006271972.1	-	-	-	-	-	hypothetical protein	18168419	-	-	-	-
CCM_02280	2250.95	951.756	-1.24187	0.0029653	0.0218538	NW_006271970.1	GO:0055114;GO:0016491	-	sordNOG04718	R	-	NAD binding Rossmann fold oxidoreductase, putative	18164307	GO:0055114//obsolete oxidation-reduction process;	-	GO:0016491//oxidoreductase activity;	-
CCM_02904	662.905	314.515	-1.07567	0.00297806	0.0219142	NW_006271970.1	GO:0003824	-	opiNOG22420;sordNOG10566	SR	-	hypothetical protein	18164931	-	-	GO:0003824//catalytic activity;	-
CCM_09572	1388.73	602.622	-1.20444	0.00298767	0.0219682	NW_006271977.1	GO:0055085;GO:0016021	-	treNOG04649;opiNOG00469;saccNOG02195	G	sp|A0A089FNE5|PRLL_FUNXX MFS transporter prlL OS=Fungal sp. (strain NRRL 50135) GN=prlL PE=3 SV=1	Major facilitator superfamily transporter	18171574	GO:0055085//transmembrane transport;	GO:0016021//integral component of membrane;	-	-
CCM_08163	195.224	85.9634	-1.18333	0.00304463	0.0223018	NW_006271974.1	GO:0008168;GO:0032259;GO:0005634;GO:0005829	-	sorNOG07410;sordNOG09258;opiNOG19557	R	sp|O74529|YJ48_SCHPO Uncharacterized methyltransferase C70.08c OS=Schizosaccharomyces pombe (strain 972 / ATCC 24843) GN=SPCC70.08c PE=3 SV=1	methyltransferase	18170172	GO:0032259//methylation;	GO:0005634//nucleus;GO:0005829//cytosol;	GO:0008168//methyltransferase activity;	-
CCM_05509	670.144	330.091	-1.0216	0.00308126	0.0224846	NW_006271972.1	GO:0016021	-	opiNOG03437;necNOG12736;sordNOG12106	S	-	hypothetical protein	18167527	-	GO:0016021//integral component of membrane;	-	-
CCM_09215	169.118	78.7682	-1.10235	0.00318474	0.0230996	NW_006271976.1	GO:0016021;GO:0022891;GO:0008643;GO:0055085	-	sordNOG09824;opiNOG21959	R	sp|P39932|STL1_YEAST Sugar transporter STL1 OS=Saccharomyces cerevisiae (strain ATCC 204508 / S288c) GN=STL1 PE=1 SV=2	sugar transporter STL1	18171218	GO:0008643//carbohydrate transport;GO:0055085//transmembrane transport;	GO:0016021//integral component of membrane;	-	-
CCM_07593	1663.28	697.752	-1.25325	0.00320439	0.0231896	NW_006271974.1	GO:0055114;GO:0016491	-	sordNOG09253	Q	sp|O02691|HCD2_BOVIN 3-hydroxyacyl-CoA dehydrogenase type-2 OS=Bos taurus GN=HSD17B10 PE=1 SV=3	3-hydroxyacyl-CoA dehydrogenase	18169604	GO:0055114//obsolete oxidation-reduction process;	-	GO:0016491//oxidoreductase activity;	-
CCM_02082	294.313	114.359	-1.36378	0.0032726	0.0236477	NW_006271970.1	GO:0004672;GO:0006468;GO:0005524	K08832	sordNOG12935;opiNOG31647	T	sp|P36616|DSK1_SCHPO Protein kinase dsk1 OS=Schizosaccharomyces pombe (strain 972 / ATCC 24843) GN=dsk1 PE=3 SV=2	protein kinase, putative	18164111	GO:0006468//protein phosphorylation;	-	GO:0004672//protein kinase activity;GO:0005524//ATP binding;	-
CCM_03612	174.124	80.0205	-1.12167	0.0032783	0.0236712	NW_006271970.1	-	-	hypNOG10959;sordNOG15052	S	-	hypothetical protein	18165638	-	-	-	-
CCM_05547	54.9572	18.189	-1.59525	0.00336606	0.0240701	NW_006271972.1	GO:0036361;GO:0006520	-	opiNOG43761;COG1794	SE	sp|P03813|YGEA_ECOLI Putative racemase YgeA OS=Escherichia coli (strain K12) GN=ygeA PE=1 SV=1	aspartate racemase	18167565	GO:0006520//cellular amino acid metabolic process;	-	GO:0036361//racemase activity, acting on amino acids and derivatives;	-
CCM_04963	190.516	90.7103	-1.07058	0.00338351	0.0241259	NW_006271971.1	GO:0016614;GO:0050660;GO:0055114	-	opiNOG17517	R	sp|Q54H55|Y8969_DICDI FAD-linked oxidoreductase DDB_G0289697 OS=Dictyostelium discoideum GN=DDB_G0289697 PE=2 SV=1	FAD linked oxidase domain protein	18166983	GO:0055114//obsolete oxidation-reduction process;	-	GO:0016614//oxidoreductase activity, acting on CH-OH group of donors;GO:0050660//flavin adenine dinucleotide binding;	-
CCM_05157	342.099	84.8168	-2.01199	0.00344448	0.0244312	NW_006271972.1	-	-	hypNOG09653;necNOG12491	S	-	hypothetical protein	18167176	-	-	-	-
CCM_00375	1777.67	421.812	-2.07532	0.00345569	0.0244747	NW_006271969.1	GO:0055085;GO:0016021	-	opiNOG11471	G	sp|Q9C0V8|YHJ1_SCHPO Uncharacterized transporter PB10D8.01 OS=Schizosaccharomyces pombe (strain 972 / ATCC 24843) GN=SPBPB10D8.01 PE=3 SV=1	putative allantoate permease of the major facilitator superfamily	18162410	GO:0055085//transmembrane transport;	GO:0016021//integral component of membrane;	-	-
CCM_09616	2123.29	812.395	-1.38605	0.00346682	0.0245174	NW_006271978.1	-	K09780	sordNOG14226;sorNOG05873	S	sp|A0A0D2YG09|FUB3_FUSO4 Aspartate kinase FUB3 OS=Fusarium oxysporum f. sp. lycopersici (strain 4287 / CBS 123668 / FGSC 9935 / NRRL 34936) GN=FUB3 PE=1 SV=1	Dimeric alpha-beta barrel	18171618	-	-	-	-
CCM_00270	151.784	70.7586	-1.10105	0.00351002	0.0247501	NW_006271969.1	GO:0046872;GO:0009072;GO:0055114;GO:0003868	K00457	opiNOG01656;sorNOG00647;sordNOG11308	E	sp|Q872T7|HPPD_NEUCR 4-hydroxyphenylpyruvate dioxygenase OS=Neurospora crassa (strain ATCC 24698 / 74-OR23-1A / CBS 708.71 / DSM 1257 / FGSC 987) GN=B23G1.170 PE=3 SV=1	4-hydroxyphenylpyruvate dioxygenase	18162305	GO:0009072//aromatic amino acid family metabolic process;GO:0055114//obsolete oxidation-reduction process;	-	GO:0046872//metal ion binding;GO:0003868//4-hydroxyphenylpyruvate dioxygenase activity;	ko00360(Phenylalanine metabolism);ko00350(Tyrosine metabolism);ko00130(Ubiquinone and other terpenoid-quinone biosynthesis)
CCM_09555	2089.05	382.903	-2.4478	0.00352262	0.0248208	NW_006271977.1	-	-	-	-	-	hypothetical protein	18171557	-	-	-	-
CCM_09145	1278.09	625.938	-1.0299	0.00355625	0.0250394	NW_006271976.1	-	-	opiNOG04215	I	sp|Q10138|YAS2_SCHPO CRAL-TRIO domain-containing protein C3H8.02 OS=Schizosaccharomyces pombe (strain 972 / ATCC 24843) GN=SPAC3H8.02 PE=1 SV=1	CRAL/TRIO domain protein	18171148	-	-	-	-
CCM_00608	274.476	79.5695	-1.78639	0.00358631	0.0251629	NW_006271969.1	GO:0055085;GO:0016021	-	opiNOG18573;sordNOG06197;magNOG04098	R	sp|A0A0M9EQT6|DEP3_FUSLA Efflux pump DEP3 OS=Fusarium langsethiae GN=DEP3 PE=2 SV=1	efflux pump antibiotic resistance protein, putative	18162643	GO:0055085//transmembrane transport;	GO:0016021//integral component of membrane;	-	-
CCM_00628	243.864	118.968	-1.0355	0.00358685	0.0251629	NW_006271969.1	GO:0050113;GO:0019310;GO:0055114;GO:0005737;GO:0005506	K00469	sordNOG07773;opiNOG06092	R	sp|Q9QXN5|MIOX_MOUSE Inositol oxygenase OS=Mus musculus GN=Miox PE=1 SV=2	inositol oxygenase	18162663	GO:0019310//inositol catabolic process;GO:0055114//obsolete oxidation-reduction process;	GO:0005737//cytoplasm;	GO:0050113//inositol oxygenase activity;GO:0005506//iron ion binding;	ko00562(Inositol phosphate metabolism);ko00053(Ascorbate and aldarate metabolism)
CCM_05346	699.664	147.685	-2.24414	0.00379612	0.0262672	NW_006271972.1	GO:0008270;GO:0006357;GO:0005634;GO:0000981	-	necNOG09999;sordNOG10341;opiNOG20822;sorNOG03784	S	sp|Q5A4F3|AHR1_CANAL Adhesion and hyphal regulator 1 OS=Candida albicans (strain SC5314 / ATCC MYA-2876) GN=AHR1 PE=1 SV=1	C6 finger domain protein, putative	18167364	GO:0006357//regulation of transcription by RNA polymerase II;	GO:0005634//nucleus;	GO:0008270//zinc ion binding;GO:0000981//DNA-binding transcription factor activity, RNA polymerase II-specific;	-
CCM_07979	528.614	187.216	-1.49751	0.00383543	0.0264804	NW_006271974.1	GO:0016787	-	opiNOG07337	R	sp|Q8DR77|UCDH_STRR6 Unsaturated chondroitin disaccharide hydrolase OS=Streptococcus pneumoniae (strain ATCC BAA-255 / R6) GN=ugl PE=1 SV=1	glucuronyl hydrolase, putative	18169989	-	-	GO:0016787//hydrolase activity;	-
CCM_05688	5657.53	1144.53	-2.30542	0.00385204	0.0265207	NW_006271972.1	GO:0005975;GO:0005576;GO:0004553;GO:0030248	K01183	opiNOG07753;sorNOG02423;sordNOG09700	G	sp|Q12713|CHI33_TRIHA Endochitinase 33 OS=Trichoderma harzianum GN=chit33 PE=1 SV=1	class III chitinase, putative	18167706	GO:0005975//carbohydrate metabolic process;	GO:0005576//extracellular region;	GO:0004553//hydrolase activity, hydrolyzing O-glycosyl compounds;GO:0030248//cellulose binding;	ko00520(Amino sugar and nucleotide sugar metabolism)
CCM_02820	162.859	76.6579	-1.08712	0.00390323	0.026675	NW_006271970.1	-	-	-	-	-	hypothetical protein	18164847	-	-	-	-
CCM_08530	158.643	72.0466	-1.13878	0.00391399	0.0267178	NW_006271975.1	GO:0006508;GO:0004190	-	necNOG06393;NOG200926;hypNOG00207;NOG204988	OS	sp|P11838|CARP_CRYPA Endothiapepsin OS=Cryphonectria parasitica GN=EAPA PE=1 SV=2	endothiapepsin precursor	18170537	GO:0006508//proteolysis;	-	GO:0004190//aspartic-type endopeptidase activity;	-
CCM_05245	161.437	75.2987	-1.10027	0.00396018	0.0269948	NW_006271972.1	GO:0016742;GO:0009058	-	opiNOG15036	I	sp|P31907|HOXX_BRADU Hydrogenase maturation factor HoxX OS=Bradyrhizobium diazoefficiens (strain JCM 10833 / IAM 13628 / NBRC 14792 / USDA 110) GN=hoxX PE=4 SV=2	formyl transferase domain-containing protein	18167264	GO:0009058//biosynthetic process;	-	GO:0016742//hydroxymethyl-, formyl- and related transferase activity;	-
CCM_01248	36.7652	3.94941	-3.21863	0.00405204	0.0275042	NW_006271969.1	-	-	NOG05350	S	-	necrosis-inducing protein	18163279	-	-	-	-
CCM_08974	178.193	85.8094	-1.05423	0.00407794	0.0276021	NW_006271975.1	GO:0005576	-	opiNOG34962;opiNOG08463;COG2340	S	sp|P47033|PRY3_YEAST Cell wall protein PRY3 OS=Saccharomyces cerevisiae (strain ATCC 204508 / S288c) GN=PRY3 PE=1 SV=1	secretion pathway protein Sls2/Rcy1, putative	18170978	-	GO:0005576//extracellular region;	-	-
CCM_04896	19006.6	7593.75	-1.32362	0.00417059	0.0280915	NW_006271971.1	GO:0016021;GO:0022891;GO:0055085;GO:0008643	-	sordNOG08614	R	sp|B8MYS7|MF127_ASPFN MFS glucose transporter mfs1 OS=Aspergillus flavus (strain ATCC 200026 / FGSC A1120 / NRRL 3357 / JCM 12722 / SRRC 167) GN=mfs1 PE=2 SV=1	sugar transporter, putative	18166917	GO:0055085//transmembrane transport;GO:0008643//carbohydrate transport;	GO:0016021//integral component of membrane;	-	-
CCM_05371	123.484	54.7596	-1.17314	0.00419972	0.0282674	NW_006271972.1	GO:0000011;GO:0071963;GO:1903475;GO:0000812;GO:0005524;GO:0032432;GO:0005628;GO:0031011;GO:0001300;GO:0035267;GO:0030100;GO:0009306;GO:0043486;GO:0051286;GO:0034599;GO:0005884;GO:0000142;GO:0030479;GO:0016573;GO:0006357;GO:0006281;GO:0030476;GO:0000916;GO:0030010;GO:0005200	-	COG5277;opiNOG00231	Z	sp|Q9UVW9|ACTG_ACRCH Actin, gamma OS=Acremonium chrysogenum GN=ACT PE=3 SV=1	actin	18167389	GO:0000011//vacuole inheritance;GO:0071963//establishment or maintenance of cell polarity regulating cell shape;GO:1903475//mitotic actomyosin contractile ring assembly;GO:0001300//obsolete chronological cell aging;GO:0030100//regulation of endocytosis;GO:0009306//protein secretion;GO:0043486//histone exchange;GO:0034599//cellular response to oxidative stress;GO:0016573//histone acetylation;GO:00…	GO:0000812//Swr1 complex;GO:0032432//actin filament bundle;GO:0005628//prospore membrane;GO:0031011//Ino80 complex;GO:0035267//NuA4 histone acetyltransferase complex;GO:0051286//cell tip;GO:0005884//actin filament;GO:0000142//cellular bud neck contractile ring;GO:0030479//actin cortical patch;	GO:0005524//ATP binding;GO:0005200//structural constituent of cytoskeleton;	-
CCM_02576	455.502	196.838	-1.21045	0.00430477	0.0289138	NW_006271970.1	-	-	-	-	-	hypothetical protein	18164603	-	-	-	-
CCM_00437	2519.17	747.286	-1.75322	0.00436725	0.0292721	NW_006271969.1	GO:0016021;GO:0055085	-	sordNOG06957;opiNOG13884	R	sp|Q10072|YAN6_SCHPO Uncharacterized transporter C3H1.06c OS=Schizosaccharomyces pombe (strain 972 / ATCC 24843) GN=SPAC3H1.06c PE=3 SV=1	MFS multidrug transporter, putative	18162472	GO:0055085//transmembrane transport;	GO:0016021//integral component of membrane;	-	-
CCM_01400	1338.34	586.235	-1.1909	0.00440956	0.0294783	NW_006271969.1	-	-	opiNOG55081;COG3662	S	-	hypothetical protein	18163431	-	-	-	-
CCM_09233	278.226	71.7545	-1.95511	0.00441153	0.0294783	NW_006271976.1	GO:0016021;GO:0008484;GO:0008152	-	opiNOG19445	R	-	sulfatase domain protein	18171236	GO:0008152//metabolic process;	GO:0016021//integral component of membrane;	GO:0008484//sulfuric ester hydrolase activity;	-
CCM_03642	12.1294	0.654277	-4.21246	0.0045061	0.0299112	NW_006271971.1	GO:0016021;GO:0055085	-	KOG2504;opiNOG12342;sordNOG11013	G	sp|Q5ATG7|APDF_EMENI Aspyridones efflux protein apdF OS=Emericella nidulans (strain FGSC A4 / ATCC 38163 / CBS 112.46 / NRRL 194 / M139) GN=apdF PE=2 SV=1	MFS monocarboxylate transporter	18165668	GO:0055085//transmembrane transport;	GO:0016021//integral component of membrane;	-	-
CCM_03692	825.501	250.454	-1.72073	0.00459983	0.0303866	NW_006271971.1	-	-	hypNOG02085;sordNOG15575;sordNOG11337;NOG144882	S	-	hypothetical protein	18165716	-	-	-	-
CCM_03695	21.1518	3.47467	-2.60583	0.00461784	0.0304847	NW_006271971.1	-	-	opiNOG26431;sordNOG10895;sorNOG06666	Q	sp|D7UQ42|SOL3_ALTSO Short chain dehydrogenase sol3 OS=Alternaria solani GN=sol3 PE=3 SV=1	short-chain dehydrogenase, putative	18165719	-	-	-	-
CCM_03704	281.456	123.16	-1.19238	0.0047404	0.0311869	NW_006271971.1	GO:0016021	-	necNOG06205;opiNOG36206;sordNOG13933	RS	-	hypothetical protein	18165728	-	GO:0016021//integral component of membrane;	-	-
CCM_04044	1289.35	459.989	-1.48697	0.00475323	0.0312499	NW_006271971.1	GO:0001080;GO:0008270;GO:1901717;GO:0051123;GO:1901714;GO:0005634;GO:0001135;GO:0001128;GO:0045944;GO:0003677	-	opiNOG02377;sordNOG08414	S	sp|P21657|DAL81_YEAST Transcriptional activator protein DAL81 OS=Saccharomyces cerevisiae (strain ATCC 204508 / S288c) GN=DAL81 PE=1 SV=3	nitrogen regulatory protein OTam	18166067	GO:0001080//nitrogen catabolite activation of transcription from RNA polymerase II promoter;GO:1901717//positive regulation of gamma-aminobutyric acid catabolic process;GO:0051123//RNA polymerase II preinitiation complex assembly;GO:1901714//positive regulation of urea catabolic process;GO:0045944//positive regulation of transcription by RNA polymerase II;	GO:0005634//nucleus;	GO:0008270//zinc ion binding;GO:0001135//obsolete RNA polymerase II transcription regulator recruiting activity;GO:0001128//obsolete RNA polymerase II transcription coactivator activity involved in preinitiation complex assembly;GO:0003677//DNA binding;	-
CCM_06429	3280.71	1482.6	-1.14588	0.00482014	0.031625	NW_006271973.1	-	-	NOG214940;opiNOG12144;sordNOG12199;pleNOG01446	S	sp|Q99M03|RWD2B_MOUSE RWD domain-containing protein 2B OS=Mus musculus GN=Rwdd2b PE=2 SV=1	DUF1115 domain protein	18168443	-	-	-	-
CCM_01393	273.962	133.475	-1.03741	0.00483215	0.0316822	NW_006271969.1	GO:0005524;GO:0006357;GO:0030014;GO:0005634;GO:0005829;GO:0016887	K12608	sordNOG11189	K	sp|Q7Z991|YE31_SCHPO Uncharacterized ABC transporter ATP-binding protein C20G4.01 OS=Schizosaccharomyces pombe (strain 972 / ATCC 24843) GN=SPAC20G4.01 PE=4 SV=2	ABC transporter	18163424	GO:0006357//regulation of transcription by RNA polymerase II;	GO:0030014//CCR4-NOT complex;GO:0005634//nucleus;GO:0005829//cytosol;	GO:0005524//ATP binding;GO:0016887//ATP hydrolysis activity;	ko03018(RNA degradation)
CCM_02112	101.32	42.8519	-1.24148	0.00502144	0.0326784	NW_006271970.1	-	K07192	opiNOG07013;sordNOG09248	ZU	sp|Q9AV57|FLOT1_ORYSJ Flotillin-like protein 1 OS=Oryza sativa subsp. japonica GN=FLOT1 PE=3 SV=1	flotillin domain-containing protein	18164140	-	-	-	ko04910(Insulin signaling pathway)
CCM_01904	518.079	199.796	-1.37464	0.0050708	0.0329367	NW_006271969.1	GO:0005975;GO:0016787;GO:0030246	-	COG1554;opiNOG04245	G	sp|D4B5H9|ATC1_ARTBC Cell wall acid trehalase ARB_03719 OS=Arthroderma benhamiae (strain ATCC MYA-4681 / CBS 112371) GN=ARB_03719 PE=1 SV=1	alpha,alpha-trehalose glucohydrolase TreA/Ath1	18163933	GO:0005975//carbohydrate metabolic process;	-	GO:0016787//hydrolase activity;GO:0030246//carbohydrate binding;	-
CCM_00533	1883.29	412.088	-2.19223	0.00507761	0.0329499	NW_006271969.1	-	-	sordNOG14365	S	-	hypothetical protein	18162568	-	-	-	-
CCM_06402	192.287	92.4862	-1.05595	0.00523816	0.0337465	NW_006271972.1	GO:0016021;GO:0055114;GO:0016491;GO:0006633;GO:0005506	-	NOG32613;eurotNOG05394;opiNOG24129	SI	sp|A0A024FA41|VLMA_LECSP Fatty acid hydroxylase vlmA OS=Lecanicillium sp. GN=vlmA PE=3 SV=1	Fatty acid hydroxylase	18168416	GO:0055114//obsolete oxidation-reduction process;GO:0006633//fatty acid biosynthetic process;	GO:0016021//integral component of membrane;	GO:0016491//oxidoreductase activity;GO:0005506//iron ion binding;	-
CCM_06894	1392.78	566.425	-1.29801	0.00532696	0.0341358	NW_006271973.1	GO:0055085;GO:0016021;GO:0008270;GO:0006351;GO:0005634;GO:0016301;GO:0003677;GO:0016310	-	sordNOG10120	G	sp|Q10097|YAOI_SCHPO Uncharacterized transporter C11D3.18C OS=Schizosaccharomyces pombe (strain 972 / ATCC 24843) GN=SPAC11D3.18c PE=3 SV=1	high-affinity nicotinic acid transporter	18168905	GO:0055085//transmembrane transport;GO:0006351//transcription, DNA-templated;GO:0016310//phosphorylation;	GO:0016021//integral component of membrane;GO:0005634//nucleus;	GO:0008270//zinc ion binding;GO:0016301//kinase activity;GO:0003677//DNA binding;	-
CCM_03675	25.3428	5.35491	-2.24264	0.00536814	0.034354	NW_006271971.1	-	-	-	-	-	hypothetical protein	18165699	-	-	-	-
CCM_06869	381.584	21.7868	-4.13047	0.0054714	0.0348526	NW_006271973.1	GO:0016021;GO:0006798;GO:0000298;GO:0000329;GO:0005634;GO:0004309	K06018	sordNOG07890;opiNOG02001	I	sp|Q9P3S1|PPN1_NEUCR Endopolyphosphatase OS=Neurospora crassa (strain ATCC 24698 / 74-OR23-1A / CBS 708.71 / DSM 1257 / FGSC 987) GN=epp-1 PE=3 SV=3	endopolyphosphatase	18168880	GO:0006798//polyphosphate catabolic process;	GO:0016021//integral component of membrane;GO:0000329//fungal-type vacuole membrane;GO:0005634//nucleus;	GO:0000298//endopolyphosphatase activity;GO:0004309//exopolyphosphatase activity;	-
CCM_07454	81.0487	32.62	-1.31303	0.00556575	0.0353134	NW_006271974.1	-	-	-	-	-	hypothetical protein	18169465	-	-	-	-
CCM_08809	2866.43	1106.11	-1.37376	0.005661	0.0357997	NW_006271975.1	GO:0050662;GO:0003824	-	opiNOG06831	R	sp|P44094|DEND_HAEIN D-erythronate dehydrogenase OS=Haemophilus influenzae (strain ATCC 51907 / DSM 11121 / KW20 / Rd) GN=denD PE=1 SV=1	nucleoside-diphosphate-sugar epimerase, putative	18170814	-	-	GO:0050662//obsolete coenzyme binding;GO:0003824//catalytic activity;	-
CCM_06240	21.6428	3.75552	-2.5268	0.00566699	0.0358106	NW_006271972.1	-	-	-	-	-	hypothetical protein	18168255	-	-	-	-
CCM_04589	666.301	333.005	-1.00063	0.00567389	0.0358106	NW_006271971.1	-	-	-	-	sp|Q9SA52|CP41B_ARATH Chloroplast stem-loop binding protein of 41 kDa b, chloroplastic OS=Arabidopsis thaliana GN=CSP41B PE=1 SV=1	reductase	18166612	-	-	-	-
CCM_02375	634.126	312.099	-1.02276	0.00567925	0.0358209	NW_006271970.1	-	-	opiNOG32215	S	sp|W7MWX7|FUS5_GIBM7 Esterase FUS5 OS=Gibberella moniliformis (strain M3125 / FGSC 7600) GN=FUS5 PE=3 SV=1	DUF341 family oxidoreductase, putative	18164402	-	-	-	-
CCM_00405	62.6896	9.41944	-2.73451	0.00575245	0.0361642	NW_006271969.1	-	-	sordNOG13600	R	-	hypothetical protein	18162440	-	-	-	-
CCM_00002	2383.78	248.448	-3.26223	0.0057714	0.0362123	NW_006271969.1	GO:0055085;GO:0016021	-	sordNOG11594	R	sp|Q08280|BSC6_YEAST Bypass of stop codon protein 6 OS=Saccharomyces cerevisiae (strain ATCC 204508 / S288c) GN=BSC6 PE=1 SV=1	MFS efflux transporter, putative	18162037	GO:0055085//transmembrane transport;	GO:0016021//integral component of membrane;	-	-
CCM_07976	2000.39	810.892	-1.3027	0.00589376	0.0368788	NW_006271974.1	GO:0006357;GO:0003677;GO:0008270;GO:0000981;GO:0005634	-	opiNOG51621	K	sp|Q1ERI1|CTNR_MONPU Citrinin biosynthesis transcriptional activator ctnR OS=Monascus purpureus GN=ctnR PE=3 SV=1	C6 transcription factor, putative	18169986	GO:0006357//regulation of transcription by RNA polymerase II;	GO:0005634//nucleus;	GO:0003677//DNA binding;GO:0008270//zinc ion binding;GO:0000981//DNA-binding transcription factor activity, RNA polymerase II-specific;	-
CCM_07388	3044.48	1424.19	-1.09606	0.00590862	0.0369049	NW_006271974.1	-	-	-	-	-	hypothetical protein	18169399	-	-	-	-
CCM_07284	216.353	48.5696	-2.15526	0.00592332	0.0369727	NW_006271973.1	-	-	opiNOG67021;opiNOG47336	R	-	hypothetical protein	18169295	-	-	-	-
CCM_02496	319.263	128.009	-1.3185	0.00597112	0.0371747	NW_006271970.1	-	-	sordNOG11912;sordNOG15576;opiNOG51497	S	-	hypothetical protein	18164523	-	-	-	-
CCM_03386	822.544	340.024	-1.27446	0.00602492	0.0374612	NW_006271970.1	-	-	necNOG09505;hypNOG09532	S	-	hypothetical protein	18165412	-	-	-	-
CCM_07471	1454.33	323.305	-2.16939	0.00604556	0.0375652	NW_006271974.1	GO:0004568;GO:0000272;GO:0005576;GO:0006032	K01183	COG3325;sordNOG09987	G	sp|P32470|CHI1_APHAL Chitinase 1 OS=Aphanocladium album GN=CHI1 PE=1 SV=2	chitinase 1 precursor	18169482	GO:0000272//polysaccharide catabolic process;GO:0006032//chitin catabolic process;	GO:0005576//extracellular region;	GO:0004568//chitinase activity;	ko00520(Amino sugar and nucleotide sugar metabolism)
CCM_06120	3569.2	1226.57	-1.54097	0.00613226	0.0380058	NW_006271972.1	-	K24611	sordNOG05265;opiNOG07148	S	sp|Q9ZVJ2|AMERL_ARATH Uncharacterized protein At2g38710 OS=Arabidopsis thaliana GN=At2g38710 PE=2 SV=1	ammecr1 family protein	18168135	-	-	-	-
CCM_02612	826.732	404.935	-1.02973	0.00621964	0.038399	NW_006271970.1	GO:0020037;GO:0005506;GO:0016705;GO:0055114;GO:0004497;GO:0016021	K10438	opiNOG08957;sordNOG08265	Q	sp|Q078T0|PHACB_EMEND 3-hydroxyphenylacetate 6-hydroxylase OS=Emericella nidulans GN=phacB PE=1 SV=1	Cytochrome P450	18164639	GO:0055114//obsolete oxidation-reduction process;	GO:0016021//integral component of membrane;	GO:0020037//heme binding;GO:0005506//iron ion binding;GO:0016705//oxidoreductase activity, acting on paired donors, with incorporation or reduction of molecular oxygen;GO:0004497//monooxygenase activity;	ko00643(Styrene degradation)
CCM_06586	886.645	140.044	-2.66248	0.00636224	0.0391038	NW_006271973.1	GO:0006508;GO:0004185	-	sordNOG06862	EO	sp|P34946|CPS1_PENJA Carboxypeptidase S1 OS=Penicillium janthinellum PE=1 SV=1	carboxypeptidase S1, putative	18168600	GO:0006508//proteolysis;	-	GO:0004185//serine-type carboxypeptidase activity;	-
CCM_08588	1189.52	397.436	-1.58159	0.0063927	0.0392159	NW_006271975.1	GO:0016884	-	opiNOG37832	J	sp|B0TDK7|GATA_HELMI Glutamyl-tRNA(Gln) amidotransferase subunit A OS=Heliobacterium modesticaldum (strain ATCC 51547 / Ice1) GN=gatA PE=3 SV=1	amidase family protein	18170594	-	-	GO:0016884//carbon-nitrogen ligase activity, with glutamine as amido-N-donor;	-
CCM_05422	93636.2	19762	-2.24433	0.00644477	0.0394348	NW_006271972.1	GO:0004252;GO:0006508	-	sordNOG05989;COG1404;opiNOG22565	O	sp|B0Y708|ORYZ_ASPFC Alkaline protease 1 OS=Neosartorya fumigata (strain CEA10 / CBS 144.89 / FGSC A1163) GN=alp1 PE=3 SV=1	alkaline serine protease Alp1	18167440	GO:0006508//proteolysis;	-	GO:0004252//serine-type endopeptidase activity;	-
CCM_05022	777.273	242.391	-1.68109	0.00655648	0.0400928	NW_006271971.1	-	-	pleNOG06336	R	-	hypothetical protein	18167042	-	-	-	-
CCM_04727	115.589	54.119	-1.0948	0.00656712	0.0401324	NW_006271971.1	GO:0016787	-	opiNOG36007;opiNOG49065	S	-	alpha/beta hydrolase fold-1	18166748	-	-	GO:0016787//hydrolase activity;	-
CCM_00098	8342.59	2949.31	-1.50012	0.00668706	0.0406332	NW_006271969.1	GO:0008168;GO:0032259	K13621	sordNOG08399	S	-	Methyltransferase type 11	18162133	GO:0032259//methylation;	-	GO:0008168//methyltransferase activity;	ko00564(Glycerophospholipid metabolism)
CCM_06482	119.118	33.2342	-1.84165	0.00670085	0.0406608	NW_006271973.1	-	-	sordNOG08115	R	sp|Q9FCD7|TAP_STRCO Tripeptidyl aminopeptidase OS=Streptomyces coelicolor (strain ATCC BAA-471 / A3(2) / M145) GN=tap PE=3 SV=1	proteinase, putative	18168496	-	-	-	-
CCM_05461	274.072	99.3666	-1.46372	0.00673569	0.0408256	NW_006271972.1	GO:0055085;GO:0016021	-	opiNOG55196;opiNOG02197;KOG2533	G	sp|O74923|YJ7D_SCHPO Uncharacterized transporter C757.13 OS=Schizosaccharomyces pombe (strain 972 / ATCC 24843) GN=SPCC757.13 PE=3 SV=1	Major facilitator superfamily transporter	18167479	GO:0055085//transmembrane transport;	GO:0016021//integral component of membrane;	-	-
CCM_08698	1727.18	159.318	-3.43844	0.00675623	0.0409243	NW_006271975.1	GO:0004565;GO:0005975	-	opiNOG04358;sordNOG06415;COG1874	G	sp|A2QAN3|BGALA_ASPNC Probable beta-galactosidase A OS=Aspergillus niger (strain CBS 513.88 / FGSC A1513) GN=lacA PE=1 SV=1	beta-galactosidase lacA	18170704	GO:0005975//carbohydrate metabolic process;	-	GO:0004565//beta-galactosidase activity;	-
CCM_03656	600.604	108.216	-2.4725	0.00702341	0.0421974	NW_006271971.1	-	-	opiNOG21337	R	sp|D4ALG0|LYSM1_ARTBC LysM domain-containing protein ARB_05157 OS=Arthroderma benhamiae (strain ATCC MYA-4681 / CBS 112371) GN=ARB_05157 PE=1 SV=1	LysM domain protein, putative	18165682	-	-	-	-
CCM_05876	125.207	59.1506	-1.08186	0.00704178	0.0422156	NW_006271972.1	GO:0055114;GO:0016491	-	sordNOG09834	S	sp|O34736|YJMC_BACSU Uncharacterized oxidoreductase YjmC OS=Bacillus subtilis (strain 168) GN=yjmC PE=2 SV=1	malate dehydrogenase	18167894	GO:0055114//obsolete oxidation-reduction process;	-	GO:0016491//oxidoreductase activity;	-
CCM_01515	1649.26	728.821	-1.17818	0.00716152	0.0428134	NW_006271969.1	-	-	COG0251;sordNOG14727;opiNOG35933	SRJ	-	L-PSP endoribonuclease family protein, putative	18163546	-	-	-	-
CCM_01689	998.78	206.692	-2.27268	0.00723004	0.043116	NW_006271969.1	GO:0016811	K01455	opiNOG14137	R	sp|Q9URY7|FMDA_SCHPO Putative formamidase C869.04 OS=Schizosaccharomyces pombe (strain 972 / ATCC 24843) GN=SPAC869.04 PE=3 SV=1	formamidase	18163719	-	-	GO:0016811//hydrolase activity, acting on carbon-nitrogen (but not peptide) bonds, in linear amides;	ko00910(Nitrogen metabolism);ko00630(Glyoxylate and dicarboxylate metabolism);ko00460(Cyanoamino acid metabolism)
CCM_00605	40.1035	8.91152	-2.16999	0.00757945	0.0446464	NW_006271969.1	GO:0016021	-	opiNOG45979;COG1028;opiNOG51950;NOG107279	QIS	-	hypothetical protein	18162640	-	GO:0016021//integral component of membrane;	-	-
CCM_06741	69.797	27.5109	-1.34316	0.00767335	0.0451166	NW_006271973.1	GO:0008643;GO:0055085;GO:0022891;GO:0016021	K08139	opiNOG00669	R	sp|Q92253|RCO3_NEUCR Probable glucose transporter rco-3 OS=Neurospora crassa (strain ATCC 24698 / 74-OR23-1A / CBS 708.71 / DSM 1257 / FGSC 987) GN=rco-3 PE=3 SV=2	high-affinity glucose transporter	18168754	GO:0008643//carbohydrate transport;GO:0055085//transmembrane transport;	GO:0016021//integral component of membrane;	-	ko04113(Meiosis - yeast)
CCM_09229	209.149	65.0029	-1.68595	0.00784513	0.0459024	NW_006271976.1	-	-	opiNOG35546;sordNOG13311;sorNOG05733	R	-	endo alpha-1,4 polygalactosaminidase	18171232	-	-	-	-
CCM_03330	194.341	52.4947	-1.88835	0.00787976	0.046021	NW_006271970.1	GO:0005975;GO:0004565	-	COG1874;opiNOG04358;sordNOG06415	G	sp|Q4WS33|BGALA_ASPFU Probable beta-galactosidase A OS=Neosartorya fumigata (strain ATCC MYA-4609 / Af293 / CBS 101355 / FGSC A1100) GN=lacA PE=3 SV=2	beta-galactosidase, putative	18165356	GO:0005975//carbohydrate metabolic process;	-	GO:0004565//beta-galactosidase activity;	-
CCM_05218	2286.8	898.149	-1.34831	0.00794181	0.0462592	NW_006271972.1	GO:0048038;GO:0008131;GO:0055114;GO:0009308;GO:0005507	K00276	COG3733;opiNOG51391;opiNOG00535	Q	sp|Q12556|AMO1_ASPNG Copper amine oxidase 1 OS=Aspergillus niger GN=AO-I PE=1 SV=2	copper amine oxidase 1	18167237	GO:0055114//obsolete oxidation-reduction process;GO:0009308//amine metabolic process;	-	GO:0048038//quinone binding;GO:0008131//primary amine oxidase activity;GO:0005507//copper ion binding;	ko00960(Tropane, piperidine and pyridine alkaloid biosynthesis);ko00950(Isoquinoline alkaloid biosynthesis);ko00410(beta-Alanine metabolism);ko00360(Phenylalanine metabolism);ko00350(Tyrosine metabolism);ko00260(Glycine, serine and threonine metabolism)
CCM_02070	117.611	13.1424	-3.16172	0.00794669	0.0462592	NW_006271970.1	-	-	-	-	-	hypothetical protein	18164099	-	-	-	-
CCM_00789	862.524	340.878	-1.33931	0.00797221	0.0463641	NW_006271969.1	GO:0000166;GO:0003676	-	opiNOG15504;sordNOG06447;sorNOG03104	RA	sp|O74452|SCW1_SCHPO Cell wall integrity protein scw1 OS=Schizosaccharomyces pombe (strain 972 / ATCC 24843) GN=scw1 PE=1 SV=1	RNA binding protein	18162823	-	-	GO:0000166//nucleotide binding;GO:0003676//nucleic acid binding;	-
CCM_07278	128.408	55.9217	-1.19925	0.00806493	0.0468467	NW_006271973.1	GO:0016301;GO:0016310;GO:0005524	-	sorNOG05364;opiNOG57264	S	-	zeta toxin family protein	18169289	GO:0016310//phosphorylation;	-	GO:0016301//kinase activity;GO:0005524//ATP binding;	-
CCM_05936	1749.35	866.06	-1.01428	0.00810842	0.0470425	NW_006271972.1	GO:0008270	-	opiNOG45794;sordNOG13893	O	sp|Q8RXX9|ATL6_ARATH E3 ubiquitin-protein ligase ATL6 OS=Arabidopsis thaliana GN=ATL6 PE=1 SV=2	Zinc finger domain-containing protein, C3HC4 RING-type	18167954	-	-	GO:0008270//zinc ion binding;	-
CCM_08082	3371.84	1551.72	-1.11966	0.0081268	0.0471208	NW_006271974.1	GO:0016021	-	opiNOG15679;hypNOG02543	QPS	-	hypothetical protein	18170091	-	GO:0016021//integral component of membrane;	-	-
CCM_08967	4793.25	1706.98	-1.48956	0.00828988	0.0477785	NW_006271975.1	GO:0008152;GO:0016787	-	sordNOG09821;opiNOG09717	I	sp|Q68J42|LIPS_PIG Hormone-sensitive lipase OS=Sus scrofa GN=LIPE PE=2 SV=1	lipase, putative	18170971	GO:0008152//metabolic process;	-	GO:0016787//hydrolase activity;	-
CCM_08323	400.99	183.573	-1.12721	0.00838965	0.048238	NW_006271975.1	GO:0016788	K01114	sordNOG15265	I	sp|Q9RGS8|PHLN_BURPS Non-hemolytic phospholipase C OS=Burkholderia pseudomallei (strain K96243) GN=plcN PE=1 SV=2	non-hemolytic phospholipase C precursor, putative	18170331	-	-	GO:0016788//hydrolase activity, acting on ester bonds;	ko04919(Thyroid hormone signaling pathway);ko02024(Quorum sensing);ko00565(Ether lipid metabolism);ko00564(Glycerophospholipid metabolism);ko00562(Inositol phosphate metabolism)
CCM_03176	18540.9	7948.6	-1.22194	0.00847725	0.0486545	NW_006271970.1	GO:0055085;GO:0016021	-	sordNOG05921	T	sp|P40900|ISP4_SCHPO Sexual differentiation process protein isp4 OS=Schizosaccharomyces pombe (strain 972 / ATCC 24843) GN=isp4 PE=2 SV=2	small oligopeptide transporter, OPT family	18165203	GO:0055085//transmembrane transport;	GO:0016021//integral component of membrane;	-	-
CCM_02416	86.4901	25.7876	-1.74586	0.00869133	0.0496259	NW_006271970.1	-	-	-	-	-	hypothetical protein	18164443	-	-	-	-
CCM_02746	45.545	8.33606	-2.44986	0.00878103	0.050018	NW_006271970.1	-	-	sorNOG08722;opiNOG46756	R	-	hypothetical protein	18164773	-	-	-	-
CCM_01541	49.8508	16.3175	-1.6112	0.00894349	0.0507554	NW_006271969.1	-	-	sordNOG13676	R	-	hypothetical protein	18163572	-	-	-	-
CCM_08023	4149.82	1976.36	-1.0702	0.00898591	0.0508071	NW_006271974.1	GO:0005576;GO:0016021	-	COG2340;sordNOG12599;opiNOG06042	S	sp|P47032|PRY1_YEAST Protein PRY1 OS=Saccharomyces cerevisiae (strain ATCC 204508 / S288c) GN=PRY1 PE=1 SV=1	extracellular SCP domain protein Pry1, putative	18170032	-	GO:0005576//extracellular region;GO:0016021//integral component of membrane;	-	-
CCM_02098	2086.7	223.624	-3.22207	0.00908529	0.0512278	NW_006271970.1	GO:0022891;GO:0008643;GO:0055085;GO:0016021	-	KOG0254;NOG28802;opiNOG07301;opiNOG01804	GR	sp|P39932|STL1_YEAST Sugar transporter STL1 OS=Saccharomyces cerevisiae (strain ATCC 204508 / S288c) GN=STL1 PE=1 SV=2	MFS sugar transporter, putative	18164127	GO:0008643//carbohydrate transport;GO:0055085//transmembrane transport;	GO:0016021//integral component of membrane;	-	-
CCM_01058	1243.1	286.618	-2.11674	0.00911075	0.0513407	NW_006271969.1	-	-	-	-	-	hypothetical protein	18163091	-	-	-	-
CCM_09246	19.3367	2.7741	-2.80125	0.00913528	0.0513893	NW_006271976.1	GO:0043581	-	magNOG04782;opiNOG32287;sordNOG12348	S	sp|P0DN32|CUPR1_ARTBC Probable GPI-anchored cupredoxin ARB_05732-1 OS=Arthroderma benhamiae (strain ATCC MYA-4681 / CBS 112371) GN=ARB_05732-1 PE=1 SV=1	extracellular serine-rich protein, putative	18171249	GO:0043581//obsolete mycelium development;	-	-	-
CCM_01772	1586.59	624.267	-1.3457	0.00930391	0.0520338	NW_006271969.1	GO:0016021	-	opiNOG35103;hypNOG12694;sordNOG12747;opiNOG32863	S	-	hypothetical protein	18163802	-	GO:0016021//integral component of membrane;	-	-
CCM_06277	119.352	50.844	-1.23108	0.00946886	0.0527418	NW_006271972.1	-	-	sordNOG06228	S	-	hypothetical protein	18168292	-	-	-	-
CCM_01148	841.614	307.375	-1.45316	0.00963867	0.0535946	NW_006271969.1	GO:0043565;GO:0006355;GO:0003700	-	sordNOG15832;opiNOG46882;sordNOG15127	SK	-	Basic leucine zipper	18163180	GO:0006355//regulation of transcription, DNA-templated;	-	GO:0043565//sequence-specific DNA binding;GO:0003700//DNA-binding transcription factor activity;	-
CCM_00734	1575.44	554.398	-1.50676	0.00964835	0.0536174	NW_006271969.1	-	-	opiNOG18204;sordNOG04541	S	-	hypothetical protein	18162768	-	-	-	-
CCM_08642	43.2961	14.3772	-1.59046	0.0096664	0.0536867	NW_006271975.1	-	-	opiNOG59911;hypNOG02858;necNOG12757	R	-	endoribonuclease L-PSP family protein	18170648	-	-	-	-
CCM_02087	381.052	151.057	-1.33489	0.00967641	0.0537113	NW_006271970.1	GO:0016787;GO:0016021	K12350	sordNOG09160;sorNOG05341;opiNOG14637	GI	sp|Q23498|ASM2_CAEEL Sphingomyelin phosphodiesterase 2 OS=Caenorhabditis elegans GN=asm-2 PE=1 SV=3	acid sphingomyelinase, putative	18164116	-	GO:0016021//integral component of membrane;	GO:0016787//hydrolase activity;	ko04217(Necroptosis);ko04142(Lysosome);ko04071(Sphingolipid signaling pathway);ko00600(Sphingolipid metabolism)
CCM_08510	582.628	191.752	-1.60333	0.0106661	0.0581981	NW_006271975.1	GO:0055085;GO:0016021	-	opiNOG22079;sordNOG07159;hypNOG05678;COG0530	P	sp|Q0ZAI3|CAXA_ALKAM Putative antiporter CaxA OS=Alkalimonas amylolytica GN=caxA PE=3 SV=1	Sodium/calcium exchanger membrane region	18170517	GO:0055085//transmembrane transport;	GO:0016021//integral component of membrane;	-	-
CCM_08641	21.3428	3.34082	-2.67548	0.0106897	0.0582606	NW_006271975.1	-	-	opiNOG50632	S	sp|Q9Y7D1|LOVD_ASPTE Acyltransferase LovD OS=Aspergillus terreus GN=lovD PE=1 SV=1	beta-lactamase family protein	18170647	-	-	-	-
CCM_06451	105.991	49.9163	-1.08636	0.010887	0.0591448	NW_006271973.1	GO:0016021	-	opiNOG30123	S	-	tubulin, putative	18168465	-	GO:0016021//integral component of membrane;	-	-
CCM_04395	5758.61	224.908	-4.67831	0.0109761	0.0594847	NW_006271971.1	GO:0055085;GO:0016021	-	sorNOG03283;opiNOG52588;opiNOG23493;sordNOG07923	T	sp|Q06593|OPT2_YEAST Oligopeptide transporter 2 OS=Saccharomyces cerevisiae (strain ATCC 204508 / S288c) GN=OPT2 PE=1 SV=1	Oligopeptide transporter OPT superfamily	18166418	GO:0055085//transmembrane transport;	GO:0016021//integral component of membrane;	-	-
CCM_07136	22319.7	3044.59	-2.874	0.0110632	0.0597215	NW_006271973.1	-	-	-	-	-	hypothetical protein	18169147	-	-	-	-
CCM_00406	111.818	10.2532	-3.447	0.0111865	0.060218	NW_006271969.1	GO:0055085;GO:0016021	-	opiNOG12848;opiNOG54407	R	sp|O94343|YHMA_SCHPO Uncharacterized MFS-type transporter C1271.10c OS=Schizosaccharomyces pombe (strain 972 / ATCC 24843) GN=SPBC1271.10c PE=1 SV=1	MFS transporter, putative	18162441	GO:0055085//transmembrane transport;	GO:0016021//integral component of membrane;	-	-
CCM_03883	254.602	84.1901	-1.59652	0.0115645	0.0617011	NW_006271971.1	GO:0055114;GO:0016491	K22745	hypNOG11433;COG0446;opiNOG45809	RC	sp|A1A653|FER8_USTMA Fe-regulated protein 8 OS=Ustilago maydis (strain 521 / FGSC 9021) GN=fer8 PE=2 SV=1	apoptosis-inducing factor, putative	18165906	GO:0055114//obsolete oxidation-reduction process;	-	GO:0016491//oxidoreductase activity;	ko04115(p53 signaling pathway)
CCM_00438	2369.6	974.151	-1.28243	0.0119482	0.0633268	NW_006271969.1	GO:0019781;GO:0005829;GO:0045116;GO:0005634	K04532	sordNOG09740	O	sp|Q9Z1A5|ULA1_RAT NEDD8-activating enzyme E1 regulatory subunit OS=Rattus norvegicus GN=Nae1 PE=1 SV=1	ubiquitin-like activating enzyme (UlaA)	18162473	GO:0045116//protein neddylation;	GO:0005829//cytosol;GO:0005634//nucleus;	GO:0019781//NEDD8 activating enzyme activity;	ko05010(Alzheimer disease)
CCM_07434	9.01956	0.350283	-4.68647	0.01216	0.0642372	NW_006271974.1	-	-	-	-	-	hypothetical protein	18169445	-	-	-	-
CCM_01994	23.7311	5.78778	-2.03569	0.0121984	0.0644043	NW_006271970.1	-	-	sordNOG11185;opiNOG49234	GS	-	hypothetical protein	18164023	-	-	-	-
CCM_05744	575.072	89.1154	-2.69	0.0122742	0.0647339	NW_006271972.1	GO:0004568;GO:0005975;GO:0004563;GO:0006032	-	opiNOG63547	G	sp|E9F7R6|CHI4_METRA Endochitinase 4 OS=Metarhizium robertsii (strain ARSEF 23 / ATCC MYA-3075) GN=chi4 PE=3 SV=1	endochitinase	18167762	GO:0005975//carbohydrate metabolic process;GO:0006032//chitin catabolic process;	-	GO:0004568//chitinase activity;GO:0004563//beta-N-acetylhexosaminidase activity;	-
CCM_08634	977.397	435.259	-1.16707	0.0123655	0.0651441	NW_006271975.1	GO:0016021;GO:0055114;GO:0050660;GO:0016614;GO:0016779;GO:0016628	-	sordNOG05584;opiNOG07703	R	sp|Q60HC5|DHC24_MACFA Delta(24)-sterol reductase OS=Macaca fascicularis GN=DHCR24 PE=2 SV=2	galactose-1-phosphate uridylyltransferase	18170640	GO:0055114//obsolete oxidation-reduction process;	GO:0016021//integral component of membrane;	GO:0050660//flavin adenine dinucleotide binding;GO:0016614//oxidoreductase activity, acting on CH-OH group of donors;GO:0016779//nucleotidyltransferase activity;GO:0016628//oxidoreductase activity, acting on the CH-CH group of donors, NAD or NADP as acceptor;	-
CCM_00178	11564.6	5579.36	-1.05155	0.0123759	0.0651629	NW_006271969.1	GO:0005337;GO:0016021;GO:1901642	K03317	sordNOG08531;opiNOG00808	PF	sp|Q62674|S28A1_RAT Sodium/nucleoside cotransporter 1 OS=Rattus norvegicus GN=Slc28a1 PE=1 SV=1	sodium/nucleoside cotransporter	18162213	GO:1901642//nucleoside transmembrane transport;	GO:0016021//integral component of membrane;	GO:0005337//nucleoside transmembrane transporter activity;	-
CCM_01942	351.26	128.487	-1.45091	0.0126423	0.0663841	NW_006271970.1	GO:0016491;GO:0008270;GO:0055114	-	sordNOG10195;opiNOG06785	CQ	sp|P54006|TOXD_COCCA Protein TOXD OS=Cochliobolus carbonum GN=TOXD PE=3 SV=1	alcohol dehydrogenase, putative	18163971	GO:0055114//obsolete oxidation-reduction process;	-	GO:0016491//oxidoreductase activity;GO:0008270//zinc ion binding;	-
CCM_03261	1819.49	679.888	-1.42017	0.0127291	0.0667305	NW_006271970.1	GO:0016614;GO:0055114;GO:0050660	K00102	opiNOG04565;sordNOG05062	C	sp|Q12627|DLD1_KLULA D-lactate dehydrogenase [cytochrome], mitochondrial OS=Kluyveromyces lactis (strain ATCC 8585 / CBS 2359 / DSM 70799 / NBRC 1267 / NRRL Y-1140 / WM37) GN=DLD1 PE=3 SV=2	D-lactate dehydrogenase	18165287	GO:0055114//obsolete oxidation-reduction process;	-	GO:0016614//oxidoreductase activity, acting on CH-OH group of donors;GO:0050660//flavin adenine dinucleotide binding;	ko00620(Pyruvate metabolism)
CCM_08377	1688.06	721.638	-1.22602	0.0129178	0.067353	NW_006271975.1	-	-	sordNOG14782;fuNOG21579	R	sp|Q00371|CAP22_COLGL Protein CAP22 OS=Colletotrichum gloeosporioides GN=CAP22 PE=2 SV=1	hypothetical protein	18170385	-	-	-	-
CCM_06272	128.867	1.7833	-6.17519	0.0130065	0.0677056	NW_006271972.1	GO:0050525;GO:0008152;GO:0005576	K08095	sordNOG13469;opiNOG51281	R	sp|Q9Y7G8|CUTI_PYRBR Cutinase OS=Pyrenopeziza brassicae PE=3 SV=1	cutinase precursor, putative	18168287	GO:0008152//metabolic process;	GO:0005576//extracellular region;	GO:0050525//cutinase activity;	-
CCM_02126	753.845	287.51	-1.39066	0.0138559	0.0714315	NW_006271970.1	GO:0004519;GO:0090305;GO:0004527	-	opiNOG40885;sordNOG04311	R	-	hypothetical protein	18164154	GO:0090305//nucleic acid phosphodiester bond hydrolysis;	-	GO:0004519//endonuclease activity;GO:0004527//exonuclease activity;	-
CCM_03529	519.508	228.306	-1.18617	0.0139242	0.0717457	NW_006271970.1	-	-	opiNOG13737	S	-	Heparinase II/III family protein	18165555	-	-	-	-
CCM_04836	80.5273	36.8339	-1.12844	0.0141261	0.0726304	NW_006271971.1	-	-	-	-	-	hypothetical protein	18166857	-	-	-	-
CCM_03535	50.8506	20.4608	-1.3134	0.0141731	0.0727543	NW_006271970.1	GO:0008270;GO:0006357;GO:0000981;GO:0005634	-	opiNOG68002	S	-	Fungal transcriptional regulatory protein	18165561	GO:0006357//regulation of transcription by RNA polymerase II;	GO:0005634//nucleus;	GO:0008270//zinc ion binding;GO:0000981//DNA-binding transcription factor activity, RNA polymerase II-specific;	-
CCM_08736	45.3585	16.7791	-1.43471	0.0141956	0.0727543	NW_006271975.1	GO:0030151;GO:0042128;GO:0055114;GO:0016491;GO:0043546	K10534	sordNOG05118;COG2041;opiNOG16111	CR	sp|P43100|NIA_BEABA Nitrate reductase [NADPH] OS=Beauveria bassiana GN=NIA PE=3 SV=1	nitrate reductase	18170741	GO:0042128//nitrate assimilation;GO:0055114//obsolete oxidation-reduction process;	-	GO:0030151//molybdenum ion binding;GO:0016491//oxidoreductase activity;GO:0043546//molybdopterin cofactor binding;	ko00910(Nitrogen metabolism)
CCM_05869	103.511	50.3579	-1.03949	0.0142145	0.0727787	NW_006271972.1	GO:0000287;GO:0016831;GO:0030976	K01568	opiNOG49061;opiNOG49102	EH	sp|P51844|PDC_ASPPA Pyruvate decarboxylase OS=Aspergillus parasiticus GN=pdcA PE=3 SV=1	pyruvate decarboxylase, putative	18167887	-	-	GO:0000287//magnesium ion binding;GO:0016831//carboxy-lyase activity;GO:0030976//thiamine pyrophosphate binding;	ko00010(Glycolysis / Gluconeogenesis)
CCM_08983	88.7403	42.885	-1.04912	0.0143156	0.0730968	NW_006271975.1	-	-	opiNOG39680;pleNOG09191;onyNOG07913	S	-	hypothetical protein	18170987	-	-	-	-
CCM_02206	110.184	5.18416	-4.40966	0.0151504	0.0764668	NW_006271970.1	-	-	-	-	-	hypothetical protein	18164233	-	-	-	-
CCM_07001	119.511	45.3659	-1.39746	0.0156175	0.0780697	NW_006271973.1	GO:0008080	-	COG0454;opiNOG42123	RK	-	GNAT family N-acetyltransferase, putative	18169012	-	-	GO:0008080//N-acetyltransferase activity;	-
CCM_08192	416.101	160.806	-1.37161	0.0156239	0.0780697	NW_006271974.1	GO:0003677	-	hypNOG01539;sordNOG12688;opiNOG33435	R	-	hypothetical protein	18170201	-	-	GO:0003677//DNA binding;	-
CCM_08259	3062.32	1091.37	-1.48848	0.0156598	0.0781774	NW_006271975.1	GO:0055085;GO:0016021	-	sordNOG11322;opiNOG17879	G	sp|Q5ATG7|APDF_EMENI Aspyridones efflux protein apdF OS=Emericella nidulans (strain FGSC A4 / ATCC 38163 / CBS 112.46 / NRRL 194 / M139) GN=apdF PE=2 SV=1	MFS monocarboxylate transporter, putative	18170267	GO:0055085//transmembrane transport;	GO:0016021//integral component of membrane;	-	-
CCM_08221	1602.53	89.1415	-4.16811	0.0159974	0.0794454	NW_006271974.1	GO:0016042;GO:0004806	-	eurotNOG00414;opiNOG01243	R	sp|D4AX63|LIPA_ARTBC Lipase A OS=Arthroderma benhamiae (strain ATCC MYA-4681 / CBS 112371) GN=ARB_00790 PE=3 SV=1	secretory lipase, putative	18170229	GO:0016042//lipid catabolic process;	-	GO:0004806//triglyceride lipase activity;	-
CCM_03436	17.8395	3.40523	-2.38925	0.0162981	0.0804043	NW_006271970.1	GO:0055085;GO:0016021	-	sordNOG06493;necNOG11337;sorNOG03283	T	sp|Q06593|OPT2_YEAST Oligopeptide transporter 2 OS=Saccharomyces cerevisiae (strain ATCC 204508 / S288c) GN=OPT2 PE=1 SV=1	Oligopeptide transporter OPT superfamily	18165462	GO:0055085//transmembrane transport;	GO:0016021//integral component of membrane;	-	-
CCM_02649	1832.96	759.972	-1.27015	0.0163064	0.0804043	NW_006271970.1	-	-	opiNOG57021;opiNOG63145;onyNOG05728;onyNOG05744	S	-	hypothetical protein	18164676	-	-	-	-
CCM_06045	30035.2	11021.1	-1.44639	0.0163582	0.080536	NW_006271972.1	GO:0055085;GO:0016021	-	sordNOG05921;sorNOG00625;opiNOG52830	T	sp|P40900|ISP4_SCHPO Sexual differentiation process protein isp4 OS=Schizosaccharomyces pombe (strain 972 / ATCC 24843) GN=isp4 PE=2 SV=2	Tetrapeptide transporter, OPT1/isp4	18168062	GO:0055085//transmembrane transport;	GO:0016021//integral component of membrane;	-	-
CCM_08407	56.5647	6.75981	-3.06485	0.0165042	0.0811716	NW_006271975.1	-	-	-	-	-	hypothetical protein	18170415	-	-	-	-
CCM_08838	892.863	178.333	-2.32386	0.0165951	0.0815771	NW_006271975.1	-	-	-	-	-	hypothetical protein	18170843	-	-	-	-
CCM_03652	50.9424	21.2158	-1.26373	0.0166666	0.0818293	NW_006271971.1	GO:0006032;GO:0005975;GO:0004568;GO:0008061	K01183	opiNOG51904;opiNOG03681	G	sp|Q13231|CHIT1_HUMAN Chitotriosidase-1 OS=Homo sapiens GN=CHIT1 PE=1 SV=1	bacteriodes thetaiotaomicron symbiotic chitinase, putative	18165678	GO:0006032//chitin catabolic process;GO:0005975//carbohydrate metabolic process;	-	GO:0004568//chitinase activity;GO:0008061//chitin binding;	ko00520(Amino sugar and nucleotide sugar metabolism)
CCM_03029	3957.99	1589.36	-1.31632	0.0171679	0.083751	NW_006271970.1	GO:0004252;GO:0006508	K01279	COG4934;opiNOG14582	O	sp|Q70GH4|SED3_ASPFU Tripeptidyl-peptidase sed3 OS=Neosartorya fumigata (strain ATCC MYA-4609 / Af293 / CBS 101355 / FGSC A1100) GN=sed3 PE=1 SV=1	tripeptidyl peptidase SED3	18165056	GO:0006508//proteolysis;	-	GO:0004252//serine-type endopeptidase activity;	ko04142(Lysosome)
CCM_09084	1444.67	637.331	-1.18062	0.0182606	0.0876655	NW_006271975.1	GO:0016614;GO:0055114;GO:0050660	-	sordNOG10743;opiNOG06135	SR	sp|A0A142PTM2|CITC_MONPU Dehydrogenase mpl7 OS=Monascus purpureus GN=mpl7 PE=1 SV=1	choline dehydrogenase, putative	18171087	GO:0055114//obsolete oxidation-reduction process;	-	GO:0016614//oxidoreductase activity, acting on CH-OH group of donors;GO:0050660//flavin adenine dinucleotide binding;	-
CCM_02408	3664.28	1543.58	-1.24725	0.0183241	0.0877897	NW_006271970.1	-	-	necNOG13446;opiNOG72659;hypNOG08159;sordNOG15788	S	-	hypothetical protein	18164435	-	-	-	-
CCM_03607	1390.13	571.256	-1.28301	0.0186586	0.088881	NW_006271970.1	GO:0016887;GO:0005215;GO:0006810;GO:0005524;GO:0016021	K05643	sordNOG07993;opiNOG01532;COG1131	VQ	sp|Q99758|ABCA3_HUMAN ATP-binding cassette sub-family A member 3 OS=Homo sapiens GN=ABCA3 PE=1 SV=2	ABC transporter, putative	18165633	GO:0006810//transport;	GO:0016021//integral component of membrane;	GO:0016887//ATP hydrolysis activity;GO:0005215//transporter activity;GO:0005524//ATP binding;	ko02010(ABC transporters)
CCM_06027	2142.09	73.7986	-4.85928	0.0186627	0.088881	NW_006271972.1	GO:0016021;GO:0055085	-	eurotNOG10989;pleNOG02649;NOG129109;opiNOG49406	RG	sp|B8NM75|USTT_ASPFN Efflux pump ustT OS=Aspergillus flavus (strain ATCC 200026 / FGSC A1120 / NRRL 3357 / JCM 12722 / SRRC 167) GN=ustT PE=3 SV=1	MFS transporter, putative	18168045	GO:0055085//transmembrane transport;	GO:0016021//integral component of membrane;	-	-
CCM_04286	8409.19	3133.44	-1.42422	0.0189076	0.089788	NW_006271971.1	GO:0003677	-	opiNOG21403;hypNOG07093;sordNOG10218	S	sp|P40489|XBP1_YEAST Transcriptional repressor XBP1 OS=Saccharomyces cerevisiae (strain ATCC 204508 / S288c) GN=XBP1 PE=1 SV=1	APSES transcription factor Xbp1, putative	18166309	-	-	GO:0003677//DNA binding;	-
CCM_00871	148039	68794	-1.10562	0.0189648	0.0899638	NW_006271969.1	-	-	-	-	-	hypothetical protein	18162905	-	-	-	-
CCM_08963	3054.27	1052.95	-1.53639	0.0192487	0.0909518	NW_006271975.1	-	-	chaNOG05508	S	-	hypothetical protein	18170967	-	-	-	-
CCM_00721	3378.83	266.251	-3.66567	0.0193848	0.0915052	NW_006271969.1	GO:0004181;GO:0006508;GO:0008270	-	sordNOG07608;sorNOG02698;opiNOG00714	R	sp|C5FH26|MCPAL_ARTOC Metallocarboxypeptidase A-like protein MCYG_01475 OS=Arthroderma otae (strain ATCC MYA-4605 / CBS 113480) GN=MCYG_01475 PE=3 SV=1	carboxypeptidase A1 precursor	18162755	GO:0006508//proteolysis;	-	GO:0004181//metallocarboxypeptidase activity;GO:0008270//zinc ion binding;	-
CCM_07949	520.092	255.803	-1.02373	0.0199352	0.0938272	NW_006271974.1	GO:0046872;GO:0005388;GO:0005524;GO:0016021;GO:0070588	K01537	opiNOG01657;pleNOG06875;sordNOG09960	P	sp|Q9HDW7|ATC2_SCHPO Calcium-transporting ATPase 2 OS=Schizosaccharomyces pombe (strain 972 / ATCC 24843) GN=pmc1 PE=3 SV=1	plasma membrane calcium-transporting ATPase 2	18169959	GO:0070588//calcium ion transmembrane transport;	GO:0016021//integral component of membrane;	GO:0046872//metal ion binding;GO:0005388//P-type calcium transporter activity;GO:0005524//ATP binding;	-
CCM_09617	1441.21	551.468	-1.38593	0.0205074	0.0958174	NW_006271978.1	GO:0008270;GO:0003712;GO:0000821;GO:0006357;GO:0045955;GO:0000981;GO:0005634	K09246	opiNOG54295;eurotNOG10758	S	-	C6 transcription factor	18171619	GO:0000821//regulation of arginine metabolic process;GO:0006357//regulation of transcription by RNA polymerase II;GO:0045955//negative regulation of calcium ion-dependent exocytosis;	GO:0005634//nucleus;	GO:0008270//zinc ion binding;GO:0003712//transcription coregulator activity;GO:0000981//DNA-binding transcription factor activity, RNA polymerase II-specific;	-
CCM_05372	73.1601	33.6214	-1.12168	0.020946	0.0971123	NW_006271972.1	-	-	opiNOG28313;sordNOG04267;opiNOG36993;euroNOG11263	QRS	sp|A0A097ZPD4|ANDH_EMEVA Oxidoreductase andH OS=Emericella variicolor GN=andH PE=1 SV=1	short-chain dehydrogenases/reductase, putative	18167390	-	-	-	-
CCM_04497	82.3938	36.3361	-1.18113	0.0213152	0.0983976	NW_006271971.1	-	-	sordNOG08077;sorNOG08782	S	-	hypothetical protein	18166520	-	-	-	-
CCM_02030	403.648	57.2702	-2.81724	0.0213601	0.0985105	NW_006271970.1	-	-	hypNOG12666;opiNOG46387;sordNOG14783	R	-	hypothetical protein	18164059	-	-	-	-
CCM_02512	193.753	64.7094	-1.58217	0.0220225	0.100671	NW_006271970.1	GO:0055114;GO:0031418;GO:0016705;GO:0005506	-	sordNOG09899;sorNOG04663	S	-	oxidoreductase domain containing protein	18164539	GO:0055114//obsolete oxidation-reduction process;	-	GO:0031418//L-ascorbic acid binding;GO:0016705//oxidoreductase activity, acting on paired donors, with incorporation or reduction of molecular oxygen;GO:0005506//iron ion binding;	-
CCM_09083	156.651	72.1547	-1.11839	0.022293	0.101308	NW_006271975.1	GO:0016021;GO:0031919;GO:0031924;GO:0055085;GO:0005886	-	sordNOG11749	S	sp|P53099|TPN1_YEAST Vitamin B6 transporter TPN1 OS=Saccharomyces cerevisiae (strain ATCC 204508 / S288c) GN=TPN1 PE=1 SV=1	nucleoside transporter, putative	18171086	GO:0031919//vitamin B6 transport;GO:0055085//transmembrane transport;	GO:0016021//integral component of membrane;GO:0005886//plasma membrane;	GO:0031924//vitamin B6 transmembrane transporter activity;	-
CCM_04221	37.1603	14.1751	-1.3904	0.0227738	0.102669	NW_006271971.1	-	-	-	-	-	hypothetical protein	18166244	-	-	-	-
CCM_07910	3177.22	516.377	-2.62127	0.0235668	0.105187	NW_006271974.1	GO:0030245;GO:0008422;GO:0102483	K01188	sordNOG09547;opiNOG08223	GR	sp|B0Y7Q8|BGLF_ASPFC Probable beta-glucosidase F OS=Neosartorya fumigata (strain CEA10 / CBS 144.89 / FGSC A1163) GN=bglF PE=3 SV=2	beta-glucosidase 2 precursor	18169920	GO:0030245//cellulose catabolic process;	-	GO:0008422//beta-glucosidase activity;GO:0102483//scopolin beta-glucosidase activity;	ko00940(Phenylpropanoid biosynthesis);ko00500(Starch and sucrose metabolism);ko00460(Cyanoamino acid metabolism)
CCM_03542	556.669	250.71	-1.1508	0.0241283	0.107268	NW_006271970.1	GO:0016787	K10759	opiNOG48547	R	sp|P78581|TAN_ASPOR Tannase OS=Aspergillus oryzae (strain ATCC 42149 / RIB 40) GN=AO090103000074 PE=1 SV=1	tannase, putative	18165568	-	-	GO:0016787//hydrolase activity;	-
CCM_08193	5369.5	1245.99	-2.1075	0.0243882	0.108124	NW_006271974.1	GO:0005507;GO:0009308;GO:0055114;GO:0008131;GO:0048038	K00276	opiNOG23723;COG3733	Q	sp|P12807|AMO_PICAN Peroxisomal primary amine oxidase OS=Pichia angusta GN=AMO PE=1 SV=1	peroxisomal copper amine oxidase	18170202	GO:0009308//amine metabolic process;GO:0055114//obsolete oxidation-reduction process;	-	GO:0005507//copper ion binding;GO:0008131//primary amine oxidase activity;GO:0048038//quinone binding;	ko00960(Tropane, piperidine and pyridine alkaloid biosynthesis);ko00950(Isoquinoline alkaloid biosynthesis);ko00410(beta-Alanine metabolism);ko00360(Phenylalanine metabolism);ko00350(Tyrosine metabolism);ko00260(Glycine, serine and threonine metabolism)
CCM_02577	15811.7	7511.87	-1.07375	0.0254722	0.111542	NW_006271970.1	-	-	opiNOG12826;sordNOG11328	S	-	hypothetical protein	18164604	-	-	-	-
CCM_09636	874.899	372.078	-1.23351	0.0258735	0.112634	NW_006271978.1	-	-	sordNOG15071	S	-	hypothetical protein	18171638	-	-	-	-
CCM_01572	753.667	258.864	-1.54173	0.0266481	0.114875	NW_006271969.1	GO:0008080	-	opiNOG64805;opiNOG42566	R	-	Acyl-CoA N-acyltransferase	18163603	-	-	GO:0008080//N-acetyltransferase activity;	-
CCM_07433	34.8079	5.18416	-2.74723	0.0269207	0.115623	NW_006271974.1	-	-	sordNOG12248	S	-	hypothetical protein	18169444	-	-	-	-
CCM_08743	30.2191	10.0969	-1.58156	0.0272691	0.116654	NW_006271975.1	-	-	-	-	-	hypothetical protein	18170748	-	-	-	-
CCM_06461	39.3194	15.8246	-1.31307	0.0283077	0.120091	NW_006271973.1	GO:0050660;GO:0055114;GO:0050661;GO:0004499	-	sordNOG11357	R	sp|A0R665|ETHA_MYCS2 FAD-containing monooxygenase EthA OS=Mycobacterium smegmatis (strain ATCC 700084 / mc(2)155) GN=ethA PE=3 SV=1	flavin-binding monooxygenase, putative	18168475	GO:0055114//obsolete oxidation-reduction process;	-	GO:0050660//flavin adenine dinucleotide binding;GO:0050661//NADP binding;GO:0004499//N,N-dimethylaniline monooxygenase activity;	-
CCM_03307	1516.61	500.045	-1.60072	0.0289556	0.121968	NW_006271970.1	-	-	hypNOG04906;sordNOG08161;sordNOG09520	RS	-	hypothetical protein	18165333	-	-	-	-
CCM_05331	11309.9	2504.92	-2.17474	0.0291113	0.122463	NW_006271972.1	GO:0055114;GO:0008199;GO:0018576;GO:0009712	K03381	sordNOG11311	E	sp|P86029|HQD2_CANAL Catechol 1,2-dioxygenase OS=Candida albicans (strain SC5314 / ATCC MYA-2876) GN=HQD2 PE=1 SV=1	Intradiol ring-cleavage dioxygenase, core	18167349	GO:0055114//obsolete oxidation-reduction process;GO:0009712//catechol-containing compound metabolic process;	-	GO:0008199//ferric iron binding;GO:0018576//catechol 1,2-dioxygenase activity;	ko00623(Toluene degradation);ko00364(Fluorobenzoate degradation);ko00362(Benzoate degradation);ko00361(Chlorocyclohexane and chlorobenzene degradation)
CCM_09094	506.298	121.209	-2.0625	0.0294089	0.123301	NW_006271975.1	GO:0016021;GO:0055085;GO:0022891	-	treNOG05859;opiNOG00758	R	sp|P07921|LACP_KLULA Lactose permease OS=Kluyveromyces lactis (strain ATCC 8585 / CBS 2359 / DSM 70799 / NBRC 1267 / NRRL Y-1140 / WM37) GN=LAC12 PE=3 SV=1	hexose transport-related protein	18171097	GO:0055085//transmembrane transport;	GO:0016021//integral component of membrane;	-	-
CCM_02377	406.368	78.667	-2.36896	0.0303887	0.126455	NW_006271970.1	GO:0055085;GO:0016021	-	opiNOG03870	G	sp|Q9US44|YIZG_SCHPO Uncharacterized transporter C1002.16c OS=Schizosaccharomyces pombe (strain 972 / ATCC 24843) GN=SPAC1002.16c PE=3 SV=1	Major facilitator superfamily transporter	18164404	GO:0055085//transmembrane transport;	GO:0016021//integral component of membrane;	-	-
CCM_08263	1565.01	301.895	-2.37406	0.0306834	0.127132	NW_006271975.1	GO:0005506;GO:0020037;GO:0016712;GO:0016021;GO:0055114	K21446	opiNOG05933	Q	sp|A0JJT8|TENA_BEABA Cytochrome P450 monooxygenase tenA OS=Beauveria bassiana GN=tenA PE=1 SV=1	cytochrome P450 monooxygenase, putative	18170271	GO:0055114//obsolete oxidation-reduction process;	GO:0016021//integral component of membrane;	GO:0005506//iron ion binding;GO:0020037//heme binding;GO:0016712//oxidoreductase activity, acting on paired donors, with incorporation or reduction of molecular oxygen, reduced flavin or flavoprotein as one donor, and incorporation of one atom of oxygen;	-
CCM_01481	1881.63	709.828	-1.40644	0.0307265	0.127256	NW_006271969.1	GO:0006357;GO:0008270;GO:0005634;GO:0000981	-	sordNOG05527;hypNOG10808;opiNOG08613	SC	-	Fungal transcriptional regulatory protein	18163512	GO:0006357//regulation of transcription by RNA polymerase II;	GO:0005634//nucleus;	GO:0008270//zinc ion binding;GO:0000981//DNA-binding transcription factor activity, RNA polymerase II-specific;	-
CCM_00884	575.174	261.774	-1.13568	0.0316082	0.130179	NW_006271969.1	GO:0050660;GO:0055114;GO:0016614	K00108	opiNOG06135	R	sp|P9WMV4|Y1279_MYCTO Uncharacterized GMC-type oxidoreductase MT1316 OS=Mycobacterium tuberculosis (strain CDC 1551 / Oshkosh) GN=MT1316 PE=3 SV=1	glucose dehydrogenase, putative	18162918	GO:0055114//obsolete oxidation-reduction process;	-	GO:0050660//flavin adenine dinucleotide binding;GO:0016614//oxidoreductase activity, acting on CH-OH group of donors;	ko00260(Glycine, serine and threonine metabolism)
CCM_01737	1877.48	630.098	-1.57515	0.0321658	0.131743	NW_006271969.1	GO:0004370;GO:0016310;GO:0006072;GO:0005975	K00864	sordNOG08886;opiNOG01600;COG0554	CG	sp|A6WXV2|GLPK_OCHA4 Glycerol kinase OS=Ochrobactrum anthropi (strain ATCC 49188 / DSM 6882 / JCM 21032 / NBRC 15819 / NCTC 12168) GN=glpK PE=3 SV=1	glycerol kinase	18163767	GO:0016310//phosphorylation;GO:0006072//glycerol-3-phosphate metabolic process;GO:0005975//carbohydrate metabolic process;	-	GO:0004370//glycerol kinase activity;	ko04626(Plant-pathogen interaction);ko03320(PPAR signaling pathway);ko00561(Glycerolipid metabolism)
CCM_07922	445.745	192.336	-1.21259	0.0322136	0.131883	NW_006271974.1	GO:0055114;GO:0016491	-	opiNOG53024;sordNOG10321;opiNOG22969	I	-	hypothetical protein	18169932	GO:0055114//obsolete oxidation-reduction process;	-	GO:0016491//oxidoreductase activity;	-
CCM_07880	1195.87	495.068	-1.27236	0.032853	0.133906	NW_006271974.1	GO:0046872;GO:0004177;GO:0006508	K01264	opiNOG45917;sordNOG06028	OP	sp|P96264|LPQL_MYCTU Probable lipoprotein aminopeptidase LpqL OS=Mycobacterium tuberculosis (strain ATCC 25618 / H37Rv) GN=lpqL PE=1 SV=1	aminopeptidase Y	18169890	GO:0006508//proteolysis;	-	GO:0046872//metal ion binding;GO:0004177//aminopeptidase activity;	-
CCM_07810	74.2227	36.4011	-1.02788	0.0328748	0.133906	NW_006271974.1	-	-	NOG133324	S	-	hypothetical protein	18169820	-	-	-	-
CCM_08004	76.0213	32.3923	-1.23075	0.0334298	0.135364	NW_006271974.1	GO:0006357;GO:0008270;GO:0005634;GO:0000981	-	sordNOG11044;opiNOG46349	S	sp|Q5A4F3|AHR1_CANAL Adhesion and hyphal regulator 1 OS=Candida albicans (strain SC5314 / ATCC MYA-2876) GN=AHR1 PE=1 SV=1	C6 zinc finger domain protein	18170014	GO:0006357//regulation of transcription by RNA polymerase II;	GO:0005634//nucleus;	GO:0008270//zinc ion binding;GO:0000981//DNA-binding transcription factor activity, RNA polymerase II-specific;	-
CCM_06895	1853.62	629.522	-1.55802	0.0340462	0.137205	NW_006271973.1	GO:0016813;GO:0008152	-	opiNOG12182	E	sp|Q6DTN4|HYUC_RHIML N-carbamoyl-L-amino-acid hydrolase OS=Rhizobium meliloti GN=hyuC PE=1 SV=1	hydantoin utilization protein C, putative	18168906	GO:0008152//metabolic process;	-	GO:0016813//hydrolase activity, acting on carbon-nitrogen (but not peptide) bonds, in linear amidines;	-
CCM_01455	252.124	87.6854	-1.52372	0.0344607	0.138375	NW_006271969.1	-	-	sordNOG04038	S	sp|P39992|YEC3_YEAST Uncharacterized protein YEL023C OS=Saccharomyces cerevisiae (strain ATCC 204508 / S288c) GN=YEL023C PE=4 SV=1	peptidoglycan binding domain containing protein	18163486	-	-	-	-
CCM_09131	60.5909	29.119	-1.05714	0.0351549	0.140459	NW_006271976.1	-	-	opiNOG44983	S	-	hypothetical protein	18171134	-	-	-	-
CCM_06832	403.081	154.782	-1.38084	0.0352378	0.140732	NW_006271973.1	GO:0016301;GO:0005524;GO:0016310	-	sordNOG13471;magNOG06581	SR	-	ATP-binding protein (P-loop)	18168843	GO:0016310//phosphorylation;	-	GO:0016301//kinase activity;GO:0005524//ATP binding;	-
CCM_08467	1538.8	752.741	-1.03158	0.0353303	0.140913	NW_006271975.1	GO:0004672;GO:0006468;GO:0005524	K08832	eurotNOG05503;euNOG13234;sorNOG07898;opiNOG20081;opiNOG51617	T	sp|Q45FA5|SRPK_PHYPO Serine/threonine-protein kinase SRPK OS=Physarum polycephalum PE=1 SV=1	protein kinase domain protein	18170474	GO:0006468//protein phosphorylation;	-	GO:0004672//protein kinase activity;GO:0005524//ATP binding;	-
CCM_08330	5506.08	2409.84	-1.19209	0.0353418	0.140913	NW_006271975.1	GO:0016021;GO:0055085	-	opiNOG07106	R	sp|Q870L2|MIRB_EMENI Siderophore iron transporter mirB OS=Emericella nidulans (strain FGSC A4 / ATCC 38163 / CBS 112.46 / NRRL 194 / M139) GN=mirB PE=3 SV=1	siderophore iron transporter mirB	18170338	GO:0055085//transmembrane transport;	GO:0016021//integral component of membrane;	-	-
CCM_08014	307.892	9.89358	-4.95979	0.0363196	0.143563	NW_006271974.1	-	-	sorNOG07852;pleNOG08828;sordNOG06515;sorNOG07780;opiNOG27042	Q	sp|Q00278|AFLD_ASPPU Norsolorinic acid ketoreductase OS=Aspergillus parasiticus (strain ATCC 56775 / NRRL 5862 / SRRC 143 / SU-1) GN=aflD PE=1 SV=1	Short-chain dehydrogenase/reductase SDR	18170023	-	-	-	-
CCM_05224	4186.64	392.75	-3.41411	0.0367257	0.144838	NW_006271972.1	GO:0006508;GO:0004190	-	sordNOG08190;opiNOG28582	R	sp|P24665|PRTA_ASPNG Aspergillopepsin-2 OS=Aspergillus niger PE=1 SV=1	aspergillopepsin, putative	18167243	GO:0006508//proteolysis;	-	GO:0004190//aspartic-type endopeptidase activity;	-
CCM_01944	8.20046	0.728079	-3.49354	0.0368603	0.145117	NW_006271970.1	GO:0016021;GO:0004497;GO:0055114;GO:0016705;GO:0020037;GO:0005506	-	opiNOG55648;COG2124;opiNOG57135	Q	sp|Q9C449|PAXP_PENPX Cytochrome P450 monooxygenase paxP OS=Penicillium paxilli GN=paxP PE=1 SV=1	cytochrome P450, putative	18163973	GO:0055114//obsolete oxidation-reduction process;	GO:0016021//integral component of membrane;	GO:0004497//monooxygenase activity;GO:0016705//oxidoreductase activity, acting on paired donors, with incorporation or reduction of molecular oxygen;GO:0020037//heme binding;GO:0005506//iron ion binding;	-
CCM_08091	54.6912	23.9673	-1.19024	0.0370049	0.145495	NW_006271974.1	GO:0016787	-	opiNOG31766;COG2272	IR	sp|D4B1N9|LIP3_ARTBC Probable secreted lipase ARB_02369 OS=Arthroderma benhamiae (strain ATCC MYA-4681 / CBS 112371) GN=ARB_02369 PE=1 SV=1	carboxylesterase	18170100	-	-	GO:0016787//hydrolase activity;	-
CCM_08864	3942.24	991.73	-1.991	0.0374775	0.146853	NW_006271975.1	GO:0004089;GO:0008270	K01673	opiNOG25937;sordNOG13505	P	sp|P9WPJ6|MTCA1_MYCTO Beta-carbonic anhydrase 1 OS=Mycobacterium tuberculosis (strain CDC 1551 / Oshkosh) GN=mtcA1 PE=3 SV=1	carbonic anhydrase, putative	18170869	-	-	GO:0004089//carbonate dehydratase activity;GO:0008270//zinc ion binding;	ko00910(Nitrogen metabolism)
CCM_08573	181.662	46.0363	-1.98042	0.0378902	0.148069	NW_006271975.1	GO:0005737;GO:0000287;GO:0004427;GO:0006796	K01507	COG0221;sordNOG10337	C	sp|P13998|IPYR_KLULA Inorganic pyrophosphatase OS=Kluyveromyces lactis (strain ATCC 8585 / CBS 2359 / DSM 70799 / NBRC 1267 / NRRL Y-1140 / WM37) GN=IPP1 PE=3 SV=2	inorganic diphosphatase, putative	18170579	GO:0006796//phosphate-containing compound metabolic process;	GO:0005737//cytoplasm;	GO:0000287//magnesium ion binding;GO:0004427//inorganic diphosphatase activity;	ko00190(Oxidative phosphorylation)
CCM_02021	1891.03	913.351	-1.04993	0.0400021	0.153865	NW_006271970.1	-	-	opiNOG21377;COG1413;magNOG09341;sordNOG05288;sorNOG07026	SC	sp|A6QLE5|NLRP3_BOVIN NACHT, LRR and PYD domains-containing protein 3 OS=Bos taurus GN=NLRP3 PE=2 SV=1	Armadillo-type fold domain containing protein	18164050	-	-	-	-
CCM_06454	830.256	400.047	-1.05339	0.0400681	0.153865	NW_006271973.1	GO:0046872	-	-	-	-	hypothetical protein	18168468	-	-	GO:0046872//metal ion binding;	-
CCM_09674	52.2339	20.6997	-1.33537	0.0403382	0.154376	NW_006271978.1	GO:0016021;GO:0055085	-	opiNOG14145;hypNOG07461;opiNOG08874	G	sp|Q5ATG7|APDF_EMENI Aspyridones efflux protein apdF OS=Emericella nidulans (strain FGSC A4 / ATCC 38163 / CBS 112.46 / NRRL 194 / M139) GN=apdF PE=2 SV=1	Major facilitator superfamily transporter	18171676	GO:0055085//transmembrane transport;	GO:0016021//integral component of membrane;	-	-
CCM_07916	182.895	14.2909	-3.67785	0.0404619	0.154603	NW_006271974.1	GO:0016021	-	opiNOG67856	R	-	hypothetical protein	18169926	-	GO:0016021//integral component of membrane;	-	-
CCM_09127	975.457	60.0901	-4.02088	0.0417673	0.158646	NW_006271976.1	GO:0004568;GO:0005975	K01183	sordNOG15763;opiNOG53004	GM	sp|E9ENC6|CHI3_METRA Endochitinase 3 OS=Metarhizium robertsii (strain ARSEF 23 / ATCC MYA-3075) GN=chi3 PE=3 SV=1	chitinase 1 precursor, putative	18171130	GO:0005975//carbohydrate metabolic process;	-	GO:0004568//chitinase activity;	ko00520(Amino sugar and nucleotide sugar metabolism)
CCM_08939	750.92	367.821	-1.02966	0.0430017	0.162247	NW_006271975.1	-	-	sordNOG07624;opiNOG05660	U	sp|Q2KTC2|MX_DICLA Interferon-induced GTP-binding protein Mx OS=Dicentrarchus labrax GN=mx PE=2 SV=2	Dynamin family protein	18170944	-	-	-	-
CCM_07219	16.4663	4.4836	-1.87679	0.043337	0.162937	NW_006271973.1	GO:0016021;GO:0006950	-	opiNOG18246;sordNOG11531	S	sp|B3LJA1|RSB1_YEAS1 Sphingoid long-chain base transporter RSB1 OS=Saccharomyces cerevisiae (strain RM11-1a) GN=RSB1 PE=3 SV=2	RTA1 domain protein	18169230	GO:0006950//response to stress;	GO:0016021//integral component of membrane;	-	-
CCM_02085	397.29	27.2474	-3.866	0.0437195	0.164055	NW_006271970.1	GO:0016021;GO:0006810;GO:0005215	-	opiNOG07665;sordNOG06852	G	sp|Q51389|GLPF_PSEAE Glycerol uptake facilitator protein OS=Pseudomonas aeruginosa (strain ATCC 15692 / DSM 22644 / CIP 104116 / JCM 14847 / LMG 12228 / 1C / PRS 101 / PAO1) GN=glpF PE=3 SV=2	glycerol uptake facilitator, putative	18164114	GO:0006810//transport;	GO:0016021//integral component of membrane;	GO:0005215//transporter activity;	-
CCM_03489	275.967	12.1422	-4.50639	0.0441015	0.165038	NW_006271970.1	GO:0006508;GO:0004252	K01312	pleNOG05098;opiNOG34692	E	sp|P35035|TRY1_ANOGA Trypsin-1 OS=Anopheles gambiae GN=TRYP1 PE=2 SV=3	trypsin-like serine protease	18165515	GO:0006508//proteolysis;	-	GO:0004252//serine-type endopeptidase activity;	ko05164(Influenza A);ko04974(Protein digestion and absorption);ko04972(Pancreatic secretion);ko04080(Neuroactive ligand-receptor interaction)
CCM_00791	1168.54	284.01	-2.04069	0.045344	0.168119	NW_006271969.1	GO:0030245;GO:0008422;GO:0102483	K05349	sordNOG06647;sordNOG09567	G	sp|A5ABF5|BGLM_ASPNC Probable beta-glucosidase M OS=Aspergillus niger (strain CBS 513.88 / FGSC A1513) GN=bglM PE=3 SV=1	glycosyl hydrolase, putative	18162825	GO:0030245//cellulose catabolic process;	-	GO:0008422//beta-glucosidase activity;GO:0102483//scopolin beta-glucosidase activity;	ko00940(Phenylpropanoid biosynthesis);ko00500(Starch and sucrose metabolism);ko00460(Cyanoamino acid metabolism)
CCM_07480	3465.29	891.639	-1.95845	0.0459524	0.169851	NW_006271974.1	GO:0016614;GO:0055114;GO:0050660	-	sordNOG08147;opiNOG06135	R	sp|P18172|DHGL_DROPS Glucose dehydrogenase [FAD, quinone] OS=Drosophila pseudoobscura pseudoobscura GN=Gld PE=3 SV=4	GMC oxidoreductase, putative	18169491	GO:0055114//obsolete oxidation-reduction process;	-	GO:0016614//oxidoreductase activity, acting on CH-OH group of donors;GO:0050660//flavin adenine dinucleotide binding;	-
CCM_02036	750.794	134.953	-2.47596	0.0470841	0.17251	NW_006271970.1	GO:0016021	-	opiNOG38413	S	-	hypothetical protein	18164065	-	GO:0016021//integral component of membrane;	-	-
CCM_01700	1482.91	712.401	-1.05766	0.0482291	0.175569	NW_006271969.1	GO:0016884	K01426	sorNOG06853;sordNOG09718	J	sp|Q9URY4|YI01_SCHPO Putative amidase C869.01 OS=Schizosaccharomyces pombe (strain 972 / ATCC 24843) GN=SPAC869.01 PE=3 SV=1	amidase family protein	18163730	-	-	GO:0016884//carbon-nitrogen ligase activity, with glutamine as amido-N-donor;	ko00643(Styrene degradation);ko00627(Aminobenzoate degradation);ko00380(Tryptophan metabolism);ko00360(Phenylalanine metabolism);ko00330(Arginine and proline metabolism)
CCM_02081	147.212	35.9777	-2.03272	0.0493373	0.178725	NW_006271970.1	-	-	-	-	-	hypothetical protein	18164110	-	-	-	-
CCM_05487	615.851	224.643	-1.45495	0.0495029	0.179002	NW_006271972.1	-	-	hypNOG14153;sordNOG15248	S	-	hypothetical protein	18167505	-	-	-	-
CCM_09041	64.0684	67270.3	10.0361	5.25072e-124	5.05382e-120	NW_006271975.1	GO:0008152;GO:0016874	-	sordNOG13532;sorNOG06812;opiNOG29960	I	sp|Q42982|4CL2_ORYSJ Probable 4-coumarate--CoA ligase 2 OS=Oryza sativa subsp. japonica GN=4CL2 PE=2 SV=2	AMP dependent CoA ligase, putative	18171045	GO:0008152//metabolic process;	-	GO:0016874//ligase activity;	-
CCM_09042	331.333	99032.1	8.22347	1.93182e-98	6.19793e-95	NW_006271975.1	GO:0031177;GO:0016740;GO:0008152	-	COG3321;opiNOG54134	QI	sp|Q5SBL6|FSDS_FUSHE Fusaridione A synthetase fsdS OS=Fusarium heterosporum GN=fsdS PE=3 SV=2	polyketide synthase, putative	18171046	GO:0008152//metabolic process;	-	GO:0031177//phosphopantetheine binding;GO:0016740//transferase activity;	-
CCM_00990	211.468	22883.4	6.75772	1.50587e-75	3.6235e-72	NW_006271969.1	GO:0005737;GO:0016627;GO:0016021;GO:0055114;GO:0006629	-	opiNOG04155;sordNOG08642	IR	-	hypothetical protein	18163023	GO:0055114//obsolete oxidation-reduction process;GO:0006629//lipid metabolic process;	GO:0005737//cytoplasm;GO:0016021//integral component of membrane;	GO:0016627//oxidoreductase activity, acting on the CH-CH group of donors;	-
CCM_04514	133.786	14046.7	6.71416	7.35492e-74	1.41582e-70	NW_006271971.1	-	-	sordNOG15620;COG2202	ST	sp|Q01371|WC1_NEUCR White collar 1 protein OS=Neurospora crassa (strain ATCC 24698 / 74-OR23-1A / CBS 708.71 / DSM 1257 / FGSC 987) GN=wc-1 PE=1 SV=2	GATA transcription factor LreA	18166537	-	-	-	-
CCM_09040	61.9574	5857.44	6.56285	8.33026e-69	1.14541e-65	NW_006271975.1	GO:0016021;GO:0055085	-	sorNOG06303;opiNOG13884	R	sp|Q2UPC1|ACLA_ASPOR MFS efflux transporter aclA OS=Aspergillus oryzae (strain ATCC 42149 / RIB 40) GN=aclA PE=3 SV=1	MFS multidrug transporter, putative	18171044	GO:0055085//transmembrane transport;	GO:0016021//integral component of membrane;	-	-
CCM_06056	541.035	36392.8	6.07179	3.67435e-64	4.42071e-61	NW_006271972.1	GO:0035672;GO:0015421;GO:0016021;GO:0005737;GO:0051286;GO:1990847;GO:0032153;GO:0005524	K05658	sordNOG04851	Q	sp|P12866|STE6_YEAST Alpha-factor-transporting ATPase OS=Saccharomyces cerevisiae (strain ATCC 204508 / S288c) GN=STE6 PE=1 SV=1	a-Factor sex pheromone exporter	18168071	GO:0035672//oligopeptide transmembrane transport;GO:1990847//obsolete peptide pheromone transmembrane export involved in positive regulation of conjugation with cellular fusion;	GO:0016021//integral component of membrane;GO:0005737//cytoplasm;GO:0051286//cell tip;GO:0032153//cell division site;	GO:0015421//ABC-type oligopeptide transporter activity;GO:0005524//ATP binding;	ko05226(Gastric cancer);ko05206(MicroRNAs in cancer);ko04976(Bile secretion);ko02010(ABC transporters)
CCM_07084	3.78136	861.236	7.83136	9.55502e-62	1.02186e-58	NW_006271973.1	GO:0006950;GO:0016021	-	hypNOG04233;sordNOG06213	S	sp|O13780|YEO2_SCHPO Uncharacterized protein C17G6.02c OS=Schizosaccharomyces pombe (strain 972 / ATCC 24843) GN=SPAC17G6.02c PE=4 SV=1	RTA1 like protein	18169095	GO:0006950//response to stress;	GO:0016021//integral component of membrane;	-	-
CCM_05702	124	7440.81	5.90705	5.87442e-61	5.65413e-58	NW_006271972.1	-	K03098	sordNOG12717;opiNOG28862;sorNOG07779	RLM	-	Calycin-like protein	18167720	-	-	-	-
CCM_06821	506.262	182403	8.49303	1.75767e-50	1.53796e-47	NW_006271973.1	-	-	euNOG57990;sordNOG12193	O	sp|P19752|HSP30_NEUCR 30 kDa heat shock protein OS=Neurospora crassa (strain ATCC 24698 / 74-OR23-1A / CBS 708.71 / DSM 1257 / FGSC 987) GN=hsp30 PE=3 SV=1	30 kDa heat shock protein	18168832	-	-	-	-
CCM_05773	14.6461	2475.94	7.40131	2.46238e-49	1.97504e-46	NW_006271972.1	-	-	necNOG12968;opiNOG60451;sordNOG15713;opiNOG45647	S	-	hypothetical protein	18167791	-	-	-	-
CCM_01055	6.79936	618.43	6.50707	4.70493e-48	3.48346e-45	NW_006271969.1	-	-	opiNOG43883	S	-	hypothetical protein	18163088	-	-	-	-
CCM_07855	12818.2	345204	4.75119	2.50812e-46	1.72433e-43	NW_006271974.1	-	-	-	-	-	RNA binding protein	18169865	-	-	-	-
CCM_05594	67.4252	5867.6	6.44334	1.46102e-43	9.3749e-41	NW_006271972.1	-	-	sordNOG14962;opiNOG45933;opiNOG45017	S	-	glucose repressible protein Grg1	18167612	-	-	-	-
CCM_08554	10.4912	530.617	5.66042	6.4424e-40	3.87551e-37	NW_006271975.1	-	-	sordNOG14822;sordNOG15756;hypNOG13117;sordNOG15796	S	-	hypothetical protein	18170561	-	-	-	-
CCM_09038	8.9212	460.427	5.68959	2.28298e-38	1.29257e-35	NW_006271975.1	GO:0006950;GO:0016021	-	opiNOG56426;opiNOG16708;hypNOG06844	S	sp|P40113|RTM1_YEASX Protein RTM1 OS=Saccharomyces cerevisiae GN=RTM1 PE=3 SV=1	RTA1 like protein	18171042	GO:0006950//response to stress;	GO:0016021//integral component of membrane;	-	-
CCM_00151	180.749	3476.84	4.26572	2.45388e-37	1.31215e-34	NW_006271969.1	GO:0016829	K01669	sordNOG09856;opiNOG02695	TL	sp|P27526|PHR_NEUCR Deoxyribodipyrimidine photo-lyase OS=Neurospora crassa (strain ATCC 24698 / 74-OR23-1A / CBS 708.71 / DSM 1257 / FGSC 987) GN=phr PE=3 SV=2	deoxyribodipyrimidine photo-lyase Phr1, putative	18162186	-	-	GO:0016829//lyase activity;	-
CCM_05703	805.886	13860.1	4.10421	1.57663e-36	7.98688e-34	NW_006271972.1	GO:0008168;GO:0032259	-	opiNOG07324;sordNOG12146	R	sp|Q5C9L6|CNMT_THLFG (S)-coclaurine N-methyltransferase OS=Thalictrum flavum subsp. glaucum PE=1 SV=1	SAM-dependent methyltransferase	18167721	GO:0032259//methylation;	-	GO:0008168//methyltransferase activity;	-
CCM_00907	258.897	4565.08	4.14019	1.90253e-36	9.1559e-34	NW_006271969.1	GO:0016021	-	sordNOG13016;sordNOG13248	S	-	integral membrane protein	18162941	-	GO:0016021//integral component of membrane;	-	-
CCM_05377	54.1131	1238.09	4.51599	2.66499e-36	1.22145e-33	NW_006271972.1	-	-	-	-	-	hypothetical protein	18167395	-	-	-	-
CCM_03587	120.524	3903.72	5.01746	8.47946e-36	3.70976e-33	NW_006271970.1	GO:0005576;GO:0005975;GO:0030248;GO:0004553	K01183	NOG126988;NOG122945;opiNOG07753	G	sp|E9F9R9|CHI2_METRA Endochitinase 2 OS=Metarhizium robertsii (strain ARSEF 23 / ATCC MYA-3075) GN=chi2 PE=3 SV=2	chitinase 3 precursor, putative	18165613	GO:0005975//carbohydrate metabolic process;	GO:0005576//extracellular region;	GO:0030248//cellulose binding;GO:0004553//hydrolase activity, hydrolyzing O-glycosyl compounds;	ko00520(Amino sugar and nucleotide sugar metabolism)
CCM_00834	297.364	4665.43	3.97171	4.49813e-34	1.88237e-31	NW_006271969.1	-	-	opiNOG33303;treNOG09656	S	-	hypothetical protein	18162868	-	-	-	-
CCM_01015	138.314	2216.21	4.00208	2.36884e-33	9.50005e-31	NW_006271969.1	-	-	pleNOG08937;opiNOG23821	S	-	hypothetical protein	18163048	-	-	-	-
CCM_00774	335.127	4660.87	3.79782	1.31117e-31	4.85383e-29	NW_006271969.1	GO:0003913;GO:0006281	K01669	opiNOG03959;sordNOG09425	TL	sp|Q7SI68|CRYD_NEUCR Putative cryptochrome DASH, mitochondrial OS=Neurospora crassa (strain ATCC 24698 / 74-OR23-1A / CBS 708.71 / DSM 1257 / FGSC 987) GN=cry PE=3 SV=1	cryptochrome DASH	18162808	GO:0006281//DNA repair;	-	GO:0003913//DNA photolyase activity;	-
CCM_00938	31.7692	608.117	4.25865	2.82273e-30	1.00625e-27	NW_006271969.1	-	-	opiNOG42342;sordNOG15271	S	-	hypothetical protein	18162971	-	-	-	-
CCM_00420	462.865	5372.38	3.5369	5.27844e-29	1.81446e-26	NW_006271969.1	-	K00574	sordNOG06517;opiNOG15338	R	sp|O53732|UFAA1_MYCTU Tuberculostearic acid methyltransferase UfaA1 OS=Mycobacterium tuberculosis (strain ATCC 25618 / H37Rv) GN=ufaA1 PE=1 SV=3	methoxy mycolic acid synthase 1	18162455	-	-	-	-
CCM_05039	53.8651	8760.05	7.34544	5.62454e-29	1.86676e-26	NW_006271972.1	GO:0016620;GO:0055114	-	sordNOG14962;hypNOG13793;opiNOG45017	S	-	Grg1 protein	18167059	GO:0055114//obsolete oxidation-reduction process;	-	GO:0016620//oxidoreductase activity, acting on the aldehyde or oxo group of donors, NAD or NADP as acceptor;	-
CCM_06796	133.523	1562.44	3.54864	2.11109e-26	6.77309e-24	NW_006271973.1	GO:0008152;GO:0055085;GO:0016846;GO:0016021	K15111	opiNOG04502;sordNOG11647	C	sp|O60029|PET8_ASHGO Putative mitochondrial carrier protein PET8 OS=Ashbya gossypii (strain ATCC 10895 / CBS 109.51 / FGSC 9923 / NRRL Y-1056) GN=PET8 PE=3 SV=1	Mitochondrial carrier protein PET8	18168807	GO:0008152//metabolic process;GO:0055085//transmembrane transport;	GO:0016021//integral component of membrane;	GO:0016846//carbon-sulfur lyase activity;	-
CCM_06862	37.9095	579.205	3.93344	8.74945e-26	2.71656e-23	NW_006271973.1	GO:0005199;GO:0009277	-	eurotNOG06611;opiNOG67177	R	sp|P28346|RODL_EMENI Rodlet protein OS=Emericella nidulans (strain FGSC A4 / ATCC 38163 / CBS 112.46 / NRRL 194 / M139) GN=rodA PE=2 SV=1	Hydrophobin	18168873	-	GO:0009277//fungal-type cell wall;	GO:0005199//structural constituent of cell wall;	-
CCM_09424	743.77	7271.42	3.28931	1.47474e-25	4.43575e-23	NW_006271977.1	GO:0016884	-	sordNOG06224;sordNOG05310	KR	sp|Q9LVH5|OE64C_ARATH Outer envelope protein 64, chloroplastic OS=Arabidopsis thaliana GN=OEP64 PE=1 SV=1	amidase, putative	18171427	-	-	GO:0016884//carbon-nitrogen ligase activity, with glutamine as amido-N-donor;	-
CCM_03788	512.981	24673.2	5.5879	7.81671e-25	2.27987e-22	NW_006271971.1	GO:0022626;GO:0050790;GO:0000774;GO:0002181;GO:0071629;GO:0005634	K09562	sordNOG08193;sordNOG10808	O	sp|Q4I624|FES1_GIBZE Hsp70 nucleotide exchange factor FES1 OS=Gibberella zeae (strain PH-1 / ATCC MYA-4620 / FGSC 9075 / NRRL 31084) GN=FES1 PE=3 SV=1	Hsp70 nucleotide exchange factor (Fes1), putative	18165811	GO:0050790//regulation of catalytic activity;GO:0002181//cytoplasmic translation;GO:0071629//cytoplasm protein quality control by the ubiquitin-proteasome system;	GO:0022626//cytosolic ribosome;GO:0005634//nucleus;	GO:0000774//adenyl-nucleotide exchange factor activity;	ko04141(Protein processing in endoplasmic reticulum)
CCM_04804	39323.9	352113	3.16256	1.91433e-24	5.41924e-22	NW_006271971.1	GO:0005524	K03283	sordNOG10587;opiNOG02241	O	sp|Q01233|HSP70_NEUCR Heat shock 70 kDa protein OS=Neurospora crassa (strain ATCC 24698 / 74-OR23-1A / CBS 708.71 / DSM 1257 / FGSC 987) GN=hsps-1 PE=2 SV=2	heat shock 70 kDa protein	18166825	-	-	GO:0005524//ATP binding;	ko05417(Lipid and atherosclerosis);ko05162(Measles);ko05145(Toxoplasmosis);ko05134(Legionellosis);ko05020(Prion disease);ko04915(Estrogen signaling pathway);ko04612(Antigen processing and presentation);ko04213(Longevity regulating pathway - multiple species);ko04144(Endocytosis);ko04141(Protein processing in endoplasmic reticulum);ko04010(MAPK signaling pathway);ko03040(Spliceosome)
CCM_00908	1156.55	10103.8	3.127	5.93834e-24	1.63304e-21	NW_006271969.1	-	-	sordNOG12450;magNOG12254	S	-	period circadian protein, putative	18162942	-	-	-	-
CCM_02531	106.373	23391.7	7.78071	1.06155e-23	2.83817e-21	NW_006271970.1	GO:0005634;GO:0008270;GO:0006351;GO:0003677	-	sordNOG06328	S	sp|D7UQ41|SOL4_ALTSO Probable transcription factor sol4 OS=Alternaria solani GN=sol4 PE=4 SV=1	Fungal specific transcription factor	18164558	GO:0006351//transcription, DNA-templated;	GO:0005634//nucleus;	GO:0008270//zinc ion binding;GO:0003677//DNA binding;	-
CCM_08804	139.382	1379.71	3.30725	1.3712e-23	3.56698e-21	NW_006271975.1	-	-	COG0251	J	-	Endoribonuclease L-PSP/chorismate mutase-like protein	18170809	-	-	-	-
CCM_02535	56.7799	662.832	3.54519	1.4613e-23	3.70132e-21	NW_006271970.1	GO:0008168;GO:0032259	-	eurotNOG10044;opiNOG53136	R	sp|Q0CCX8|GEDG_ASPTN Methyltransferase gedG OS=Aspergillus terreus (strain NIH 2624 / FGSC A1156) GN=gedG PE=3 SV=1	Methyltransferase type 11	18164562	GO:0032259//methylation;	-	GO:0008168//methyltransferase activity;	-
CCM_05075	6.32085	195.809	4.95318	2.02389e-23	4.86999e-21	NW_006271972.1	-	-	-	-	-	hypothetical protein	18167095	-	-	-	-
CCM_06020	98.0006	1030.12	3.39388	2.0861e-23	4.89724e-21	NW_006271972.1	GO:0004190;GO:0016021;GO:0006508	-	sordNOG06521;sorNOG06357	O	sp|Q8NKB6|OPSB_ASPOR Probable aspartic-type endopeptidase opsB OS=Aspergillus oryzae (strain ATCC 42149 / RIB 40) GN=opsB PE=2 SV=1	Peptidase A1	18168038	GO:0006508//proteolysis;	GO:0016021//integral component of membrane;	GO:0004190//aspartic-type endopeptidase activity;	-
CCM_09213	21.5143	345.472	4.0052	4.87853e-23	1.118e-20	NW_006271976.1	GO:0008654;GO:0004609	K01613	sordNOG06687	I	sp|P0DPA6|PSID_PSICU L-tryptophan decarboxylase psiD OS=Psilocybe cubensis GN=psiD PE=1 SV=1	phosphatidylserine decarboxylase family protein	18171216	GO:0008654//phospholipid biosynthetic process;	-	GO:0004609//phosphatidylserine decarboxylase activity;	ko00564(Glycerophospholipid metabolism)
CCM_00468	847.188	7306.68	3.10846	5.20304e-23	1.16463e-20	NW_006271969.1	-	-	sordNOG14958;hypNOG14250;opiNOG46620	S	-	hypothetical protein	18162503	-	-	-	-
CCM_04853	1.17138	218.025	7.54015	8.35676e-23	1.82804e-20	NW_006271971.1	-	-	-	-	-	hypothetical protein	18166874	-	-	-	-
CCM_08218	16.321	288.925	4.14589	2.12627e-22	4.54785e-20	NW_006271974.1	-	-	-	-	-	hypothetical protein	18170226	-	-	-	-
CCM_03576	932.814	7640.51	3.03401	2.73204e-22	5.7165e-20	NW_006271970.1	GO:0004181;GO:0006508	K01293	opiNOG04243	E	sp|O13968|YE48_SCHPO Uncharacterized carboxypeptidase C24C9.08 OS=Schizosaccharomyces pombe (strain 972 / ATCC 24843) GN=SPAC24C9.08 PE=3 SV=1	vacuolar carboxypeptidase Cps1, putative	18165602	GO:0006508//proteolysis;	-	GO:0004181//metallocarboxypeptidase activity;	-
CCM_02741	620.231	4945.03	2.9951	9.62348e-22	1.97076e-19	NW_006271970.1	-	-	hypNOG06251;opiNOG22413	S	-	hypothetical protein	18164768	-	-	-	-
CCM_06110	0.364774	1115.01	11.5778	1.06092e-21	2.12738e-19	NW_006271972.1	-	-	-	-	-	hypothetical protein	18168125	-	-	-	-
CCM_01265	1.71526	243.164	7.14736	1.11241e-21	2.18508e-19	NW_006271969.1	GO:0016491;GO:0010181;GO:0055114	-	sorNOG00032;sordNOG10453;opiNOG27957	HSR	sp|Q01358|BLI3_NEUCR Protein bli-3 OS=Neurospora crassa (strain ATCC 24698 / 74-OR23-1A / CBS 708.71 / DSM 1257 / FGSC 987) GN=bli-3 PE=2 SV=1	protein bli-3	18163296	GO:0055114//obsolete oxidation-reduction process;	-	GO:0016491//oxidoreductase activity;GO:0010181//FMN binding;	-
CCM_07790	972.61	11889	3.61162	1.36056e-21	2.61909e-19	NW_006271974.1	GO:0042626;GO:0005524;GO:0016021;GO:0006855;GO:0005886	-	sordNOG05136;opiNOG02145	Q	sp|A0A0D1CZ63|FER6_USTMA Multidrug resistance protein fer6 OS=Ustilago maydis (strain 521 / FGSC 9021) GN=fer6 PE=2 SV=1	multidrug resistance-associated protein 5	18169800	GO:0006855//xenobiotic transmembrane transport;	GO:0016021//integral component of membrane;GO:0005886//plasma membrane;	GO:0042626//ATPase-coupled transmembrane transporter activity;GO:0005524//ATP binding;	-
CCM_03595	65.9456	3334.54	5.66007	7.60233e-21	1.43475e-18	NW_006271970.1	GO:0015179;GO:0015807;GO:0005887;GO:0015297;GO:0003333	-	opiNOG01812;COG0531	E	sp|Q9ZU50|BAT1_ARATH Amino-acid permease BAT1 OS=Arabidopsis thaliana GN=BAT1 PE=2 SV=2	amino acid/polyamine transporter I	18165621	GO:0015807//L-amino acid transport;GO:0003333//amino acid transmembrane transport;	GO:0005887//integral component of plasma membrane;	GO:0015179//L-amino acid transmembrane transporter activity;GO:0015297//antiporter activity;	-
CCM_09350	90.2553	846.518	3.22946	1.01397e-20	1.87682e-18	NW_006271977.1	GO:0016787;GO:0051539;GO:0006284	K03575	sordNOG11758	L	sp|Q9UIF7|MUTYH_HUMAN Adenine DNA glycosylase OS=Homo sapiens GN=MUTYH PE=1 SV=1	A/G-specific adenine glycosylase	18171353	GO:0006284//base-excision repair;	-	GO:0016787//hydrolase activity;GO:0051539//4 iron, 4 sulfur cluster binding;	ko03410(Base excision repair)
CCM_03585	34.3073	524.161	3.93342	3.91003e-20	7.10076e-18	NW_006271970.1	-	-	hypNOG14200;sorNOG08558;sordNOG14926	S	-	hypothetical protein	18165611	-	-	-	-
CCM_06772	173.447	1358.69	2.96965	7.38307e-20	1.31596e-17	NW_006271973.1	-	-	hypNOG09902;sordNOG06478;opiNOG17533	S	-	hypothetical protein	18168785	-	-	-	-
CCM_07839	27379.2	186691	2.7695	1.25191e-19	2.19085e-17	NW_006271974.1	GO:0005524;GO:0006950;GO:0006457;GO:0051082	K04079	opiNOG01126;sordNOG09788	O	sp|O43109|HSP90_PODAS Heat shock protein 90 homolog OS=Podospora anserina GN=MOD-E PE=3 SV=1	heat shock protein 90	18169849	GO:0006950//response to stress;GO:0006457//protein folding;	-	GO:0005524//ATP binding;GO:0051082//unfolded protein binding;	ko05418(Fluid shear stress and atherosclerosis);ko05417(Lipid and atherosclerosis);ko05215(Prostate cancer);ko05207(Chemical carcinogenesis - receptor activation);ko05200(Pathways in cancer);ko05132(Salmonella infection);ko04915(Estrogen signaling pathway);ko04914(Progesterone-mediated oocyte maturation);ko04659(Th17 cell differentiation);ko04657(IL-17 signaling pathway);ko04626(Plant-pathogen in…
CCM_00906	203.998	1533.83	2.91051	1.94756e-19	3.31896e-17	NW_006271969.1	-	-	-	-	-	hypothetical protein	18162940	-	-	-	-
CCM_03920	118.046	941.45	2.99553	1.96551e-19	3.31896e-17	NW_006271971.1	-	-	sordNOG12856;opiNOG35177;sordNOG12783	S	-	hypothetical protein	18165943	-	-	-	-
CCM_02585	3100.88	20434.2	2.72023	2.13088e-19	3.53615e-17	NW_006271970.1	GO:0008289	-	opiNOG10888	S	sp|Q10327|YD72_SCHPO Uncharacterized protein C32A11.02c OS=Schizosaccharomyces pombe (strain 972 / ATCC 24843) GN=SPAC32A11.02c PE=4 SV=1	hypothetical protein	18164612	-	-	GO:0008289//lipid binding;	-
CCM_07352	338.129	2361.35	2.80397	3.41682e-19	5.57404e-17	NW_006271974.1	GO:0016021;GO:0055085	-	sordNOG04251	R	sp|G3XMC9|AZAK_ASPNA Efflux pump azaK OS=Aspergillus niger (strain ATCC 1015 / CBS 113.46 / FGSC A1144 / LSHB Ac4 / NCTC 3858a / NRRL 328 / USDA 3528.7) GN=azaK PE=2 SV=1	Major facilitator superfamily transporter	18169363	GO:0055085//transmembrane transport;	GO:0016021//integral component of membrane;	-	-
CCM_02751	349.353	2442.36	2.80552	3.95744e-19	6.3484e-17	NW_006271970.1	GO:0016021;GO:0055114;GO:0016628	K00222	sordNOG10146	I	sp|Q01447|ERG24_FUSSO Delta(14)-sterol reductase OS=Fusarium solani subsp. pisi PE=3 SV=1	delta(14)-sterol reductase	18164778	GO:0055114//obsolete oxidation-reduction process;	GO:0016021//integral component of membrane;	GO:0016628//oxidoreductase activity, acting on the CH-CH group of donors, NAD or NADP as acceptor;	ko00100(Steroid biosynthesis)
CCM_08948	11.0351	230.442	4.38424	2.30791e-18	3.58285e-16	NW_006271975.1	GO:0006139	-	-	-	-	hypothetical protein	18170952	GO:0006139//nucleobase-containing compound metabolic process;	-	-	-
CCM_08127	744.849	11627.8	3.96449	3.07515e-18	4.69815e-16	NW_006271974.1	-	-	opiNOG45672	S	-	mismatched base pair and cruciform DNA recognition protein, putative	18170136	-	-	-	-
CCM_02530	34.9009	347.516	3.31574	5.74727e-18	8.64336e-16	NW_006271970.1	GO:0055085;GO:0022857;GO:0016021	-	sordNOG07611;opiNOG03112	P	sp|A0A1D8PN12|GIT2_CANAL Glycerophosphodiester transporter GIT2 OS=Candida albicans (strain SC5314 / ATCC MYA-2876) GN=GIT2 PE=2 SV=1	MFS phospholipid transporter Git1	18164557	GO:0055085//transmembrane transport;	GO:0016021//integral component of membrane;	GO:0022857//transmembrane transporter activity;	-
CCM_08302	43.5338	405.979	3.2212	6.26282e-18	9.27379e-16	NW_006271975.1	GO:0016021	-	opiNOG03174;sordNOG07410	S	-	hypothetical protein	18170310	-	GO:0016021//integral component of membrane;	-	-
CCM_01430	266.862	1817.17	2.76753	8.21176e-18	1.19755e-15	NW_006271969.1	GO:0050662;GO:0003824	-	opiNOG03439;sordNOG05428	R	sp|O74482|YQJ9_SCHPO Uncharacterized protein C1840.09 OS=Schizosaccharomyces pombe (strain 972 / ATCC 24843) GN=SPCC1840.09 PE=3 SV=1	NAD dependent epimerase/dehydratase family protein	18163461	-	-	GO:0050662//obsolete coenzyme binding;GO:0003824//catalytic activity;	-
CCM_00632	671.403	4182.07	2.63897	8.96458e-18	1.28782e-15	NW_006271969.1	GO:0016021	K17278	opiNOG29938;sordNOG12306;sorNOG06768	R	sp|Q12091|DAP1_YEAST Damage response protein 1 OS=Saccharomyces cerevisiae (strain ATCC 204508 / S288c) GN=DAP1 PE=1 SV=1	membrane-associated progesterone receptor component 1	18162667	-	GO:0016021//integral component of membrane;	-	-
CCM_00339	17.2444	223.337	3.69502	1.40424e-17	1.98761e-15	NW_006271969.1	-	-	-	-	-	hypothetical protein	18162374	-	-	-	-
CCM_01710	653.911	4037.67	2.62636	1.54642e-17	2.15714e-15	NW_006271969.1	GO:0008270;GO:0006351	-	sordNOG12127	K	sp|Q6C0K9|BYE1_YARLI Transcription factor BYE1 OS=Yarrowia lipolytica (strain CLIB 122 / E 150) GN=BYE1 PE=3 SV=1	PHD finger domain protein, putative	18163740	GO:0006351//transcription, DNA-templated;	-	GO:0008270//zinc ion binding;	-
CCM_01498	938.266	10420.9	3.47333	1.91442e-17	2.63232e-15	NW_006271969.1	GO:0016021	-	opiNOG20622;sordNOG07415	S	-	hypothetical protein	18163529	-	GO:0016021//integral component of membrane;	-	-
CCM_05476	592.701	5537.14	3.22376	2.68031e-17	3.63352e-15	NW_006271972.1	-	-	sordNOG13916;opiNOG44854	S	-	hypothetical protein	18167494	-	-	-	-
CCM_02674	0.675243	338.252	8.96847	3.95708e-17	5.28984e-15	NW_006271970.1	GO:0055114;GO:0016491	-	sordNOG11171;sorNOG02601;opiNOG20662	Q	sp|Q9RPT1|RHLG_PSEAE Rhamnolipids biosynthesis 3-oxoacyl-[acyl-carrier-protein] reductase OS=Pseudomonas aeruginosa (strain ATCC 15692 / DSM 22644 / CIP 104116 / JCM 14847 / LMG 12228 / 1C / PRS 101 / PAO1) GN=rhlG PE=1 SV=1	short chain dehydrogenase/reductase family	18164701	GO:0055114//obsolete oxidation-reduction process;	-	GO:0016491//oxidoreductase activity;	-
CCM_07854	231.941	2282.29	3.29865	7.94967e-17	1.04816e-14	NW_006271974.1	GO:0016021	-	-	-	-	hypothetical protein	18169864	-	GO:0016021//integral component of membrane;	-	-
CCM_07874	3016.53	16028	2.40963	6.05584e-16	7.76306e-14	NW_006271974.1	-	-	sorNOG08845;sorNOG08840;opiNOG41588	S	sp|Q7S6U4|CVNH_NEUCR Cyanovirin-N homolog OS=Neurospora crassa (strain ATCC 24698 / 74-OR23-1A / CBS 708.71 / DSM 1257 / FGSC 987) GN=NCU05495 PE=1 SV=2	Cyanovirin-N	18169884	-	-	-	-
CCM_07702	207.794	1966.6	3.24248	8.40005e-16	1.03655e-13	NW_006271974.1	GO:0016042;GO:0003847	K01062	sordNOG04427;sorNOG02748;opiNOG21371	I	sp|Q90678|PAFA_CHICK Platelet-activating factor acetylhydrolase OS=Gallus gallus GN=PLA2G7 PE=2 SV=1	phospholipase A2, group VII	18169712	GO:0016042//lipid catabolic process;	-	GO:0003847//1-alkyl-2-acetylglycerophosphocholine esterase activity;	ko00565(Ether lipid metabolism)
CCM_09039	157.24	957.804	2.60676	1.06586e-15	1.29859e-13	NW_006271975.1	GO:0006357;GO:0008270;GO:0000981;GO:0005634	-	opiNOG51980;sordNOG11848	S	sp|Q12151|UPC2_YEAST Sterol uptake control protein 2 OS=Saccharomyces cerevisiae (strain ATCC 204508 / S288c) GN=UPC2 PE=1 SV=1	C6 finger domain protein, putative	18171043	GO:0006357//regulation of transcription by RNA polymerase II;	GO:0005634//nucleus;	GO:0008270//zinc ion binding;GO:0000981//DNA-binding transcription factor activity, RNA polymerase II-specific;	-
CCM_01125	49.6313	386.646	2.96169	1.37581e-15	1.65527e-13	NW_006271969.1	GO:0006468;GO:0004672;GO:0005524	-	sordNOG06704;hypNOG14133;opiNOG00173	T	sp|Q91VB2|KCC1G_MOUSE Calcium/calmodulin-dependent protein kinase type 1G OS=Mus musculus GN=Camk1g PE=1 SV=1	Protein kinase-like domain	18163157	GO:0006468//protein phosphorylation;	-	GO:0004672//protein kinase activity;GO:0005524//ATP binding;	-
CCM_03515	1259.28	6618.79	2.39397	2.78035e-15	3.30381e-13	NW_006271970.1	GO:0015171;GO:0016021;GO:0003333	K19564	sordNOG04425	E	sp|P19807|HNM1_YEAST Choline transport protein OS=Saccharomyces cerevisiae (strain ATCC 204508 / S288c) GN=HNM1 PE=1 SV=1	GABA permease, putative	18165541	GO:0003333//amino acid transmembrane transport;	GO:0016021//integral component of membrane;	GO:0015171//amino acid transmembrane transporter activity;	-
CCM_00451	1584.93	8022.45	2.33963	3.52832e-15	4.0538e-13	NW_006271969.1	GO:0008270;GO:0016491;GO:0055114	K13953	opiNOG19540	Q	sp|P07754|ADH3_EMENI Alcohol dehydrogenase 3 OS=Emericella nidulans (strain FGSC A4 / ATCC 38163 / CBS 112.46 / NRRL 194 / M139) GN=alcC PE=3 SV=1	alcohol dehydrogenase	18162486	GO:0055114//obsolete oxidation-reduction process;	-	GO:0008270//zinc ion binding;GO:0016491//oxidoreductase activity;	ko00982(Drug metabolism - cytochrome P450);ko00980(Metabolism of xenobiotics by cytochrome P450);ko00830(Retinol metabolism);ko00626(Naphthalene degradation);ko00625(Chloroalkane and chloroalkene degradation);ko00620(Pyruvate metabolism);ko00350(Tyrosine metabolism);ko00071(Fatty acid degradation);ko00010(Glycolysis / Gluconeogenesis)
CCM_07353	31.9836	979.168	4.93615	3.53786e-15	4.0538e-13	NW_006271974.1	GO:0005737;GO:0000287;GO:0044208;GO:0005525;GO:0004019	K01939	sorNOG02627;sordNOG09078	F	sp|Q7S604|PURA_NEUCR Adenylosuccinate synthetase OS=Neurospora crassa (strain ATCC 24698 / 74-OR23-1A / CBS 708.71 / DSM 1257 / FGSC 987) GN=NCU09789 PE=3 SV=1	adenylosuccinate synthetase	18169364	GO:0044208//'de novo' AMP biosynthetic process;	GO:0005737//cytoplasm;	GO:0000287//magnesium ion binding;GO:0005525//GTP binding;GO:0004019//adenylosuccinate synthase activity;	ko00250(Alanine, aspartate and glutamate metabolism);ko00230(Purine metabolism)
CCM_06868	21.0696	211.709	3.32885	5.84715e-15	6.54404e-13	NW_006271973.1	GO:0015171;GO:0016021;GO:0003333	K16261	opiNOG05794	E	sp|P18696|PUTX_EMENI Proline-specific permease OS=Emericella nidulans (strain FGSC A4 / ATCC 38163 / CBS 112.46 / NRRL 194 / M139) GN=prnB PE=2 SV=2	glycogen branching enzyme GbeA, putative	18168879	GO:0003333//amino acid transmembrane transport;	GO:0016021//integral component of membrane;	GO:0015171//amino acid transmembrane transporter activity;	-
CCM_02663	7.67134	123.909	4.01366	1.04805e-14	1.1463e-12	NW_006271970.1	-	-	-	-	-	hypothetical protein	18164690	-	-	-	-
CCM_07083	2.3905	320.738	7.06794	2.0463e-14	2.21299e-12	NW_006271973.1	-	-	opiNOG75713;opiNOG60480;hypNOG11117	SR	-	SCP-like extracellular	18169094	-	-	-	-
CCM_03231	15.5701	168.381	3.43488	3.76166e-14	3.97868e-12	NW_006271970.1	GO:0008152;GO:0016787	K12350	sordNOG09160;opiNOG14637	IG	sp|Q04519|ASM_MOUSE Sphingomyelin phosphodiesterase OS=Mus musculus GN=Smpd1 PE=1 SV=2	acid sphingomyelinase, putative	18165257	GO:0008152//metabolic process;	-	GO:0016787//hydrolase activity;	ko04217(Necroptosis);ko04142(Lysosome);ko04071(Sphingolipid signaling pathway);ko00600(Sphingolipid metabolism)
CCM_05040	345.925	1761.18	2.34802	4.48348e-14	4.69059e-12	NW_006271972.1	GO:0016787;GO:0008152	-	COG0144;opiNOG51565;opiNOG48692	JRV	sp|Q6P093|ADCL2_HUMAN Arylacetamide deacetylase-like 2 OS=Homo sapiens GN=AADACL2 PE=2 SV=3	lipase/esterase family protein, putative	18167060	GO:0008152//metabolic process;	-	GO:0016787//hydrolase activity;	-
CCM_05595	58.6562	402.064	2.77707	7.87693e-14	8.1522e-12	NW_006271972.1	GO:0016021	-	opiNOG23387;sordNOG11235;necNOG08068	S	-	hypothetical protein	18167613	-	GO:0016021//integral component of membrane;	-	-
CCM_04059	3016.88	14108.2	2.2254	8.59338e-14	8.72571e-12	NW_006271971.1	GO:0006457;GO:0005829;GO:0051087;GO:0032781;GO:0001671;GO:0006950	-	opiNOG02570;sordNOG06615	S	sp|Q9P782|YNY8_SCHPO Uncharacterized protein C1711.08 OS=Schizosaccharomyces pombe (strain 972 / ATCC 24843) GN=SPBC1711.08 PE=2 SV=1	Activator of Hsp90 ATPase	18166082	GO:0006457//protein folding;GO:0032781//positive regulation of ATP-dependent activity;GO:0006950//response to stress;	GO:0005829//cytosol;	GO:0051087//chaperone binding;GO:0001671//ATPase activator activity;	-
CCM_04354	936.944	4556.79	2.28198	8.61239e-14	8.72571e-12	NW_006271971.1	GO:0016705;GO:0055114;GO:0004497	-	opiNOG10215;sordNOG11624;sorNOG01743	S	sp|E9JFX9|DMOA_HYPSL Dimethyl-sulfide monooxygenase OS=Hyphomicrobium sulfonivorans GN=dmoA PE=1 SV=1	dibenzothiophene desulfurization enzyme A	18166377	GO:0055114//obsolete oxidation-reduction process;	-	GO:0016705//oxidoreductase activity, acting on paired donors, with incorporation or reduction of molecular oxygen;GO:0004497//monooxygenase activity;	-
CCM_03011	2257.61	10473.7	2.2139	8.85736e-14	8.84376e-12	NW_006271970.1	GO:0008270;GO:0006357;GO:0003677;GO:0005634;GO:0000981	-	NOG125814;sordNOG05709	S	sp|Q09922|YAKB_SCHPO Uncharacterized transcriptional regulatory protein C1F7.11c OS=Schizosaccharomyces pombe (strain 972 / ATCC 24843) GN=SPAC1F7.11c PE=4 SV=1	Zn(II)2Cys6 transcription factor	18165038	GO:0006357//regulation of transcription by RNA polymerase II;	GO:0005634//nucleus;	GO:0008270//zinc ion binding;GO:0003677//DNA binding;GO:0000981//DNA-binding transcription factor activity, RNA polymerase II-specific;	-
CCM_04140	411.237	1949.94	2.24539	8.91268e-14	8.84376e-12	NW_006271971.1	-	-	opiNOG32841;sordNOG04689	S	-	hypothetical protein	18166163	-	-	-	-
CCM_07905	81.0243	495.782	2.61328	9.30703e-14	9.07545e-12	NW_006271974.1	-	-	-	-	-	hypothetical protein	18169915	-	-	-	-
CCM_00889	13.9965	154.323	3.46281	9.33475e-14	9.07545e-12	NW_006271969.1	GO:0008270;GO:0016491;GO:0055114	-	sorNOG07044;COG0604	C	sp|P0DN30|RTAI1_ARTBC Probable zinc-binding oxidoreductase, mitochondrial OS=Arthroderma benhamiae (strain ATCC MYA-4681 / CBS 112371) GN=ARB_02327-2 PE=3 SV=1	zinc-binding oxidoreductase, putative	18162923	GO:0055114//obsolete oxidation-reduction process;	-	GO:0008270//zinc ion binding;GO:0016491//oxidoreductase activity;	-
CCM_04310	46.75	489.309	3.38771	1.08916e-13	1.04832e-11	NW_006271971.1	GO:0043039;GO:0005524;GO:0004812	-	opiNOG19092;COG2872;sorNOG04830	R	sp|O57734|ALAXL_PYRHO Alanyl-tRNA editing protein AlaX-L OS=Pyrococcus horikoshii (strain ATCC 700860 / DSM 12428 / JCM 9974 / NBRC 100139 / OT-3) GN=alaXL PE=3 SV=1	alanyl-tRNA synthetase	18166333	GO:0043039//tRNA aminoacylation;	-	GO:0005524//ATP binding;GO:0004812//aminoacyl-tRNA ligase activity;	-
CCM_05432	709.08	3413.59	2.26727	1.11045e-13	1.05822e-11	NW_006271972.1	GO:0097507;GO:0004844;GO:0097509;GO:0006281;GO:0097508;GO:0005634	K20813	sordNOG04982;sorNOG04858;opiNOG03805	L	sp|O59825|TDG_SCHPO G/U mismatch-specific uracil DNA glycosylase OS=Schizosaccharomyces pombe (strain 972 / ATCC 24843) GN=thp1 PE=3 SV=1	mismatch-specific thymine-DNA glycosylase, putative	18167450	GO:0006281//DNA repair;	GO:0005634//nucleus;	GO:0097507//hypoxanthine DNA N-glycosylase activity;GO:0004844//uracil DNA N-glycosylase activity;GO:0097509//oxanine DNA N-glycosylase activity;GO:0097508//xanthine DNA N-glycosylase activity;	ko03410(Base excision repair)
CCM_00307	421.367	2414.56	2.51861	1.21757e-13	1.14893e-11	NW_006271969.1	-	K09702	opiNOG71068;opiNOG37498	RS	sp|Q5AW46|Y7484_EMENI Uncharacterized protein AN7484 OS=Emericella nidulans (strain FGSC A4 / ATCC 38163 / CBS 112.46 / NRRL 194 / M139) GN=AN7484 PE=1 SV=1	hypothetical protein	18162342	-	-	-	-
CCM_01264	25.4572	211.646	3.05551	2.00882e-13	1.85912e-11	NW_006271969.1	GO:0016021;GO:0055085	-	sorNOG03298;opiNOG17879;sordNOG11322	G	sp|Q5ATG7|APDF_EMENI Aspyridones efflux protein apdF OS=Emericella nidulans (strain FGSC A4 / ATCC 38163 / CBS 112.46 / NRRL 194 / M139) GN=apdF PE=2 SV=1	MFS monocarboxylate transporter, putative	18163295	GO:0055085//transmembrane transport;	GO:0016021//integral component of membrane;	-	-
CCM_03715	737.392	3454.57	2.228	2.51217e-13	2.30282e-11	NW_006271971.1	GO:0016788;GO:0009058	-	sordNOG12940;sordNOG12959	S	sp|J4UHQ6|OPS1_BEAB2 Orsellinic acid synthase OS=Beauveria bassiana (strain ARSEF 2860) GN=OpS1 PE=1 SV=1	Thioesterase	18165739	GO:0009058//biosynthetic process;	-	GO:0016788//hydrolase activity, acting on ester bonds;	-
CCM_06911	212.478	2385.59	3.48896	2.56182e-13	2.32618e-11	NW_006271973.1	GO:0015171;GO:0016021;GO:0003333	K16261	opiNOG05794;NOG27385;onyNOG01044	EU	sp|P18696|PUTX_EMENI Proline-specific permease OS=Emericella nidulans (strain FGSC A4 / ATCC 38163 / CBS 112.46 / NRRL 194 / M139) GN=prnB PE=2 SV=2	proline permease PrnB	18168922	GO:0003333//amino acid transmembrane transport;	GO:0016021//integral component of membrane;	GO:0015171//amino acid transmembrane transporter activity;	-
CCM_09392	104.615	705.718	2.75401	6.30234e-13	5.51455e-11	NW_006271977.1	GO:0008168;GO:0032259	-	NOG77321;opiNOG22420;opiNOG79492;NOG00993	ISR	sp|Q9KJ20|GSDMT_ACTHA Glycine/sarcosine/dimethylglycine N-methyltransferase OS=Actinopolyspora halophila PE=1 SV=1	methyl transferase-like protein	18171395	GO:0032259//methylation;	-	GO:0008168//methyltransferase activity;	-
CCM_03774	0.292844	51.4313	7.45637	6.75294e-13	5.80331e-11	NW_006271971.1	-	-	-	-	-	hypothetical protein	18165797	-	-	-	-
CCM_09660	3506.98	15160.9	2.11205	7.99595e-13	6.77871e-11	NW_006271978.1	GO:0005737;GO:0016021	-	opiNOG27250;opiNOG30939;sordNOG15578	S	sp|Q9UTI9|YKZ2_SCHPO UPF0591 membrane protein C15E1.02c OS=Schizosaccharomyces pombe (strain 972 / ATCC 24843) GN=SPAC15E1.02c PE=3 SV=1	hypothetical protein	18171662	-	GO:0005737//cytoplasm;GO:0016021//integral component of membrane;	-	-
CCM_08062	1.93618	67.4179	5.12185	8.6609e-13	7.2488e-11	NW_006271974.1	-	-	-	-	-	hypothetical protein	18170071	-	-	-	-
CCM_09207	1894.54	8240.37	2.12086	9.70498e-13	8.05263e-11	NW_006271976.1	GO:0006807;GO:0016810	K01501	sordNOG04133;COG0388;opiNOG19344	RE	sp|A2RA31|NIT2_ASPNC Arylacetonitrilase OS=Aspergillus niger (strain CBS 513.88 / FGSC A1513) GN=An18g01740 PE=1 SV=1	aliphatic nitrilase, putative	18171210	GO:0006807//nitrogen compound metabolic process;	-	GO:0016810//hydrolase activity, acting on carbon-nitrogen (but not peptide) bonds;	ko00910(Nitrogen metabolism);ko00643(Styrene degradation);ko00627(Aminobenzoate degradation);ko00460(Cyanoamino acid metabolism);ko00380(Tryptophan metabolism)
CCM_07672	53.0973	333.726	2.65196	1.16697e-12	9.51873e-11	NW_006271974.1	GO:0016021	-	sordNOG11131;sorNOG06620;opiNOG01001	S	-	hypothetical protein	18169682	-	GO:0016021//integral component of membrane;	-	-
CCM_00852	11.9628	143.046	3.57985	1.25149e-12	1.01223e-10	NW_006271969.1	GO:0016020;GO:0003885;GO:0055114;GO:0050660	K00103	opiNOG20479;sordNOG11168;sorNOG06846	V	sp|O81030|GGLO5_ARATH L-gulonolactone oxidase 5 OS=Arabidopsis thaliana GN=GULLO5 PE=1 SV=1	FAD/FMN-containing dehydrogenase	18162886	GO:0055114//obsolete oxidation-reduction process;	GO:0016020//membrane;	GO:0003885//D-arabinono-1,4-lactone oxidase activity;GO:0050660//flavin adenine dinucleotide binding;	ko00053(Ascorbate and aldarate metabolism)
CCM_02125	1142.34	4999.82	2.12988	1.43923e-12	1.14484e-10	NW_006271970.1	-	-	pleNOG06000;sorNOG06180;opiNOG38186	R	-	hypothetical protein	18164153	-	-	-	-
CCM_00116	10229.4	43363.4	2.08375	1.80703e-12	1.40264e-10	NW_006271969.1	GO:0043086;GO:0051879;GO:0003729;GO:0005634;GO:0005829;GO:0006457;GO:0042030;GO:0030544	K09553	sorNOG02559;opiNOG00314;sordNOG05038	O	sp|Q9USI5|STI1_SCHPO Heat shock protein sti1 homolog OS=Schizosaccharomyces pombe (strain 972 / ATCC 24843) GN=sti1 PE=3 SV=1	heat shock protein	18162151	GO:0043086//negative regulation of catalytic activity;GO:0006457//protein folding;	GO:0005634//nucleus;GO:0005829//cytosol;	GO:0051879//Hsp90 protein binding;GO:0003729//mRNA binding;GO:0042030//ATPase inhibitor activity;GO:0030544//Hsp70 protein binding;	ko05020(Prion disease)
CCM_05562	277.812	1261.25	2.18267	2.45848e-12	1.87801e-10	NW_006271972.1	GO:0016614;GO:0016021;GO:0055114;GO:0050660	-	opiNOG54644;opiNOG17517;COG0277;opiNOG70089	CR	sp|D4B1P2|A2372_ARTBC Uncharacterized FAD-linked oxidoreductase ARB_02372 OS=Arthroderma benhamiae (strain ATCC MYA-4681 / CBS 112371) GN=ARB_02372 PE=1 SV=1	FAD binding domain protein	18167580	GO:0055114//obsolete oxidation-reduction process;	GO:0016021//integral component of membrane;	GO:0016614//oxidoreductase activity, acting on CH-OH group of donors;GO:0050660//flavin adenine dinucleotide binding;	-
CCM_01492	3444.96	70179.3	4.34849	2.54854e-12	1.93147e-10	NW_006271969.1	-	-	opiNOG39069;sorNOG05872;sordNOG13034	R	sp|D4B0F8|TLP1_ARTBC Antigenic thaumatin-like protein ARB_01932 OS=Arthroderma benhamiae (strain ATCC MYA-4681 / CBS 112371) GN=ARB_01932 PE=1 SV=2	BYS1 domain-containing protein	18163523	-	-	-	-
CCM_06443	0.729549	52.4847	6.16875	2.86773e-12	2.1564e-10	NW_006271973.1	-	-	opiNOG57616;opiNOG10617;treNOG08390	GOR	-	WSC domain protein, putative	18168457	-	-	-	-
CCM_05301	70.5524	457.807	2.69797	3.27623e-12	2.44447e-10	NW_006271972.1	GO:0000981;GO:0005634;GO:0008270;GO:0003677;GO:0006357	-	opiNOG16598;sordNOG09251;sorNOG02651	S	sp|P28349|NIT4_NEUCR Nitrogen assimilation transcription factor nit-4 OS=Neurospora crassa (strain ATCC 24698 / 74-OR23-1A / CBS 708.71 / DSM 1257 / FGSC 987) GN=nit-4 PE=4 SV=2	pathway-specific nitrogen regulator	18167319	GO:0006357//regulation of transcription by RNA polymerase II;	GO:0005634//nucleus;	GO:0000981//DNA-binding transcription factor activity, RNA polymerase II-specific;GO:0008270//zinc ion binding;GO:0003677//DNA binding;	-
CCM_00077	188.305	864.873	2.19942	5.54147e-12	4.01027e-10	NW_006271969.1	GO:0055114;GO:0004128;GO:0016020	K00326	sordNOG10273;opiNOG20295	HC	sp|Q5BG98|MCR1_EMENI NADH-cytochrome b5 reductase 2 OS=Emericella nidulans (strain FGSC A4 / ATCC 38163 / CBS 112.46 / NRRL 194 / M139) GN=mcr1 PE=3 SV=1	NADH-cytochrome B5 reductase, putative	18162112	GO:0055114//obsolete oxidation-reduction process;	GO:0016020//membrane;	GO:0004128//cytochrome-b5 reductase activity, acting on NAD(P)H;	ko00520(Amino sugar and nucleotide sugar metabolism)
CCM_09208	2108.88	9059.37	2.10293	5.64522e-12	4.05487e-10	NW_006271976.1	GO:0004037;GO:0000256	K01477	sorNOG01663;opiNOG00319;opiNOG06793	RF	sp|P18407|ALLC_NEUCR Allantoicase OS=Neurospora crassa (strain ATCC 24698 / 74-OR23-1A / CBS 708.71 / DSM 1257 / FGSC 987) GN=alc-1 PE=2 SV=2	allantoicase	18171211	GO:0000256//allantoin catabolic process;	-	GO:0004037//allantoicase activity;	ko00230(Purine metabolism)
CCM_09656	60.1102	341.482	2.50613	5.84399e-12	4.16655e-10	NW_006271978.1	GO:0016021	-	sordNOG07363	E	sp|P38680|MTR_NEUCR N amino acid transport system protein OS=Neurospora crassa (strain ATCC 24698 / 74-OR23-1A / CBS 708.71 / DSM 1257 / FGSC 987) GN=mtr PE=3 SV=2	amino acid transporter	18171658	-	GO:0016021//integral component of membrane;	-	-
CCM_03902	213.007	1497.55	2.81363	5.99873e-12	4.24542e-10	NW_006271971.1	GO:0016021	-	opiNOG18273;sordNOG08148;sordNOG09404	S	sp|P35735|SFK1_YEAST Protein SFK1 OS=Saccharomyces cerevisiae (strain ATCC 204508 / S288c) GN=SFK1 PE=1 SV=1	FK506 suppressor Sfk1	18165925	-	GO:0016021//integral component of membrane;	-	-
CCM_05564	19422.7	76945.4	1.98609	8.6671e-12	6.04499e-10	NW_006271972.1	-	-	-	-	-	hypothetical protein	18167582	-	-	-	-
CCM_02644	1010.9	6672.16	2.72251	9.32524e-12	6.43706e-10	NW_006271970.1	-	-	sordNOG11483	S	-	leucine rich repeat protein	18164671	-	-	-	-
CCM_08824	58.6394	447.557	2.93213	1.06927e-11	7.29911e-10	NW_006271975.1	GO:0016021	-	sordNOG07846;NOG139032;opiNOG02463	TS	-	hypothetical protein	18170829	-	GO:0016021//integral component of membrane;	-	-
CCM_06442	335.645	1542.25	2.20003	1.24304e-11	8.36661e-10	NW_006271973.1	GO:0008289	-	sordNOG08362;hypNOG04424;opiNOG02054	S	sp|Q10327|YD72_SCHPO Uncharacterized protein C32A11.02c OS=Schizosaccharomyces pombe (strain 972 / ATCC 24843) GN=SPAC32A11.02c PE=4 SV=1	Bactericidal permeability-increasing protein, alpha/beta domain	18168456	-	-	GO:0008289//lipid binding;	-
CCM_08496	3841.24	17474.4	2.18559	1.36208e-11	9.10417e-10	NW_006271975.1	GO:0006457;GO:0000413;GO:0003755	K05864	sordNOG05497;opiNOG02177	O	sp|Q4HXF6|PPID_GIBZE Peptidyl-prolyl cis-trans isomerase D OS=Gibberella zeae (strain PH-1 / ATCC MYA-4620 / FGSC 9075 / NRRL 31084) GN=CPR6 PE=3 SV=1	peptidyl-prolyl cis-trans isomerase	18170503	GO:0006457//protein folding;GO:0000413//protein peptidyl-prolyl isomerization;	-	GO:0003755//peptidyl-prolyl cis-trans isomerase activity;	ko05131(Shigellosis);ko05022(Pathways of neurodegeneration - multiple diseases);ko05010(Alzheimer disease);ko04218(Cellular senescence);ko04217(Necroptosis)
CCM_02106	2674.9	10650.2	1.99332	1.72913e-11	1.14778e-09	NW_006271970.1	GO:0008171;GO:0032259	-	opiNOG04420;sordNOG05717	R	sp|Q9UQY0|AFLO_ASPPU Demethylsterigmatocystin 6-O-methyltransferase OS=Aspergillus parasiticus (strain ATCC 56775 / NRRL 5862 / SRRC 143 / SU-1) GN=aflO PE=1 SV=2	O-methyltransferase, putative	18164134	GO:0032259//methylation;	-	GO:0008171//O-methyltransferase activity;	-
CCM_07149	114.794	539.002	2.23125	1.78057e-11	1.17383e-09	NW_006271973.1	GO:0006284;GO:0003824	K10773	sordNOG10957;opiNOG24494	L	sp|F4JCQ3|DG783_ARATH Putative DNA glycosylase At3g47830 OS=Arabidopsis thaliana GN=At3g47830 PE=3 SV=1	HhH-GPD family base excision DNA repair protein	18169160	GO:0006284//base-excision repair;	-	GO:0003824//catalytic activity;	ko03410(Base excision repair)
CCM_01457	352.85	17671.2	5.6462	2.05103e-11	1.33386e-09	NW_006271969.1	-	-	sorNOG04957;sordNOG13280;opiNOG36609	S	-	hypothetical protein	18163488	-	-	-	-
CCM_00327	1350.09	5356.32	1.98818	2.96211e-11	1.90069e-09	NW_006271969.1	GO:0010513;GO:0000329;GO:0033674;GO:0016021;GO:0070772	-	sordNOG09480	S	-	phospholipid metabolism enzyme regulator, putative	18162362	GO:0010513//positive regulation of phosphatidylinositol biosynthetic process;GO:0033674//positive regulation of kinase activity;	GO:0000329//fungal-type vacuole membrane;GO:0016021//integral component of membrane;GO:0070772//PAS complex;	-	-
CCM_02039	60.8024	413.37	2.76523	3.12492e-11	1.99188e-09	NW_006271970.1	-	-	-	-	-	hypothetical protein	18164068	-	-	-	-
CCM_09250	1906.6	8477.7	2.15267	6.07073e-11	3.76973e-09	NW_006271976.1	-	-	opiNOG10549;pleNOG08530	SR	sp|A0A097ZPE4|ANDK_EMEVA Cytochrome P450 monooxygenase andK OS=Emericella variicolor GN=andK PE=1 SV=1	Beta-lactamase-like protein	18171253	-	-	-	-
CCM_06109	0	103.067	Inf	6.63798e-11	4.09555e-09	NW_006271972.1	-	-	opiNOG34294	S	-	Peroxiredoxin, OsmC-like protein	18168124	-	-	-	-
CCM_05727	241.139	1022.22	2.08376	6.7625e-11	4.1458e-09	NW_006271972.1	GO:0016021	-	necNOG08817;opiNOG52720;hypNOG01315	E	sp|P38680|MTR_NEUCR N amino acid transport system protein OS=Neurospora crassa (strain ATCC 24698 / 74-OR23-1A / CBS 708.71 / DSM 1257 / FGSC 987) GN=mtr PE=3 SV=2	amino acid transporter, putative	18167745	-	GO:0016021//integral component of membrane;	-	-
CCM_02588	37.2732	222.819	2.57966	7.54106e-11	4.59384e-09	NW_006271970.1	-	-	necNOG05211;hypNOG04353	S	-	hypothetical protein	18164615	-	-	-	-
CCM_08807	5.31752	106.006	4.31725	8.36642e-11	5.06458e-09	NW_006271975.1	-	-	-	-	-	hypothetical protein	18170812	-	-	-	-
CCM_01087	719.034	4320.85	2.58718	8.65234e-11	5.19859e-09	NW_006271969.1	GO:0016021	-	sordNOG04436;opiNOG23709	S	-	hypothetical protein	18163120	-	GO:0016021//integral component of membrane;	-	-
CCM_07333	102.07	474.111	2.21567	1.05017e-10	6.20116e-09	NW_006271974.1	-	-	-	-	-	hypothetical protein	18169344	-	-	-	-
CCM_01825	14.7988	124.601	3.07376	1.14995e-10	6.74897e-09	NW_006271969.1	GO:0004252;GO:0006508	K01279	opiNOG19608;necNOG14241;hypNOG10517	OBSK	sp|Q70GH4|SED3_ASPFU Tripeptidyl-peptidase sed3 OS=Neosartorya fumigata (strain ATCC MYA-4609 / Af293 / CBS 101355 / FGSC A1100) GN=sed3 PE=1 SV=1	tripeptidyl peptidase SED3	18163855	GO:0006508//proteolysis;	-	GO:0004252//serine-type endopeptidase activity;	ko04142(Lysosome)
CCM_09416	112.517	502.815	2.15988	1.17056e-10	6.82825e-09	NW_006271977.1	GO:0007165	-	hypNOG04922;sordNOG08445	ST	-	Rho GTPase activation protein	18171419	GO:0007165//signal transduction;	-	-	-
CCM_02987	101.72	1003.16	3.30187	1.23146e-10	7.09751e-09	NW_006271970.1	GO:0006468;GO:0004674;GO:0005524	K02831	NOG129629;magNOG09739;sordNOG09277	T	sp|Q5Z6X0|CIPKP_ORYSJ CBL-interacting protein kinase 25 OS=Oryza sativa subsp. japonica GN=CIPK25 PE=2 SV=1	protein kinase	18165014	GO:0006468//protein phosphorylation;	-	GO:0004674//protein serine/threonine kinase activity;GO:0005524//ATP binding;	ko04113(Meiosis - yeast);ko04111(Cell cycle - yeast)
CCM_03459	1202.75	5388.27	2.16348	1.32014e-10	7.56329e-09	NW_006271970.1	GO:0016491;GO:0055114	-	opiNOG22969;sordNOG10321;opiNOG53024	I	-	hypothetical protein	18165485	GO:0055114//obsolete oxidation-reduction process;	-	GO:0016491//oxidoreductase activity;	-
CCM_08175	12.8501	244.497	4.24996	1.45868e-10	8.30759e-09	NW_006271974.1	-	-	-	-	-	hypothetical protein	18170184	-	-	-	-
CCM_06613	1016.58	12055.7	3.56791	1.6198e-10	9.17095e-09	NW_006271973.1	-	K01735	sordNOG08654;opiNOG12273	E	sp|Q3M6C3|DDGS_ANAVT Demethyl-4-deoxygadusol synthase OS=Anabaena variabilis (strain ATCC 29413 / PCC 7937) GN=Ava_3858 PE=1 SV=1	2-epi-5-epi-valiolone synthase	18168627	-	-	-	ko00400(Phenylalanine, tyrosine and tryptophan biosynthesis)
CCM_08305	434.949	1680.42	1.9499	1.65803e-10	9.3325e-09	NW_006271975.1	GO:0016788	K01114	sordNOG15265	I	sp|Q9RGS8|PHLN_BURPS Non-hemolytic phospholipase C OS=Burkholderia pseudomallei (strain K96243) GN=plcN PE=1 SV=2	non-hemolytic phospholipase C precursor, putative	18170313	-	-	GO:0016788//hydrolase activity, acting on ester bonds;	ko04919(Thyroid hormone signaling pathway);ko02024(Quorum sensing);ko00565(Ether lipid metabolism);ko00564(Glycerophospholipid metabolism);ko00562(Inositol phosphate metabolism)
CCM_08396	59.0332	303.404	2.36164	1.69973e-10	9.51159e-09	NW_006271975.1	-	-	-	-	-	hypothetical protein	18170404	-	-	-	-
CCM_00989	523.737	2765.34	2.40055	1.72054e-10	9.57234e-09	NW_006271969.1	-	-	-	-	-	hypothetical protein	18163022	-	-	-	-
CCM_08794	89.3694	408.931	2.194	1.93641e-10	1.07115e-08	NW_006271975.1	-	-	hypNOG00840;opiNOG51909;necNOG09955	S	-	hypothetical protein	18170799	-	-	-	-
CCM_03327	0.968088	72.1734	6.22019	2.03763e-10	1.12069e-08	NW_006271970.1	GO:0016021	-	opiNOG48115	S	-	hypothetical protein	18165353	-	GO:0016021//integral component of membrane;	-	-
CCM_08145	7.59941	87.9424	3.5326	2.13199e-10	1.16593e-08	NW_006271974.1	GO:0055114;GO:0051213	-	opiNOG39354;sordNOG14377	RS	-	Glyoxalase/bleomycin resistance protein/dioxygenase	18170154	GO:0055114//obsolete oxidation-reduction process;	-	GO:0051213//dioxygenase activity;	-
CCM_06302	176.182	723.795	2.03851	2.28504e-10	1.24257e-08	NW_006271972.1	-	-	sordNOG14992;NOG26507;opiNOG14814	RS	-	C6 finger domain protein, putative	18168317	-	-	-	-
CCM_03778	5.15091	214.152	5.37766	2.95942e-10	1.59131e-08	NW_006271971.1	-	-	-	-	-	hypothetical protein	18165801	-	-	-	-
CCM_05629	39.9037	214.511	2.42645	3.52713e-10	1.86531e-08	NW_006271972.1	-	-	-	-	-	hypothetical protein	18167647	-	-	-	-
CCM_02322	0	34.3314	Inf	4.62493e-10	2.41929e-08	NW_006271970.1	-	-	-	-	-	hypothetical protein	18164349	-	-	-	-
CCM_04511	6069.3	21051.6	1.79433	4.86226e-10	2.51609e-08	NW_006271971.1	GO:0016491;GO:0055114	K00306	opiNOG31274	R	sp|O43029|FAP1_SCHPO L-pipecolate oxidase OS=Schizosaccharomyces pombe (strain 972 / ATCC 24843) GN=fap1 PE=1 SV=1	sarcosine oxidase	18166534	GO:0055114//obsolete oxidation-reduction process;	-	GO:0016491//oxidoreductase activity;	ko04146(Peroxisome);ko00310(Lysine degradation);ko00260(Glycine, serine and threonine metabolism)
CCM_04562	2233.5	10322.7	2.20845	5.11208e-10	2.63122e-08	NW_006271971.1	GO:0050821;GO:0051604;GO:0042026;GO:0051082;GO:0003688;GO:0005758;GO:0045041;GO:0005524;GO:0016887;GO:0003697;GO:0031966;GO:0006458;GO:0042645;GO:0051131;GO:0051087	K04077	opiNOG03353;sordNOG07205	O	sp|Q5B041|HSP60_EMENI Heat shock protein 60 OS=Emericella nidulans (strain FGSC A4 / ATCC 38163 / CBS 112.46 / NRRL 194 / M139) GN=hsp60 PE=1 SV=1	heat shock protein 60 (Antigen HIS-62)	18166585	GO:0050821//protein stabilization;GO:0051604//protein maturation;GO:0042026//protein refolding;GO:0045041//protein import into mitochondrial intermembrane space;GO:0006458//'de novo' protein folding;GO:0051131//chaperone-mediated protein complex assembly;	GO:0005758//mitochondrial intermembrane space;GO:0031966//mitochondrial membrane;GO:0042645//mitochondrial nucleoid;	GO:0051082//unfolded protein binding;GO:0003688//DNA replication origin binding;GO:0005524//ATP binding;GO:0016887//ATP hydrolysis activity;GO:0003697//single-stranded DNA binding;GO:0051087//chaperone binding;	ko05417(Lipid and atherosclerosis);ko05152(Tuberculosis);ko05134(Legionellosis);ko04940(Type I diabetes mellitus);ko04212(Longevity regulating pathway - worm);ko03018(RNA degradation)
CCM_01086	3181.85	11437.8	1.84587	5.56338e-10	2.8332e-08	NW_006271969.1	GO:0005739;GO:0003713;GO:0043565;GO:0045944	K03627	sordNOG13107;opiNOG32028	K	sp|Q53IP3|MBF1_GIBFU Multiprotein-bridging factor 1 OS=Gibberella fujikuroi GN=MBF1 PE=3 SV=1	Multiprotein bridging factor 1	18163119	GO:0045944//positive regulation of transcription by RNA polymerase II;	GO:0005739//mitochondrion;	GO:0003713//transcription coactivator activity;GO:0043565//sequence-specific DNA binding;	-
CCM_06395	4995.43	17642	1.82033	6.71182e-10	3.38227e-08	NW_006271972.1	GO:0005524;GO:1900035;GO:0046872;GO:0005634;GO:0006457;GO:0000226;GO:0051082;GO:0031072	K09503	sordNOG11121;sorNOG04123	O	sp|O74752|MAS5_SCHPO Mitochondrial protein import protein mas5 OS=Schizosaccharomyces pombe (strain 972 / ATCC 24843) GN=mas5 PE=3 SV=1	mitochondrial protein import protein MAS5	18168409	GO:1900035//negative regulation of cellular response to heat;GO:0006457//protein folding;GO:0000226//microtubule cytoskeleton organization;	GO:0005634//nucleus;	GO:0005524//ATP binding;GO:0046872//metal ion binding;GO:0051082//unfolded protein binding;GO:0031072//heat shock protein binding;	ko04141(Protein processing in endoplasmic reticulum)
CCM_06547	9.20749	134.005	3.86333	7.75721e-10	3.8289e-08	NW_006271973.1	-	-	sordNOG05103;opiNOG13361;sorNOG08561;pleNOG00881	QR	sp|P39577|DLTE_BACSU Uncharacterized oxidoreductase DltE OS=Bacillus subtilis (strain 168) GN=dltE PE=3 SV=2	short-chain dehydrogenases/reductase, putative	18168561	-	-	-	-
CCM_06054	381.06	1437.01	1.91499	7.75725e-10	3.8289e-08	NW_006271972.1	-	-	opiNOG15098;sordNOG08989;opiNOG22398	S	sp|Q9UUA7|YHAH_SCHPO UPF0590 protein C409.17c OS=Schizosaccharomyces pombe (strain 972 / ATCC 24843) GN=SPBC409.17c PE=3 SV=1	hypothetical protein	18168069	-	-	-	-
CCM_03032	152.263	607.354	1.99597	8.03543e-10	3.94597e-08	NW_006271970.1	GO:0004553;GO:0005975	-	opiNOG11771	R	sp|D4AJR9|EGLX_ARTBC Endo-1,3(4)-beta-glucanase ARB_04519 OS=Arthroderma benhamiae (strain ATCC MYA-4681 / CBS 112371) GN=ARB_04519 PE=3 SV=1	GPI anchored endo-1,3(4)-beta-glucanase	18165059	GO:0005975//carbohydrate metabolic process;	-	GO:0004553//hydrolase activity, hydrolyzing O-glycosyl compounds;	-
CCM_06295	4456.83	15444.7	1.79303	8.71643e-10	4.25866e-08	NW_006271972.1	GO:0071949;GO:0055114;GO:0004497	-	sordNOG11960;opiNOG19219	S	sp|P15245|PHHY_TRICU Phenol hydroxylase OS=Trichosporon cutaneum PE=1 SV=3	phenol 2-monooxygenase	18168310	GO:0055114//obsolete oxidation-reduction process;	-	GO:0071949//FAD binding;GO:0004497//monooxygenase activity;	-
CCM_07755	50.7224	523.07	3.36631	1.04474e-09	5.07859e-08	NW_006271974.1	-	-	sordNOG15256	S	-	hypothetical protein	18169765	-	-	-	-
CCM_03777	65.3875	2642.78	5.3369	1.16867e-09	5.62423e-08	NW_006271971.1	GO:0001077;GO:0060237;GO:0045944;GO:0000978;GO:0005634;GO:0046872;GO:0005829;GO:0071322	-	sordNOG07334;NOG01669	R	-	zinc finger protein OZF	18165800	GO:0060237//regulation of fungal-type cell wall organization;GO:0045944//positive regulation of transcription by RNA polymerase II;GO:0071322//cellular response to carbohydrate stimulus;	GO:0005634//nucleus;GO:0005829//cytosol;	GO:0000978//RNA polymerase II cis-regulatory region sequence-specific DNA binding;GO:0046872//metal ion binding;	-
CCM_06816	23.179	202.016	3.12358	1.41516e-09	6.74302e-08	NW_006271973.1	-	-	-	-	-	hypothetical protein	18168827	-	-	-	-
CCM_00909	86.0959	717.733	3.05943	1.42977e-09	6.7791e-08	NW_006271969.1	GO:0016787	-	sordNOG08788	T	sp|D4B1N9|LIP3_ARTBC Probable secreted lipase ARB_02369 OS=Arthroderma benhamiae (strain ATCC MYA-4681 / CBS 112371) GN=ARB_02369 PE=1 SV=1	extracellular lipase, putative	18162943	-	-	GO:0016787//hydrolase activity;	-
CCM_03426	3112	11419.5	1.87559	1.44502e-09	6.81779e-08	NW_006271970.1	GO:0005886;GO:0016021	-	sordNOG08694	S	sp|Q5A4M8|SUR7_CANAL Protein SUR7 OS=Candida albicans (strain SC5314 / ATCC MYA-2876) GN=SUR7 PE=1 SV=1	actin cortical patch protein Sur7, putative	18165452	-	GO:0005886//plasma membrane;GO:0016021//integral component of membrane;	-	-
CCM_03550	553.544	1955.89	1.82105	1.65995e-09	7.79366e-08	NW_006271970.1	-	K09958	sordNOG09091;opiNOG30811	S	-	hypothetical protein	18165576	-	-	-	-
CCM_04883	1.17138	55.8304	5.57477	1.90416e-09	8.8539e-08	NW_006271971.1	GO:0016021	-	-	-	-	hypothetical protein	18166904	-	GO:0016021//integral component of membrane;	-	-
CCM_03765	6.52045	73.8149	3.50087	1.9299e-09	8.93041e-08	NW_006271971.1	-	-	-	-	-	hypothetical protein	18165788	-	-	-	-
CCM_07247	31.2417	171.744	2.45871	2.02048e-09	9.28498e-08	NW_006271973.1	GO:0006810;GO:0016021	K15111	sordNOG04853	C	sp|Q5U680|SAMC_MOUSE S-adenosylmethionine mitochondrial carrier protein OS=Mus musculus GN=Slc25a26 PE=1 SV=2	mitochondrial carrier protein, putative	18169258	GO:0006810//transport;	GO:0016021//integral component of membrane;	-	-
CCM_03204	34.3374	328.765	3.25921	2.02581e-09	9.28498e-08	NW_006271970.1	-	-	-	-	-	hypothetical protein	18165230	-	-	-	-
CCM_02009	315.55	3618.66	3.51952	2.2539e-09	1.02814e-07	NW_006271970.1	-	-	sordNOG14882	L	-	hypothetical protein	18164038	-	-	-	-
CCM_04132	38.3007	200.457	2.38785	2.46377e-09	1.10812e-07	NW_006271971.1	GO:0016301;GO:0016310	-	sordNOG06735;opiNOG18087	S	-	Protein kinase-like domain	18166155	GO:0016310//phosphorylation;	-	GO:0016301//kinase activity;	-
CCM_09234	668.485	2329.4	1.80099	2.64332e-09	1.18335e-07	NW_006271976.1	-	-	magNOG08514	R	-	hypothetical protein	18171237	-	-	-	-
CCM_04959	87.6337	415.853	2.24652	2.75508e-09	1.22767e-07	NW_006271971.1	-	-	-	-	-	hypothetical protein	18166979	-	-	-	-
CCM_07588	933.71	3132.07	1.74607	2.87464e-09	1.26919e-07	NW_006271974.1	GO:0022891;GO:0055085;GO:0016021	-	opiNOG19059	R	sp|P53048|MAL11_YEAST General alpha-glucoside permease OS=Saccharomyces cerevisiae (strain ATCC 204508 / S288c) GN=MAL11 PE=1 SV=1	maltose permease	18169599	GO:0055085//transmembrane transport;	GO:0016021//integral component of membrane;	-	-
CCM_09160	228.316	1468.88	2.68561	3.14158e-09	1.37444e-07	NW_006271976.1	-	-	sordNOG15101;sordNOG15176	S	-	hypothetical protein	18171163	-	-	-	-
CCM_02675	72.1864	2794.92	5.27493	3.83147e-09	1.64032e-07	NW_006271970.1	-	-	sordNOG15059;sorNOG05991	S	-	hypothetical protein	18164702	-	-	-	-
CCM_08205	2227.1	7604.4	1.77167	3.8345e-09	1.64032e-07	NW_006271974.1	-	-	opiNOG05899;sordNOG04603;opiNOG40025	R	sp|I1RF63|AURS_GIBZE Aurofusarin biosynthesis cluster protein S OS=Gibberella zeae (strain PH-1 / ATCC MYA-4620 / FGSC 9075 / NRRL 31084) GN=aurS PE=1 SV=1	Fasciclin domain family protein	18170213	-	-	-	-
CCM_05563	167.577	633.007	1.9174	4.2302e-09	1.80158e-07	NW_006271972.1	GO:0008233;GO:0006508	K06910	eurotNOG12592;sorNOG05882;opiNOG57863;opiNOG74177	R	-	protease inhibitor (Tfs1), putative	18167581	GO:0006508//proteolysis;	-	GO:0008233//peptidase activity;	-
CCM_06614	361.306	5653.04	3.96773	4.6657e-09	1.96102e-07	NW_006271973.1	GO:0008171;GO:0032259	K00545	sordNOG12153;opiNOG06845;pleNOG03874	Q	sp|Q8NKC1|COMT2_SCHPO Probable catechol O-methyltransferase 2 OS=Schizosaccharomyces pombe (strain 972 / ATCC 24843) GN=SPBPB21E7.04c PE=3 SV=1	catechol O-methyltransferase	18168628	GO:0032259//methylation;	-	GO:0008171//O-methyltransferase activity;	ko04728(Dopaminergic synapse);ko00965(Betalain biosynthesis);ko00350(Tyrosine metabolism);ko00140(Steroid hormone biosynthesis)
CCM_01128	1101.46	3679.62	1.74015	5.22511e-09	2.1866e-07	NW_006271969.1	-	-	sordNOG09069;opiNOG10277	S	-	hypothetical protein	18163160	-	-	-	-
CCM_06817	437.218	1548.2	1.82416	5.61045e-09	2.31762e-07	NW_006271973.1	GO:0008324;GO:0016021;GO:0098655	-	sordNOG07833	P	sp|Q5NA18|MTP5_ORYSJ Metal tolerance protein 5 OS=Oryza sativa subsp. japonica GN=MTP5 PE=2 SV=1	cation diffusion facilitator 10	18168828	GO:0098655//cation transmembrane transport;	GO:0016021//integral component of membrane;	GO:0008324//cation transmembrane transporter activity;	-
CCM_04509	16.8436	145.671	3.11245	5.66156e-09	2.32874e-07	NW_006271971.1	-	-	-	-	-	hypothetical protein	18166532	-	-	-	-
CCM_02733	1.24188	113.5	6.51403	6.41386e-09	2.60478e-07	NW_006271970.1	-	-	-	-	-	hypothetical protein	18164760	-	-	-	-
CCM_07327	2626.12	8307.24	1.66144	6.70424e-09	2.70285e-07	NW_006271974.1	-	-	-	-	-	hypothetical protein	18169338	-	-	-	-
CCM_07508	3603.92	133724	5.21355	6.7115e-09	2.70285e-07	NW_006271974.1	GO:0051787;GO:0042026;GO:0005635;GO:0043335;GO:0005524;GO:0005829;GO:0019538;GO:0016887;GO:0071218	K03695	opiNOG02314;sordNOG08779	O	sp|P31540|HSP98_NEUCR Heat shock protein hsp98 OS=Neurospora crassa (strain ATCC 24698 / 74-OR23-1A / CBS 708.71 / DSM 1257 / FGSC 987) GN=hsp98 PE=1 SV=2	heat shock protein HSP98	18169519	GO:0042026//protein refolding;GO:0043335//protein unfolding;GO:0019538//protein metabolic process;GO:0071218//cellular response to misfolded protein;	GO:0005635//nuclear envelope;GO:0005829//cytosol;	GO:0051787//misfolded protein binding;GO:0005524//ATP binding;GO:0016887//ATP hydrolysis activity;	ko04213(Longevity regulating pathway - multiple species)
CCM_05147	9.16855	90.4295	3.30203	6.95633e-09	2.78978e-07	NW_006271972.1	GO:0003824;GO:0050662	-	opiNOG10530;sordNOG11279;sorNOG03331	VQ	sp|G3XMB9|AZAE_ASPNA Ketoreductase azaE OS=Aspergillus niger (strain ATCC 1015 / CBS 113.46 / FGSC A1144 / LSHB Ac4 / NCTC 3858a / NRRL 328 / USDA 3528.7) GN=azaE PE=2 SV=1	dihydroflavonol-4-reductase	18167166	-	-	GO:0003824//catalytic activity;GO:0050662//obsolete coenzyme binding;	-
CCM_05273	558.668	1903.62	1.76868	7.0976e-09	2.83462e-07	NW_006271972.1	GO:0016021;GO:0004497;GO:0055114	-	opiNOG16070;sordNOG04612;hypNOG00974	S	-	Monooxygenase	18167292	GO:0055114//obsolete oxidation-reduction process;	GO:0016021//integral component of membrane;	GO:0004497//monooxygenase activity;	-
CCM_01166	3.0885	181.504	5.87695	7.77039e-09	3.07778e-07	NW_006271969.1	GO:0016021;GO:0022891;GO:0055085	K08139	opiNOG00669	R	sp|P18631|RAG1_KLULA Low-affinity glucose transporter OS=Kluyveromyces lactis (strain ATCC 8585 / CBS 2359 / DSM 70799 / NBRC 1267 / NRRL Y-1140 / WM37) GN=RAG1 PE=1 SV=1	siderophore iron transporter mirC	18163198	GO:0055085//transmembrane transport;	GO:0016021//integral component of membrane;	-	ko04113(Meiosis - yeast)
CCM_05557	739.44	2433.77	1.71869	7.85197e-09	3.09734e-07	NW_006271972.1	GO:0016787;GO:0008152	-	opiNOG01597;sordNOG10021	R	sp|Q12486|YOR31_YEAST Putative uncharacterized hydrolase YOR131C OS=Saccharomyces cerevisiae (strain ATCC 204508 / S288c) GN=YOR131C PE=1 SV=1	HAD superfamily hydrolase, putative	18167575	GO:0008152//metabolic process;	-	GO:0016787//hydrolase activity;	-
CCM_04508	2449	7807.57	1.67268	9.27255e-09	3.62798e-07	NW_006271971.1	-	-	hypNOG08145;opiNOG64025	SR	-	hypothetical protein	18166531	-	-	-	-
CCM_07117	30.4657	162.289	2.41331	9.80879e-09	3.82225e-07	NW_006271973.1	-	-	sorNOG01209;opiNOG05078	SR	-	hypothetical protein	18169128	-	-	-	-
CCM_01545	3236.11	10531.4	1.70236	1.01311e-08	3.93193e-07	NW_006271969.1	GO:0005829;GO:0016021	K09527	opiNOG00586;sordNOG15443	O	sp|Q9HGM9|DNJC7_SCHPO DnaJ homolog subfamily C member 7 homolog OS=Schizosaccharomyces pombe (strain 972 / ATCC 24843) GN=SPBC543.02c PE=4 SV=1	DNAJ domain containing protein	18163576	-	GO:0005829//cytosol;GO:0016021//integral component of membrane;	-	-
CCM_08422	877.68	3165.15	1.85051	1.02765e-08	3.97233e-07	NW_006271975.1	-	-	-	-	-	hypothetical protein	18170430	-	-	-	-
CCM_07562	6.08374	70.0188	3.52471	1.05224e-08	4.05114e-07	NW_006271974.1	-	-	-	-	-	hypothetical protein	18169573	-	-	-	-
CCM_04839	6.33705	68.2517	3.42898	1.05882e-08	4.06021e-07	NW_006271971.1	GO:0065007	-	euNOG27048;sordNOG10574	TS	-	hypothetical protein	18166860	GO:0065007//biological regulation;	-	-	-
CCM_05323	365.928	1238	1.75838	1.27006e-08	4.85092e-07	NW_006271972.1	-	-	opiNOG11771;hypNOG11501;necNOG10372	SR	-	hypothetical protein	18167341	-	-	-	-
CCM_04817	15.6193	106.741	2.77271	1.31798e-08	5.01405e-07	NW_006271971.1	GO:0005975;GO:0004568;GO:0008061;GO:0006032	K01183	COG3325;opiNOG23523;sordNOG10226	G	sp|P09805|KTXA_KLULA Killer toxin subunits alpha/beta OS=Kluyveromyces lactis (strain ATCC 8585 / CBS 2359 / DSM 70799 / NBRC 1267 / NRRL Y-1140 / WM37) PE=1 SV=1	class V chitinase Chi100	18166838	GO:0005975//carbohydrate metabolic process;GO:0006032//chitin catabolic process;	-	GO:0004568//chitinase activity;GO:0008061//chitin binding;	ko00520(Amino sugar and nucleotide sugar metabolism)
CCM_09390	1864.05	5943.09	1.67277	1.34641e-08	5.10204e-07	NW_006271977.1	GO:0055085;GO:0005524;GO:0016021;GO:0042626	K05665	opiNOG11164	Q	sp|Q8J2Q1|FUM19_GIBM7 ABC transporter FUM19 OS=Gibberella moniliformis (strain M3125 / FGSC 7600) GN=FUM19 PE=2 SV=1	ABC multidrug transporter, putative	18171393	GO:0055085//transmembrane transport;	GO:0016021//integral component of membrane;	GO:0005524//ATP binding;GO:0042626//ATPase-coupled transmembrane transporter activity;	ko05206(MicroRNAs in cancer);ko04977(Vitamin digestion and absorption);ko04071(Sphingolipid signaling pathway);ko02010(ABC transporters);ko01523(Antifolate resistance)
CCM_08093	65.7339	277.339	2.07694	1.52885e-08	5.77066e-07	NW_006271974.1	GO:0006351;GO:0008270;GO:0003677;GO:0005634	-	opiNOG28834;hypNOG04116;treNOG04634	SR	-	hypothetical protein	18170102	GO:0006351//transcription, DNA-templated;	GO:0005634//nucleus;	GO:0008270//zinc ion binding;GO:0003677//DNA binding;	-
CCM_01848	1334.86	4253.51	1.67197	1.64166e-08	6.17224e-07	NW_006271969.1	GO:0006357;GO:0003677;GO:0008270;GO:0005634;GO:0000981	-	opiNOG23275;sordNOG06377;opiNOG55689	S	sp|Q9HDX1|YKN4_SCHPO Uncharacterized transcriptional regulatory protein PB1A11.04c OS=Schizosaccharomyces pombe (strain 972 / ATCC 24843) GN=SPAPB1A11.04c PE=3 SV=1	Fungal transcriptional regulatory protein	18163877	GO:0006357//regulation of transcription by RNA polymerase II;	GO:0005634//nucleus;	GO:0003677//DNA binding;GO:0008270//zinc ion binding;GO:0000981//DNA-binding transcription factor activity, RNA polymerase II-specific;	-
CCM_01860	323.164	1090.09	1.75411	1.71665e-08	6.42909e-07	NW_006271969.1	GO:0016884;GO:0016740	-	opiNOG13707;sordNOG06100;pleNOG03770	J	sp|Q67KJ2|GATA_SYMTH Glutamyl-tRNA(Gln) amidotransferase subunit A OS=Symbiobacterium thermophilum (strain T / IAM 14863) GN=gatA PE=3 SV=1	glutamyl-tRNA(Gln) amidotransferase subunit A	18163889	-	-	GO:0016884//carbon-nitrogen ligase activity, with glutamine as amido-N-donor;GO:0016740//transferase activity;	-
CCM_08746	75.6524	300.708	1.99091	2.01973e-08	7.44825e-07	NW_006271975.1	GO:0016787	-	onyNOG06879;opiNOG20398	R	sp|O15442|MPPD1_HUMAN Metallophosphoesterase domain-containing protein 1 OS=Homo sapiens GN=MPPED1 PE=2 SV=3	Metallophosphoesterase	18170751	-	-	GO:0016787//hydrolase activity;	-
CCM_05561	19.9335	119.493	2.58366	2.52038e-08	9.18888e-07	NW_006271972.1	GO:0003824	-	-	-	-	hypothetical protein	18167579	-	-	GO:0003824//catalytic activity;	-
CCM_05326	3562.1	17989.8	2.33638	2.54369e-08	9.23889e-07	NW_006271972.1	GO:0006457;GO:0051082;GO:0005524	K04043	opiNOG00748;sorNOG00178;sordNOG04035	O	sp|Q5B0C0|HSP7M_EMENI Heat shock 70 kDa protein OS=Emericella nidulans (strain FGSC A4 / ATCC 38163 / CBS 112.46 / NRRL 194 / M139) GN=AN6010 PE=1 SV=1	heat shock 70 kDa protein	18167344	GO:0006457//protein folding;	-	GO:0051082//unfolded protein binding;GO:0005524//ATP binding;	ko05152(Tuberculosis);ko04212(Longevity regulating pathway - worm);ko03018(RNA degradation)
CCM_02506	219.971	3983.33	4.17859	2.69838e-08	9.76386e-07	NW_006271970.1	GO:0004096;GO:0055114;GO:0098869;GO:0020037;GO:0006979;GO:0042744;GO:0046872	K03781	sordNOG04138	P	sp|Q9C168|CAT1_NEUCR Catalase-1 OS=Neurospora crassa (strain ATCC 24698 / 74-OR23-1A / CBS 708.71 / DSM 1257 / FGSC 987) GN=cat-1 PE=1 SV=2	catalase A	18164533	GO:0055114//obsolete oxidation-reduction process;GO:0098869//cellular oxidant detoxification;GO:0006979//response to oxidative stress;GO:0042744//hydrogen peroxide catabolic process;	-	GO:0004096//catalase activity;GO:0020037//heme binding;GO:0046872//metal ion binding;	ko05208(Chemical carcinogenesis - reactive oxygen species);ko05022(Pathways of neurodegeneration - multiple diseases);ko05014(Amyotrophic lateral sclerosis);ko04213(Longevity regulating pathway - multiple species);ko04212(Longevity regulating pathway - worm);ko04211(Longevity regulating pathway);ko04146(Peroxisome);ko04068(FoxO signaling pathway);ko04016(MAPK signaling pathway - plant);ko04011(MA…
CCM_05678	335.074	7504.87	4.48528	2.96765e-08	1.06581e-06	NW_006271972.1	-	-	-	-	-	hypothetical protein	18167696	-	-	-	-
CCM_06634	52.1665	224.365	2.10465	3.00045e-08	1.07358e-06	NW_006271973.1	GO:0005758	-	sordNOG14426;opiNOG44602;sorNOG08437	S	sp|C5DT65|CMC4_ZYGRC Cx9C motif-containing protein 4, mitochondrial OS=Zygosaccharomyces rouxii (strain ATCC 2623 / CBS 732 / NBRC 1130 / NCYC 568 / NRRL Y-229) GN=CMC4 PE=3 SV=1	mature-T-cell-proliferation protein	18168648	-	GO:0005758//mitochondrial intermembrane space;	-	-
CCM_00340	620.086	5758.11	3.21505	3.34665e-08	1.19302e-06	NW_006271969.1	GO:0005737;GO:0006629;GO:0055114;GO:0016021;GO:0016627	-	sordNOG09295;opiNOG04155	SR	-	membrane protein, putative	18162375	GO:0006629//lipid metabolic process;GO:0055114//obsolete oxidation-reduction process;	GO:0005737//cytoplasm;GO:0016021//integral component of membrane;	GO:0016627//oxidoreductase activity, acting on the CH-CH group of donors;	-
CCM_07497	11.7507	89.1971	2.92425	3.40579e-08	1.20962e-06	NW_006271974.1	-	-	-	-	-	hypothetical protein	18169508	-	-	-	-
CCM_02298	0	26.9035	Inf	3.49158e-08	1.23553e-06	NW_006271970.1	-	-	-	-	-	hypothetical protein	18164325	-	-	-	-
CCM_02163	1848.96	5721.58	1.6297	3.53573e-08	1.24657e-06	NW_006271970.1	GO:0016021;GO:0006817;GO:0051604	-	sordNOG04527;opiNOG08565	P	sp|P38264|PHO88_YEAST SRP-independent targeting protein 3 OS=Saccharomyces cerevisiae (strain ATCC 204508 / S288c) GN=PHO88 PE=1 SV=1	inorganic phosphate transporter	18164191	GO:0006817//phosphate ion transport;GO:0051604//protein maturation;	GO:0016021//integral component of membrane;	-	-
CCM_02392	259.584	859.118	1.72666	3.90484e-08	1.37168e-06	NW_006271970.1	GO:0016829	K02295	opiNOG02695;sordNOG10342	TL	sp|Q923I8|CRY2_RAT Cryptochrome-2 OS=Rattus norvegicus GN=Cry2 PE=1 SV=1	cryptochrome-2	18164419	-	-	GO:0016829//lyase activity;	ko04710(Circadian rhythm)
CCM_08274	72.148	287.698	1.99553	4.33363e-08	1.51127e-06	NW_006271975.1	GO:0055114;GO:0016491;GO:0016021;GO:0009073;GO:0003849;GO:0071949	K00480	opiNOG50043;opiNOG53451	IR	sp|J4VWM7|OPS4_BEAB2 FAD-dependent monooxygenase OpS4 OS=Beauveria bassiana (strain ARSEF 2860) GN=OpS4 PE=1 SV=1	salicylate hydroxylase, putative	18170282	GO:0055114//obsolete oxidation-reduction process;GO:0009073//aromatic amino acid family biosynthetic process;	GO:0016021//integral component of membrane;	GO:0016491//oxidoreductase activity;GO:0003849//3-deoxy-7-phosphoheptulonate synthase activity;GO:0071949//FAD binding;	ko00626(Naphthalene degradation);ko00624(Polycyclic aromatic hydrocarbon degradation);ko00621(Dioxin degradation)
CCM_00323	2738.35	8267.96	1.59423	4.78918e-08	1.66411e-06	NW_006271969.1	-	-	sorNOG05645;opiNOG37723;sordNOG14084	S	-	hypothetical protein	18162358	-	-	-	-
CCM_02432	134.105	929.279	2.79275	4.9473e-08	1.71287e-06	NW_006271970.1	-	-	opiNOG50536	S	-	hypothetical protein	18164459	-	-	-	-
CCM_01607	189.632	643.045	1.76172	5.07149e-08	1.74957e-06	NW_006271969.1	GO:0050661;GO:0055114;GO:0008677	K00077	sordNOG08893;hypNOG07114;COG1893	H	sp|S0EGG0|BEA2_GIBF5 Ketoisovalerate reductase BEA2 OS=Gibberella fujikuroi (strain CBS 195.34 / IMI 58289 / NRRL A-6831) GN=BEA2 PE=2 SV=1	2-dehydropantoate 2-reductase	18163637	GO:0055114//obsolete oxidation-reduction process;	-	GO:0050661//NADP binding;GO:0008677//2-dehydropantoate 2-reductase activity;	ko00770(Pantothenate and CoA biosynthesis)
CCM_07141	794.958	4524.84	2.50892	5.47593e-08	1.87565e-06	NW_006271973.1	GO:0000981;GO:0005634;GO:0003677;GO:0006357;GO:0008270	-	sordNOG10651	S	sp|P28348|NIRA_EMENI Nitrogen assimilation transcription factor nirA OS=Emericella nidulans (strain FGSC A4 / ATCC 38163 / CBS 112.46 / NRRL 194 / M139) GN=nirA PE=4 SV=1	C6 transcription factor, putative	18169152	GO:0006357//regulation of transcription by RNA polymerase II;	GO:0005634//nucleus;	GO:0000981//DNA-binding transcription factor activity, RNA polymerase II-specific;GO:0003677//DNA binding;GO:0008270//zinc ion binding;	-
CCM_01379	341.32	1047.43	1.61766	5.69347e-08	1.92957e-06	NW_006271969.1	GO:0016021;GO:0034067;GO:0008270;GO:0044695;GO:0016567;GO:0016874;GO:0043162;GO:0005794;GO:0016485;GO:0061630;GO:0005783	K23788	sordNOG09447	O	sp|P36096|TUL1_YEAST Transmembrane E3 ubiquitin-protein ligase 1 OS=Saccharomyces cerevisiae (strain ATCC 204508 / S288c) GN=TUL1 PE=1 SV=1	RING finger ubiquitin ligase, putative	18163410	GO:0034067//protein localization to Golgi apparatus;GO:0016567//protein ubiquitination;GO:0043162//ubiquitin-dependent protein catabolic process via the multivesicular body sorting pathway;GO:0016485//protein processing;	GO:0016021//integral component of membrane;GO:0044695//Dsc E3 ubiquitin ligase complex;GO:0005794//Golgi apparatus;GO:0005783//endoplasmic reticulum;	GO:0008270//zinc ion binding;GO:0016874//ligase activity;GO:0061630//ubiquitin protein ligase activity;	-
CCM_00326	28.1496	227.727	3.01612	6.81778e-08	2.28645e-06	NW_006271969.1	GO:0006508;GO:0008237	-	opiNOG10620;NOG01632;opiNOG57147	SRO	sp|Q871C5|MEP1_NEUCR Extracellular metalloprotease NCU07200 OS=Neurospora crassa (strain ATCC 24698 / 74-OR23-1A / CBS 708.71 / DSM 1257 / FGSC 987) GN=B8G12.220 PE=3 SV=1	metalloprotease MEP1-like protein	18162361	GO:0006508//proteolysis;	-	GO:0008237//metallopeptidase activity;	-
CCM_03004	1004.32	3055.41	1.60514	6.90745e-08	2.30848e-06	NW_006271970.1	GO:0005829;GO:0005634;GO:0005743;GO:0004325;GO:0006783	K01772	sordNOG08785	H	sp|P16622|HEMH_YEAST Ferrochelatase, mitochondrial OS=Saccharomyces cerevisiae (strain ATCC 204508 / S288c) GN=HEM15 PE=1 SV=1	ferrochelatase precursor	18165031	GO:0006783//heme biosynthetic process;	GO:0005829//cytosol;GO:0005634//nucleus;GO:0005743//mitochondrial inner membrane;	GO:0004325//ferrochelatase activity;	ko00860(Porphyrin metabolism)
CCM_07230	268.659	1562.91	2.54039	7.38664e-08	2.4265e-06	NW_006271973.1	GO:0016021;GO:0055085	K15102	opiNOG20221;sordNOG06795	C	sp|P23641|MPCP_YEAST Mitochondrial phosphate carrier protein OS=Saccharomyces cerevisiae (strain ATCC 204508 / S288c) GN=MIR1 PE=1 SV=1	phosphate transport protein MIR1	18169241	GO:0055085//transmembrane transport;	GO:0016021//integral component of membrane;	-	-
CCM_02734	1800.54	9146.89	2.34485	7.65318e-08	2.5055e-06	NW_006271970.1	GO:0046685;GO:0043224;GO:0046686;GO:0043130;GO:0000209;GO:0031146;GO:0030174;GO:0042802;GO:0000083	K10259	opiNOG02953;sordNOG12155	KR	sp|Q01277|SCONB_NEUCR Probable E3 ubiquitin ligase complex SCF subunit scon-2 OS=Neurospora crassa (strain ATCC 24698 / 74-OR23-1A / CBS 708.71 / DSM 1257 / FGSC 987) GN=scon-2 PE=1 SV=1	sulfur controller-2	18164761	GO:0046685//response to arsenic-containing substance;GO:0046686//response to cadmium ion;GO:0000209//protein polyubiquitination;GO:0031146//SCF-dependent proteasomal ubiquitin-dependent protein catabolic process;GO:0030174//regulation of DNA-dependent DNA replication initiation;GO:0000083//regulation of transcription involved in G1/S transition of mitotic cell cycle;	GO:0043224//nuclear SCF ubiquitin ligase complex;	GO:0043130//ubiquitin binding;GO:0042802//identical protein binding;	ko04120(Ubiquitin mediated proteolysis);ko04111(Cell cycle - yeast)
CCM_00826	19.4882	2235.38	6.84178	7.92499e-08	2.5857e-06	NW_006271969.1	GO:0006508;GO:0004190	-	KOG1339;sordNOG05838	O	sp|P11838|CARP_CRYPA Endothiapepsin OS=Cryphonectria parasitica GN=EAPA PE=1 SV=2	endothiapepsin precursor	18162860	GO:0006508//proteolysis;	-	GO:0004190//aspartic-type endopeptidase activity;	-
CCM_03457	33.6335	156.305	2.21639	9.59178e-08	3.10845e-06	NW_006271970.1	GO:0008152;GO:0016846	-	sordNOG14804;necNOG13377	S	-	putative glutathione-dependent formaldehyde-activating protein	18165483	GO:0008152//metabolic process;	-	GO:0016846//carbon-sulfur lyase activity;	-
CCM_02846	4.65477	52.2902	3.48976	1.26188e-07	4.0757e-06	NW_006271970.1	-	-	-	-	-	hypothetical protein	18164873	-	-	-	-
CCM_02174	299.578	988.375	1.72213	1.29162e-07	4.1578e-06	NW_006271970.1	-	-	-	-	-	hypothetical protein	18164202	-	-	-	-
CCM_00758	3588.65	14914.2	2.05517	1.31526e-07	4.21586e-06	NW_006271969.1	-	-	sorNOG01340;opiNOG08143;sordNOG06823	R	sp|Q03104|MSC1_YEAST Meiotic sister chromatid recombination protein 1 OS=Saccharomyces cerevisiae (strain ATCC 204508 / S288c) GN=MSC1 PE=1 SV=1	stress response protein (Ish1), putative	18162792	-	-	-	-
CCM_01809	1359.77	4039.48	1.57081	1.31842e-07	4.21586e-06	NW_006271969.1	GO:0000981;GO:0005634;GO:0008270;GO:0003677;GO:0006357	-	sorNOG00581;opiNOG17151;pleNOG00002;sordNOG04713	S	-	Fungal transcriptional regulatory protein	18163839	GO:0006357//regulation of transcription by RNA polymerase II;	GO:0005634//nucleus;	GO:0000981//DNA-binding transcription factor activity, RNA polymerase II-specific;GO:0008270//zinc ion binding;GO:0003677//DNA binding;	-
CCM_02660	13.2112	87.2788	2.72387	1.36363e-07	4.34602e-06	NW_006271970.1	GO:0003677	-	sordNOG09738;opiNOG39422	S	-	DNA-binding protein	18164687	-	-	GO:0003677//DNA binding;	-
CCM_06135	52.1007	210.697	2.0158	1.42615e-07	4.50057e-06	NW_006271972.1	-	K20465	sordNOG10972	T	sp|O94512|OBP1_SCHPO Oxysterol-binding protein-like protein 1 OS=Schizosaccharomyces pombe (strain 972 / ATCC 24843) GN=obp1 PE=1 SV=1	oxysterol binding protein (Orp8), putative	18168150	-	-	-	-
CCM_07906	1251.45	3699.39	1.56369	1.67384e-07	5.26493e-06	NW_006271974.1	GO:0009446;GO:0004586;GO:0015940	K01581	sordNOG06389	E	sp|P27121|DCOR_NEUCR Ornithine decarboxylase OS=Neurospora crassa (strain ATCC 24698 / 74-OR23-1A / CBS 708.71 / DSM 1257 / FGSC 987) GN=spe-1 PE=2 SV=1	ornithine decarboxylase	18169916	GO:0009446//putrescine biosynthetic process;GO:0015940//pantothenate biosynthetic process;	-	GO:0004586//ornithine decarboxylase activity;	ko00480(Glutathione metabolism);ko00330(Arginine and proline metabolism)
CCM_09343	12.6608	83.9881	2.72982	1.68101e-07	5.27027e-06	NW_006271977.1	-	-	hypNOG01855;sordNOG06640	S	-	hypothetical protein	18171346	-	-	-	-
CCM_04506	1729.93	4889.91	1.4991	1.7611e-07	5.49731e-06	NW_006271971.1	-	-	opiNOG56942	S	sp|Q7RX33|EGT1_NEUCR Ergothioneine biosynthesis protein 1 OS=Neurospora crassa (strain ATCC 24698 / 74-OR23-1A / CBS 708.71 / DSM 1257 / FGSC 987) GN=egt-1 PE=1 SV=3	DUF323 domain-containing protein	18166529	-	-	-	-
CCM_09256	14.925	99.5657	2.73791	1.76485e-07	5.49731e-06	NW_006271976.1	-	-	-	-	-	hypothetical protein	18171259	-	-	-	-
CCM_00442	274.617	9270.14	5.0771	1.94084e-07	6.026e-06	NW_006271969.1	GO:0005829;GO:0006020;GO:0005635;GO:0016021	K23327	opiNOG39021;sordNOG12402	S	sp|O60175|OPI10_SCHPO Protein OPI10 homolog OS=Schizosaccharomyces pombe (strain 972 / ATCC 24843) GN=SPBC21H7.06c PE=3 SV=1	DUF775 domain protein	18162477	GO:0006020//inositol metabolic process;	GO:0005829//cytosol;GO:0005635//nuclear envelope;GO:0016021//integral component of membrane;	-	-
CCM_06099	45.9428	185.313	2.01205	1.99469e-07	6.17329e-06	NW_006271972.1	GO:0055085;GO:0016021	-	opiNOG01609;pleNOG07115	G	sp|P40445|YIQ6_YEAST Uncharacterized transporter YIL166C OS=Saccharomyces cerevisiae (strain ATCC 204508 / S288c) GN=YIL166C PE=1 SV=1	phthalate transporter	18168114	GO:0055085//transmembrane transport;	GO:0016021//integral component of membrane;	-	-
CCM_00274	1302.69	5788.71	2.15175	2.09633e-07	6.44639e-06	NW_006271969.1	GO:0016021;GO:0055085	-	pleNOG06526;sorNOG06507;opiNOG00469	G	sp|Q9P6J0|YHDC_SCHPO Uncharacterized transporter C1683.12 OS=Schizosaccharomyces pombe (strain 972 / ATCC 24843) GN=SPBC1683.12 PE=3 SV=1	pantothenate transporter liz1	18162309	GO:0055085//transmembrane transport;	GO:0016021//integral component of membrane;	-	-
CCM_00297	57.5334	223.076	1.95506	2.21832e-07	6.79978e-06	NW_006271969.1	GO:0016884	-	sorNOG08092;opiNOG07924;sordNOG05310	SR	sp|Q4J965|GATA_SULAC Glutamyl-tRNA(Gln) amidotransferase subunit A OS=Sulfolobus acidocaldarius (strain ATCC 33909 / DSM 639 / JCM 8929 / NBRC 15157 / NCIMB 11770) GN=gatA PE=3 SV=1	amidase, putative	18162332	-	-	GO:0016884//carbon-nitrogen ligase activity, with glutamine as amido-N-donor;	-
CCM_06930	19.2913	108.304	2.48907	2.40788e-07	7.311e-06	NW_006271973.1	-	-	NOG200556	S	-	protein-tyrosine phosphatase	18168941	-	-	-	-
CCM_04816	49.2278	404.919	3.04009	2.56929e-07	7.77655e-06	NW_006271971.1	-	-	opiNOG02368;opiNOG22876	R	sp|D4ALG0|LYSM1_ARTBC LysM domain-containing protein ARB_05157 OS=Arthroderma benhamiae (strain ATCC MYA-4681 / CBS 112371) GN=ARB_05157 PE=1 SV=1	LysM domain protein	18166837	-	-	-	-
CCM_08075	2044.91	5840.21	1.51398	2.70228e-07	8.12089e-06	NW_006271974.1	GO:0004386;GO:0005524	-	hypNOG05315;opiNOG40871	SR	-	DEAD-like helicase	18170084	-	-	GO:0004386//helicase activity;GO:0005524//ATP binding;	-
CCM_09279	632.296	1859.65	1.55636	2.80102e-07	8.3726e-06	NW_006271976.1	-	K09705	sordNOG13133;opiNOG34176	SR	-	cupin superfamily protein	18171282	-	-	-	-
CCM_08295	522.95	3915.69	2.90452	2.82742e-07	8.42536e-06	NW_006271975.1	GO:0016021	K17991	sordNOG05598;pleNOG05460;opiNOG23153	S	sp|O22788|PXG3_ARATH Probable peroxygenase 3 OS=Arabidopsis thaliana GN=PXG3 PE=1 SV=1	caleosin domain containing protein	18170303	-	GO:0016021//integral component of membrane;	-	ko00073(Cutin, suberine and wax biosynthesis)
CCM_00243	5.83127	56.9889	3.2888	2.96083e-07	8.79568e-06	NW_006271969.1	-	-	sordNOG13631	S	sp|D4B3I5|A3024_ARTBC Extracellular serine-rich protein ARB_03024 OS=Arthroderma benhamiae (strain ATCC MYA-4681 / CBS 112371) GN=ARB_03024 PE=1 SV=1	extracellular serine-rich protein	18162278	-	-	-	-
CCM_03516	402.554	1193	1.56734	3.26676e-07	9.67464e-06	NW_006271970.1	GO:0016021	-	opiNOG35042	S	-	hypothetical protein	18165542	-	GO:0016021//integral component of membrane;	-	-
CCM_08119	16678.7	46928.9	1.49247	3.27828e-07	9.67898e-06	NW_006271974.1	GO:0005524;GO:0006542;GO:0004356	K01915	sordNOG09037	E	sp|Q9UUN6|GLNA_FUSSH Glutamine synthetase OS=Fusarium solani subsp. phaseoli GN=GLN1 PE=2 SV=1	glutamine synthetase	18170128	GO:0006542//glutamine biosynthetic process;	-	GO:0005524//ATP binding;GO:0004356//glutamate-ammonia ligase activity;	ko04727(GABAergic synapse);ko04724(Glutamatergic synapse);ko04217(Necroptosis);ko02020(Two-component system);ko00910(Nitrogen metabolism);ko00630(Glyoxylate and dicarboxylate metabolism);ko00250(Alanine, aspartate and glutamate metabolism);ko00220(Arginine biosynthesis)
CCM_02541	14.8207	89.0534	2.58706	3.51405e-07	1.03212e-05	NW_006271970.1	-	-	-	-	-	hypothetical protein	18164568	-	-	-	-
CCM_07202	81.4579	318.255	1.96606	3.54464e-07	1.03699e-05	NW_006271973.1	-	-	-	-	-	hypothetical protein	18169213	-	-	-	-
CCM_09161	331.489	1004.89	1.6	3.62575e-07	1.05751e-05	NW_006271976.1	GO:0071035;GO:0000467;GO:0071051;GO:0071038;GO:0034475;GO:0003723;GO:0000177;GO:0000176;GO:0034427;GO:0071049	K03679	sordNOG10530;opiNOG04896	J	sp|Q09704|RRP4_SCHPO Exosome complex component rrp4 OS=Schizosaccharomyces pombe (strain 972 / ATCC 24843) GN=rrp4 PE=3 SV=1	exosome component 2	18171164	GO:0071035//nuclear polyadenylation-dependent rRNA catabolic process;GO:0000467//exonucleolytic trimming to generate mature 3'-end of 5.8S rRNA from tricistronic rRNA transcript (SSU-rRNA, 5.8S rRNA, LSU-rRNA);GO:0071051//polyadenylation-dependent snoRNA 3'-end processing;GO:0071038//nuclear polyadenylation-dependent tRNA catabolic process;GO:0034475//U4 snRNA 3'-end processing;GO:0034427//nuclea…	GO:0000177//cytoplasmic exosome (RNase complex);GO:0000176//nuclear exosome (RNase complex);	GO:0003723//RNA binding;	ko03018(RNA degradation)
CCM_00471	1674.21	4797.27	1.51873	3.68055e-07	1.06825e-05	NW_006271969.1	-	K09983	opiNOG45347;COG3812	S	-	hypothetical protein	18162506	-	-	-	-
CCM_04701	279.149	844.097	1.59637	3.68478e-07	1.06825e-05	NW_006271971.1	GO:0016021	K21989	sordNOG09861;opiNOG18887	S	sp|Q03516|RSN1_YEAST Uncharacterized protein RSN1 OS=Saccharomyces cerevisiae (strain ATCC 204508 / S288c) GN=RSN1 PE=1 SV=1	DUF221 domain protein	18166723	-	GO:0016021//integral component of membrane;	-	-
CCM_00677	307.75	6509.33	4.40268	3.73499e-07	1.07956e-05	NW_006271969.1	GO:0016021	-	NOG42379;opiNOG02845	S	-	hypothetical protein	18162711	-	GO:0016021//integral component of membrane;	-	-
CCM_04325	159.968	900.862	2.49352	3.76427e-07	1.08476e-05	NW_006271971.1	GO:0006855;GO:0016021;GO:0015238;GO:0015297	K03327	sordNOG06366	S	sp|Q9USK3|YJ2D_SCHPO Uncharacterized transporter C4B3.13 OS=Schizosaccharomyces pombe (strain 972 / ATCC 24843) GN=SPCC4B3.13 PE=3 SV=1	MATE efflux family protein subfamily, putative	18166348	GO:0006855//xenobiotic transmembrane transport;	GO:0016021//integral component of membrane;	GO:0015297//antiporter activity;	-
CCM_06965	1764.16	5145.48	1.54433	3.86349e-07	1.11003e-05	NW_006271973.1	-	K15627	sordNOG08165	S	sp|Q8VBT9|ASPC1_MOUSE Tether containing UBX domain for GLUT4 OS=Mus musculus GN=Aspscr1 PE=1 SV=1	UBX domain protein, putative	18168976	-	-	-	ko05202(Transcriptional misregulation in cancer)
CCM_09509	13.2303	89.4448	2.75716	3.99065e-07	1.14165e-05	NW_006271977.1	-	-	-	-	-	hypothetical protein	18171511	-	-	-	-
CCM_02364	1.17138	33.3086	4.82962	3.99727e-07	1.14165e-05	NW_006271970.1	-	-	sordNOG09538	S	-	hypothetical protein	18164391	-	-	-	-
CCM_07027	13.4813	83.1492	2.62474	4.13033e-07	1.17596e-05	NW_006271973.1	-	-	-	-	-	hypothetical protein	18169038	-	-	-	-
CCM_08732	124.337	444.847	1.83905	4.14184e-07	1.17596e-05	NW_006271975.1	GO:0004553;GO:0005975;GO:0030246	-	sorNOG03956;opiNOG55844;sordNOG12467	R	sp|B0XTU6|EGLX_ASPFC Probable endo-1,3(4)-beta-glucanase AFUB_029980 OS=Neosartorya fumigata (strain CEA10 / CBS 144.89 / FGSC A1163) GN=AFUB_029980 PE=3 SV=1	endo-1,3(4)-beta-glucanase, putative	18170737	GO:0005975//carbohydrate metabolic process;	-	GO:0004553//hydrolase activity, hydrolyzing O-glycosyl compounds;GO:0030246//carbohydrate binding;	-
CCM_07174	1071.29	4108.23	1.93916	4.30311e-07	1.21816e-05	NW_006271973.1	GO:0045041;GO:0005524;GO:0042026;GO:0005759;GO:0051131;GO:0051087;GO:0051082	K04078	opiNOG37297	O	sp|O59804|CH10_SCHPO 10 kDa heat shock protein, mitochondrial OS=Schizosaccharomyces pombe (strain 972 / ATCC 24843) GN=hsp10 PE=1 SV=1	chaperonin	18169185	GO:0045041//protein import into mitochondrial intermembrane space;GO:0042026//protein refolding;GO:0051131//chaperone-mediated protein complex assembly;	GO:0005759//mitochondrial matrix;	GO:0005524//ATP binding;GO:0051087//chaperone binding;GO:0051082//unfolded protein binding;	-
CCM_06820	77.9341	1405.32	4.1725	4.342e-07	1.22556e-05	NW_006271973.1	GO:0000166;GO:0003723	-	sorNOG01944;sordNOG06006	TRA	sp|A9LNK9|CPSF_ARATH 30-kDa cleavage and polyadenylation specificity factor 30 OS=Arabidopsis thaliana GN=CPSF30 PE=1 SV=1	YT521-B-like splicing factor, putative	18168831	-	-	GO:0000166//nucleotide binding;GO:0003723//RNA binding;	-
CCM_08914	4931.03	30399.9	2.62411	5.0805e-07	1.42982e-05	NW_006271975.1	-	-	opiNOG44440;sordNOG14340;sordNOG15755	SR	-	WW/Rsp5/WWP	18170919	-	-	-	-
CCM_03402	31.6422	142.374	2.16977	5.21527e-07	1.46347e-05	NW_006271970.1	GO:0016021;GO:0004497;GO:0055114;GO:0016705;GO:0005506;GO:0020037	-	opiNOG21944;sordNOG08926	Q	sp|P0DPA7|PSIH_PSICU Cytochrome P450 monooxygenase psiH OS=Psilocybe cubensis GN=psiH PE=1 SV=1	O-methylsterigmatocystin oxidoreductase, putative	18165428	GO:0055114//obsolete oxidation-reduction process;	GO:0016021//integral component of membrane;	GO:0004497//monooxygenase activity;GO:0016705//oxidoreductase activity, acting on paired donors, with incorporation or reduction of molecular oxygen;GO:0005506//iron ion binding;GO:0020037//heme binding;	-
CCM_01659	252.341	753.929	1.57905	5.42903e-07	1.51902e-05	NW_006271969.1	-	-	hypNOG01972;fuNOG18255;opiNOG37891;opiNOG72549;sordNOG14170	S	-	pinin/SDK/memA domain protein	18163689	-	-	-	-
CCM_01491	160.217	1018.74	2.66869	5.70971e-07	1.59152e-05	NW_006271969.1	-	-	opiNOG67058;opiNOG45053;sordNOG14486	SR	-	hypothetical protein	18163522	-	-	-	-
CCM_00213	302.707	1015.88	1.74673	5.90832e-07	1.63884e-05	NW_006271969.1	GO:0015171;GO:0003333;GO:0016021	-	opiNOG48529	E	sp|P50276|MUP1_YEAST High-affinity methionine permease OS=Saccharomyces cerevisiae (strain ATCC 204508 / S288c) GN=MUP1 PE=1 SV=1	high affinity methionine permease	18162248	GO:0003333//amino acid transmembrane transport;	GO:0016021//integral component of membrane;	GO:0015171//amino acid transmembrane transporter activity;	-
CCM_03409	260.19	1212.56	2.22041	6.05733e-07	1.675e-05	NW_006271970.1	GO:0016021	-	sordNOG10271;opiNOG05542	S	sp|Q08219|RRT8_YEAST Outer spore wall protein RRT8 OS=Saccharomyces cerevisiae (strain ATCC 204508 / S288c) GN=RRT8 PE=1 SV=2	hypothetical protein	18165435	-	GO:0016021//integral component of membrane;	-	-
CCM_04507	2981.76	8014.06	1.42637	6.41282e-07	1.76353e-05	NW_006271971.1	-	-	sordNOG14255	S	-	hypothetical protein	18166530	-	-	-	-
CCM_01544	120.063	656.49	2.45098	6.46054e-07	1.77159e-05	NW_006271969.1	GO:0005509	-	sordNOG08594;COG5126	ZRTD	sp|Q9UUG5|MLR1_SCHPO Myosin regulatory light chain 1 OS=Schizosaccharomyces pombe (strain 972 / ATCC 24843) GN=rlc1 PE=1 SV=1	calmodulin, putative	18163575	-	-	GO:0005509//calcium ion binding;	-
CCM_08683	6521.51	17679.9	1.43883	7.30988e-07	1.99879e-05	NW_006271975.1	GO:0043565;GO:0010674;GO:0006990;GO:0000981;GO:0005634	K16230	sordNOG09649;sordNOG07510;opiNOG39852	SK	sp|Q8TFF3|HAC1_HYPJE Transcriptional activator hac1 OS=Hypocrea jecorina GN=hac1 PE=2 SV=1	Basic leucine zipper	18170689	GO:0010674//negative regulation of transcription from RNA polymerase II promoter involved in meiotic cell cycle;GO:0006990//positive regulation of transcription from RNA polymerase II promoter involved in unfolded protein response;	GO:0005634//nucleus;	GO:0043565//sequence-specific DNA binding;GO:0000981//DNA-binding transcription factor activity, RNA polymerase II-specific;	-
CCM_00678	338.628	3841.68	3.50396	7.60667e-07	2.07406e-05	NW_006271969.1	GO:0050660;GO:0003997;GO:0006635;GO:0005777	K00232	opiNOG02652	I	sp|Q8HYL8|ACOX1_PHACI Peroxisomal acyl-coenzyme A oxidase 1 OS=Phascolarctos cinereus GN=ACOX1 PE=1 SV=2	Acyl-CoA oxidase	18162712	GO:0006635//fatty acid beta-oxidation;	GO:0005777//peroxisome;	GO:0050660//flavin adenine dinucleotide binding;GO:0003997//acyl-CoA oxidase activity;	ko04936(Alcoholic liver disease);ko04146(Peroxisome);ko04024(cAMP signaling pathway);ko03320(PPAR signaling pathway);ko01040(Biosynthesis of unsaturated fatty acids);ko00640(Propanoate metabolism);ko00592(alpha-Linolenic acid metabolism);ko00410(beta-Alanine metabolism);ko00071(Fatty acid degradation)
CCM_07237	74.6866	255.08	1.77203	8.4307e-07	2.29225e-05	NW_006271973.1	-	-	sorNOG02958;opiNOG47307	QS	-	hypothetical protein	18169248	-	-	-	-
CCM_08189	127.338	408.052	1.68009	8.46475e-07	2.29502e-05	NW_006271974.1	GO:0000155;GO:0023014;GO:0005622;GO:0000160	-	opiNOG15245;sordNOG09577	S	sp|O48963|PHOT1_ARATH Phototropin-1 OS=Arabidopsis thaliana GN=PHOT1 PE=1 SV=1	PAS-like protein	18170198	GO:0000160//phosphorelay signal transduction system;	GO:0005622//intracellular anatomical structure;	GO:0000155//phosphorelay sensor kinase activity;	-
CCM_05133	1116.1	16263.9	3.86514	9.05639e-07	2.44853e-05	NW_006271972.1	GO:0008270	K06874	sordNOG11303	R	sp|P53303|ZPR1_YEAST Zinc finger protein ZPR1 OS=Saccharomyces cerevisiae (strain ATCC 204508 / S288c) GN=ZPR1 PE=1 SV=1	zinc finger protein zpr1	18167153	-	-	GO:0008270//zinc ion binding;	-
CCM_07200	98.8688	698.358	2.82038	9.56473e-07	2.57873e-05	NW_006271973.1	-	-	onyNOG01226;eurotNOG10687;opiNOG18078	S	-	hypothetical protein	18169211	-	-	-	-
CCM_06077	385.935	1087.68	1.49482	9.75136e-07	2.6217e-05	NW_006271972.1	GO:0016021	-	sordNOG13970	S	-	hypothetical protein	18168092	-	GO:0016021//integral component of membrane;	-	-
CCM_06912	90.5308	300.068	1.72881	9.86478e-07	2.64481e-05	NW_006271973.1	GO:0005507;GO:0009308;GO:0048038;GO:0008131;GO:0055114	K00276	sordNOG11922;opiNOG14092	Q	sp|Q12556|AMO1_ASPNG Copper amine oxidase 1 OS=Aspergillus niger GN=AO-I PE=1 SV=2	copper amine oxidase	18168923	GO:0009308//amine metabolic process;GO:0055114//obsolete oxidation-reduction process;	-	GO:0005507//copper ion binding;GO:0048038//quinone binding;GO:0008131//primary amine oxidase activity;	ko00960(Tropane, piperidine and pyridine alkaloid biosynthesis);ko00950(Isoquinoline alkaloid biosynthesis);ko00410(beta-Alanine metabolism);ko00360(Phenylalanine metabolism);ko00350(Tyrosine metabolism);ko00260(Glycine, serine and threonine metabolism)
CCM_02953	652.558	1791.97	1.45737	1.02704e-06	2.74591e-05	NW_006271970.1	GO:0016758;GO:0016021	K00698	opiNOG18101;opiNOG70267;sordNOG08515	M	sp|P78746|CHSD_ASPFU Chitin synthase D OS=Neosartorya fumigata (strain ATCC MYA-4609 / Af293 / CBS 101355 / FGSC A1100) GN=chsD PE=3 SV=1	chitin synthase D	18164980	-	GO:0016021//integral component of membrane;	GO:0016758//hexosyltransferase activity;	ko00520(Amino sugar and nucleotide sugar metabolism)
CCM_03764	11.1701	69.2162	2.63147	1.03988e-06	2.77254e-05	NW_006271971.1	-	-	-	-	-	hypothetical protein	18165787	-	-	-	-
CCM_07891	556.59	1558.76	1.48571	1.08971e-06	2.88939e-05	NW_006271974.1	-	-	sordNOG12957;opiNOG35960	S	-	hypothetical protein	18169901	-	-	-	-
CCM_09559	669.73	3977.76	2.5703	1.10177e-06	2.91335e-05	NW_006271977.1	GO:0032259;GO:0008168	-	opiNOG02652;NOG71881;opiNOG57352	SI	sp|A0A1B4XBG9|SDND_SORAA Methyltransferase sdnD OS=Sordaria araneosa GN=sdnD PE=3 SV=1	amino acid adenylation domain-containing protein	18171561	GO:0032259//methylation;	-	GO:0008168//methyltransferase activity;	-
CCM_02890	137.823	418.252	1.60156	1.21934e-06	3.19785e-05	NW_006271970.1	GO:0055085;GO:0016021;GO:0008270;GO:0006351;GO:0030170;GO:0005634;GO:0008483;GO:0003677	-	opiNOG28587;opiNOG04000	SE	sp|O94562|YGD3_SCHPO Uncharacterized aminotransferase C1771.03c OS=Schizosaccharomyces pombe (strain 972 / ATCC 24843) GN=SPBC1773.03c PE=3 SV=1	aminotransferase, putative	18164917	GO:0055085//transmembrane transport;GO:0006351//transcription, DNA-templated;	GO:0016021//integral component of membrane;GO:0005634//nucleus;	GO:0008270//zinc ion binding;GO:0030170//pyridoxal phosphate binding;GO:0008483//transaminase activity;GO:0003677//DNA binding;	-
CCM_05663	4770.37	12748.4	1.41814	1.2735e-06	3.33084e-05	NW_006271972.1	GO:0016021;GO:0055085	-	opiNOG12342;KOG2504	G	sp|Q5ATG7|APDF_EMENI Aspyridones efflux protein apdF OS=Emericella nidulans (strain FGSC A4 / ATCC 38163 / CBS 112.46 / NRRL 194 / M139) GN=apdF PE=2 SV=1	monocarboxylate permease, putative	18167681	GO:0055085//transmembrane transport;	GO:0016021//integral component of membrane;	-	-
CCM_01014	2458	6506.5	1.4044	1.28319e-06	3.34707e-05	NW_006271969.1	GO:0006355;GO:0005634;GO:0007623;GO:0005737	-	sordNOG05289	K	sp|Q00586|FRQ_TRISN Frequency clock protein OS=Trichoderma spinulosum GN=FRQ PE=3 SV=1	frequency clock protein	18163047	GO:0006355//regulation of transcription, DNA-templated;GO:0007623//circadian rhythm;	GO:0005634//nucleus;GO:0005737//cytoplasm;	-	-
CCM_05907	840.892	2254.01	1.4225	1.47995e-06	3.84951e-05	NW_006271972.1	GO:0005739;GO:0016021	K05770	opiNOG29479;sordNOG05556	T	sp|O94327|TSPO_SCHPO Translocator protein homolog OS=Schizosaccharomyces pombe (strain 972 / ATCC 24843) GN=SPBC725.10 PE=3 SV=2	translocator protein	18167925	-	GO:0005739//mitochondrion;GO:0016021//integral component of membrane;	-	ko05166(Human T-cell leukemia virus 1 infection);ko04979(Cholesterol metabolism);ko04214(Apoptosis - fly);ko04080(Neuroactive ligand-receptor interaction)
CCM_07198	1271.44	3387.75	1.41386	1.48562e-06	3.84951e-05	NW_006271973.1	GO:0055085;GO:0016021;GO:0005524;GO:0042626	K05665	COG1132;opiNOG11164	VQ	sp|Q8J2Q1|FUM19_GIBM7 ABC transporter FUM19 OS=Gibberella moniliformis (strain M3125 / FGSC 7600) GN=FUM19 PE=2 SV=1	ABC transporter	18169209	GO:0055085//transmembrane transport;	GO:0016021//integral component of membrane;	GO:0005524//ATP binding;GO:0042626//ATPase-coupled transmembrane transporter activity;	ko05206(MicroRNAs in cancer);ko04977(Vitamin digestion and absorption);ko04071(Sphingolipid signaling pathway);ko02010(ABC transporters);ko01523(Antifolate resistance)
CCM_03738	61.2144	387.676	2.66291	1.49134e-06	3.84951e-05	NW_006271971.1	GO:0090305;GO:0004519;GO:0003676	-	opiNOG20494	S	sp|Q9Y4A0|JERKL_HUMAN Jerky protein homolog-like OS=Homo sapiens GN=JRKL PE=2 SV=2	DDE superfamily endonuclease, CENP-B-like protein	18165761	GO:0090305//nucleic acid phosphodiester bond hydrolysis;	-	GO:0004519//endonuclease activity;GO:0003676//nucleic acid binding;	-
CCM_00947	1609.57	6680.09	2.05319	1.49181e-06	3.84951e-05	NW_006271969.1	-	-	opiNOG14310;COG2335;necNOG11914;sordNOG04736	MSWR	sp|D4B388|FLA_ARTBC Fasciclin-like arabinogalactan protein ARB_02922 OS=Arthroderma benhamiae (strain ATCC MYA-4681 / CBS 112371) GN=ARB_02922 PE=3 SV=1	beta-Ig-H3/Fasciclin	18162980	-	-	-	-
CCM_01657	204.288	593.179	1.53787	1.50643e-06	3.86649e-05	NW_006271969.1	-	-	sordNOG14812	S	-	hypothetical protein	18163687	-	-	-	-
CCM_03631	139.596	1315.62	3.23641	1.58536e-06	4.05826e-05	NW_006271971.1	GO:0008152;GO:0016787	-	COG1473;opiNOG17017	ER	sp|A3KG59|P20D2_MOUSE Peptidase M20 domain-containing protein 2 OS=Mus musculus GN=Pm20d2 PE=1 SV=1	amidohydrolase, putative	18165657	GO:0008152//metabolic process;	-	GO:0016787//hydrolase activity;	-
CCM_07870	223.435	1183.66	2.40533	1.64334e-06	4.17338e-05	NW_006271974.1	-	-	sordNOG09317	R	-	hypothetical protein	18169880	-	-	-	-
CCM_00152	158.069	481.735	1.60769	1.66533e-06	4.20704e-05	NW_006271969.1	GO:0008080	-	NOG29681	R	sp|P13018|STA_ECOLX Streptothricin acetyltransferase OS=Escherichia coli GN=sat-1 PE=4 SV=1	streptothricin-acetyltransferase	18162187	-	-	GO:0008080//N-acetyltransferase activity;	-
CCM_08779	548.668	1503.13	1.45397	1.71678e-06	4.32566e-05	NW_006271975.1	GO:0055085;GO:0016021	K08197	opiNOG04178;sordNOG11615	R	sp|P39980|SIT1_YEAST Siderophore iron transporter 1 OS=Saccharomyces cerevisiae (strain ATCC 204508 / S288c) GN=SIT1 PE=3 SV=1	siderochrome-iron transporter (Sit1), putative	18170784	GO:0055085//transmembrane transport;	GO:0016021//integral component of membrane;	-	-
CCM_09391	313.866	1698.68	2.4362	1.75462e-06	4.40945e-05	NW_006271977.1	-	-	-	-	-	hypothetical protein	18171394	-	-	-	-
CCM_07086	95.4296	298.745	1.64641	1.79473e-06	4.49852e-05	NW_006271973.1	GO:0015098;GO:0016021;GO:0015689	K24175	opiNOG07479;sordNOG07405	G	sp|Q6N075|MFSD5_HUMAN Molybdate-anion transporter OS=Homo sapiens GN=MFSD5 PE=1 SV=2	major facilitator superfamily domain containing protein 5	18169097	GO:0015689//molybdate ion transport;	GO:0016021//integral component of membrane;	GO:0015098//molybdate ion transmembrane transporter activity;	-
CCM_05853	113.486	1324.02	3.54433	1.81112e-06	4.5278e-05	NW_006271972.1	-	-	hypNOG02493;necNOG13540	S	-	hypothetical protein	18167871	-	-	-	-
CCM_08481	0.292844	23.4282	6.32197	1.86582e-06	4.65247e-05	NW_006271975.1	-	-	-	-	-	hypothetical protein	18170488	-	-	-	-
CCM_09291	92.1538	293.997	1.67368	1.8858e-06	4.69015e-05	NW_006271976.1	-	-	sordNOG09359;pleNOG07708;opiNOG24207	SR	-	hypothetical protein	18171294	-	-	-	-
CCM_03479	66.5101	233.646	1.81268	1.92442e-06	4.74936e-05	NW_006271970.1	-	-	eurotNOG09976;opiNOG41460;opiNOG61781	RS	-	hypothetical protein	18165505	-	-	-	-
CCM_04426	171.606	519.953	1.59928	1.96054e-06	4.81382e-05	NW_006271971.1	GO:0031225;GO:0016740;GO:0005886;GO:0005975	K22832	sordNOG08489;sorNOG06835	R	sp|P56092|EPD1_CANMA Protein EPD1 OS=Candida maltosa GN=EPD1 PE=3 SV=1	1,3-beta-glucanosyltransferase, putative	18166449	GO:0005975//carbohydrate metabolic process;	GO:0031225//anchored component of membrane;GO:0005886//plasma membrane;	GO:0016740//transferase activity;	-
CCM_05850	137.355	413.978	1.59164	2.10795e-06	5.14951e-05	NW_006271972.1	GO:0016021	-	sordNOG12799;opiNOG42584	S	-	hypothetical protein	18167868	-	GO:0016021//integral component of membrane;	-	-
CCM_08827	87.3835	780.869	3.15965	2.29404e-06	5.54777e-05	NW_006271975.1	GO:0051213;GO:0055114	K19245	sorNOG02663;opiNOG04653	I	sp|Q12358|JLP1_YEAST Alpha-ketoglutarate-dependent sulfonate dioxygenase OS=Saccharomyces cerevisiae (strain ATCC 204508 / S288c) GN=JLP1 PE=1 SV=1	Taurine catabolism dioxygenase TauD/TfdA	18170832	GO:0055114//obsolete oxidation-reduction process;	-	GO:0051213//dioxygenase activity;	-
CCM_00654	146.462	443.847	1.59954	2.44364e-06	5.89474e-05	NW_006271969.1	GO:0016021	-	opiNOG27827;opiNOG25834;opiNOG53814	R	sp|B8NM75|USTT_ASPFN Efflux pump ustT OS=Aspergillus flavus (strain ATCC 200026 / FGSC A1120 / NRRL 3357 / JCM 12722 / SRRC 167) GN=ustT PE=3 SV=1	Major facilitator superfamily transporter	18162688	-	GO:0016021//integral component of membrane;	-	-
CCM_07654	1152.91	4049.47	1.81245	2.48813e-06	5.98707e-05	NW_006271974.1	GO:0035091	-	opiNOG36540;sordNOG12696;sorNOG05232	R	sp|Q6BIS2|YPT35_DEBHA PX domain-containing protein YPT35 OS=Debaryomyces hansenii (strain ATCC 36239 / CBS 767 / JCM 1990 / NBRC 0083 / IGC 2968) GN=YPT35 PE=3 SV=2	sorting nexin-like protein	18169664	-	-	GO:0035091//phosphatidylinositol binding;	-
CCM_06319	4.65477	47.8885	3.3629	2.49601e-06	5.99104e-05	NW_006271972.1	GO:0005524;GO:0006468;GO:0004674	K08286	sordNOG04096	T	sp|P0C1B1|CBK1_EMENI Serine/threonine-protein kinase cbk1 OS=Emericella nidulans (strain FGSC A4 / ATCC 38163 / CBS 112.46 / NRRL 194 / M139) GN=cbk1 PE=3 SV=2	Protein kinase-like domain	18168333	GO:0006468//protein phosphorylation;	-	GO:0005524//ATP binding;GO:0004674//protein serine/threonine kinase activity;	-
CCM_01107	8.62466	59.9068	2.79618	2.51943e-06	6.03222e-05	NW_006271969.1	-	-	-	-	-	hypothetical protein	18163140	-	-	-	-
CCM_08391	179.012	514.427	1.52291	2.59093e-06	6.17702e-05	NW_006271975.1	GO:0006351;GO:0043934;GO:0048856;GO:0030154	-	opiNOG42358;sordNOG15139	S	sp|J5JPY5|WETA_BEAB2 Developmental regulatory protein wetA OS=Beauveria bassiana (strain ARSEF 2860) GN=wetA PE=2 SV=1	hypothetical protein	18170399	GO:0006351//transcription, DNA-templated;GO:0043934//sporulation;GO:0048856//anatomical structure development;GO:0030154//cell differentiation;	-	-	-
CCM_01434	95.4126	309.004	1.69537	2.5961e-06	6.17702e-05	NW_006271969.1	GO:0032958;GO:0016310;GO:0005524;GO:0035299;GO:0005829	K19786	sordNOG14173;opiNOG42341	RS	sp|Q6C6Q7|IPK1_YARLI Inositol-pentakisphosphate 2-kinase OS=Yarrowia lipolytica (strain CLIB 122 / E 150) GN=IPK1 PE=3 SV=1	inositol-pentakisphosphate 2-kinase	18163465	GO:0032958//inositol phosphate biosynthetic process;GO:0016310//phosphorylation;	GO:0005829//cytosol;	GO:0005524//ATP binding;GO:0035299//inositol pentakisphosphate 2-kinase activity;	ko04070(Phosphatidylinositol signaling system);ko00562(Inositol phosphate metabolism)
CCM_08919	161.682	1294.83	3.00153	2.59916e-06	6.17702e-05	NW_006271975.1	-	-	hypNOG12757;necNOG13939	S	-	hypothetical protein	18170924	-	-	-	-
CCM_08416	30.821	125.619	2.02707	2.83392e-06	6.66906e-05	NW_006271975.1	-	-	-	-	-	hypothetical protein	18170424	-	-	-	-
CCM_04147	96.3645	302.824	1.6519	2.8468e-06	6.67472e-05	NW_006271971.1	-	-	-	-	-	hypothetical protein	18166170	-	-	-	-
CCM_08945	2248.06	17168.2	2.93299	2.85019e-06	6.67472e-05	NW_006271975.1	-	-	sorNOG06066;sordNOG14509;opiNOG60173;magNOG12838	R	-	hypothetical protein	18170949	-	-	-	-
CCM_02693	112.2	344.954	1.62034	2.93984e-06	6.86795e-05	NW_006271970.1	GO:0016021;GO:0015109;GO:0015703	-	sorNOG07258;sordNOG09736;opiNOG16829	SP	-	chromate ion transporter	18164720	GO:0015703//chromate transport;	GO:0016021//integral component of membrane;	GO:0015109//chromate transmembrane transporter activity;	-
CCM_07587	296.757	811.003	1.45042	3.09878e-06	7.18694e-05	NW_006271974.1	GO:0005634;GO:0000981;GO:0008270;GO:0006357	-	opiNOG22438	S	-	C6 zinc finger domain protein	18169598	GO:0006357//regulation of transcription by RNA polymerase II;	GO:0005634//nucleus;	GO:0000981//DNA-binding transcription factor activity, RNA polymerase II-specific;GO:0008270//zinc ion binding;	-
CCM_01493	141.539	1340.38	3.24338	3.22029e-06	7.4508e-05	NW_006271969.1	GO:0016021	K14347	sordNOG09929;opiNOG07485	SP	sp|Q05131|YMS4_YEAST Uncharacterized membrane protein YMR034C OS=Saccharomyces cerevisiae (strain ATCC 204508 / S288c) GN=YMR034C PE=1 SV=1	sodium bile acid symporter	18163524	-	GO:0016021//integral component of membrane;	-	-
CCM_06183	79.866	959.263	3.58627	3.52058e-06	8.1066e-05	NW_006271972.1	GO:0004527;GO:0090305;GO:0004519	K19619	agaNOG06472;magNOG12728;sordNOG15527;opiNOG29302	RS	-	Endonuclease/exonuclease/phosphatase	18168198	GO:0090305//nucleic acid phosphodiester bond hydrolysis;	-	GO:0004527//exonuclease activity;GO:0004519//endonuclease activity;	-
CCM_01862	1417.04	14704.4	3.37529	3.59756e-06	8.24442e-05	NW_006271969.1	-	-	opiNOG47914;opiNOG66321;sordNOG14802	R	sp|Q4WLB9|CFMA_ASPFU GPI-anchored CFEM domain protein A OS=Neosartorya fumigata (strain ATCC MYA-4609 / Af293 / CBS 101355 / FGSC A1100) GN=cfmA PE=1 SV=1	CFEM domain protein	18163891	-	-	-	-
CCM_07109	503.789	1342.96	1.41453	3.61216e-06	8.25819e-05	NW_006271973.1	GO:0016787	-	opiNOG01185	R	sp|Q9SR79|PPA16_ARATH Probable inactive purple acid phosphatase 16 OS=Arabidopsis thaliana GN=PAP16 PE=2 SV=1	Metallophosphoesterase	18169120	-	-	GO:0016787//hydrolase activity;	-
CCM_07920	11.1636	68.0271	2.60731	3.62975e-06	8.27876e-05	NW_006271974.1	-	-	-	-	-	hypothetical protein	18169930	-	-	-	-
CCM_02865	219.892	1004.89	2.19217	3.8291e-06	8.67178e-05	NW_006271970.1	GO:0055085;GO:0016021	-	opiNOG19443;sordNOG08944	R	sp|Q2U5H8|KOJT_ASPOR Probable efflux pump kojT OS=Aspergillus oryzae (strain ATCC 42149 / RIB 40) GN=kojT PE=1 SV=1	MFS multidrug transporter, putative	18164892	GO:0055085//transmembrane transport;	GO:0016021//integral component of membrane;	-	-
CCM_06806	0.729549	28.1708	5.27105	3.88109e-06	8.76889e-05	NW_006271973.1	GO:0016021	-	pleNOG02887;hypNOG05959;opiNOG30802	S	-	integral membrane protein, putative	18168817	-	GO:0016021//integral component of membrane;	-	-
CCM_07509	475.122	7171.69	3.91594	3.95749e-06	8.92057e-05	NW_006271974.1	-	-	opiNOG39261	S	-	hypothetical protein	18169520	-	-	-	-
CCM_02484	2757.07	29866	3.43729	4.23908e-06	9.46663e-05	NW_006271970.1	GO:0008270;GO:0016491;GO:0055114	K13953	sordNOG11412;opiNOG02528;pleNOG02562	Q	sp|Q9P6C8|ADH1_NEUCR Alcohol dehydrogenase 1 OS=Neurospora crassa (strain ATCC 24698 / 74-OR23-1A / CBS 708.71 / DSM 1257 / FGSC 987) GN=adh-1 PE=3 SV=1	alcohol dehydrogenase 1	18164511	GO:0055114//obsolete oxidation-reduction process;	-	GO:0008270//zinc ion binding;GO:0016491//oxidoreductase activity;	ko00982(Drug metabolism - cytochrome P450);ko00980(Metabolism of xenobiotics by cytochrome P450);ko00830(Retinol metabolism);ko00626(Naphthalene degradation);ko00625(Chloroalkane and chloroalkene degradation);ko00620(Pyruvate metabolism);ko00350(Tyrosine metabolism);ko00071(Fatty acid degradation);ko00010(Glycolysis / Gluconeogenesis)
CCM_04253	54.3553	539.066	3.30997	4.38217e-06	9.76351e-05	NW_006271971.1	-	-	opiNOG43301;opiNOG60496;euroNOG13081;eurotNOG13000	RS	-	hypothetical protein	18166276	-	-	-	-
CCM_08007	2.28332	33.2067	3.86226	4.39983e-06	9.78021e-05	NW_006271974.1	-	-	-	-	-	hypothetical protein	18170016	-	-	-	-
CCM_02008	910.962	13305.2	3.86846	4.49825e-06	9.96558e-05	NW_006271970.1	GO:0016705;GO:0020037;GO:0005506;GO:0016021;GO:0004497;GO:0055114	-	sordNOG10103;opiNOG21609;opiNOG24895	Q	sp|G3XMC3|AZAI_ASPNA Cytochrome P450 monooxygenase azaI OS=Aspergillus niger (strain ATCC 1015 / CBS 113.46 / FGSC A1144 / LSHB Ac4 / NCTC 3858a / NRRL 328 / USDA 3528.7) GN=azaI PE=2 SV=1	Cytochrome P450	18164037	GO:0055114//obsolete oxidation-reduction process;	GO:0016021//integral component of membrane;	GO:0016705//oxidoreductase activity, acting on paired donors, with incorporation or reduction of molecular oxygen;GO:0020037//heme binding;GO:0005506//iron ion binding;GO:0004497//monooxygenase activity;	-
CCM_03509	264.126	753.215	1.51184	4.59505e-06	0.000101207	NW_006271970.1	GO:0016787	-	opiNOG02498	S	sp|D4AS70|FAE1_ARTBC Probable feruloyl esterase ARB_07085 OS=Arthroderma benhamiae (strain ATCC MYA-4681 / CBS 112371) GN=ARB_07085 PE=1 SV=1	feruloyl esterase, putative	18165535	-	-	GO:0016787//hydrolase activity;	-
CCM_03445	3641.7	9633.71	1.40348	4.80782e-06	0.000105651	NW_006271970.1	GO:0055085;GO:0042626;GO:0005524;GO:0016021	K05665	COG1132;opiNOG11164	VQ	sp|Q8J2Q1|FUM19_GIBM7 ABC transporter FUM19 OS=Gibberella moniliformis (strain M3125 / FGSC 7600) GN=FUM19 PE=2 SV=1	multidrug resistance-associated protein, putative	18165471	GO:0055085//transmembrane transport;	GO:0016021//integral component of membrane;	GO:0042626//ATPase-coupled transmembrane transporter activity;GO:0005524//ATP binding;	ko05206(MicroRNAs in cancer);ko04977(Vitamin digestion and absorption);ko04071(Sphingolipid signaling pathway);ko02010(ABC transporters);ko01523(Antifolate resistance)
CCM_00905	28.9096	116.24	2.00749	5.40213e-06	0.000116844	NW_006271969.1	-	-	sordNOG14560;opiNOG42942;NOG110552	SR	sp|B5FXA0|ETFR1_TAEGU Electron transfer flavoprotein regulatory factor 1 OS=Taeniopygia guttata GN=etfrf1 PE=3 SV=1	LYR family protein	18162939	-	-	-	-
CCM_04850	6.13805	47.3718	2.94818	6.46213e-06	0.000138835	NW_006271971.1	GO:0016021	-	-	-	-	hypothetical protein	18166871	-	GO:0016021//integral component of membrane;	-	-
CCM_08833	83.1006	262.769	1.66086	6.54523e-06	0.000139995	NW_006271975.1	GO:0016491;GO:0008270;GO:0055114	-	COG0604;opiNOG79815;opiNOG13342	C	sp|K4BW79|ENOX_SOLLC 2-methylene-furan-3-one reductase OS=Solanum lycopersicum GN=EO PE=1 SV=1	alcohol dehydrogenase, putative	18170838	GO:0055114//obsolete oxidation-reduction process;	-	GO:0016491//oxidoreductase activity;GO:0008270//zinc ion binding;	-
CCM_05642	99.9956	299.735	1.58375	6.69014e-06	0.000142777	NW_006271972.1	GO:0016491;GO:0055114	-	opiNOG20927;sorNOG04055;sordNOG06141	Q	sp|Q9RPT1|RHLG_PSEAE Rhamnolipids biosynthesis 3-oxoacyl-[acyl-carrier-protein] reductase OS=Pseudomonas aeruginosa (strain ATCC 15692 / DSM 22644 / CIP 104116 / JCM 14847 / LMG 12228 / 1C / PRS 101 / PAO1) GN=rhlG PE=1 SV=1	3-oxoacyl-acyl-carrier-protein reductase	18167660	GO:0055114//obsolete oxidation-reduction process;	-	GO:0016491//oxidoreductase activity;	-
CCM_08018	86.003	536.077	2.63998	6.93666e-06	0.000147711	NW_006271974.1	GO:0031177;GO:0016740;GO:0016491;GO:0055114	-	opiNOG01973	I	sp|W7MLD7|FUS1_GIBM7 Fusarin C synthetase OS=Gibberella moniliformis (strain M3125 / FGSC 7600) GN=FUS1 PE=1 SV=1	polyketide synthase, putative	18170027	GO:0055114//obsolete oxidation-reduction process;	-	GO:0031177//phosphopantetheine binding;GO:0016740//transferase activity;GO:0016491//oxidoreductase activity;	-
CCM_07343	511.082	1557.94	1.60801	7.03433e-06	0.00014946	NW_006271974.1	GO:0006508;GO:0004190	-	opiNOG01174;sordNOG05838	O	sp|P11838|CARP_CRYPA Endothiapepsin OS=Cryphonectria parasitica GN=EAPA PE=1 SV=2	endothiapepsin precursor	18169354	GO:0006508//proteolysis;	-	GO:0004190//aspartic-type endopeptidase activity;	-
CCM_05902	789.287	1943.11	1.29975	7.11227e-06	0.000150783	NW_006271972.1	-	-	-	-	-	hypothetical protein	18167920	-	-	-	-
CCM_02532	346.596	891.162	1.36243	7.19938e-06	0.000152091	NW_006271970.1	GO:0016021;GO:0046873;GO:0055085;GO:0030001	-	sordNOG06798	S	sp|Q9WZ31|CORA_THEMA Cobalt/magnesium transport protein CorA OS=Thermotoga maritima (strain ATCC 43589 / MSB8 / DSM 3109 / JCM 10099) GN=corA PE=1 SV=1	CorA family metal ion transporter, putative	18164559	GO:0055085//transmembrane transport;GO:0030001//metal ion transport;	GO:0016021//integral component of membrane;	GO:0046873//metal ion transmembrane transporter activity;	-
CCM_00675	689.409	1773.88	1.36348	7.20556e-06	0.000152091	NW_006271969.1	GO:0016021;GO:0055085	-	KOG2615;opiNOG04434	R	sp|P25351|YCR3_YEAST Uncharacterized membrane protein YCR023C OS=Saccharomyces cerevisiae (strain ATCC 204508 / S288c) GN=YCR023C PE=1 SV=2	MFS transporter	18162709	GO:0055085//transmembrane transport;	GO:0016021//integral component of membrane;	-	-
CCM_08751	3869.43	9569.26	1.30628	7.35104e-06	0.000154822	NW_006271975.1	-	-	sordNOG14111;sordNOG15750;opiNOG40870;sordNOG14321	R	sp|D4B3I5|A3024_ARTBC Extracellular serine-rich protein ARB_03024 OS=Arthroderma benhamiae (strain ATCC MYA-4681 / CBS 112371) GN=ARB_03024 PE=1 SV=1	extracellular serine-rich protein	18170756	-	-	-	-
CCM_05912	10.8156	63.262	2.54823	7.42939e-06	0.000156131	NW_006271972.1	GO:0005524;GO:0004672;GO:0006468	-	opiNOG06843;sorNOG07898;opiNOG55342	TR	sp|P36616|DSK1_SCHPO Protein kinase dsk1 OS=Schizosaccharomyces pombe (strain 972 / ATCC 24843) GN=dsk1 PE=3 SV=2	Protein kinase-like domain	18167930	GO:0006468//protein phosphorylation;	-	GO:0005524//ATP binding;GO:0004672//protein kinase activity;	-
CCM_08143	2156.35	5249.37	1.28356	8.05582e-06	0.000168194	NW_006271974.1	GO:0016567;GO:0005847;GO:0008270;GO:0036002;GO:0006379;GO:0006378;GO:0005829	K15541	sordNOG11981	O	sp|O94264|YORF_SCHPO Uncharacterized RING finger protein P8B7.15c OS=Schizosaccharomyces pombe (strain 972 / ATCC 24843) GN=SPBP8B7.15c PE=4 SV=1	retinoblastoma-binding protein	18170152	GO:0016567//protein ubiquitination;GO:0006379//mRNA cleavage;GO:0006378//mRNA polyadenylation;	GO:0005847//mRNA cleavage and polyadenylation specificity factor complex;GO:0005829//cytosol;	GO:0008270//zinc ion binding;GO:0036002//pre-mRNA binding;	ko03015(mRNA surveillance pathway)
CCM_08103	4066.6	15722.3	1.95092	8.0768e-06	0.000168194	NW_006271974.1	GO:0055114;GO:0004497	-	opiNOG23698	Q	sp|Q9I3H5|BVMO_PSEAE Baeyer-Villiger monooxygenase OS=Pseudomonas aeruginosa (strain ATCC 15692 / DSM 22644 / CIP 104116 / JCM 14847 / LMG 12228 / 1C / PRS 101 / PAO1) GN=PA1538 PE=1 SV=1	flavin-binding monooxygenase-like protein	18170112	GO:0055114//obsolete oxidation-reduction process;	-	GO:0004497//monooxygenase activity;	-
CCM_03985	10.5398	63.2895	2.58612	8.09078e-06	0.000168194	NW_006271971.1	-	-	-	-	-	hypothetical protein	18166008	-	-	-	-
CCM_06055	586.927	2438.73	2.05488	8.23957e-06	0.000170918	NW_006271972.1	GO:0005829;GO:0005634	-	opiNOG31823;sorNOG04690;sordNOG04975	S	sp|O59727|YHX7_SCHPO Protein PBDC1 homolog OS=Schizosaccharomyces pombe (strain 972 / ATCC 24843) GN=SPBC3E7.07c PE=3 SV=1	DUF757 domain protein	18168070	-	GO:0005829//cytosol;GO:0005634//nucleus;	-	-
CCM_03124	1640.83	4060.5	1.30723	8.28882e-06	0.00017157	NW_006271970.1	GO:0005634;GO:0000981;GO:0008270;GO:0003677;GO:0006357	-	opiNOG20525;sordNOG06505	S	sp|A0A0D2YFZ7|FUB12_FUSO4 Fusaric acid cluster transcription factor FUB12 OS=Fusarium oxysporum f. sp. lycopersici (strain 4287 / CBS 123668 / FGSC 9935 / NRRL 34936) GN=FUB12 PE=1 SV=1	Fungal transcriptional regulatory protein	18165151	GO:0006357//regulation of transcription by RNA polymerase II;	GO:0005634//nucleus;	GO:0000981//DNA-binding transcription factor activity, RNA polymerase II-specific;GO:0008270//zinc ion binding;GO:0003677//DNA binding;	-
CCM_00898	284.64	759.198	1.41534	8.83785e-06	0.000181761	NW_006271969.1	GO:0005506;GO:0006633;GO:0016491;GO:0055114;GO:0016021	-	eurotNOG05394	S	sp|A0A024FA41|VLMA_LECSP Fatty acid hydroxylase vlmA OS=Lecanicillium sp. GN=vlmA PE=3 SV=1	Fatty acid hydroxylase	18162932	GO:0006633//fatty acid biosynthetic process;GO:0055114//obsolete oxidation-reduction process;	GO:0016021//integral component of membrane;	GO:0005506//iron ion binding;GO:0016491//oxidoreductase activity;	-
CCM_06738	49.4467	167.172	1.75739	9.18691e-06	0.000188136	NW_006271973.1	GO:0016021	-	-	-	-	hypothetical protein	18168751	-	GO:0016021//integral component of membrane;	-	-
CCM_04834	8.2519	52.6717	2.67423	9.60719e-06	0.000196325	NW_006271971.1	-	-	-	-	-	hypothetical protein	18166855	-	-	-	-
CCM_06810	521.662	1430.58	1.45542	9.76703e-06	0.000199169	NW_006271973.1	GO:0004527;GO:0090305;GO:0003676	K14570	sordNOG09517	L	sp|O94443|YFE9_SCHPO Uncharacterized exonuclease C637.09 OS=Schizosaccharomyces pombe (strain 972 / ATCC 24843) GN=SPAC637.09 PE=3 SV=2	exonuclease	18168821	GO:0090305//nucleic acid phosphodiester bond hydrolysis;	-	GO:0004527//exonuclease activity;GO:0003676//nucleic acid binding;	ko03008(Ribosome biogenesis in eukaryotes)
CCM_07446	840.43	30220.8	5.16827	1.02111e-05	0.000206041	NW_006271974.1	GO:0006282;GO:0032436;GO:0036003;GO:0001077;GO:0000978;GO:0000122;GO:0046872;GO:0005634;GO:0000502	-	sordNOG08358;opiNOG15724	RK	sp|Q9Y815|RSV2_SCHPO Zinc finger protein rsv2 OS=Schizosaccharomyces pombe (strain 972 / ATCC 24843) GN=rsv2 PE=4 SV=1	C2H2 transcription factor (Rpn4), putative	18169457	GO:0006282//regulation of DNA repair;GO:0032436//positive regulation of proteasomal ubiquitin-dependent protein catabolic process;GO:0036003//positive regulation of transcription from RNA polymerase II promoter in response to stress;GO:0000122//negative regulation of transcription by RNA polymerase II;	GO:0005634//nucleus;GO:0000502//proteasome complex;	GO:0000978//RNA polymerase II cis-regulatory region sequence-specific DNA binding;GO:0046872//metal ion binding;	-
CCM_01035	576.347	1476.29	1.35696	1.04422e-05	0.000209825	NW_006271969.1	GO:0016021	-	hypNOG07538;opiNOG41585;sordNOG14902;sordNOG15816	S	sp|Q4WQY6|TPCL_ASPFU Anthrone oxygenase tpcL OS=Neosartorya fumigata (strain ATCC MYA-4609 / Af293 / CBS 101355 / FGSC A1100) GN=tpcL PE=2 SV=2	hypothetical protein	18163068	-	GO:0016021//integral component of membrane;	-	-
CCM_00690	26.2324	101.573	1.95309	1.1132e-05	0.000222218	NW_006271969.1	-	-	-	-	-	hypothetical protein	18162724	-	-	-	-
CCM_05106	4403.58	11999.7	1.44624	1.11513e-05	0.000222218	NW_006271972.1	GO:0005829;GO:0005789;GO:0005844;GO:0000750;GO:0008298;GO:0003729;GO:0030466;GO:0000781;GO:0006348;GO:0001965;GO:0043577;GO:0045141	-	sordNOG04526	A	sp|O59810|VGL1_SCHPO Vigilin 1 OS=Schizosaccharomyces pombe (strain 972 / ATCC 24843) GN=vgl1 PE=1 SV=2	RNA binding effector protein Scp160, putative	18167126	GO:0000750//pheromone-dependent signal transduction involved in conjugation with cellular fusion;GO:0008298//intracellular mRNA localization;GO:0030466//silent mating-type cassette heterochromatin assembly;GO:0043577//chemotropism;GO:0045141//meiotic telomere clustering;	GO:0005829//cytosol;GO:0005789//endoplasmic reticulum membrane;GO:0005844//polysome;GO:0000781//chromosome, telomeric region;	GO:0003729//mRNA binding;GO:0001965//G-protein alpha-subunit binding;	-
CCM_05477	1944.66	4694.41	1.27143	1.1502e-05	0.000228733	NW_006271972.1	GO:0016021	-	sordNOG14333;opiNOG44010	S	-	hypothetical protein	18167495	-	GO:0016021//integral component of membrane;	-	-
CCM_01800	33.5337	139.381	2.05535	1.16072e-05	0.000230349	NW_006271969.1	GO:0015171;GO:0016021;GO:0003333	-	COG0833;pleNOG00932;opiNOG13147	E	sp|P34054|INDA1_HYPAT Amino-acid permease inda1 OS=Hypocrea atroviridis GN=inda1 PE=2 SV=1	amino acid transporter, putative	18163830	GO:0003333//amino acid transmembrane transport;	GO:0016021//integral component of membrane;	GO:0015171//amino acid transmembrane transporter activity;	-
CCM_05892	1286.82	40962.3	4.99242	1.25009e-05	0.000247575	NW_006271972.1	GO:0005524	K03695	sordNOG05401	O	sp|O74402|HSP78_SCHPO Heat shock protein 78, mitochondrial OS=Schizosaccharomyces pombe (strain 972 / ATCC 24843) GN=hsp78 PE=3 SV=1	heat shock protein 78	18167910	-	-	GO:0005524//ATP binding;	ko04213(Longevity regulating pathway - multiple species)
CCM_01088	1775.72	4287.19	1.27163	1.27006e-05	0.000251013	NW_006271969.1	GO:0003676;GO:0000166	K14411	opiNOG05838;sordNOG07458;NOG214380	AR	sp|O94432|YHKF_SCHPO Uncharacterized RNA-binding protein C660.15 OS=Schizosaccharomyces pombe (strain 972 / ATCC 24843) GN=SPBC660.15 PE=4 SV=1	RNA recognition protein, RNP-1	18163121	-	-	GO:0003676//nucleic acid binding;GO:0000166//nucleotide binding;	ko03015(mRNA surveillance pathway)
CCM_08301	213.923	568.927	1.41115	1.29415e-05	0.000254209	NW_006271975.1	GO:0006108;GO:0004471;GO:0051287;GO:0046872;GO:0055114	K00027	COG0281;opiNOG04071	C	sp|P36013|MAOM_YEAST NAD-dependent malic enzyme, mitochondrial OS=Saccharomyces cerevisiae (strain ATCC 204508 / S288c) GN=MAE1 PE=1 SV=1	malate dehydrogenase, putative	18170309	GO:0006108//malate metabolic process;GO:0055114//obsolete oxidation-reduction process;	-	GO:0004471//malate dehydrogenase (decarboxylating) (NAD+) activity;GO:0051287//NAD binding;GO:0046872//metal ion binding;	ko02020(Two-component system);ko00620(Pyruvate metabolism)
CCM_04567	1134.02	2772.63	1.28981	1.34576e-05	0.000263271	NW_006271971.1	GO:0003677;GO:0006302;GO:0006310;GO:0005634	-	ascNOG13851;sordNOG12535	S	-	DNA double-strand break repair and VJ recombination XRCC4	18166590	GO:0006302//double-strand break repair;GO:0006310//DNA recombination;	GO:0005634//nucleus;	GO:0003677//DNA binding;	-
CCM_05626	780.62	1883.17	1.27047	1.36046e-05	0.000265147	NW_006271972.1	-	-	sordNOG07763;sordNOG05086	S	-	hypothetical protein	18167644	-	-	-	-
CCM_05734	372.674	3227.61	3.11448	1.38828e-05	0.000269943	NW_006271972.1	GO:0008152;GO:0016787	-	opiNOG07824;COG2513	GC	sp|Q0QLE4|DML_EUBBA 2,3-dimethylmalate lyase OS=Eubacterium barkeri GN=Dml PE=1 SV=1	carboxyphosphonoenolpyruvate phosphonomutase, putative	18167752	GO:0008152//metabolic process;	-	GO:0016787//hydrolase activity;	-
CCM_00944	183.311	475.705	1.37577	1.40105e-05	0.000271876	NW_006271969.1	GO:0090002;GO:0005886;GO:0070941;GO:0005794;GO:0035838;GO:0032126;GO:0016021	-	sordNOG13654;sorNOG07880;opiNOG35199	S	-	non-classical export protein Nce102, putative	18162977	GO:0070941//eisosome assembly;	GO:0005886//plasma membrane;GO:0005794//Golgi apparatus;GO:0035838//growing cell tip;GO:0032126//eisosome;GO:0016021//integral component of membrane;	-	-
CCM_07210	249.963	1611.34	2.68847	1.41589e-05	0.000274204	NW_006271973.1	GO:0008270	K24684	opiNOG21386;sordNOG04306	R	-	zinc finger protein	18169221	-	-	GO:0008270//zinc ion binding;	-
CCM_09652	556.113	2242.85	2.01188	1.49048e-05	0.000287374	NW_006271978.1	GO:0042802;GO:0003935;GO:0005829;GO:0009231	K01497	opiNOG04985;sordNOG07720	H	sp|Q9P7M9|RIB1_SCHPO Probable GTP cyclohydrolase-2 OS=Schizosaccharomyces pombe (strain 972 / ATCC 24843) GN=rib1 PE=3 SV=1	GTP cyclohydrolase-2	18171654	GO:0009231//riboflavin biosynthetic process;	GO:0005829//cytosol;	GO:0042802//identical protein binding;GO:0003935//GTP cyclohydrolase II activity;	ko02024(Quorum sensing);ko00790(Folate biosynthesis);ko00740(Riboflavin metabolism)
CCM_07932	332.701	850.822	1.35463	1.49304e-05	0.000287374	NW_006271974.1	GO:0008654;GO:0004609	K01613	sordNOG06687	I	sp|P0DPA6|PSID_PSICU L-tryptophan decarboxylase psiD OS=Psilocybe cubensis GN=psiD PE=1 SV=1	phosphatidylserine decarboxylase family protein	18169942	GO:0008654//phospholipid biosynthetic process;	-	GO:0004609//phosphatidylserine decarboxylase activity;	ko00564(Glycerophospholipid metabolism)
CCM_05475	8217.14	22529.9	1.45513	1.49882e-05	0.000287374	NW_006271972.1	GO:0004813;GO:0005739;GO:0070143;GO:0005524;GO:0003676;GO:0008270	K01872	sordNOG08350	J	sp|Q5AQL1|SYA_EMENI Alanine--tRNA ligase OS=Emericella nidulans (strain FGSC A4 / ATCC 38163 / CBS 112.46 / NRRL 194 / M139) GN=ala1 PE=3 SV=2	alanyl-tRNA synthetase	18167493	GO:0070143//mitochondrial alanyl-tRNA aminoacylation;	GO:0005739//mitochondrion;	GO:0004813//alanine-tRNA ligase activity;GO:0005524//ATP binding;GO:0003676//nucleic acid binding;GO:0008270//zinc ion binding;	ko00970(Aminoacyl-tRNA biosynthesis)
CCM_03332	2219.07	5354.93	1.27091	1.52511e-05	0.000291357	NW_006271970.1	GO:0016021	-	sorNOG06099;opiNOG47040;sordNOG14425	R	-	hypothetical protein	18165358	-	GO:0016021//integral component of membrane;	-	-
CCM_08120	9.79032	57.3986	2.55159	1.52565e-05	0.000291357	NW_006271974.1	-	-	-	-	-	hypothetical protein	18170129	-	-	-	-
CCM_08795	185.143	496.181	1.42223	1.60157e-05	0.00030417	NW_006271975.1	-	-	sordNOG06943;sorNOG05952;sordNOG06976;opiNOG16978	SL	-	hypothetical protein	18170800	-	-	-	-
CCM_06297	1672.1	4050.17	1.27632	1.60223e-05	0.00030417	NW_006271972.1	GO:0016798;GO:0000479;GO:0030686;GO:0005737;GO:0005730;GO:0000462	K16330	sordNOG05762;sordNOG04050	R	sp|Q9USY1|YOW5_SCHPO Pseudouridine-metabolizing bifunctional protein C1861.05 OS=Schizosaccharomyces pombe (strain 972 / ATCC 24843) GN=SPBC1861.05 PE=3 SV=1	IdgA domain protein	18168312	GO:0000479//endonucleolytic cleavage of tricistronic rRNA transcript (SSU-rRNA, 5.8S rRNA, LSU-rRNA);GO:0000462//maturation of SSU-rRNA from tricistronic rRNA transcript (SSU-rRNA, 5.8S rRNA, LSU-rRNA);	GO:0030686//90S preribosome;GO:0005737//cytoplasm;GO:0005730//nucleolus;	GO:0016798//hydrolase activity, acting on glycosyl bonds;	ko00240(Pyrimidine metabolism)
CCM_07866	170.095	450.303	1.40455	1.61309e-05	0.00030563	NW_006271974.1	-	-	opiNOG45963	S	-	transporter	18169876	-	-	-	-
CCM_04284	3158.85	7739.21	1.29279	1.68029e-05	0.000316378	NW_006271971.1	GO:0005215;GO:0055085;GO:0016021	-	sordNOG07241;opiNOG03856;sorNOG03296	R	sp|P25351|YCR3_YEAST Uncharacterized membrane protein YCR023C OS=Saccharomyces cerevisiae (strain ATCC 204508 / S288c) GN=YCR023C PE=1 SV=2	MFS transporter	18166307	GO:0055085//transmembrane transport;	GO:0016021//integral component of membrane;	GO:0005215//transporter activity;	-
CCM_08543	5853.89	14002.1	1.25818	1.68153e-05	0.000316378	NW_006271975.1	-	-	sordNOG12208;sordNOG12845	O	sp|Q11118|WOS2_SCHPO Protein wos2 OS=Schizosaccharomyces pombe (strain 972 / ATCC 24843) GN=wos2 PE=2 SV=1	Hsp90 binding co-chaperone Sba1	18170550	-	-	-	-
CCM_04372	5402.16	26505	2.29466	1.68297e-05	0.000316378	NW_006271971.1	-	-	sorNOG04700;opiNOG41086;sordNOG12394	S	-	hypothetical protein	18166395	-	-	-	-
CCM_02685	151.062	402.945	1.41544	1.70487e-05	0.00031987	NW_006271970.1	GO:0016021;GO:0003333;GO:0015171	K19564	sordNOG04425;opiNOG00834;pleNOG07343	E	sp|P19807|HNM1_YEAST Choline transport protein OS=Saccharomyces cerevisiae (strain ATCC 204508 / S288c) GN=HNM1 PE=1 SV=1	GABA permease	18164712	GO:0003333//amino acid transmembrane transport;	GO:0016021//integral component of membrane;	GO:0015171//amino acid transmembrane transporter activity;	-
CCM_05469	1289.1	8394.16	2.70302	1.71359e-05	0.000320881	NW_006271972.1	-	-	opiNOG01488;sordNOG05327	S	sp|P53252|PIL1_YEAST Sphingolipid long chain base-responsive protein PIL1 OS=Saccharomyces cerevisiae (strain ATCC 204508 / S288c) GN=PIL1 PE=1 SV=1	sphingolipid long chain base sensory protein, putative	18167487	-	-	-	-
CCM_05451	2131.2	5081.49	1.25359	1.75272e-05	0.000327571	NW_006271972.1	-	K15183	sordNOG09510	S	-	hypothetical protein	18167469	-	-	-	-
CCM_05046	444.416	3931.82	3.14522	1.97374e-05	0.000367452	NW_006271972.1	GO:0055085;GO:0016021	-	sordNOG04294	R	sp|I1RF56|AURT_GIBZE Rubrofusarin-specific efflux pump aurT OS=Gibberella zeae (strain PH-1 / ATCC MYA-4620 / FGSC 9075 / NRRL 31084) GN=aurT PE=2 SV=1	MFS toxin efflux pump (AflT)	18167066	GO:0055085//transmembrane transport;	GO:0016021//integral component of membrane;	-	-
CCM_01110	4419.6	17185.4	1.9592	2.0979e-05	0.000389062	NW_006271969.1	-	-	sordNOG10901;opiNOG15902;opiNOG76423	S	-	hypothetical protein	18163143	-	-	-	-
CCM_05842	5363.81	21549.8	2.00635	2.10269e-05	0.0003892	NW_006271972.1	-	-	-	-	-	hypothetical protein	18167860	-	-	-	-
CCM_07705	8560.52	21248.7	1.31161	2.19195e-05	0.000404166	NW_006271974.1	GO:0016021	-	-	-	-	hypothetical protein	18169715	-	GO:0016021//integral component of membrane;	-	-
CCM_04037	195.77	563.372	1.52493	2.24041e-05	0.000412313	NW_006271971.1	-	-	-	-	-	hypothetical protein	18166060	-	-	-	-
CCM_01490	245.932	3466.17	3.81701	2.25688e-05	0.000413761	NW_006271969.1	GO:0003830;GO:0016021;GO:0006487	K00737	sordNOG04859;sordNOG07996	G	sp|Q09327|MGAT3_HUMAN Beta-1,4-mannosyl-glycoprotein 4-beta-N-acetylglucosaminyltransferase OS=Homo sapiens GN=MGAT3 PE=2 SV=3	glycosyl transferase family 17 protein	18163521	GO:0006487//protein N-linked glycosylation;	GO:0016021//integral component of membrane;	GO:0003830//beta-1,4-mannosylglycoprotein 4-beta-N-acetylglucosaminyltransferase activity;	ko00510(N-Glycan biosynthesis)
CCM_07437	8.95276	64.2959	2.84432	2.28465e-05	0.000417263	NW_006271974.1	-	-	-	-	-	hypothetical protein	18169448	-	-	-	-
CCM_00334	10.3811	63.008	2.60157	2.31107e-05	0.000421288	NW_006271969.1	GO:0004497;GO:0055114;GO:0016705;GO:0005506;GO:0020037	-	opiNOG55648;opiNOG06777	Q	sp|Q9C449|PAXP_PENPX Cytochrome P450 monooxygenase paxP OS=Penicillium paxilli GN=paxP PE=1 SV=1	cytochrome P450 monooxygenase, putative	18162369	GO:0055114//obsolete oxidation-reduction process;	-	GO:0004497//monooxygenase activity;GO:0016705//oxidoreductase activity, acting on paired donors, with incorporation or reduction of molecular oxygen;GO:0005506//iron ion binding;GO:0020037//heme binding;	-
CCM_00991	452.452	1095.99	1.2764	2.33439e-05	0.000423933	NW_006271969.1	GO:0008152;GO:0016846	-	sordNOG13227;opiNOG31876	S	-	Glutathione-dependent formaldehyde-activating, GFA	18163024	GO:0008152//metabolic process;	-	GO:0016846//carbon-sulfur lyase activity;	-
CCM_03013	498.435	1208.81	1.27811	2.3495e-05	0.000425074	NW_006271970.1	-	-	opiNOG73078;sordNOG06706	S	-	hypothetical protein	18165040	-	-	-	-
CCM_04166	779.767	1825.38	1.22708	2.3907e-05	0.000429299	NW_006271971.1	GO:0016021;GO:0006113	K24965	sordNOG07360	S	sp|Q12150|CSF1_YEAST Protein CSF1 OS=Saccharomyces cerevisiae (strain ATCC 204508 / S288c) GN=CSF1 PE=3 SV=1	fermentation associated protein	18166189	GO:0006113//fermentation;	GO:0016021//integral component of membrane;	-	-
CCM_04341	435.645	1084.66	1.31602	2.41756e-05	0.000433315	NW_006271971.1	GO:0008270;GO:0006357;GO:0005634;GO:0000981	-	opiNOG10648;sordNOG11342;opiNOG49927	S	sp|O74308|YOG2_SCHPO Uncharacterized transcriptional regulatory protein C15D4.02 OS=Schizosaccharomyces pombe (strain 972 / ATCC 24843) GN=SPBC15D4.02 PE=3 SV=3	Fungal transcriptional regulatory protein	18166364	GO:0006357//regulation of transcription by RNA polymerase II;	GO:0005634//nucleus;	GO:0008270//zinc ion binding;GO:0000981//DNA-binding transcription factor activity, RNA polymerase II-specific;	-
CCM_05884	151.69	395.196	1.38145	2.43057e-05	0.000434838	NW_006271972.1	GO:0004499;GO:0050661;GO:0055114;GO:0050660	-	COG2072;opiNOG19837	PR	sp|Q7TVI2|ETHA_MYCBO FAD-containing monooxygenase EthA OS=Mycobacterium bovis (strain ATCC BAA-935 / AF2122/97) GN=ethA PE=1 SV=1	FAD dependent oxidoreductase	18167902	GO:0055114//obsolete oxidation-reduction process;	-	GO:0004499//N,N-dimethylaniline monooxygenase activity;GO:0050661//NADP binding;GO:0050660//flavin adenine dinucleotide binding;	-
CCM_05843	10280.3	40068.3	1.96258	2.44347e-05	0.000435525	NW_006271972.1	GO:2000220;GO:0034613;GO:0005524;GO:0010494;GO:0005634;GO:0005829;GO:0016242;GO:0031929;GO:0004674;GO:0006468	-	opiNOG13241;sordNOG05601	T	sp|O14328|KSP1_SCHPO Serine/threonine-protein kinase ksp1 OS=Schizosaccharomyces pombe (strain 972 / ATCC 24843) GN=ksp1 PE=1 SV=1	serine/threonine protein kinase, putative	18167861	GO:2000220//regulation of pseudohyphal growth;GO:0034613//cellular protein localization;GO:0016242//negative regulation of macroautophagy;GO:0031929//TOR signaling;GO:0006468//protein phosphorylation;	GO:0010494//cytoplasmic stress granule;GO:0005634//nucleus;GO:0005829//cytosol;	GO:0005524//ATP binding;GO:0004674//protein serine/threonine kinase activity;	-
CCM_02665	670.827	2974.65	2.14871	2.50797e-05	0.00044473	NW_006271970.1	GO:0050660;GO:0055114;GO:0016614	-	sordNOG05349	R	sp|B5WWZ9|FAO2_LOTJA Long-chain-alcohol oxidase FAO2 OS=Lotus japonicus GN=FAO2 PE=2 SV=1	long chain fatty alcohol oxidase	18164692	GO:0055114//obsolete oxidation-reduction process;	-	GO:0050660//flavin adenine dinucleotide binding;GO:0016614//oxidoreductase activity, acting on CH-OH group of donors;	-
CCM_00968	530.817	1301.34	1.29371	2.53372e-05	0.000448292	NW_006271969.1	GO:0036246;GO:0098849;GO:0036249;GO:0071627;GO:0005524;GO:0071996;GO:0044604	K23329	opiNOG02554	Q	sp|Q2UPC0|ACLQ_ASPOR ABC transporter aclQ OS=Aspergillus oryzae (strain ATCC 42149 / RIB 40) GN=aclQ PE=3 SV=1	heavy metal tolerance protein precursor	18163001	GO:0036246//phytochelatin 2 import into vacuole;GO:0098849//cellular detoxification of cadmium ion;GO:0036249//cadmium ion import into vacuole;GO:0071996//glutathione transmembrane import into vacuole;	GO:0071627//integral component of fungal-type vacuolar membrane;	GO:0005524//ATP binding;GO:0044604//ABC-type phytochelatin transporter activity;	-
CCM_02988	894.773	2419.19	1.43493	2.6133e-05	0.000461524	NW_006271970.1	GO:0003824	K01115	opiNOG01373;sorNOG01198;sordNOG11701	I	sp|Q9M9W8|PLDZ2_ARATH Phospholipase D zeta 2 OS=Arabidopsis thaliana GN=PLPZETA2 PE=1 SV=2	phospholipase PldA, putative	18165015	-	-	GO:0003824//catalytic activity;	ko05231(Choline metabolism in cancer);ko05212(Pancreatic cancer);ko05208(Chemical carcinogenesis - reactive oxygen species);ko05200(Pathways in cancer);ko04928(Parathyroid hormone synthesis, secretion and action);ko04912(GnRH signaling pathway);ko04724(Glutamatergic synapse);ko04666(Fc gamma R-mediated phagocytosis);ko04144(Endocytosis);ko04072(Phospholipase D signaling pathway);ko04071(Sphingoli…
CCM_07166	243.517	617.055	1.34138	2.63053e-05	0.000463714	NW_006271973.1	GO:0046873;GO:0016021;GO:0030001;GO:0016787;GO:0055085	-	sordNOG08974;opiNOG21766	G	sp|Q4WCV3|MRS2_ASPFU Mitochondrial inner membrane magnesium transporter mrs2 OS=Neosartorya fumigata (strain ATCC MYA-4609 / Af293 / CBS 101355 / FGSC A1100) GN=mrs2 PE=3 SV=1	Six-bladed beta-propeller, TolB-like protein	18169177	GO:0030001//metal ion transport;GO:0055085//transmembrane transport;	GO:0016021//integral component of membrane;	GO:0046873//metal ion transmembrane transporter activity;GO:0016787//hydrolase activity;	-
CCM_00507	1841.77	4271.65	1.2137	2.64956e-05	0.000466216	NW_006271969.1	GO:0045033;GO:0032527;GO:0032581;GO:0045046;GO:0050821;GO:0033328;GO:0005778;GO:0005829;GO:0005783;GO:1990415	K13337	opiNOG15432;sordNOG08954;sorNOG00617	U	sp|Q8VCI5|PEX19_MOUSE Peroxisomal biogenesis factor 19 OS=Mus musculus GN=Pex19 PE=1 SV=1	peroxin	18162542	GO:0045033//peroxisome inheritance;GO:0032527//protein exit from endoplasmic reticulum;GO:0032581//ER-dependent peroxisome organization;GO:0045046//protein import into peroxisome membrane;GO:0050821//protein stabilization;	GO:0005778//peroxisomal membrane;GO:0005829//cytosol;GO:0005783//endoplasmic reticulum;	GO:0033328//peroxisome membrane targeting sequence binding;	ko04146(Peroxisome)
CCM_03549	881.695	2083.62	1.24074	2.66905e-05	0.000468789	NW_006271970.1	GO:0001403;GO:0018117;GO:0005634;GO:0005829;GO:0004792;GO:0032447;GO:0070733;GO:0002143;GO:0034599;GO:0042292;GO:0005524;GO:0007114;GO:2000220;GO:0018192	K11996	opiNOG00781	H	sp|A4RPM5|UBA4_MAGO7 Adenylyltransferase and sulfurtransferase uba4 OS=Magnaporthe oryzae (strain 70-15 / ATCC MYA-4617 / FGSC 8958) GN=UBA4 PE=3 SV=1	molybdenum cofactor biosynthetic protein (CnxF), putative	18165575	GO:0001403//invasive growth in response to glucose limitation;GO:0018117//protein adenylylation;GO:0032447//protein urmylation;GO:0002143//tRNA wobble position uridine thiolation;GO:0034599//cellular response to oxidative stress;GO:0007114//cell budding;GO:2000220//regulation of pseudohyphal growth;GO:0018192//obsolete enzyme active site formation via cysteine modification to L-cysteine persulfid…	GO:0005634//nucleus;GO:0005829//cytosol;	GO:0004792//thiosulfate sulfurtransferase activity;GO:0070733//protein adenylyltransferase activity;GO:0042292//URM1 activating enzyme activity;GO:0005524//ATP binding;	ko04122(Sulfur relay system)
CCM_07201	41.7225	141.627	1.7632	2.69034e-05	0.000471341	NW_006271973.1	-	-	opiNOG28911;sordNOG07666;sorNOG06886	S	-	hypothetical protein	18169212	-	-	-	-
CCM_02428	37.3958	127.976	1.77493	2.69338e-05	0.000471341	NW_006271970.1	-	-	-	-	-	hypothetical protein	18164455	-	-	-	-
CCM_06764	44.0498	142.98	1.69861	2.73855e-05	0.000477622	NW_006271973.1	GO:0003676;GO:0000166	-	opiNOG21822	R	sp|Q2L4W6|SPO5_SCHPO Sporulation-specific protein 5 OS=Schizosaccharomyces pombe (strain 972 / ATCC 24843) GN=spo5 PE=1 SV=1	RNA binding protein MSSP-2	18168777	-	-	GO:0003676//nucleic acid binding;GO:0000166//nucleotide binding;	-
CCM_02437	91.9444	257.968	1.48836	2.73919e-05	0.000477622	NW_006271970.1	GO:0016747;GO:0008152	-	opiNOG28173;sordNOG05204	I	sp|G4N137|TAS1_MAGO7 Hybrid PKS-NRPS synthetase TAS1 OS=Magnaporthe oryzae (strain 70-15 / ATCC MYA-4617 / FGSC 8958) GN=TAS1 PE=1 SV=1	non-ribosomal peptide synthetase	18164464	GO:0008152//metabolic process;	-	GO:0016747//acyltransferase activity, transferring groups other than amino-acyl groups;	-
CCM_03681	5400.89	12587	1.22066	2.83595e-05	0.000493599	NW_006271971.1	-	-	sordNOG11568;opiNOG03687	S	-	hypothetical protein	18165705	-	-	-	-
CCM_08719	8.77079	99.7384	3.50737	2.86341e-05	0.000496583	NW_006271975.1	-	-	sordNOG13774;ascNOG15422;opiNOG61903	S	-	hypothetical protein	18170725	-	-	-	-
CCM_09482	5.49663	40.9035	2.89561	2.99932e-05	0.000516809	NW_006271977.1	-	-	sordNOG14906;necNOG13052	S	-	GLEYA adhesin domain	18171484	-	-	-	-
CCM_01229	2317.16	5295.22	1.19233	3.00259e-05	0.000516809	NW_006271969.1	-	-	sordNOG06765	S	-	hypothetical protein	18163261	-	-	-	-
CCM_08584	915.596	2618.77	1.51611	3.00689e-05	0.000516809	NW_006271975.1	GO:0016021	K20858	opiNOG06760;sordNOG06978	S	sp|Q54LT0|MCU_DICDI Calcium uniporter protein, mitochondrial OS=Dictyostelium discoideum GN=DDB0186972 PE=3 SV=1	hypothetical protein	18170590	-	GO:0016021//integral component of membrane;	-	ko05022(Pathways of neurodegeneration - multiple diseases);ko05020(Prion disease);ko05017(Spinocerebellar ataxia);ko05014(Amyotrophic lateral sclerosis);ko05012(Parkinson disease);ko05010(Alzheimer disease);ko04621(NOD-like receptor signaling pathway);ko04218(Cellular senescence);ko04020(Calcium signaling pathway)
CCM_01797	177.552	453.083	1.35153	3.07956e-05	0.000527415	NW_006271969.1	GO:0008270	K11380	sordNOG07004;opiNOG00764	R	sp|B2RRD7|BRPF1_MOUSE Peregrin OS=Mus musculus GN=Brpf1 PE=1 SV=1	PHD finger domain-containing protein	18163827	-	-	GO:0008270//zinc ion binding;	-
CCM_04399	20.418	86.2411	2.07854	3.16525e-05	0.000540168	NW_006271971.1	GO:0016021	-	-	-	-	hypothetical protein	18166422	-	GO:0016021//integral component of membrane;	-	-
CCM_04050	6.96597	46.9296	2.7521	3.20423e-05	0.000545854	NW_006271971.1	-	-	-	-	-	hypothetical protein	18166073	-	-	-	-
CCM_04603	524.325	1273.7	1.28049	3.21056e-05	0.000545965	NW_006271971.1	GO:0055114;GO:0016491	K00306	sordNOG05237	R	sp|O43029|FAP1_SCHPO L-pipecolate oxidase OS=Schizosaccharomyces pombe (strain 972 / ATCC 24843) GN=fap1 PE=1 SV=1	sarcosine oxidase	18166626	GO:0055114//obsolete oxidation-reduction process;	-	GO:0016491//oxidoreductase activity;	ko04146(Peroxisome);ko00310(Lysine degradation);ko00260(Glycine, serine and threonine metabolism)
CCM_01053	620.946	1476.58	1.24972	3.33748e-05	0.000565268	NW_006271969.1	GO:0016021;GO:0005247;GO:1903959;GO:0006821	K05012	sordNOG09829;opiNOG00191	P	sp|P51790|CLCN3_HUMAN H(+)/Cl(-) exchange transporter 3 OS=Homo sapiens GN=CLCN3 PE=1 SV=2	voltage-gated chloride channel	18163086	GO:1903959//regulation of anion transmembrane transport;GO:0006821//chloride transport;	GO:0016021//integral component of membrane;	GO:0005247//voltage-gated chloride channel activity;	ko04613(Neutrophil extracellular trap formation)
CCM_00858	748.604	1789.66	1.25741	3.34799e-05	0.000565341	NW_006271969.1	GO:0004252;GO:0006508	-	pleNOG05098;opiNOG34692	E	sp|Q17025|CTR2_ANOGA Chymotrypsin-2 OS=Anopheles gambiae GN=CHYM2 PE=2 SV=3	chymotrypsin-like proteinase 5A precursor	18162892	GO:0006508//proteolysis;	-	GO:0004252//serine-type endopeptidase activity;	-
CCM_09082	25.0645	109.632	2.12895	3.36735e-05	0.000567613	NW_006271975.1	GO:0016491;GO:0008270;GO:0055114	-	sordNOG04386	Q	sp|Q9P6I8|YHG1_SCHPO Zinc-type alcohol dehydrogenase-like protein C1198.01 OS=Schizosaccharomyces pombe (strain 972 / ATCC 24843) GN=SPBC1198.01 PE=3 SV=1	S-(hydroxymethyl)glutathione dehydrogenase	18171085	GO:0055114//obsolete oxidation-reduction process;	-	GO:0016491//oxidoreductase activity;GO:0008270//zinc ion binding;	-
CCM_02862	93.1616	387.337	2.05578	3.43247e-05	0.000576571	NW_006271970.1	GO:0006836;GO:0016021;GO:0005328;GO:0055085	K05034	opiNOG00915;sordNOG10913	P	sp|Q7K4Y6|DAT_DROME Sodium-dependent dopamine transporter OS=Drosophila melanogaster GN=DAT PE=1 SV=1	sodium/chloride dependent neurotransmitter transporter, putative	18164889	GO:0006836//neurotransmitter transport;GO:0055085//transmembrane transport;	GO:0016021//integral component of membrane;	GO:0005328//neurotransmitter:sodium symporter activity;	ko04727(GABAergic synapse);ko04721(Synaptic vesicle cycle)
CCM_04000	29.8933	108.487	1.85962	3.45061e-05	0.000578061	NW_006271971.1	GO:0006508;GO:0004190	-	opiNOG01174;sorNOG04474;sorNOG03902	O	sp|P11838|CARP_CRYPA Endothiapepsin OS=Cryphonectria parasitica GN=EAPA PE=1 SV=2	endothiapepsin precursor	18166023	GO:0006508//proteolysis;	-	GO:0004190//aspartic-type endopeptidase activity;	-
CCM_00130	46.2567	226.06	2.28897	3.46455e-05	0.000578928	NW_006271969.1	-	-	sordNOG14826;hypNOG11306	S	-	hypothetical protein	18162165	-	-	-	-
CCM_06800	26.2828	99.63	1.92246	3.55302e-05	0.000590123	NW_006271973.1	-	-	-	-	-	hypothetical protein	18168811	-	-	-	-
CCM_05885	45.062	142.712	1.66313	3.56219e-05	0.000590123	NW_006271972.1	GO:0010181;GO:0055114;GO:0016491	-	opiNOG25653;sordNOG10762	C	sp|Q6UEF0|NADA_ASPPU NADH-dependent flavin oxidoreductase nadA OS=Aspergillus parasiticus (strain ATCC 56775 / NRRL 5862 / SRRC 143 / SU-1) GN=nadA PE=2 SV=1	FMN binding oxidoreductase, putative	18167903	GO:0055114//obsolete oxidation-reduction process;	-	GO:0010181//FMN binding;GO:0016491//oxidoreductase activity;	-
CCM_05652	1693.94	13351.5	2.97854	3.59678e-05	0.000593809	NW_006271972.1	-	-	-	-	-	hypothetical protein	18167670	-	-	-	-
CCM_06600	41.9163	136.412	1.70239	3.73987e-05	0.000613224	NW_006271973.1	-	-	opiNOG40598	R	-	hypothetical protein	18168614	-	-	-	-
CCM_05068	1.31524	34.6529	4.71958	3.76683e-05	0.000616594	NW_006271972.1	-	-	sorNOG08077;opiNOG41235	LS	-	hypothetical protein	18167088	-	-	-	-
CCM_00838	70.6343	198.047	1.4874	3.82346e-05	0.000624801	NW_006271969.1	-	-	sorNOG02049;opiNOG32383	S	-	hypothetical protein	18162872	-	-	-	-
CCM_03255	376.055	965.03	1.35963	3.85797e-05	0.000629372	NW_006271970.1	GO:0008152;GO:0031177;GO:0003824	-	opiNOG05776;COG1020;opiNOG24230;sordNOG06979	IQ	sp|E9FCP4|DTXS1_METRA Nonribosomal peptide synthetase dtxS1 OS=Metarhizium robertsii (strain ARSEF 23 / ATCC MYA-3075) GN=dtxS1 PE=1 SV=2	non-ribosomal peptide synthase, putative	18165281	GO:0008152//metabolic process;	-	GO:0031177//phosphopantetheine binding;GO:0003824//catalytic activity;	-
CCM_06819	1337.09	3111.27	1.21841	3.90538e-05	0.000636029	NW_006271973.1	GO:0043161;GO:0010499;GO:0019774;GO:0004298;GO:0005634;GO:0005829	K02732	sordNOG08659	O	sp|P23724|PSB6_YEAST Proteasome subunit beta type-6 OS=Saccharomyces cerevisiae (strain ATCC 204508 / S288c) GN=PRE7 PE=1 SV=1	proteasome component C5	18168830	GO:0043161//proteasome-mediated ubiquitin-dependent protein catabolic process;GO:0010499//proteasomal ubiquitin-independent protein catabolic process;	GO:0019774//proteasome core complex, beta-subunit complex;GO:0005634//nucleus;GO:0005829//cytosol;	GO:0004298//threonine-type endopeptidase activity;	ko05022(Pathways of neurodegeneration - multiple diseases);ko05020(Prion disease);ko05017(Spinocerebellar ataxia);ko05016(Huntington disease);ko05014(Amyotrophic lateral sclerosis);ko05012(Parkinson disease);ko05010(Alzheimer disease);ko03050(Proteasome)
CCM_00571	11.9773	61.7264	2.36558	3.93733e-05	0.000640149	NW_006271969.1	-	-	-	-	-	hypothetical protein	18162606	-	-	-	-
CCM_02954	6966.72	33937.3	2.28432	3.98083e-05	0.000644615	NW_006271970.1	GO:0005524;GO:0005634;GO:0005829	K09489	sordNOG05897;opiNOG00606	O	sp|O74225|HSP88_NEUCR Heat shock protein hsp88 OS=Neurospora crassa (strain ATCC 24698 / 74-OR23-1A / CBS 708.71 / DSM 1257 / FGSC 987) GN=hsp88 PE=1 SV=1	Hsp70 chaperone Hsp88	18164981	-	GO:0005634//nucleus;GO:0005829//cytosol;	GO:0005524//ATP binding;	ko05417(Lipid and atherosclerosis);ko04612(Antigen processing and presentation);ko04530(Tight junction)
CCM_02557	94.2369	313.788	1.73543	3.98489e-05	0.000644615	NW_006271970.1	GO:0008168;GO:0006281;GO:0032259	K00567	opiNOG44580;sorNOG08070	SL	sp|O74023|OGT_THEKO Methylated-DNA--protein-cysteine methyltransferase OS=Thermococcus kodakarensis (strain ATCC BAA-918 / JCM 12380 / KOD1) GN=ogt PE=1 SV=1	methylated-DNA--protein-cysteine methyltransferase, putative	18164584	GO:0006281//DNA repair;GO:0032259//methylation;	-	GO:0008168//methyltransferase activity;	-
CCM_00890	14.1324	64.0846	2.18098	4.06572e-05	0.000656586	NW_006271969.1	-	-	-	-	-	hypothetical protein	18162924	-	-	-	-
CCM_01630	709.995	1648.08	1.2149	4.14771e-05	0.000667587	NW_006271969.1	GO:0003700;GO:0006355;GO:0043565;GO:0008270	-	opiNOG15221;magNOG12919;opiNOG64699	RSK	sp|Q55GK0|GTAE_DICDI GATA zinc finger domain-containing protein 5 OS=Dictyostelium discoideum GN=gtaE PE=4 SV=1	Zinc finger domain-containing protein, GATA-type	18163660	GO:0006355//regulation of transcription, DNA-templated;	-	GO:0003700//DNA-binding transcription factor activity;GO:0043565//sequence-specific DNA binding;GO:0008270//zinc ion binding;	-
CCM_04074	383.493	924.026	1.26873	4.18661e-05	0.000672723	NW_006271971.1	GO:0016491;GO:0055114	K22745	sordNOG07185	C	sp|B4F6I3|AIFM2_XENTR Apoptosis-inducing factor 2 OS=Xenopus tropicalis GN=aifm2 PE=2 SV=1	apoptosis-inducing factor, putative	18166097	GO:0055114//obsolete oxidation-reduction process;	-	GO:0016491//oxidoreductase activity;	ko04115(p53 signaling pathway)
CCM_03562	2.02573	26.7283	3.72186	4.19681e-05	0.000673238	NW_006271970.1	GO:0016042;GO:0004806	-	opiNOG01243	R	sp|D4AX63|LIPA_ARTBC Lipase A OS=Arthroderma benhamiae (strain ATCC MYA-4681 / CBS 112371) GN=ARB_00790 PE=3 SV=1	secretory lipase, putative	18165588	GO:0016042//lipid catabolic process;	-	GO:0004806//triglyceride lipase activity;	-
CCM_06390	1211.4	2784.19	1.20058	4.27539e-05	0.000681302	NW_006271972.1	GO:0003677;GO:0003682;GO:0008270	-	opiNOG16125;sordNOG07903	R	sp|P53127|SNT2_YEAST E3 ubiquitin-protein ligase SNT2 OS=Saccharomyces cerevisiae (strain ATCC 204508 / S288c) GN=SNT2 PE=1 SV=1	PHD finger and BAH domain protein (Snt2), putative	18168404	-	-	GO:0003677//DNA binding;GO:0003682//chromatin binding;GO:0008270//zinc ion binding;	-
CCM_08307	441.044	1044.65	1.24402	4.30385e-05	0.00068439	NW_006271975.1	GO:0004190;GO:0006508	-	hypNOG00556;sorNOG00261;sordNOG06877	O	sp|O42778|CARP8_CANAX Candidapepsin-8 OS=Candida albicans GN=SAP8 PE=3 SV=1	candidapepsin-4 precursor	18170315	GO:0006508//proteolysis;	-	GO:0004190//aspartic-type endopeptidase activity;	-
CCM_09124	1350.82	4775.48	1.82181	4.36501e-05	0.000692145	NW_006271976.1	GO:0001133;GO:0034504;GO:0010844;GO:1904765;GO:0043949;GO:0003723;GO:0001103;GO:0061393;GO:0051403;GO:0051019;GO:0001191;GO:0001078;GO:0045128;GO:0001077;GO:0000790;GO:0010846;GO:1990243;GO:0016584;GO:0000978;GO:0007231;GO:0005829;GO:0060195;GO:0061417	K09051	sordNOG04477;opiNOG09424	K	sp|P52890|ATF1_SCHPO Transcription factor atf1 OS=Schizosaccharomyces pombe (strain 972 / ATCC 24843) GN=atf1 PE=1 SV=1	bZIP transcription factor (AtfA), putative	18171127	GO:0034504//protein localization to nucleus;GO:1904765//positive regulation of transcription from RNA polymerase II promoter in response to maltose;GO:0043949//regulation of cAMP-mediated signaling;GO:0061393//obsolete positive regulation of transcription from RNA polymerase II promoter in response to osmotic stress;GO:0051403//stress-activated MAPK cascade;GO:0045128//negative regulation of reci…	GO:1990243//atf1-pcr1 complex;GO:0005829//cytosol;	GO:0010844//recombination hotspot binding;GO:0003723//RNA binding;GO:0051019//mitogen-activated protein kinase binding;GO:0001191//obsolete transcriptional repressor activity, RNA polymerase II transcription factor binding;GO:0000978//RNA polymerase II cis-regulatory region sequence-specific DNA binding;	ko04011(MAPK signaling pathway - yeast)
CCM_00673	77.5259	248.587	1.681	4.44105e-05	0.00070189	NW_006271969.1	GO:0008080	-	NOG65997	R	sp|P96579|YDAF_BACSU Putative ribosomal N-acetyltransferase YdaF OS=Bacillus subtilis (strain 168) GN=ydaF PE=1 SV=1	acetyltransferase	18162707	-	-	GO:0008080//N-acetyltransferase activity;	-
CCM_03225	79.5387	232.175	1.54548	4.51563e-05	0.000711463	NW_006271970.1	-	-	opiNOG20426;sordNOG08573	S	-	hypothetical protein	18165251	-	-	-	-
CCM_06499	492.534	1175.67	1.25519	4.5164e-05	0.000711463	NW_006271973.1	GO:0046872;GO:0003684;GO:0006281	K03509	sorNOG01781;opiNOG00489;sordNOG05997	L	sp|O42917|ESO1_SCHPO N-acetyltransferase eso1 OS=Schizosaccharomyces pombe (strain 972 / ATCC 24843) GN=eso1 PE=1 SV=1	sister chromatid cohesion protein Eso1	18168513	GO:0006281//DNA repair;	-	GO:0046872//metal ion binding;GO:0003684//damaged DNA binding;	ko03460(Fanconi anemia pathway);ko01524(Platinum drug resistance)
CCM_02410	11.2685	56.6111	2.32879	4.63787e-05	0.000729404	NW_006271970.1	-	-	-	-	-	hypothetical protein	18164437	-	-	-	-
CCM_04237	60.8823	180.292	1.56624	4.6988e-05	0.000736579	NW_006271971.1	GO:0016788	-	magNOG09090;opiNOG06416	RI	sp|A7J2C6|AES1_HYPJE Acetylesterase OS=Hypocrea jecorina GN=aes1 PE=1 SV=1	GDSL lipase/acylhydrolase family protein	18166260	-	-	GO:0016788//hydrolase activity, acting on ester bonds;	-
CCM_05704	453.253	1735.24	1.93675	4.72364e-05	0.000739268	NW_006271972.1	GO:0003676;GO:0016021;GO:0008270;GO:0055085	-	opiNOG51758	R	sp|Q8K1P8|MOT8_RAT Monocarboxylate transporter 8 OS=Rattus norvegicus GN=SLC16A2 PE=1 SV=1	MFS monocarboxylate transporter	18167722	GO:0055085//transmembrane transport;	GO:0016021//integral component of membrane;	GO:0003676//nucleic acid binding;GO:0008270//zinc ion binding;	-
CCM_01818	732.309	1685.99	1.20307	4.78043e-05	0.000746942	NW_006271969.1	GO:0000981;GO:0005634;GO:0006357;GO:0008270	-	necNOG05930;sordNOG09163	S	sp|Q5B288|Y5342_EMENI Uncharacterized protein AN5342 OS=Emericella nidulans (strain FGSC A4 / ATCC 38163 / CBS 112.46 / NRRL 194 / M139) GN=AN5342 PE=1 SV=1	C6 zinc finger domain protein	18163848	GO:0006357//regulation of transcription by RNA polymerase II;	GO:0005634//nucleus;	GO:0000981//DNA-binding transcription factor activity, RNA polymerase II-specific;GO:0008270//zinc ion binding;	-
CCM_06809	1174.81	2659.19	1.17856	4.86118e-05	0.000757101	NW_006271973.1	GO:0046872	-	opiNOG12115;opiNOG07432;sordNOG08966	B	sp|Q7XJS0|ASHR1_ARATH Histone-lysine N-methyltransferase ASHR1 OS=Arabidopsis thaliana GN=ASHR1 PE=1 SV=2	SET domain protein	18168820	-	-	GO:0046872//metal ion binding;	-
CCM_08037	21.5899	92.4112	2.09771	4.89609e-05	0.000761307	NW_006271974.1	-	-	sordNOG13300;hypNOG12388	R	-	C2H2 finger domain protein, putative	18170046	-	-	-	-
CCM_06382	1882.45	4266.94	1.18059	5.02689e-05	0.000779127	NW_006271972.1	GO:0005739;GO:0032780;GO:0042030	K22255	sordNOG13960;necNOG13654;sorNOG05688	S	-	hypothetical protein	18168396	GO:0032780//negative regulation of ATP-dependent activity;	GO:0005739//mitochondrion;	GO:0042030//ATPase inhibitor activity;	-
CCM_05771	30.0107	104.734	1.80318	5.06012e-05	0.000783017	NW_006271972.1	-	-	-	-	-	hypothetical protein	18167789	-	-	-	-
CCM_09377	4246.03	9531.33	1.16656	5.15406e-05	0.000796274	NW_006271977.1	GO:0061408;GO:0001077;GO:0036091;GO:0036252;GO:0071313;GO:0005829;GO:0005634;GO:0070301;GO:0000978;GO:0061404	K09043	sordNOG06148	S	sp|Q5AW17|AP1_EMENI AP-1-like transcription factor napA OS=Emericella nidulans (strain FGSC A4 / ATCC 38163 / CBS 112.46 / NRRL 194 / M139) GN=napA PE=3 SV=1	bZIP transcription factor (AP-1), putative	18171380	GO:0061408//positive regulation of transcription from RNA polymerase II promoter in response to heat stress;GO:0036091//positive regulation of transcription from RNA polymerase II promoter in response to oxidative stress;GO:0036252//positive regulation of transcription from RNA polymerase II promoter in response to menadione;GO:0071313//cellular response to caffeine;GO:0070301//cellular response …	GO:0005829//cytosol;GO:0005634//nucleus;	GO:0000978//RNA polymerase II cis-regulatory region sequence-specific DNA binding;	-
CCM_07138	245.488	596.818	1.28164	5.32528e-05	0.000818783	NW_006271973.1	GO:0016021	K18693	opiNOG13049;COG0671	I	sp|Q8MXL9|Y5547_DICDI PA-phosphatase related-family protein DDB_G0275547 OS=Dictyostelium discoideum GN=DDB_G0275547 PE=3 SV=2	phosphatidic acid phosphatase beta	18169149	-	GO:0016021//integral component of membrane;	-	ko00564(Glycerophospholipid metabolism);ko00561(Glycerolipid metabolism)
CCM_02072	1701.21	3887.51	1.19229	5.4279e-05	0.000833231	NW_006271970.1	GO:0055085;GO:0016021	-	opiNOG14687	S	sp|Q9LUN2|YSL5_ARATH Probable metal-nicotianamine transporter YSL5 OS=Arabidopsis thaliana GN=YSL5 PE=1 SV=1	oligopeptide transporter	18164101	GO:0055085//transmembrane transport;	GO:0016021//integral component of membrane;	-	-
CCM_03596	291.492	1621.11	2.47546	5.67147e-05	0.000865101	NW_006271970.1	GO:0008237;GO:0006508	-	euNOG02355;sorNOG03848;opiNOG11422;opiNOG10620	WO	sp|A4RGT4|MEP1_MAGO7 Extracellular metalloprotease MGG_08041 OS=Magnaporthe oryzae (strain 70-15 / ATCC MYA-4617 / FGSC 8958) GN=MGG_08041 PE=3 SV=1	metalloprotease 1	18165622	GO:0006508//proteolysis;	-	GO:0008237//metallopeptidase activity;	-
CCM_06791	7.76888	46.5512	2.58304	5.88573e-05	0.000896363	NW_006271973.1	GO:0004190;GO:0006508	-	opiNOG14629;sordNOG08783	O	sp|Q4WFS2|Y1220_ASPFU Probable aspartic-type endopeptidase AFUA_3G01220 OS=Neosartorya fumigata (strain ATCC MYA-4609 / Af293 / CBS 101355 / FGSC A1100) GN=AFUA_3G01220 PE=3 SV=2	aspartic-type endopeptidase, putative	18168802	GO:0006508//proteolysis;	-	GO:0004190//aspartic-type endopeptidase activity;	-
CCM_08126	105.087	277.195	1.39932	5.96048e-05	0.000904883	NW_006271974.1	-	-	COG2267	I	-	lysophospholipase-like protein	18170135	-	-	-	-
CCM_07859	443.313	1906.34	2.10441	6.07803e-05	0.000917651	NW_006271974.1	GO:0050085;GO:0055114	K17742	opiNOG12282;COG1028	IQ	sp|Q8NK50|MTDH_HYPJE NADP-dependent mannitol dehydrogenase OS=Hypocrea jecorina GN=lxr1 PE=1 SV=1	L-xylulose reductase	18169869	GO:0055114//obsolete oxidation-reduction process;	-	GO:0050085//mannitol 2-dehydrogenase (NADP+) activity;	ko00051(Fructose and mannose metabolism)
CCM_04781	35.5028	114.753	1.69253	6.08271e-05	0.000917651	NW_006271971.1	-	-	euNOG25701;sordNOG12331;eurotNOG06655;opiNOG19181	Q	sp|B8M9K8|TROPE_TALSN Short-chain dehydrogenase/reductase tropE OS=Talaromyces stipitatus (strain ATCC 10500 / CBS 375.48 / QM 6759 / NRRL 1006) GN=tropE PE=3 SV=1	short-chain dehydrogenase, putative	18166802	-	-	-	-
CCM_03467	6.52557	42.7788	2.71272	6.17715e-05	0.000928985	NW_006271970.1	GO:0009405;GO:0005576	-	necNOG14031	S	sp|Q90121|KP4T_UMV4 KP4 killer toxin OS=Ustilago maydis P4 virus GN=M2A PE=1 SV=1	Killer toxin, Kp4/SMK-like, core	18165493	GO:0009405//obsolete pathogenesis;	GO:0005576//extracellular region;	-	-
CCM_05137	50.2686	150.692	1.58387	6.30667e-05	0.000946985	NW_006271972.1	-	-	-	-	-	hypothetical protein	18167157	-	-	-	-
CCM_04006	12503.9	28365.5	1.18176	6.45787e-05	0.000968178	NW_006271971.1	GO:0005975;GO:0005618;GO:0071555;GO:0004553	-	COG2273;sordNOG11888;opiNOG50452	GR	sp|D4ALQ5|CRH11_ARTBC Probable extracellular glycosidase ARB_05253 OS=Arthroderma benhamiae (strain ATCC MYA-4681 / CBS 112371) GN=ARB_05253 PE=1 SV=2	cell wall glucanase	18166029	GO:0005975//carbohydrate metabolic process;GO:0071555//cell wall organization;	GO:0005618//cell wall;	GO:0004553//hydrolase activity, hydrolyzing O-glycosyl compounds;	-
CCM_01817	503.011	1168.1	1.2155	6.47151e-05	0.000968714	NW_006271969.1	-	-	necNOG14012	S	-	hypothetical protein	18163847	-	-	-	-
CCM_09356	74.5581	230.851	1.63053	6.49838e-05	0.000971225	NW_006271977.1	GO:0008484;GO:0008152	-	COG3119;opiNOG03478	RP	sp|Q9C0V7|YHJ2_SCHPO Uncharacterized sulfatase PB10D8.02c OS=Schizosaccharomyces pombe (strain 972 / ATCC 24843) GN=SPBPB10D8.02c PE=3 SV=1	arylsulfatase, putative	18171359	GO:0008152//metabolic process;	-	GO:0008484//sulfuric ester hydrolase activity;	-
CCM_08019	0.985712	38.5953	5.29111	6.62617e-05	0.000987259	NW_006271974.1	-	-	opiNOG21897;opiNOG31821;opiNOG56372	RS	sp|Q1ERH9|CITA_MONPU Esterase mpl1 OS=Monascus purpureus GN=mpl1 PE=1 SV=1	citrinin biosynthesis oxydoreductase CtnB	18170028	-	-	-	-
CCM_07947	508.715	1181.23	1.21536	6.64827e-05	0.000989021	NW_006271974.1	GO:0016021;GO:0055085	-	opiNOG52830;sordNOG05921	T	sp|P40900|ISP4_SCHPO Sexual differentiation process protein isp4 OS=Schizosaccharomyces pombe (strain 972 / ATCC 24843) GN=isp4 PE=2 SV=2	small oligopeptide transporter, OPT family	18169957	GO:0055085//transmembrane transport;	GO:0016021//integral component of membrane;	-	-
CCM_07883	214.907	865.11	2.00917	6.76398e-05	0.00100313	NW_006271974.1	GO:0006355	-	-	-	-	Paired amphipathic helix	18169893	GO:0006355//regulation of transcription, DNA-templated;	-	-	-
CCM_08888	703.271	1567.36	1.15618	6.82236e-05	0.00101023	NW_006271975.1	GO:0003824	-	opiNOG47915;sordNOG10735	R	sp|Q44091|SNDH_GLULI L-sorbosone dehydrogenase OS=Gluconacetobacter liquefaciens PE=4 SV=1	Soluble quinoprotein glucose/sorbosone dehydrogenase	18170893	-	-	GO:0003824//catalytic activity;	-
CCM_00199	1162.4	4433.65	1.93138	6.85762e-05	0.00101325	NW_006271969.1	GO:0004252;GO:0006508	K01279	opiNOG09203;sordNOG15475;opiNOG21516	O	sp|Q70DX9|SED1_ASPFU Tripeptidyl-peptidase sed1 OS=Neosartorya fumigata (strain ATCC MYA-4609 / Af293 / CBS 101355 / FGSC A1100) GN=sed1 PE=1 SV=1	alkaline serine protease AorO	18162234	GO:0006508//proteolysis;	-	GO:0004252//serine-type endopeptidase activity;	ko04142(Lysosome)
CCM_06283	1659.49	4188.7	1.33576	6.8638e-05	0.00101325	NW_006271972.1	GO:0031322;GO:0035974;GO:0070056;GO:0070057	-	opiNOG22785;sordNOG08985	S	sp|Q12230|LSP1_YEAST Sphingolipid long chain base-responsive protein LSP1 OS=Saccharomyces cerevisiae (strain ATCC 204508 / S288c) GN=LSP1 PE=1 SV=1	sphingolipid long chain base-responsive protein PIL1	18168298	GO:0031322//ascospore-type prospore-specific spindle pole body remodeling;	GO:0035974//meiotic spindle pole body;GO:0070056//prospore membrane leading edge;GO:0070057//prospore membrane spindle pole body attachment site;	-	-
CCM_05580	27.0183	95.1227	1.81585	7.08709e-05	0.00104461	NW_006271972.1	-	-	necNOG12875;sordNOG15252	S	-	hypothetical protein	18167598	-	-	-	-
CCM_06913	1194.03	3518.86	1.55926	7.16966e-05	0.00105402	NW_006271973.1	GO:0048038;GO:0055114;GO:0008131;GO:0009308;GO:0005507	-	sordNOG11166	R	sp|Q9VCC0|CHRD1_DROME Cysteine and histidine-rich domain-containing protein OS=Drosophila melanogaster GN=CHORD PE=1 SV=1	CORD and CS domain protein	18168924	GO:0055114//obsolete oxidation-reduction process;GO:0009308//amine metabolic process;	-	GO:0048038//quinone binding;GO:0008131//primary amine oxidase activity;GO:0005507//copper ion binding;	-
CCM_02873	1852.71	4122.04	1.15372	7.17279e-05	0.00105402	NW_006271970.1	GO:0016021	-	hypNOG05720;sordNOG07553	S	sp|Q9FFJ8|LIMYB_ARATH L10-interacting MYB domain-containing protein OS=Arabidopsis thaliana GN=LIMYB PE=1 SV=1	hypothetical protein	18164900	-	GO:0016021//integral component of membrane;	-	-
CCM_09608	92.606	243.988	1.39763	7.54236e-05	0.00110327	NW_006271978.1	GO:0006508;GO:0008237;GO:0046872	-	COG0339;pleNOG01466	EO	-	hypothetical protein	18171610	GO:0006508//proteolysis;	-	GO:0008237//metallopeptidase activity;GO:0046872//metal ion binding;	-
CCM_08789	506.339	1615.97	1.67423	7.96205e-05	0.00115588	NW_006271975.1	GO:0015171;GO:0003333;GO:0016021	K16261	opiNOG03662	E	sp|P53388|DIP5_YEAST Dicarboxylic amino acid permease OS=Saccharomyces cerevisiae (strain ATCC 204508 / S288c) GN=DIP5 PE=1 SV=1	amino acid/polyamine transporter I	18170794	GO:0003333//amino acid transmembrane transport;	GO:0016021//integral component of membrane;	GO:0015171//amino acid transmembrane transporter activity;	-
CCM_01476	783.056	1783.14	1.18723	8.03878e-05	0.00116351	NW_006271969.1	GO:0030170;GO:0006535	K01738	opiNOG03957;sordNOG07302	E	sp|Q7RYW6|CYSK_NEUCR Cysteine synthase 1 OS=Neurospora crassa (strain ATCC 24698 / 74-OR23-1A / CBS 708.71 / DSM 1257 / FGSC 987) GN=cys-17 PE=3 SV=1	Cysteine synthase (O-acetylserine sulfhydrylase)	18163507	GO:0006535//cysteine biosynthetic process from serine;	-	GO:0030170//pyridoxal phosphate binding;	ko00920(Sulfur metabolism);ko00270(Cysteine and methionine metabolism)
CCM_06436	71.3465	195.558	1.45469	8.26744e-05	0.00119302	NW_006271973.1	-	-	-	-	-	hypothetical protein	18168450	-	-	-	-
CCM_04932	860.608	1949.3	1.17953	9.04564e-05	0.00129555	NW_006271971.1	GO:0016021;GO:0055085	-	eurotNOG04853;opiNOG04814;KOG2262	PT	sp|Q9SUA4|OPT5_ARATH Oligopeptide transporter 5 OS=Arabidopsis thaliana GN=OPT5 PE=2 SV=1	OPT peptide transporter Mtd1	18166953	GO:0055085//transmembrane transport;	GO:0016021//integral component of membrane;	-	-
CCM_06647	106.684	277.816	1.38078	9.05252e-05	0.00129555	NW_006271973.1	-	-	necNOG11530;sordNOG15244;hypNOG13310	S	-	hypothetical protein	18168661	-	-	-	-
CCM_02314	89.271	237.478	1.41153	9.07219e-05	0.00129555	NW_006271970.1	-	-	-	-	-	hypothetical protein	18164341	-	-	-	-
CCM_05002	307.347	716.607	1.22131	9.12145e-05	0.00129873	NW_006271971.1	GO:0016020;GO:0043047;GO:1990879;GO:0016233	-	opiNOG00668;sordNOG12116;opiNOG20338;eurotNOG07878	R	sp|D4B0V1|E13B_ARTBC Probable glucan endo-1,3-beta-glucosidase ARB_02077 OS=Arthroderma benhamiae (strain ATCC MYA-4681 / CBS 112371) GN=ARB_02077 PE=1 SV=1	LysM domain protein	18167022	GO:0016233//telomere capping;	GO:0016020//membrane;GO:1990879//CST complex;	GO:0043047//single-stranded telomeric DNA binding;	-
CCM_06968	283.923	1544.01	2.44311	9.18693e-05	0.00130612	NW_006271973.1	GO:0043547;GO:0005089;GO:0035023	-	opiNOG05074;sorNOG04107;sordNOG04962	TSL	sp|Q69ZK0|PREX1_MOUSE Phosphatidylinositol 3,4,5-trisphosphate-dependent Rac exchanger 1 protein OS=Mus musculus GN=Prex1 PE=1 SV=2	Rho guanyl nucleotide exchange factor	18168979	GO:0043547//positive regulation of GTPase activity;GO:0035023//regulation of Rho protein signal transduction;	-	-	-
CCM_06336	114.538	330.638	1.52943	9.50333e-05	0.00134712	NW_006271972.1	GO:0016021	-	sordNOG14733;opiNOG80320;sorNOG08066	C	-	Acylphosphatase-like protein	18168350	-	GO:0016021//integral component of membrane;	-	-
CCM_07572	1643.81	3590.43	1.12712	9.68992e-05	0.00136954	NW_006271974.1	GO:0016021;GO:0055085	-	sordNOG07532	G	sp|S0ECK8|FUJ4_GIBF5 Fujikurins efflux protein FFUJ_12242 OS=Gibberella fujikuroi (strain CBS 195.34 / IMI 58289 / NRRL A-6831) GN=FFUJ_12242 PE=2 SV=1	MFS transporter, putative	18169583	GO:0055085//transmembrane transport;	GO:0016021//integral component of membrane;	-	-
CCM_04007	19.5107	150.474	2.94717	0.000102294	0.00143616	NW_006271971.1	-	-	-	-	-	hypothetical protein	18166030	-	-	-	-
CCM_00863	507.491	1357.58	1.41959	0.000102359	0.00143616	NW_006271969.1	GO:0001405;GO:0005759;GO:0051087;GO:0030150;GO:0000774;GO:0042026;GO:0050790;GO:0042803	K03687	opiNOG23566;sordNOG10104	O	sp|Q9P5U4|GRPE_NEUCR GrpE protein homolog, mitochondrial OS=Neurospora crassa (strain ATCC 24698 / 74-OR23-1A / CBS 708.71 / DSM 1257 / FGSC 987) GN=grpe PE=3 SV=1	mitochondrial co-chaperone GrpE	18162897	GO:0030150//protein import into mitochondrial matrix;GO:0042026//protein refolding;GO:0050790//regulation of catalytic activity;	GO:0001405//PAM complex, Tim23 associated import motor;GO:0005759//mitochondrial matrix;	GO:0051087//chaperone binding;GO:0000774//adenyl-nucleotide exchange factor activity;GO:0042803//protein homodimerization activity;	-
CCM_05089	152.109	482.187	1.66449	0.000102953	0.00144239	NW_006271972.1	-	-	sordNOG08374;COG5587;opiNOG10569	S	-	hypothetical protein	18167109	-	-	-	-
CCM_07089	99.9259	255.108	1.35218	0.000104208	0.00145785	NW_006271973.1	GO:0016021	-	opiNOG56399;sordNOG08260	S	-	hypothetical protein	18169100	-	GO:0016021//integral component of membrane;	-	-
CCM_04115	185.223	465.461	1.3294	0.00010991	0.00152874	NW_006271971.1	GO:0016491;GO:0010181;GO:0055114	K00354	opiNOG04856	C	sp|A8C7R3|EASA_CLAFS Probable inactive dehydrogenase easA OS=Claviceps fusiformis GN=easA PE=3 SV=1	NADH:flavin oxidoreductase/NADH oxidase family protein	18166138	GO:0055114//obsolete oxidation-reduction process;	-	GO:0016491//oxidoreductase activity;GO:0010181//FMN binding;	-
CCM_02694	1749.16	3962.64	1.1798	0.000110621	0.0015364	NW_006271970.1	GO:0016614;GO:0055114;GO:0050660	-	COG2303;sordNOG06013;KOG1238	ER	sp|P81156|GOX_PENAG Glucose oxidase OS=Penicillium amagasakiense PE=1 SV=1	glucose oxidase	18164721	GO:0055114//obsolete oxidation-reduction process;	-	GO:0016614//oxidoreductase activity, acting on CH-OH group of donors;GO:0050660//flavin adenine dinucleotide binding;	-
CCM_09386	397.25	895.657	1.1729	0.000111228	0.00154261	NW_006271977.1	GO:0006004;GO:0004560	K01206	sordNOG06780;pleNOG08012	G	sp|Q99KR8|FUCO2_MOUSE Plasma alpha-L-fucosidase OS=Mus musculus GN=Fuca2 PE=1 SV=1	alpha-L-fucosidase, putative	18171389	GO:0006004//fucose metabolic process;	-	GO:0004560//alpha-L-fucosidase activity;	ko04142(Lysosome);ko00511(Other glycan degradation)
CCM_08097	787.484	1764.85	1.16422	0.000112897	0.00155901	NW_006271974.1	GO:0070814;GO:0007089;GO:0019346;GO:0004122;GO:0019343;GO:0005739;GO:0006535	K01697	sordNOG09398	E	sp|P32582|CBS_YEAST Cystathionine beta-synthase OS=Saccharomyces cerevisiae (strain ATCC 204508 / S288c) GN=CYS4 PE=1 SV=1	cystathionine beta-synthase	18170106	GO:0070814//hydrogen sulfide biosynthetic process;GO:0007089//traversing start control point of mitotic cell cycle;GO:0019346//transsulfuration;GO:0019343//cysteine biosynthetic process via cystathionine;GO:0006535//cysteine biosynthetic process from serine;	GO:0005739//mitochondrion;	GO:0004122//cystathionine beta-synthase activity;	ko00270(Cysteine and methionine metabolism);ko00260(Glycine, serine and threonine metabolism)
CCM_06467	202.774	550.177	1.44002	0.00011485	0.00157919	NW_006271973.1	-	-	-	-	-	hypothetical protein	18168481	-	-	-	-
CCM_01685	17.6516	70.5373	1.99859	0.000115389	0.00158433	NW_006271969.1	GO:0016021	-	eurotNOG07137;opiNOG56571	S	-	hypothetical protein	18163715	-	GO:0016021//integral component of membrane;	-	-
CCM_07085	113.99	280.295	1.29804	0.000115675	0.00158599	NW_006271973.1	GO:0004185;GO:0006508	-	opiNOG16370;opiNOG18368;pleNOG08261	OE	sp|C5FW30|SPCA_ARTOC Carboxypeptidase S1 homolog A OS=Arthroderma otae (strain ATCC MYA-4605 / CBS 113480) GN=SCPA PE=3 SV=1	serine carboxypeptidase, putative	18169096	GO:0006508//proteolysis;	-	GO:0004185//serine-type carboxypeptidase activity;	-
CCM_06969	3647.19	33289.5	3.19021	0.000116863	0.0015946	NW_006271973.1	-	-	sordNOG13763;hypNOG02364	S	sp|Q9P7K6|SDO1L_SCHPO SDO1-like protein C21C3.19 OS=Schizosaccharomyces pombe (strain 972 / ATCC 24843) GN=SPBC21C3.19 PE=3 SV=1	RNA binding protein, putative	18168980	-	-	-	-
CCM_07541	101.376	459.067	2.17899	0.000116904	0.0015946	NW_006271974.1	GO:0070403	K11414	sorNOG03910;sordNOG10708	BK	sp|F4P804|SIR4_BATDJ NAD-dependent protein deacylase SIR4 OS=Batrachochytrium dendrobatidis (strain JAM81 / FGSC 10211) GN=BATDEDRAFT_20316 PE=3 SV=1	Sir2 family transcriptional regulator, putative	18169552	-	-	GO:0070403//NAD+ binding;	ko00760(Nicotinate and nicotinamide metabolism)
CCM_08141	1.93618	24.2902	3.64909	0.000116965	0.0015946	NW_006271974.1	-	-	-	-	-	hypothetical protein	18170150	-	-	-	-
CCM_03836	2253.75	4993.87	1.14783	0.00011803	0.00160685	NW_006271971.1	-	-	sordNOG14666;opiNOG47371;necNOG08205	S	-	hypothetical protein	18165859	-	-	-	-
CCM_02149	11.2699	53.3873	2.24402	0.000119948	0.00162835	NW_006271970.1	GO:0006637;GO:0047617	-	opiNOG43632;sordNOG04490	S	-	acyl-CoA thioesterase	18164177	GO:0006637//acyl-CoA metabolic process;	-	GO:0047617//acyl-CoA hydrolase activity;	-
CCM_00219	226.506	559.859	1.30551	0.000122582	0.00165943	NW_006271969.1	-	-	sordNOG05391;opiNOG01335	H	sp|Q9HDZ9|QSPP_SCHPO Queuosine salvage protein OS=Schizosaccharomyces pombe (strain 972 / ATCC 24843) GN=SPAC589.05c PE=3 SV=1	hypothetical protein	18162254	-	-	-	-
CCM_00276	2.73765	26.5839	3.27954	0.000122862	0.00166088	NW_006271969.1	-	-	-	-	-	hypothetical protein	18162311	-	-	-	-
CCM_00672	466.832	1052.9	1.1734	0.000123926	0.00166887	NW_006271969.1	GO:0005634;GO:0000981;GO:0008270;GO:0006357	-	eurotNOG08395	K	-	C6 finger domain protein, putative	18162706	GO:0006357//regulation of transcription by RNA polymerase II;	GO:0005634//nucleus;	GO:0000981//DNA-binding transcription factor activity, RNA polymerase II-specific;GO:0008270//zinc ion binding;	-
CCM_01960	338.14	772.39	1.19171	0.000124942	0.00167721	NW_006271970.1	-	K11153	KOG1208;opiNOG26431	Q	sp|D7UQ42|SOL3_ALTSO Short chain dehydrogenase sol3 OS=Alternaria solani GN=sol3 PE=3 SV=1	Short-chain dehydrogenase/reductase SDR	18163989	-	-	-	ko00830(Retinol metabolism)
CCM_09452	22.2683	81.8744	1.87842	0.000125266	0.00167774	NW_006271977.1	-	-	-	-	-	hypothetical protein	18171455	-	-	-	-
CCM_03086	7267.11	15605.1	1.10256	0.000127023	0.00169805	NW_006271970.1	GO:0005739;GO:0042744;GO:0045454;GO:0098869;GO:0004602;GO:0005829;GO:0005634;GO:0070301;GO:0055114;GO:0008379	K23856	sordNOG10015;sorNOG05132;opiNOG25576	O	sp|O59858|GPX1_SCHPO Glutathione peroxidase-like peroxiredoxin gpx1 OS=Schizosaccharomyces pombe (strain 972 / ATCC 24843) GN=gpx1 PE=1 SV=1	glutathione peroxidase family protein	18165113	GO:0042744//hydrogen peroxide catabolic process;GO:0045454//cell redox homeostasis;GO:0098869//cellular oxidant detoxification;GO:0070301//cellular response to hydrogen peroxide;GO:0055114//obsolete oxidation-reduction process;	GO:0005739//mitochondrion;GO:0005829//cytosol;GO:0005634//nucleus;	GO:0004602//glutathione peroxidase activity;GO:0008379//thioredoxin peroxidase activity;	-
CCM_07358	458.81	1212.84	1.40243	0.000131127	0.00175049	NW_006271974.1	GO:0016021	K17794	sordNOG06170;opiNOG01624	U	sp|Q9USM7|TIM23_SCHPO Mitochondrial import inner membrane translocase subunit tim23 OS=Schizosaccharomyces pombe (strain 972 / ATCC 24843) GN=tim23 PE=3 SV=1	mitochondrial import inner membrane translocase subunit tim23	18169369	-	GO:0016021//integral component of membrane;	-	ko04212(Longevity regulating pathway - worm)
CCM_02974	23.0622	256.893	3.47757	0.000132971	0.00177053	NW_006271970.1	GO:0055085;GO:0016021	-	opiNOG03645;COG1840	RP	sp|D7PHY8|VRTL_PENAE Efflux pump vrtL OS=Penicillium aethiopicum GN=vrtL PE=1 SV=1	MFS multidrug transporter	18165001	GO:0055085//transmembrane transport;	GO:0016021//integral component of membrane;	-	-
CCM_04120	89.6958	231.371	1.3671	0.00013318	0.00177053	NW_006271971.1	GO:0004222;GO:0006508;GO:0005576;GO:0046872	K19305	opiNOG57541	O	sp|E3QWD3|NPIIA_COLGM Neutral protease 2 homolog MGG_10927 OS=Colletotrichum graminicola (strain M1.001 / M2 / FGSC 10212) GN=GLRG_10315 PE=3 SV=1	deuterolysin metalloprotease (M35) family protein	18166143	GO:0006508//proteolysis;	GO:0005576//extracellular region;	GO:0004222//metalloendopeptidase activity;GO:0046872//metal ion binding;	-
CCM_00940	483.62	1892.4	1.96827	0.00013714	0.00181814	NW_006271969.1	GO:0016021	K20815	NOG62480;opiNOG29361;sordNOG13194	S	sp|Q9URV4|YBL7_SCHPO Uncharacterized protein C106.07c OS=Schizosaccharomyces pombe (strain 972 / ATCC 24843) GN=SPBC106.07c PE=4 SV=1	hypothetical protein	18162973	-	GO:0016021//integral component of membrane;	-	-
CCM_06826	433.921	1059.85	1.28836	0.000143913	0.00189489	NW_006271973.1	GO:0016021	-	sordNOG13218;opiNOG41383;sordNOG15718;necNOG05051	R	-	hypothetical protein	18168837	-	GO:0016021//integral component of membrane;	-	-
CCM_07655	695.458	4227.28	2.60369	0.000145223	0.0019071	NW_006271974.1	-	-	opiNOG17263;sordNOG06920	S	sp|Q9M2G8|IQM6_ARATH IQ domain-containing protein IQM6 OS=Arabidopsis thaliana GN=IQM6 PE=2 SV=1	IQ calmodulin-binding protein	18169665	-	-	-	-
CCM_00299	196.753	808.562	2.03897	0.000145476	0.0019071	NW_006271969.1	-	-	-	-	-	Gurmarin-like inhibitors/Antifungal toxin	18162334	-	-	-	-
CCM_01834	1396.61	3548.89	1.34544	0.000145633	0.0019071	NW_006271969.1	GO:0046872	-	opiNOG18955;sordNOG11014	SR	-	Zinc finger domain-containing protein, C2H2-type	18163863	-	-	GO:0046872//metal ion binding;	-
CCM_05103	990.283	2147.45	1.11671	0.000146639	0.00191506	NW_006271972.1	-	K00416	opiNOG47726;sordNOG14686	C	-	hypothetical protein	18167123	-	-	-	ko05415(Diabetic cardiomyopathy);ko05208(Chemical carcinogenesis - reactive oxygen species);ko05022(Pathways of neurodegeneration - multiple diseases);ko05020(Prion disease);ko05016(Huntington disease);ko05014(Amyotrophic lateral sclerosis);ko05012(Parkinson disease);ko05010(Alzheimer disease);ko04932(Non-alcoholic fatty liver disease);ko04714(Thermogenesis);ko04260(Cardiac muscle contraction);ko…
CCM_05310	22.4048	83.2412	1.89349	0.000147123	0.00191618	NW_006271972.1	GO:0008199;GO:0055114;GO:0006725;GO:0016702	-	sordNOG05693;sordNOG10081;sorNOG00418	R	-	extracellular dioxygenase, putative	18167328	GO:0055114//obsolete oxidation-reduction process;GO:0006725//cellular aromatic compound metabolic process;	-	GO:0008199//ferric iron binding;GO:0016702//oxidoreductase activity, acting on single donors with incorporation of molecular oxygen, incorporation of two atoms of oxygen;	-
CCM_05063	11658.7	24753.8	1.08625	0.000150135	0.0019475	NW_006271972.1	GO:0005737;GO:0008270	K10632	sordNOG07142	O	sp|P0CG73|UBI1P_CANAX Polyubiquitin OS=Candida albicans GN=UBI1 PE=1 SV=1	RING and UBP finger domain protein	18167083	-	GO:0005737//cytoplasm;	GO:0008270//zinc ion binding;	ko04014(Ras signaling pathway)
CCM_09374	2731.04	5902.61	1.11191	0.00015056	0.00195039	NW_006271977.1	-	-	sordNOG11149;opiNOG08172;hypNOG06662	S	-	hypothetical protein	18171377	-	-	-	-
CCM_06815	4588.18	9829.26	1.09916	0.00015932	0.00205007	NW_006271973.1	-	-	opiNOG24874;sordNOG08721	S	-	hypothetical protein	18168826	-	-	-	-
CCM_06250	283.489	959.074	1.75835	0.000160158	0.00205626	NW_006271972.1	GO:0007166;GO:0003676;GO:0016021;GO:0004888	-	sordNOG11648;NOG05515	ST	-	hypothetical protein	18168265	GO:0007166//cell surface receptor signaling pathway;	GO:0016021//integral component of membrane;	GO:0003676//nucleic acid binding;GO:0004888//transmembrane signaling receptor activity;	-
CCM_06633	1700.29	3634.34	1.09591	0.000161043	0.00206397	NW_006271973.1	GO:0042802;GO:0000794;GO:0005940;GO:0016925;GO:0031386	-	sordNOG13717;opiNOG38078;sordNOG13659	O	sp|Q12306|SMT3_YEAST Ubiquitin-like protein SMT3 OS=Saccharomyces cerevisiae (strain ATCC 204508 / S288c) GN=SMT3 PE=1 SV=1	ubiquitin-like modifier SUMO, putative	18168647	GO:0016925//protein sumoylation;	GO:0000794//condensed nuclear chromosome;GO:0005940//septin ring;	GO:0042802//identical protein binding;GO:0031386//protein tag;	-
CCM_05132	445.479	1005.44	1.1744	0.000165765	0.00211603	NW_006271972.1	GO:0006827;GO:0005794;GO:0016021;GO:0005783;GO:0005381;GO:0033573	K07243	opiNOG00863;sordNOG05908	SP	sp|P40088|FTR1_YEAST Plasma membrane iron permease OS=Saccharomyces cerevisiae (strain ATCC 204508 / S288c) GN=FTR1 PE=1 SV=1	high-affinity iron ion transporter FtrA	18167152	-	GO:0005794//Golgi apparatus;GO:0016021//integral component of membrane;GO:0005783//endoplasmic reticulum;GO:0033573//high-affinity iron permease complex;	GO:0005381//iron ion transmembrane transporter activity;	-
CCM_00773	16.8163	67.9194	2.01396	0.000166712	0.0021225	NW_006271969.1	-	-	KOG1290;opiNOG37182	T	-	hypothetical protein	18162807	-	-	-	-
CCM_01380	196.326	515.808	1.39358	0.000169176	0.00215102	NW_006271969.1	GO:0006357;GO:0008270;GO:0000981;GO:0005634	-	sorNOG00419;opiNOG35089;sordNOG05294	S	-	mercuric reductase, putative	18163411	GO:0006357//regulation of transcription by RNA polymerase II;	GO:0005634//nucleus;	GO:0008270//zinc ion binding;GO:0000981//DNA-binding transcription factor activity, RNA polymerase II-specific;	-
CCM_05102	2176.51	4722.78	1.11762	0.000170282	0.00216222	NW_006271972.1	GO:0005634;GO:0005829	-	opiNOG29088	T	sp|O14032|YEMB_SCHPO UPF0664 stress-induced protein C29B12.11c OS=Schizosaccharomyces pombe (strain 972 / ATCC 24843) GN=SPAC29B12.11c PE=2 SV=1	WW-domain-binding protein	18167122	-	GO:0005634//nucleus;GO:0005829//cytosol;	-	-
CCM_01591	9.39172	47.5419	2.33974	0.000172071	0.00217985	NW_006271969.1	GO:0004672;GO:0006468	-	opiNOG32515;NOG130450;sordNOG07717	R	-	Protein kinase-like domain	18163622	GO:0006468//protein phosphorylation;	-	GO:0004672//protein kinase activity;	-
CCM_04018	225.886	525.022	1.21678	0.000172123	0.00217985	NW_006271971.1	GO:0035861;GO:0008094;GO:0000724;GO:0005634;GO:0005829;GO:0007131;GO:0003677;GO:0005524	-	sordNOG04757;sorNOG04803;opiNOG22471	SL	sp|O14129|RAD55_SCHPO DNA repair protein rhp55 OS=Schizosaccharomyces pombe (strain 972 / ATCC 24843) GN=rhp55 PE=1 SV=1	DNA recombination/repair protein RecA/RadB, ATP-binding domain	18166041	GO:0000724//double-strand break repair via homologous recombination;GO:0007131//reciprocal meiotic recombination;	GO:0035861//site of double-strand break;GO:0005634//nucleus;GO:0005829//cytosol;	GO:0008094//ATP-dependent activity, acting on DNA;GO:0003677//DNA binding;GO:0005524//ATP binding;	-
CCM_02574	5.00335	71.9829	3.84669	0.000172434	0.00218091	NW_006271970.1	-	-	opiNOG46699;sordNOG15108	S	-	hypothetical protein	18164601	-	-	-	-
CCM_04545	1115.88	2409.41	1.11049	0.000172949	0.00218343	NW_006271971.1	-	-	opiNOG04049;sordNOG11479	S	-	integral membrane protein	18166568	-	-	-	-
CCM_02595	0	13.2713	Inf	0.000173086	0.00218343	NW_006271970.1	-	-	-	-	-	hypothetical protein	18164622	-	-	-	-
CCM_02485	3518.1	7443.91	1.08127	0.000175024	0.0022021	NW_006271970.1	GO:0030001;GO:0046872	K07213	sordNOG14289	P	sp|P38636|ATX1_YEAST Metal homeostasis factor ATX1 OS=Saccharomyces cerevisiae (strain ATCC 204508 / S288c) GN=ATX1 PE=1 SV=1	iron/copper transporter Atx1, putative	18164512	GO:0030001//metal ion transport;	-	GO:0046872//metal ion binding;	ko04978(Mineral absorption)
CCM_07209	281.119	913.142	1.69966	0.000178078	0.00223178	NW_006271973.1	-	-	NOG15125	S	sp|O34780|YOBF_BACSU Uncharacterized protein YobF OS=Bacillus subtilis (strain 168) GN=yobF PE=4 SV=1	RADC family protein	18169220	-	-	-	-
CCM_07663	215.345	490.247	1.18686	0.000180734	0.00226211	NW_006271974.1	-	-	sordNOG10419	S	-	Thioredoxin-like protein	18169673	-	-	-	-
CCM_04346	6.6137	43.588	2.7204	0.000181262	0.00226577	NW_006271971.1	-	-	-	-	-	hypothetical protein	18166369	-	-	-	-
CCM_02508	0.931407	19.0497	4.35421	0.000181704	0.00226835	NW_006271970.1	-	-	-	-	-	hypothetical protein	18164535	-	-	-	-
CCM_04034	4536.43	9310.31	1.03727	0.000185156	0.00230547	NW_006271971.1	GO:0006355;GO:0003677;GO:0003700	K12769	sordNOG05962;opiNOG09997	SK	sp|Q9C2N1|VIB1_NEUCR Transcription factor vib-1 OS=Neurospora crassa (strain ATCC 24698 / 74-OR23-1A / CBS 708.71 / DSM 1257 / FGSC 987) GN=vib-1 PE=4 SV=1	NDT80 / PhoG like DNA-binding family protein	18166057	GO:0006355//regulation of transcription, DNA-templated;	-	GO:0003677//DNA binding;GO:0003700//DNA-binding transcription factor activity;	ko04113(Meiosis - yeast)
CCM_02348	2531.12	5744.93	1.18251	0.000187418	0.00232761	NW_006271970.1	GO:0016021	-	sordNOG11419;opiNOG01140;opiNOG77198	R	sp|Q9UT00|YKH3_SCHPO Uncharacterized protein PYUK71.03c OS=Schizosaccharomyces pombe (strain 972 / ATCC 24843) GN=SPAPYUK71.03c PE=1 SV=1	membrane bound C2 domain-containing protein	18164375	-	GO:0016021//integral component of membrane;	-	-
CCM_09302	1446.1	3047	1.07522	0.000188551	0.00233866	NW_006271976.1	GO:0016021	K11244	opiNOG33363;sordNOG13114	S	sp|P38739|WSC4_YEAST Cell wall integrity and stress response component 4 OS=Saccharomyces cerevisiae (strain ATCC 204508 / S288c) GN=WSC4 PE=3 SV=1	ER membrane protein Wsc4, putative	18171305	-	GO:0016021//integral component of membrane;	-	ko04139(Mitophagy - yeast);ko04011(MAPK signaling pathway - yeast)
CCM_05029	1085.91	2306.25	1.08664	0.000189507	0.0023445	NW_006271971.1	GO:0005789;GO:0019432;GO:0004144;GO:0016021	K11155	sordNOG08917;opiNOG02996	I	sp|Q55BH9|DGAT1_DICDI Diacylglycerol O-acyltransferase 1 OS=Dictyostelium discoideum GN=dgat1 PE=3 SV=2	diacylglycerol O-acyltransferase (DgaT), putative	18167049	GO:0019432//triglyceride biosynthetic process;	GO:0005789//endoplasmic reticulum membrane;GO:0016021//integral component of membrane;	GO:0004144//diacylglycerol O-acyltransferase activity;	ko04975(Fat digestion and absorption);ko00830(Retinol metabolism);ko00561(Glycerolipid metabolism)
CCM_03803	3.30429	88.2334	4.73891	0.000189509	0.0023445	NW_006271971.1	-	-	-	-	-	hypothetical protein	18165826	-	-	-	-
CCM_01732	574.679	1280.49	1.15587	0.000191463	0.00236261	NW_006271969.1	-	-	necNOG11343;hypNOG05652	S	-	hypothetical protein	18163762	-	-	-	-
CCM_04825	2058.61	4443.41	1.11	0.000192569	0.00237126	NW_006271971.1	-	-	-	-	-	hypothetical protein	18166846	-	-	-	-
CCM_02301	4605.86	9933.51	1.10883	0.000192942	0.00237126	NW_006271970.1	-	-	sorNOG05926;sordNOG14437	R	-	hypothetical protein	18164328	-	-	-	-
CCM_00067	1079.85	2283.54	1.08045	0.000193028	0.00237126	NW_006271969.1	GO:0016021;GO:0055085	K07300	sorNOG01955;sordNOG11306;opiNOG08521	PT	sp|Q99385|VCX1_YEAST Vacuolar calcium ion transporter OS=Saccharomyces cerevisiae (strain ATCC 204508 / S288c) GN=VCX1 PE=1 SV=1	sodium/calcium transporter, putative	18162102	GO:0055085//transmembrane transport;	GO:0016021//integral component of membrane;	-	-
CCM_04848	18.5691	76.2232	2.03733	0.00019315	0.00237126	NW_006271971.1	-	-	-	-	-	hypothetical protein	18166869	-	-	-	-
CCM_00228	10.467	49.598	2.24443	0.000195002	0.00239094	NW_006271969.1	-	-	-	-	-	hypothetical protein	18162263	-	-	-	-
CCM_07134	135.716	436.325	1.68481	0.000198652	0.00243261	NW_006271973.1	GO:0046872	-	hypNOG13947	R	-	hypothetical protein	18169145	-	-	GO:0046872//metal ion binding;	-
CCM_06169	325.937	721.049	1.1455	0.000203419	0.00248754	NW_006271972.1	GO:0005783	-	KOG0714;sorNOG02986;sordNOG09181	O	sp|Q9Y7T9|YCJD_SCHPO Uncharacterized J domain-containing protein C63.13 OS=Schizosaccharomyces pombe (strain 972 / ATCC 24843) GN=SPCC63.13 PE=3 SV=1	DnaJ chaperone (Caj1)	18168184	-	GO:0005783//endoplasmic reticulum;	-	-
CCM_05001	159.021	378.092	1.24952	0.000206473	0.00251874	NW_006271971.1	-	-	-	-	-	hypothetical protein	18167021	-	-	-	-
CCM_01808	1282.63	2799.38	1.126	0.00021158	0.00256804	NW_006271969.1	GO:0006086;GO:0016746;GO:0005198;GO:0005967	-	sorNOG06577;sordNOG06370	C	sp|P16451|ODPX_YEAST Pyruvate dehydrogenase complex protein X component, mitochondrial OS=Saccharomyces cerevisiae (strain ATCC 204508 / S288c) GN=PDX1 PE=1 SV=1	pyruvate dehydrogenase protein x component	18163838	GO:0006086//acetyl-CoA biosynthetic process from pyruvate;	GO:0005967//mitochondrial pyruvate dehydrogenase complex;	GO:0016746//acyltransferase activity;GO:0005198//structural molecule activity;	-
CCM_05120	77.039	198.017	1.36196	0.000212843	0.00258012	NW_006271972.1	-	-	COG3391	S	-	40-residue YVTN family beta-propeller repeat protein	18167140	-	-	-	-
CCM_09290	230.685	517.551	1.16578	0.000213733	0.00258765	NW_006271976.1	GO:0055085;GO:0016021	-	opiNOG00469	G	sp|Q9P6J0|YHDC_SCHPO Uncharacterized transporter C1683.12 OS=Schizosaccharomyces pombe (strain 972 / ATCC 24843) GN=SPBC1683.12 PE=3 SV=1	pantothenate transporter, putative	18171293	GO:0055085//transmembrane transport;	GO:0016021//integral component of membrane;	-	-
CCM_06505	8.33039	43.6738	2.39031	0.000215414	0.00259847	NW_006271973.1	-	-	-	-	-	hypothetical protein	18168519	-	-	-	-
CCM_06321	275.783	952.663	1.78843	0.000215437	0.00259847	NW_006271972.1	GO:0016491;GO:0055114	-	sordNOG10666;opiNOG13665;opiNOG55394;COG0656	R	sp|O13848|I3ACR_SCHPO NAD/NADP-dependent indole-3-acetaldehyde reductase OS=Schizosaccharomyces pombe (strain 972 / ATCC 24843) GN=SPAC19G12.09 PE=1 SV=1	ketoreductase, putative	18168335	GO:0055114//obsolete oxidation-reduction process;	-	GO:0016491//oxidoreductase activity;	-
CCM_01929	3.32334	47.2005	3.82809	0.00021761	0.0026214	NW_006271969.1	-	-	-	-	-	hypothetical protein	18163958	-	-	-	-
CCM_03095	42.8549	127.278	1.57046	0.000226708	0.00272078	NW_006271970.1	-	-	-	-	-	hypothetical protein	18165122	-	-	-	-
CCM_01724	1427.16	3037.66	1.08982	0.000230075	0.00274729	NW_006271969.1	-	-	necNOG13050;hypNOG09543	S	-	hypothetical protein	18163754	-	-	-	-
CCM_01097	2288.47	4830.11	1.07767	0.000230779	0.00274729	NW_006271969.1	-	-	sordNOG06958;opiNOG09410	T	sp|P17624|NUDC_EMENI Nuclear movement protein nudC OS=Emericella nidulans (strain FGSC A4 / ATCC 38163 / CBS 112.46 / NRRL 194 / M139) GN=nudC PE=3 SV=1	nuclear movement protein nudC	18163130	-	-	-	-
CCM_09310	53.6141	145.676	1.44208	0.000231563	0.00274729	NW_006271976.1	-	-	-	-	-	hypothetical protein	18171313	-	-	-	-
CCM_05679	217.68	790.591	1.86072	0.000231688	0.00274729	NW_006271972.1	GO:0003677;GO:0006357;GO:0008270;GO:0005634;GO:0000981	-	opiNOG06841	S	sp|B8NJG9|LEPE_ASPFN Transcription factor lepE OS=Aspergillus flavus (strain ATCC 200026 / FGSC A1120 / NRRL 3357 / JCM 12722 / SRRC 167) GN=lepB PE=3 SV=1	C6 zinc finger domain-containing protein	18167697	GO:0006357//regulation of transcription by RNA polymerase II;	GO:0005634//nucleus;	GO:0003677//DNA binding;GO:0008270//zinc ion binding;GO:0000981//DNA-binding transcription factor activity, RNA polymerase II-specific;	-
CCM_02204	1552.78	5731.11	1.88396	0.000231965	0.00274729	NW_006271970.1	GO:0055114;GO:0016021;GO:0016620	-	-	-	-	hypothetical protein	18164231	GO:0055114//obsolete oxidation-reduction process;	GO:0016021//integral component of membrane;	GO:0016620//oxidoreductase activity, acting on the aldehyde or oxo group of donors, NAD or NADP as acceptor;	-
CCM_08553	5.89951	39.9227	2.75854	0.000247719	0.0029174	NW_006271975.1	-	-	-	-	-	hypothetical protein	18170560	-	-	-	-
CCM_06992	23.695	80.743	1.76876	0.000247941	0.0029174	NW_006271973.1	-	-	-	-	-	hypothetical protein	18169003	-	-	-	-
CCM_04795	151.129	674.33	2.15767	0.000249589	0.0029332	NW_006271971.1	GO:0008168;GO:0032259	-	opiNOG17222;sordNOG04992;opiNOG19554;sordNOG11074	S	sp|Q2UPB6|ACLN_ASPOR Aspirochlorine biosynthesis protein N OS=Aspergillus oryzae (strain ATCC 42149 / RIB 40) GN=aclN PE=4 SV=1	methyltransferase	18166816	GO:0032259//methylation;	-	GO:0008168//methyltransferase activity;	-
CCM_02346	455.739	1000.69	1.13471	0.000250936	0.00294543	NW_006271970.1	GO:0055085;GO:0016021	-	sorNOG06478;sordNOG09361	R	sp|O94343|YHMA_SCHPO Uncharacterized MFS-type transporter C1271.10c OS=Schizosaccharomyces pombe (strain 972 / ATCC 24843) GN=SPBC1271.10c PE=1 SV=1	MFS transporter	18164373	GO:0055085//transmembrane transport;	GO:0016021//integral component of membrane;	-	-
CCM_04750	240.582	556.685	1.21033	0.000253275	0.00296927	NW_006271971.1	-	K13172	sordNOG12237	S	-	hypothetical protein	18166771	-	-	-	-
CCM_03687	174.681	461.553	1.40177	0.000261078	0.0030496	NW_006271971.1	-	-	-	-	-	hypothetical protein	18165711	-	-	-	-
CCM_00300	83.16	238.381	1.51931	0.00026204	0.00305713	NW_006271969.1	GO:0070290;GO:0008270	K13985	sordNOG04126	R	sp|Q8BH82|NAPEP_MOUSE N-acyl-phosphatidylethanolamine-hydrolyzing phospholipase D OS=Mus musculus GN=Napepld PE=1 SV=1	Zn-dependent hydrolase/oxidoreductase family protein, putative	18162335	-	-	GO:0070290//N-acylphosphatidylethanolamine-specific phospholipase D activity;GO:0008270//zinc ion binding;	ko04723(Retrograde endocannabinoid signaling)
CCM_02119	83.681	212.981	1.34775	0.000263096	0.00306574	NW_006271970.1	GO:0016491;GO:0055114;GO:0046872	-	COG3491;opiNOG32355;pleNOG07256;opiNOG29236;sorNOG07482	QR	sp|D7PHZ1|VRTI_PENAE Oxidoreductase vrtI OS=Penicillium aethiopicum GN=vrtI PE=1 SV=1	gibberellin 3-beta hydroxylase, putative	18164147	GO:0055114//obsolete oxidation-reduction process;	-	GO:0016491//oxidoreductase activity;GO:0046872//metal ion binding;	-
CCM_01369	202.434	454.126	1.16564	0.000266817	0.00310158	NW_006271969.1	GO:0016301;GO:0016310	-	sordNOG08172;hypNOG00955	S	-	hypothetical protein	18163400	GO:0016310//phosphorylation;	-	GO:0016301//kinase activity;	-
CCM_03739	1073.18	2252.58	1.06968	0.000286588	0.00330698	NW_006271971.1	-	-	sordNOG14236;hypNOG06383;opiNOG46236	S	-	hypothetical protein	18165762	-	-	-	-
CCM_08759	4765.79	10478.4	1.13663	0.000287533	0.00331041	NW_006271975.1	-	-	sordNOG11535	S	-	hypothetical protein	18170764	-	-	-	-
CCM_09357	106.635	256.156	1.26434	0.000295721	0.00339251	NW_006271977.1	GO:0055085;GO:0016021	-	opiNOG12813;sorNOG07376;sordNOG09355	G	sp|P40445|YIQ6_YEAST Uncharacterized transporter YIL166C OS=Saccharomyces cerevisiae (strain ATCC 204508 / S288c) GN=YIL166C PE=1 SV=1	MFS transporter, putative	18171360	GO:0055085//transmembrane transport;	GO:0016021//integral component of membrane;	-	-
CCM_01246	2412.56	4958.75	1.03941	0.000305622	0.00350192	NW_006271969.1	GO:0030036;GO:0038203;GO:0031932;GO:0005546;GO:0016197	-	opiNOG16616;sordNOG05152	T	sp|P40485|SLM1_YEAST Phosphatidylinositol 4,5-bisphosphate-binding protein SLM1 OS=Saccharomyces cerevisiae (strain ATCC 204508 / S288c) GN=SLM1 PE=1 SV=1	PH domain containing protein	18163277	GO:0030036//actin cytoskeleton organization;GO:0038203//TORC2 signaling;GO:0016197//endosomal transport;	GO:0031932//TORC2 complex;	GO:0005546//phosphatidylinositol-4,5-bisphosphate binding;	-
CCM_08155	12.9118	61.0753	2.2419	0.000306536	0.00350821	NW_006271974.1	-	-	-	-	-	hypothetical protein	18170164	-	-	-	-
CCM_04005	0.675243	16.4839	4.60951	0.000310381	0.003548	NW_006271971.1	-	-	-	-	-	hypothetical protein	18166028	-	-	-	-
CCM_05325	34.5876	103.604	1.58275	0.000311704	0.0035589	NW_006271972.1	GO:0016021	-	-	-	-	hypothetical protein	18167343	-	GO:0016021//integral component of membrane;	-	-
CCM_02461	906.486	1912.14	1.07683	0.000315838	0.00360148	NW_006271970.1	-	-	sordNOG10312	S	-	hypothetical protein	18164488	-	-	-	-
CCM_06385	210.68	479.376	1.18611	0.000319693	0.00363717	NW_006271972.1	GO:0005762;GO:0003735	K17438	opiNOG31790;sordNOG10761	SJ	sp|P23369|RM25_YEAST 54S ribosomal protein L25, mitochondrial OS=Saccharomyces cerevisiae (strain ATCC 204508 / S288c) GN=MRPL25 PE=1 SV=2	hypothetical protein	18168399	-	GO:0005762//mitochondrial large ribosomal subunit;	GO:0003735//structural constituent of ribosome;	-
[truncated: 436 more rows]
