# Supplementary material for: Genome resequencing and transcriptome analysis reveal the molecular mechanism of albinism in Cordyceps militaris
Source: Front Microbiol. 2023 Apr 11;14:1153153. doi: 10.3389/fmicb.2023.1153153 (PMC10126257; doi:10.3389/fmicb.2023.1153153)
Supplement: Supplementary file 10 [file Table_10.XLSX]

## Sheet: Sheet1
Table S10. Differentially expressed genes in the AlbL compared with Alb. Alb, albino mutation before light treatment; AlbL, albino mutation after light treatment.
Gene ID	BaseMean		log2FoldChange	pval	padj	Chromosome	GO	KEGG	eggNOG	eggNOG_Class	Swissprot	NR	Entrez_geneID	BP	CC	MF	Pathway
	Alb	AlbL
CCM_07708	55468.7	1015.35	-5.77162	6.79165e-69	1.08859e-65	NW_006271974.1	-	-	-	-	-	hypothetical protein	18169718	-	-	-	-
CCM_01567	3542.53	120.568	-4.87687	1.73649e-50	1.2846e-47	NW_006271969.1	-	-	hypNOG02587	S	-	hypothetical protein	18163598	-	-	-	-
CCM_09403	6808.16	481.28	-3.82232	1.93378e-36	8.45326e-34	NW_006271977.1	GO:0016021	-	sordNOG14330	S	-	hypothetical protein	18171406	-	GO:0016021//integral component of membrane;	-	-
CCM_08211	667.623	34.8688	-4.25902	1.66272e-33	6.95236e-31	NW_006271974.1	GO:0055114;GO:0016491;GO:0071949	K00480	sordNOG09357;opiNOG00334	CR	sp|B6D1N4|HPXO_KLEPN FAD-dependent urate hydroxylase OS=Klebsiella pneumoniae GN=hpxO PE=3 SV=1	salicylate hydroxylase, putative	18170219	GO:0055114//obsolete oxidation-reduction process;	-	GO:0016491//oxidoreductase activity;GO:0071949//FAD binding;	ko00626(Naphthalene degradation);ko00624(Polycyclic aromatic hydrocarbon degradation);ko00621(Dioxin degradation)
CCM_00853	4955.56	403.696	-3.61771	3.57998e-33	1.43453e-30	NW_006271969.1	-	-	NOG00044;eurotNOG05566;sordNOG07556	VS	-	hypothetical protein	18162887	-	-	-	-
CCM_09114	179306	3356.49	-5.73933	9.14961e-31	3.14257e-28	NW_006271976.1	GO:0055114;GO:0016627;GO:0046872	-	opiNOG05243;KOG0137	I	sp|Q8J130|TYRO_ASPFU Tyrosinase OS=Neosartorya fumigata (strain ATCC MYA-4609 / Af293 / CBS 101355 / FGSC A1100) GN=tyr1 PE=3 SV=2	Di-copper centre-containing	18171117	GO:0055114//obsolete oxidation-reduction process;	-	GO:0016627//oxidoreductase activity, acting on the CH-CH group of donors;GO:0046872//metal ion binding;	-
CCM_02085	412.779	26.5257	-3.95991	9.59691e-27	2.71451e-24	NW_006271970.1	GO:0016021;GO:0006810;GO:0005215	-	opiNOG07665;sordNOG06852	G	sp|Q51389|GLPF_PSEAE Glycerol uptake facilitator protein OS=Pseudomonas aeruginosa (strain ATCC 15692 / DSM 22644 / CIP 104116 / JCM 14847 / LMG 12228 / 1C / PRS 101 / PAO1) GN=glpF PE=3 SV=2	glycerol uptake facilitator, putative	18164114	GO:0006810//transport;	GO:0016021//integral component of membrane;	GO:0005215//transporter activity;	-
CCM_02093	4858.49	592.116	-3.03656	8.74667e-25	2.05163e-22	NW_006271970.1	-	-	opiNOG47220	R	-	hypothetical protein	18164122	-	-	-	-
CCM_01555	3532.45	483.576	-2.86886	1.20364e-22	2.5723e-20	NW_006271969.1	-	-	sorNOG02083;opiNOG30352	R	sp|P40618|HMGB3_CHICK High mobility group protein B3 OS=Gallus gallus GN=HMGB3 PE=2 SV=3	High mobility group, superfamily	18163586	-	-	-	-
CCM_06313	2605.05	387.239	-2.75001	1.42859e-20	2.64206e-18	NW_006271972.1	-	-	-	-	-	hypothetical protein	18168327	-	-	-	-
CCM_06119	36395.2	1677.62	-4.43926	5.58842e-20	1.01403e-17	NW_006271972.1	-	-	-	-	-	hypothetical protein	18168134	-	-	-	-
CCM_01699	6814.12	1121.73	-2.6028	8.65773e-20	1.51384e-17	NW_006271969.1	GO:0016021	-	sordNOG06690;hypNOG01426;opiNOG24115	S	-	hypothetical protein	18163729	-	GO:0016021//integral component of membrane;	-	-
CCM_07300	8628.92	1430.61	-2.59255	1.83666e-19	2.8956e-17	NW_006271973.1	GO:0016021	-	opiNOG22506;sordNOG09094	S	-	hypothetical protein	18169311	-	GO:0016021//integral component of membrane;	-	-
CCM_08427	6662.05	1148.48	-2.53624	9.08243e-19	1.30367e-16	NW_006271975.1	GO:0016021	-	opiNOG26446;opiNOG20370;sordNOG09264	TS	-	hypothetical protein	18170435	-	GO:0016021//integral component of membrane;	-	-
CCM_00437	4168.24	726.904	-2.5196	2.26652e-18	3.11387e-16	NW_006271969.1	GO:0016021;GO:0055085	-	sordNOG06957;opiNOG13884	R	sp|Q10072|YAN6_SCHPO Uncharacterized transporter C3H1.06c OS=Schizosaccharomyces pombe (strain 972 / ATCC 24843) GN=SPAC3H1.06c PE=3 SV=1	MFS multidrug transporter, putative	18162472	GO:0055085//transmembrane transport;	GO:0016021//integral component of membrane;	-	-
CCM_07480	4806.84	867.18	-2.47069	1.11617e-17	1.46512e-15	NW_006271974.1	GO:0016614;GO:0055114;GO:0050660	-	sordNOG08147;opiNOG06135	R	sp|P18172|DHGL_DROPS Glucose dehydrogenase [FAD, quinone] OS=Drosophila pseudoobscura pseudoobscura GN=Gld PE=3 SV=4	GMC oxidoreductase, putative	18169491	GO:0055114//obsolete oxidation-reduction process;	-	GO:0016614//oxidoreductase activity, acting on CH-OH group of donors;GO:0050660//flavin adenine dinucleotide binding;	-
CCM_02053	58303.9	11013.8	-2.40428	1.97939e-17	2.44048e-15	NW_006271970.1	-	-	-	-	-	hypothetical protein	18164082	-	-	-	-
CCM_06564	5903.09	331.813	-4.15303	3.07606e-17	3.6978e-15	NW_006271973.1	-	-	-	-	-	hypothetical protein	18168578	-	-	-	-
CCM_06743	3948.29	748.956	-2.39827	6.00543e-17	6.95833e-15	NW_006271973.1	GO:0032991;GO:1901363;GO:0006261;GO:0097159;GO:0031981;GO:0016021	-	sordNOG10345	S	-	hypothetical protein	18168756	GO:0006261//DNA-dependent DNA replication;	GO:0032991//protein-containing complex;GO:0031981//nuclear lumen;GO:0016021//integral component of membrane;	GO:1901363//heterocyclic compound binding;GO:0097159//organic cyclic compound binding;	-
CCM_03109	15475.3	3015.88	-2.35931	8.39912e-17	9.50286e-15	NW_006271970.1	GO:0055114;GO:0004497;GO:0020037;GO:0032259;GO:0016787;GO:0008168;GO:0005506;GO:0016705	-	opiNOG17632	Q	sp|P38364|PID6_FUSSO Pisatin demethylase OS=Fusarium solani subsp. pisi GN=PDA6-1 PE=3 SV=1	cytochrome P450 pisatin demethylase, putative	18165136	GO:0055114//obsolete oxidation-reduction process;GO:0032259//methylation;	-	GO:0004497//monooxygenase activity;GO:0020037//heme binding;GO:0016787//hydrolase activity;GO:0008168//methyltransferase activity;GO:0005506//iron ion binding;GO:0016705//oxidoreductase activity, acting on paired donors, with incorporation or reduction of molecular oxygen;	-
CCM_08923	3831.08	339.405	-3.49667	9.6797e-17	1.08244e-14	NW_006271975.1	GO:0004499;GO:0016021;GO:0050661;GO:0050660;GO:0055114	K00485	opiNOG19675	Q	sp|Q01740|FMO1_HUMAN Dimethylaniline monooxygenase [N-oxide-forming] 1 OS=Homo sapiens GN=FMO1 PE=1 SV=3	dimethylaniline monooxygenase	18170928	GO:0055114//obsolete oxidation-reduction process;	GO:0016021//integral component of membrane;	GO:0004499//N,N-dimethylaniline monooxygenase activity;GO:0050661//NADP binding;GO:0050660//flavin adenine dinucleotide binding;	ko00982(Drug metabolism - cytochrome P450)
CCM_00072	3248.37	611.79	-2.4086	2.25775e-16	2.46736e-14	NW_006271969.1	GO:0003700;GO:0008270;GO:0043565;GO:0006355	-	sordNOG11261	K	sp|Q00858|CGPB_FUSSO Cutinase gene palindrome-binding protein OS=Fusarium solani subsp. pisi PE=2 SV=1	Cutinase palindrome-binding protein	18162107	GO:0006355//regulation of transcription, DNA-templated;	-	GO:0003700//DNA-binding transcription factor activity;GO:0008270//zinc ion binding;GO:0043565//sequence-specific DNA binding;	-
CCM_01572	1317.17	251.75	-2.38738	1.37912e-15	1.41096e-13	NW_006271969.1	GO:0008080	-	opiNOG64805;opiNOG42566	R	-	Acyl-CoA N-acyltransferase	18163603	-	-	GO:0008080//N-acetyltransferase activity;	-
CCM_01568	1900.33	378.971	-2.32609	3.78058e-15	3.63578e-13	NW_006271969.1	-	-	hypNOG12610;sordNOG13276	S	-	hypothetical protein	18163599	-	-	-	-
CCM_08437	7602.24	1631.47	-2.22026	4.10286e-15	3.90666e-13	NW_006271975.1	GO:0006950;GO:0016021	-	hypNOG05719;sordNOG13197	S	-	hypothetical protein	18170445	GO:0006950//response to stress;	GO:0016021//integral component of membrane;	-	-
CCM_04757	28167.1	6242.85	-2.17374	6.01391e-15	5.61512e-13	NW_006271971.1	GO:0016787;GO:0005975	-	necNOG09166;opiNOG36578	RS	sp|Q09788|ASL1_SCHPO Alkali-sensitive linkage protein 1 OS=Schizosaccharomyces pombe (strain 972 / ATCC 24843) GN=asl1 PE=1 SV=1	Glycoside hydrolase	18166778	GO:0005975//carbohydrate metabolic process;	-	GO:0016787//hydrolase activity;	-
CCM_08578	2488.87	466.52	-2.41548	1.38038e-14	1.22918e-12	NW_006271975.1	GO:0046872;GO:0004222;GO:0006508	K13726	COG0339;opiNOG14332	EO	sp|P25375|PRTD_YEAST Saccharolysin OS=Saccharomyces cerevisiae (strain ATCC 204508 / S288c) GN=PRD1 PE=1 SV=1	metallopeptidase MepB	18170584	GO:0006508//proteolysis;	-	GO:0046872//metal ion binding;GO:0004222//metalloendopeptidase activity;	-
CCM_07365	9219.22	2108.56	-2.12839	3.29394e-14	2.79447e-12	NW_006271974.1	-	-	sordNOG04429	S	sp|Q04608|YD124_YEAST Uncharacterized protein YDR124W OS=Saccharomyces cerevisiae (strain ATCC 204508 / S288c) GN=YDR124W PE=1 SV=1	kinesin, putative	18169376	-	-	-	-
CCM_02122	36749.2	7133.13	-2.3651	3.31257e-14	2.79447e-12	NW_006271970.1	-	-	opiNOG64166;hypNOG02574	S	-	hypothetical protein	18164150	-	-	-	-
CCM_02795	1090.14	233.759	-2.22142	1.07801e-13	8.63932e-12	NW_006271970.1	GO:0004499;GO:0050661;GO:0055114;GO:0050660	K03379	opiNOG03405;opiNOG54376	Q	sp|P12015|CHMO_ACISP Cyclohexanone 1,2-monooxygenase OS=Acinetobacter sp. PE=1 SV=2	NAD(P)-binding domain	18164822	GO:0055114//obsolete oxidation-reduction process;	-	GO:0004499//N,N-dimethylaniline monooxygenase activity;GO:0050661//NADP binding;GO:0050660//flavin adenine dinucleotide binding;	ko00930(Caprolactam degradation)
CCM_08258	481.945	88.9168	-2.43834	1.2364e-13	9.8268e-12	NW_006271975.1	GO:0055085;GO:0016021	-	sordNOG04807;opiNOG03703	G	sp|A0A089FNE5|PRLL_FUNXX MFS transporter prlL OS=Fungal sp. (strain NRRL 50135) GN=prlL PE=3 SV=1	vitamin H transporter, putative	18170266	GO:0055085//transmembrane transport;	GO:0016021//integral component of membrane;	-	-
CCM_07220	3228.4	765.082	-2.07713	4.03424e-13	2.9844e-11	NW_006271973.1	GO:0016021	-	hypNOG02077;sordNOG15658;necNOG09781;sordNOG12362	SR	-	hypothetical protein	18169231	-	GO:0016021//integral component of membrane;	-	-
CCM_06333	60385.1	15192.3	-1.99085	7.67994e-13	5.47096e-11	NW_006271972.1	-	-	sordNOG14094;opiNOG38256	S	-	hypothetical protein	18168347	-	-	-	-
CCM_08330	9309.88	2343.71	-1.98996	9.2254e-13	6.52358e-11	NW_006271975.1	GO:0016021;GO:0055085	-	opiNOG07106	R	sp|Q870L2|MIRB_EMENI Siderophore iron transporter mirB OS=Emericella nidulans (strain FGSC A4 / ATCC 38163 / CBS 112.46 / NRRL 194 / M139) GN=mirB PE=3 SV=1	siderophore iron transporter mirB	18170338	GO:0055085//transmembrane transport;	GO:0016021//integral component of membrane;	-	-
CCM_00492	1564.4	324.61	-2.26883	9.94495e-13	6.98107e-11	NW_006271969.1	GO:0055085;GO:0016021	-	KOG3098;fuNOG23719;eurotNOG00684;opiNOG70024;opiNOG70343	S	sp|Q9URX1|YLX5_SCHPO UNC93-like protein C922.05c OS=Schizosaccharomyces pombe (strain 972 / ATCC 24843) GN=SPAC922.05c PE=3 SV=1	MFS transporter, putative	18162527	GO:0055085//transmembrane transport;	GO:0016021//integral component of membrane;	-	-
CCM_09572	2429.93	586.12	-2.05165	1.00767e-12	7.02227e-11	NW_006271977.1	GO:0055085;GO:0016021	-	treNOG04649;opiNOG00469;saccNOG02195	G	sp|A0A089FNE5|PRLL_FUNXX MFS transporter prlL OS=Fungal sp. (strain NRRL 50135) GN=prlL PE=3 SV=1	Major facilitator superfamily transporter	18171574	GO:0055085//transmembrane transport;	GO:0016021//integral component of membrane;	-	-
CCM_06012	3503.36	879.796	-1.9935	1.72977e-12	1.17149e-10	NW_006271972.1	GO:0004674;GO:0006468;GO:0003746;GO:0005524;GO:0006414	-	sordNOG09344;opiNOG16306	RD	sp|Q6B9X6|VWKA_DICDI Alpha-protein kinase vwkA OS=Dictyostelium discoideum GN=vwkA PE=1 SV=1	eukaroytic elongation factor 2 kinase	18168030	GO:0006468//protein phosphorylation;GO:0006414//translational elongation;	-	GO:0004674//protein serine/threonine kinase activity;GO:0003746//translation elongation factor activity;GO:0005524//ATP binding;	-
CCM_07364	1823.39	444.716	-2.03567	1.77437e-12	1.19329e-10	NW_006271974.1	GO:0016021	-	-	-	-	hypothetical protein	18169375	-	GO:0016021//integral component of membrane;	-	-
CCM_02084	1881.15	464.686	-2.01729	1.994e-12	1.32251e-10	NW_006271970.1	GO:0055114;GO:0005506;GO:0016712;GO:0020037	-	KOG0157;opiNOG02188;sordNOG07509	Q	sp|P30607|CP52B_CANTR Cytochrome P450 52A2 OS=Candida tropicalis GN=CYP52A2 PE=1 SV=1	cytochrome P450 family protein, putative	18164113	GO:0055114//obsolete oxidation-reduction process;	-	GO:0005506//iron ion binding;GO:0016712//oxidoreductase activity, acting on paired donors, with incorporation or reduction of molecular oxygen, reduced flavin or flavoprotein as one donor, and incorporation of one atom of oxygen;GO:0020037//heme binding;	-
CCM_04979	2621.65	660.186	-1.98953	3.49393e-12	2.22524e-10	NW_006271971.1	GO:0055114;GO:0046872;GO:0004784;GO:0019430	K04564	sordNOG11985	P	sp|Q9Y783|SODM_NEUCR Superoxide dismutase [Mn], mitochondrial OS=Neurospora crassa (strain ATCC 24698 / 74-OR23-1A / CBS 708.71 / DSM 1257 / FGSC 987) GN=sod-2 PE=3 SV=1	superoxide dismutase	18166999	GO:0055114//obsolete oxidation-reduction process;GO:0019430//removal of superoxide radicals;	-	GO:0046872//metal ion binding;GO:0004784//superoxide dismutase activity;	ko05417(Lipid and atherosclerosis);ko05208(Chemical carcinogenesis - reactive oxygen species);ko05016(Huntington disease);ko04213(Longevity regulating pathway - multiple species);ko04212(Longevity regulating pathway - worm);ko04211(Longevity regulating pathway);ko04146(Peroxisome);ko04068(FoxO signaling pathway);ko04013(MAPK signaling pathway - fly)
CCM_00780	5758.27	240.58	-4.58105	3.94761e-12	2.49764e-10	NW_006271969.1	GO:0006508;GO:0016021;GO:0004190	-	opiNOG49046;NOG132913	OS	sp|C4YMJ3|CARP2_CANAW Candidapepsin-2 OS=Candida albicans (strain WO-1) GN=SAP2 PE=1 SV=1	candidapepsin-4 precursor	18162814	GO:0006508//proteolysis;	GO:0016021//integral component of membrane;	GO:0004190//aspartic-type endopeptidase activity;	-
CCM_07860	1274.09	313.156	-2.02452	6.34377e-12	3.93601e-10	NW_006271974.1	GO:0055085;GO:0016021	-	opiNOG14687	S	sp|Q7X660|YSL11_ORYSJ Probable metal-nicotianamine transporter YSL11 OS=Oryza sativa subsp. japonica GN=YSL11 PE=2 SV=1	oligopeptide transporter	18169870	GO:0055085//transmembrane transport;	GO:0016021//integral component of membrane;	-	-
CCM_06957	5351.76	1397.64	-1.93702	7.26135e-12	4.41977e-10	NW_006271973.1	-	-	-	-	-	hypothetical protein	18168968	-	-	-	-
CCM_06770	2908.27	758.884	-1.93821	1.02133e-11	6.13884e-10	NW_006271973.1	GO:0055114;GO:0016491	-	NOG15337;opiNOG51224	QR	sp|P87219|SOU1_CANAL Sorbose reductase SOU1 OS=Candida albicans (strain SC5314 / ATCC MYA-2876) GN=SOU1 PE=1 SV=1	short-chain dehydrogenase, putative	18168783	GO:0055114//obsolete oxidation-reduction process;	-	GO:0016491//oxidoreductase activity;	-
CCM_07694	998.651	154.162	-2.69553	1.22234e-11	7.30138e-10	NW_006271974.1	GO:0006357;GO:0008270;GO:0005634;GO:0000981	-	opiNOG58805;necNOG12649	S	-	Fungal transcriptional regulatory protein	18169704	GO:0006357//regulation of transcription by RNA polymerase II;	GO:0005634//nucleus;	GO:0008270//zinc ion binding;GO:0000981//DNA-binding transcription factor activity, RNA polymerase II-specific;	-
CCM_09193	22902.5	3120.83	-2.8755	1.37677e-11	8.17308e-10	NW_006271976.1	GO:0005634;GO:0051082;GO:0005832;GO:0006457;GO:0005524	K09495	opiNOG02081;sordNOG09218	O	sp|O74341|TCPG_SCHPO T-complex protein 1 subunit gamma OS=Schizosaccharomyces pombe (strain 972 / ATCC 24843) GN=cct3 PE=1 SV=1	T-complex protein 1 subunit gamma	18171196	GO:0006457//protein folding;	GO:0005634//nucleus;GO:0005832//chaperonin-containing T-complex;	GO:0051082//unfolded protein binding;GO:0005524//ATP binding;	-
CCM_00516	1722.49	447.271	-1.94527	1.95067e-11	1.1509e-09	NW_006271969.1	-	-	sordNOG14628	R	-	Tetratricopeptide-like helical	18162551	-	-	-	-
CCM_05091	6133.68	1675.87	-1.87185	2.52613e-11	1.47235e-09	NW_006271972.1	GO:0005887;GO:0015079;GO:0071805	-	opiNOG19103	S	sp|P47114|YJ24_YEAST Uncharacterized vacuolar membrane protein YJR054W OS=Saccharomyces cerevisiae (strain ATCC 204508 / S288c) GN=YJR054W PE=1 SV=1	hypothetical protein	18167111	GO:0071805//potassium ion transmembrane transport;	GO:0005887//integral component of plasma membrane;	GO:0015079//potassium ion transmembrane transporter activity;	-
CCM_02781	6197.58	1695.56	-1.86994	2.79093e-11	1.61689e-09	NW_006271970.1	GO:0005524;GO:0004674;GO:0006468	K08287	sordNOG07931	T	sp|Q10156|LKH1_SCHPO Dual specificity protein kinase lkh1 OS=Schizosaccharomyces pombe (strain 972 / ATCC 24843) GN=lkh1 PE=1 SV=3	protein kinase (Lkh1)	18164808	GO:0006468//protein phosphorylation;	-	GO:0005524//ATP binding;GO:0004674//protein serine/threonine kinase activity;	-
CCM_08644	962.129	252.755	-1.92849	7.84437e-11	4.28633e-09	NW_006271975.1	GO:0055114;GO:0016491	-	opiNOG14952	H	sp|P46882|AOFN_ASPNG Monoamine oxidase N OS=Aspergillus niger GN=maoN PE=1 SV=1	amine oxidase	18170650	GO:0055114//obsolete oxidation-reduction process;	-	GO:0016491//oxidoreductase activity;	-
CCM_00438	3299.83	947.662	-1.79995	1.46915e-10	7.76311e-09	NW_006271969.1	GO:0019781;GO:0005829;GO:0045116;GO:0005634	K04532	sordNOG09740	O	sp|Q9Z1A5|ULA1_RAT NEDD8-activating enzyme E1 regulatory subunit OS=Rattus norvegicus GN=Nae1 PE=1 SV=1	ubiquitin-like activating enzyme (UlaA)	18162473	GO:0045116//protein neddylation;	GO:0005829//cytosol;GO:0005634//nucleus;	GO:0019781//NEDD8 activating enzyme activity;	ko05010(Alzheimer disease)
CCM_00597	1218.4	332.259	-1.87461	1.66375e-10	8.60231e-09	NW_006271969.1	-	-	sordNOG10416;opiNOG61464	S	-	Heterokaryon incompatibility	18162632	-	-	-	-
CCM_07916	448.163	13.8927	-5.01162	1.68613e-10	8.67138e-09	NW_006271974.1	GO:0016021	-	opiNOG67856	R	-	hypothetical protein	18169926	-	GO:0016021//integral component of membrane;	-	-
CCM_04233	813.325	221.041	-1.87952	2.74769e-10	1.34819e-08	NW_006271971.1	-	-	sorNOG08510;sordNOG14877	R	-	hypothetical protein	18166256	-	-	-	-
CCM_02087	574.506	146.944	-1.96706	2.78352e-10	1.35884e-08	NW_006271970.1	GO:0016787;GO:0016021	K12350	sordNOG09160;sorNOG05341;opiNOG14637	GI	sp|Q23498|ASM2_CAEEL Sphingomyelin phosphodiesterase 2 OS=Caenorhabditis elegans GN=asm-2 PE=1 SV=3	acid sphingomyelinase, putative	18164116	-	GO:0016021//integral component of membrane;	GO:0016787//hydrolase activity;	ko04217(Necroptosis);ko04142(Lysosome);ko04071(Sphingolipid signaling pathway);ko00600(Sphingolipid metabolism)
CCM_05149	481.551	119.299	-2.01311	2.87863e-10	1.39817e-08	NW_006271972.1	GO:0003676;GO:0046872	-	opiNOG07843;necNOG11996;sordNOG12919;hypNOG12047	SR	-	C2H2 finger domain protein, putative	18167168	-	-	GO:0003676//nucleic acid binding;GO:0046872//metal ion binding;	-
CCM_09616	2786.28	790.28	-1.81791	4.3302e-10	2.05141e-08	NW_006271978.1	-	K09780	sordNOG14226;sorNOG05873	S	sp|A0A0D2YG09|FUB3_FUSO4 Aspartate kinase FUB3 OS=Fusarium oxysporum f. sp. lycopersici (strain 4287 / CBS 123668 / FGSC 9935 / NRRL 34936) GN=FUB3 PE=1 SV=1	Dimeric alpha-beta barrel	18171618	-	-	-	-
CCM_09245	499.911	72.6071	-2.78349	5.68525e-10	2.6413e-08	NW_006271976.1	GO:0016021	-	opiNOG27902;sordNOG06417	S	-	hypothetical protein	18171248	-	GO:0016021//integral component of membrane;	-	-
CCM_09429	4079.2	1052.87	-1.95396	6.83497e-10	3.086e-08	NW_006271977.1	-	-	sordNOG11657;opiNOG11251	T	sp|O77775|NCF2_BOVIN Neutrophil cytosol factor 2 OS=Bos taurus GN=NCF2 PE=2 SV=1	PB1 domain protein, putative	18171432	-	-	-	-
CCM_00290	10089.7	3042.18	-1.72971	6.94765e-10	3.1077e-08	NW_006271969.1	-	-	opiNOG75721;hypNOG02404;opiNOG44907;sorNOG07971	SR	sp|D4B2H3|ALL7_ARTBC Allergen Asp f 7 homolog OS=Arthroderma benhamiae (strain ATCC MYA-4681 / CBS 112371) GN=ARB_02701 PE=3 SV=1	speract/scavenger receptor domain-containing protein	18162325	-	-	-	-
CCM_06180	7813.29	2377.66	-1.71639	7.28929e-10	3.24542e-08	NW_006271972.1	GO:0006508;GO:0004252	-	COG1404;opiNOG24913;necNOG13529	OS	-	subtilisin, putative	18168195	GO:0006508//proteolysis;	-	GO:0004252//serine-type endopeptidase activity;	-
CCM_00147	5182.65	1030.67	-2.33011	7.4832e-10	3.3164e-08	NW_006271969.1	-	-	sordNOG13279;opiNOG40387	SR	sp|Q4WCX9|YA280_ASPFU Uncharacterized protein AFUA_6G02800 OS=Neosartorya fumigata (strain ATCC MYA-4609 / Af293 / CBS 101355 / FGSC A1100) GN=AFUA_6G02800 PE=1 SV=1	hypothetical protein	18162182	-	-	-	-
CCM_08664	1401.49	276.799	-2.34005	8.02678e-10	3.52482e-08	NW_006271975.1	GO:0071949;GO:0016021;GO:0016491;GO:0055114	K00480	saccNOG08130;opiNOG07069	C	sp|J4VWM7|OPS4_BEAB2 FAD-dependent monooxygenase OpS4 OS=Beauveria bassiana (strain ARSEF 2860) GN=OpS4 PE=1 SV=1	Salicylate hydroxylase	18170670	GO:0055114//obsolete oxidation-reduction process;	GO:0016021//integral component of membrane;	GO:0071949//FAD binding;GO:0016491//oxidoreductase activity;	ko00626(Naphthalene degradation);ko00624(Polycyclic aromatic hydrocarbon degradation);ko00621(Dioxin degradation)
CCM_08210	2365.09	707.745	-1.74059	9.29152e-10	4.06166e-08	NW_006271974.1	GO:0005634;GO:0000981;GO:0006357;GO:0003677;GO:0008270	-	sordNOG05010;necNOG07179;opiNOG22689	KS	sp|O14130|YF54_SCHPO Uncharacterized transcriptional regulatory protein C3C7.04 OS=Schizosaccharomyces pombe (strain 972 / ATCC 24843) GN=SPAC3C7.04 PE=3 SV=1	Fungal specific transcription factor	18170218	GO:0006357//regulation of transcription by RNA polymerase II;	GO:0005634//nucleus;	GO:0000981//DNA-binding transcription factor activity, RNA polymerase II-specific;GO:0003677//DNA binding;GO:0008270//zinc ion binding;	-
CCM_01157	1038.89	191.39	-2.44046	1.02634e-09	4.4461e-08	NW_006271969.1	-	-	hypNOG14296;necNOG14195	S	-	hypothetical protein	18163189	-	-	-	-
CCM_07980	678.338	122.273	-2.4719	1.4526e-09	6.10029e-08	NW_006271974.1	GO:0016787;GO:0055085;GO:0022891;GO:0016021	-	opiNOG00758;euNOG37502;eurotNOG05696	R	sp|P07921|LACP_KLULA Lactose permease OS=Kluyveromyces lactis (strain ATCC 8585 / CBS 2359 / DSM 70799 / NBRC 1267 / NRRL Y-1140 / WM37) GN=LAC12 PE=3 SV=1	MFS monosaccharide transporter, putative	18169990	GO:0055085//transmembrane transport;	GO:0016021//integral component of membrane;	GO:0016787//hydrolase activity;	-
CCM_07695	280.644	66.1268	-2.08544	1.78204e-09	7.32387e-08	NW_006271974.1	GO:0055114;GO:0016491	-	opiNOG12864;COG1028	IQ	sp|Q9WYG0|Y325_THEMA Uncharacterized oxidoreductase TM_0325 OS=Thermotoga maritima (strain ATCC 43589 / MSB8 / DSM 3109 / JCM 10099) GN=TM_0325 PE=3 SV=1	tropinone reductase, putative	18169705	GO:0055114//obsolete oxidation-reduction process;	-	GO:0016491//oxidoreductase activity;	-
CCM_00452	1139.43	331.853	-1.77969	1.7937e-09	7.34043e-08	NW_006271969.1	GO:0016620;GO:0055114	-	pleNOG07672;COG1012;opiNOG22814	C	sp|P00352|AL1A1_HUMAN Retinal dehydrogenase 1 OS=Homo sapiens GN=ALDH1A1 PE=1 SV=2	aldehyde dehydrogenase X	18162487	GO:0055114//obsolete oxidation-reduction process;	-	GO:0016620//oxidoreductase activity, acting on the aldehyde or oxo group of donors, NAD or NADP as acceptor;	-
CCM_03175	1213.82	356.941	-1.76579	2.03107e-09	8.13866e-08	NW_006271970.1	-	-	hypNOG02547;opiNOG49437	S	-	Thioredoxin-like protein	18165202	-	-	-	-
CCM_03102	1735.29	311.076	-2.47984	3.4654e-09	1.37147e-07	NW_006271970.1	GO:0006788;GO:0004392;GO:0016021	-	sordNOG04513;NOG132479	S	-	hem oxygenase-like, multi-helical	18165129	GO:0006788//heme oxidation;	GO:0016021//integral component of membrane;	GO:0004392//heme oxygenase (decyclizing) activity;	-
CCM_08593	12400.6	4024.44	-1.62355	3.49683e-09	1.37824e-07	NW_006271975.1	-	-	sordNOG07590	S	-	hypothetical protein	18170599	-	-	-	-
CCM_03735	2804.02	887.701	-1.65935	3.6927e-09	1.4495e-07	NW_006271971.1	GO:0000293;GO:0055114;GO:0015677;GO:0016021;GO:0006826;GO:0005886	-	opiNOG05705;sordNOG06134	PQ	sp|Q12333|FRE7_YEAST Ferric/cupric reductase transmembrane component 7 OS=Saccharomyces cerevisiae (strain ATCC 204508 / S288c) GN=FRE7 PE=1 SV=2	ferric reductase	18165758	GO:0055114//obsolete oxidation-reduction process;GO:0015677//copper ion import;GO:0006826//iron ion transport;	GO:0016021//integral component of membrane;GO:0005886//plasma membrane;	GO:0000293//ferric-chelate reductase activity;	-
CCM_01266	1449.68	450.318	-1.68672	4.36999e-09	1.6878e-07	NW_006271969.1	GO:0006336;GO:0006368;GO:0000083;GO:0000417	-	sordNOG10529	S	sp|Q01448|HPC2_YEAST Histone promoter control protein 2 OS=Saccharomyces cerevisiae (strain ATCC 204508 / S288c) GN=HPC2 PE=1 SV=2	Histone promoter control 2 (HPC2)	18163297	GO:0006336//DNA replication-independent chromatin assembly;GO:0006368//transcription elongation from RNA polymerase II promoter;GO:0000083//regulation of transcription involved in G1/S transition of mitotic cell cycle;	GO:0000417//HIR complex;	-	-
CCM_04613	7317.09	2040.76	-1.84216	4.52761e-09	1.74168e-07	NW_006271971.1	-	-	sordNOG14390;necNOG14010;opiNOG42020;sorNOG06127	S	-	hypothetical protein	18166636	-	-	-	-
CCM_04956	3433.3	713.816	-2.26597	5.85969e-09	2.20991e-07	NW_006271971.1	-	-	opiNOG30910	S	-	hypothetical protein	18166976	-	-	-	-
CCM_08940	164.857	33.6795	-2.29127	6.80313e-09	2.50673e-07	NW_006271975.1	GO:0016021	K07034	sordNOG13278;opiNOG31022	S	sp|Q460G9|ALCS_EMENI Protein alcS OS=Emericella nidulans (strain FGSC A4 / ATCC 38163 / CBS 112.46 / NRRL 194 / M139) GN=alcS PE=2 SV=1	plasma membrane ammonium transporter (Ato3)	18170945	-	GO:0016021//integral component of membrane;	-	-
CCM_01408	80417.5	27042.1	-1.5723	8.42452e-09	3.08056e-07	NW_006271969.1	GO:0016021	-	opiNOG07896;sordNOG06082	S	-	hypothetical protein	18163439	-	GO:0016021//integral component of membrane;	-	-
CCM_07693	299.061	77.9495	-1.93983	1.10318e-08	3.92935e-07	NW_006271974.1	GO:0051213;GO:0055114	-	opiNOG54889;COG5285	QS	sp|D4AU26|SWNH1_ARTBC Dioxygenase swnH1 OS=Arthroderma benhamiae (strain ATCC MYA-4681 / CBS 112371) GN=swnH1 PE=3 SV=1	phytanoyl-CoA dioxygenase	18169703	GO:0055114//obsolete oxidation-reduction process;	-	GO:0051213//dioxygenase activity;	-
CCM_01637	11106.1	3726.73	-1.57537	1.10869e-08	3.93131e-07	NW_006271969.1	GO:0016021;GO:0055085;GO:0005215	K03457	COG1953;opiNOG23368	FH	sp|Q04895|DAL4_YEAST Allantoin permease OS=Saccharomyces cerevisiae (strain ATCC 204508 / S288c) GN=DAL4 PE=1 SV=1	NCS1 nucleoside transporter family protein	18163667	GO:0055085//transmembrane transport;	GO:0016021//integral component of membrane;	GO:0005215//transporter activity;	-
CCM_08172	20320.6	6763.77	-1.58704	1.11599e-08	3.93131e-07	NW_006271974.1	GO:0005975;GO:0004568;GO:0006032	K01183	sordNOG05789;COG3325	G	sp|Q873X9|CHIB1_ASPFM Endochitinase B1 OS=Neosartorya fumigata GN=chiB1 PE=1 SV=1	Glycoside hydrolase	18170181	GO:0005975//carbohydrate metabolic process;GO:0006032//chitin catabolic process;	-	GO:0004568//chitinase activity;	ko00520(Amino sugar and nucleotide sugar metabolism)
CCM_01867	270.348	69.1743	-1.96651	1.27491e-08	4.46204e-07	NW_006271969.1	GO:0016310;GO:0016301	-	sordNOG04540;opiNOG18280;necNOG10373	RS	-	Protein kinase-like domain	18163896	GO:0016310//phosphorylation;	-	GO:0016301//kinase activity;	-
CCM_03337	3079	1016.16	-1.59934	1.43694e-08	4.95305e-07	NW_006271970.1	-	-	sordNOG14228	S	-	stress responsive A/B barrel domain protein	18165363	-	-	-	-
CCM_05461	347.729	96.6592	-1.84699	2.01859e-08	6.69406e-07	NW_006271972.1	GO:0055085;GO:0016021	-	opiNOG55196;opiNOG02197;KOG2533	G	sp|O74923|YJ7D_SCHPO Uncharacterized transporter C757.13 OS=Schizosaccharomyces pombe (strain 972 / ATCC 24843) GN=SPCC757.13 PE=3 SV=1	Major facilitator superfamily transporter	18167479	GO:0055085//transmembrane transport;	GO:0016021//integral component of membrane;	-	-
CCM_05413	58877.4	20159	-1.54629	2.26335e-08	7.47995e-07	NW_006271972.1	-	-	sordNOG04947	R	-	conserved lysine-rich protein, putative	18167431	-	-	-	-
CCM_06355	462.941	136.486	-1.76207	2.57328e-08	8.44614e-07	NW_006271972.1	-	-	opiNOG24094	S	-	geranylgeranyl pyrophosphate synthetase	18168369	-	-	-	-
CCM_03673	2253.87	751.224	-1.58509	2.64009e-08	8.61711e-07	NW_006271971.1	-	K01277	sordNOG10657;opiNOG50258	R	sp|Q08225|DPP3_YEAST Probable dipeptidyl peptidase 3 OS=Saccharomyces cerevisiae (strain ATCC 204508 / S288c) GN=YOL057W PE=1 SV=1	dipeptidyl peptidase III	18165697	-	-	-	-
CCM_09321	1272.45	146.201	-3.12158	2.78376e-08	9.04441e-07	NW_006271976.1	-	-	-	-	-	hypothetical protein	18171324	-	-	-	-
CCM_07073	4832.2	1657.38	-1.54377	3.17244e-08	1.0136e-06	NW_006271973.1	GO:0006777;GO:0008265;GO:0030170;GO:0030151;GO:0016740;GO:0016829	K15631	opiNOG03512;sordNOG11302	H	sp|Q7SE17|MOCOS_NEUCR Molybdenum cofactor sulfurase OS=Neurospora crassa (strain ATCC 24698 / 74-OR23-1A / CBS 708.71 / DSM 1257 / FGSC 987) GN=nit-13 PE=3 SV=3	molybdenum cofactor sulfurase	18169084	GO:0006777//Mo-molybdopterin cofactor biosynthetic process;	-	GO:0008265//Mo-molybdopterin cofactor sulfurase activity;GO:0030170//pyridoxal phosphate binding;GO:0030151//molybdenum ion binding;GO:0016740//transferase activity;GO:0016829//lyase activity;	ko00790(Folate biosynthesis)
CCM_00463	1786.25	598.738	-1.57694	3.24367e-08	1.02952e-06	NW_006271969.1	GO:0016021	-	sordNOG07571	S	sp|Q5K8R6|CXT1_CRYNJ Beta-1,2-xylosyltransferase 1 OS=Cryptococcus neoformans var. neoformans serotype D (strain JEC21 / ATCC MYA-565) GN=CXT1 PE=1 SV=1	capsule associated protein, putative	18162498	-	GO:0016021//integral component of membrane;	-	-
CCM_03286	1973	661.52	-1.57653	3.77141e-08	1.18142e-06	NW_006271970.1	GO:0016491;GO:0055114	-	opiNOG06138;treNOG07219	R	sp|O34371|YTET_BACSU Putative oxidoreductase YteT OS=Bacillus subtilis (strain 168) GN=yteT PE=2 SV=1	streptomycin biosynthesis protein StrI	18165312	GO:0055114//obsolete oxidation-reduction process;	-	GO:0016491//oxidoreductase activity;	-
CCM_08721	5462.06	1890.65	-1.53056	3.97716e-08	1.23781e-06	NW_006271975.1	GO:0008270;GO:0016491;GO:0055114	-	COG1062;opiNOG21203	QC	sp|P39849|XYLB_PSEPU Aryl-alcohol dehydrogenase OS=Pseudomonas putida GN=xylB PE=1 SV=1	alcohol dehydrogenase, putative	18170727	GO:0055114//obsolete oxidation-reduction process;	-	GO:0008270//zinc ion binding;GO:0016491//oxidoreductase activity;	-
CCM_08479	483.281	95.1695	-2.34429	4.3873e-08	1.35668e-06	NW_006271975.1	-	-	opiNOG42592	R	-	muramidase, putative	18170486	-	-	-	-
CCM_06451	196.373	48.5541	-2.01593	4.45044e-08	1.37179e-06	NW_006271973.1	GO:0016021	-	opiNOG30123	S	-	tubulin, putative	18168465	-	GO:0016021//integral component of membrane;	-	-
CCM_08636	612.788	193.405	-1.66376	4.47025e-08	1.3735e-06	NW_006271975.1	GO:0016310;GO:0016301	-	opiNOG26400;hypNOG08506;hypNOG01928	S	-	Protein kinase-like domain	18170642	GO:0016310//phosphorylation;	-	GO:0016301//kinase activity;	-
CCM_02069	112.068	20.685	-2.43772	4.55353e-08	1.39231e-06	NW_006271970.1	-	-	-	-	-	hypothetical protein	18164098	-	-	-	-
CCM_09329	4595.25	1598.65	-1.52329	4.56044e-08	1.39231e-06	NW_006271976.1	GO:0016021	-	sordNOG15553;opiNOG23998	S	-	Regulator of G protein signaling superfamily	18171332	-	GO:0016021//integral component of membrane;	-	-
CCM_06769	7076.54	1339.78	-2.40104	4.65409e-08	1.4164e-06	NW_006271973.1	GO:0055114;GO:0004497	-	opiNOG51951	R	sp|D2E9W9|DEP4_ALTBR FAD-dependent monooxygenase DEP4 OS=Alternaria brassicicola GN=DEP4 PE=2 SV=1	dimethylaniline monooxygenase, putative	18168782	GO:0055114//obsolete oxidation-reduction process;	-	GO:0004497//monooxygenase activity;	-
CCM_04971	1124.02	354.399	-1.66522	6.19113e-08	1.83766e-06	NW_006271971.1	GO:0016021;GO:0004497;GO:0055114;GO:0016705;GO:0020037;GO:0005506	-	opiNOG02460;sordNOG11192	Q	sp|W7LC91|FUM15_GIBM7 Cytochrome P450 monooxygenase FUM15 OS=Gibberella moniliformis (strain M3125 / FGSC 7600) GN=FUM15 PE=3 SV=1	cytochrome P450 78A3	18166991	GO:0055114//obsolete oxidation-reduction process;	GO:0016021//integral component of membrane;	GO:0004497//monooxygenase activity;GO:0016705//oxidoreductase activity, acting on paired donors, with incorporation or reduction of molecular oxygen;GO:0020037//heme binding;GO:0005506//iron ion binding;	-
CCM_03719	7982.86	2857.96	-1.48192	7.88409e-08	2.31162e-06	NW_006271971.1	-	-	sorNOG02651;sordNOG09251;necNOG11417;hypNOG01013	S	-	hypothetical protein	18165743	-	-	-	-
CCM_05548	3313.22	1186.26	-1.48181	8.14028e-08	2.37227e-06	NW_006271972.1	-	-	onyNOG06402;COG0666;sordNOG07082	MR	sp|P53356|HTK16_HYDVU Tyrosine-protein kinase HTK16 OS=Hydra vulgaris GN=HTK16 PE=2 SV=1	ankyrin 2,3/unc44	18167566	-	-	-	-
CCM_01426	2701.94	835.35	-1.69354	8.42863e-08	2.44889e-06	NW_006271969.1	-	-	hypNOG09975;sordNOG12707	S	-	hypothetical protein	18163457	-	-	-	-
CCM_06121	145.676	31.2401	-2.22129	8.5884e-08	2.48779e-06	NW_006271972.1	-	-	-	-	-	hypothetical protein	18168136	-	-	-	-
CCM_01639	13253.7	4741.19	-1.48307	9.17948e-08	2.64308e-06	NW_006271969.1	GO:0005634;GO:0005829;GO:0055114;GO:0016491;GO:0008198;GO:0052837;GO:0000002;GO:0009228;GO:0006950;GO:0042802	K03146	sordNOG07584	R	sp|J9N5G7|THI4_FUSO4 Thiamine thiazole synthase OS=Fusarium oxysporum f. sp. lycopersici (strain 4287 / CBS 123668 / FGSC 9935 / NRRL 34936) GN=sti35 PE=3 SV=1	thiazole biosynthetic enzyme	18163669	GO:0055114//obsolete oxidation-reduction process;GO:0052837//thiazole biosynthetic process;GO:0000002//mitochondrial genome maintenance;GO:0009228//thiamine biosynthetic process;GO:0006950//response to stress;	GO:0005634//nucleus;GO:0005829//cytosol;	GO:0016491//oxidoreductase activity;GO:0008198//ferrous iron binding;GO:0042802//identical protein binding;	ko00730(Thiamine metabolism)
CCM_08036	1651.37	555.856	-1.57088	9.68689e-08	2.76436e-06	NW_006271974.1	-	-	opiNOG46349;COG0699	RS	-	dynamin GTPase, putative	18170045	-	-	-	-
CCM_01123	372.811	112.884	-1.7236	1.05291e-07	2.97818e-06	NW_006271969.1	GO:0051213;GO:0004462;GO:0046872;GO:0055114	-	hypNOG11213;necNOG10958	GR	-	Glyoxalase/bleomycin resistance protein/dioxygenase	18163155	GO:0055114//obsolete oxidation-reduction process;	-	GO:0051213//dioxygenase activity;GO:0004462//lactoylglutathione lyase activity;GO:0046872//metal ion binding;	-
CCM_09214	1169.4	403.613	-1.53472	1.14636e-07	3.21415e-06	NW_006271976.1	GO:0009116;GO:0016310;GO:0016301	-	opiNOG24344;sordNOG06219;sorNOG07485;opiNOG15823	R	-	serine/threonine-protein kinase ripk4, putative	18171217	GO:0009116//nucleoside metabolic process;GO:0016310//phosphorylation;	-	GO:0016301//kinase activity;	-
CCM_08393	1347.12	471.703	-1.51393	1.27671e-07	3.52819e-06	NW_006271975.1	-	-	sordNOG08482	S	-	hypothetical protein	18170401	-	-	-	-
CCM_07746	268.693	76.6636	-1.80934	1.36551e-07	3.74135e-06	NW_006271974.1	-	-	sorNOG08193;opiNOG05166	RS	-	hypothetical protein	18169756	-	-	-	-
CCM_06429	4604.01	1441.89	-1.67493	1.4648e-07	3.96815e-06	NW_006271973.1	-	-	NOG214940;opiNOG12144;sordNOG12199;pleNOG01446	S	sp|Q99M03|RWD2B_MOUSE RWD domain-containing protein 2B OS=Mus musculus GN=Rwdd2b PE=2 SV=1	DUF1115 domain protein	18168443	-	-	-	-
CCM_04957	3298.09	6.52052	-8.98243	1.52707e-07	4.12522e-06	NW_006271971.1	GO:0019836	-	sordNOG15189;opiNOG46950	RS	sp|Q00050|ASPH_ASPFU Asp-hemolysin OS=Neosartorya fumigata (strain ATCC MYA-4609 / Af293 / CBS 101355 / FGSC A1100) GN=AFUA_3G00590 PE=2 SV=2	Aegerolysin	18166977	GO:0019836//hemolysis by symbiont of host erythrocytes;	-	-	-
CCM_02617	3997.23	1452.63	-1.46033	1.69695e-07	4.50816e-06	NW_006271970.1	-	K10268	sordNOG09093	R	sp|Q58DG6|FXL20_BOVIN F-box/LRR-repeat protein 20 OS=Bos taurus GN=FBXL20 PE=2 SV=2	F-box domain protein	18164644	-	-	-	-
CCM_09199	488.852	156.438	-1.64381	1.82389e-07	4.81878e-06	NW_006271976.1	GO:0009088;GO:0004072;GO:0016310;GO:0009089	K00928	opiNOG03785;sordNOG08577	E	sp|W7MS01|FUB3_GIBM7 Aspartate kinase FUB3 OS=Gibberella moniliformis (strain M3125 / FGSC 7600) GN=FUB3 PE=1 SV=1	aspartokinase	18171202	GO:0009088//threonine biosynthetic process;GO:0016310//phosphorylation;GO:0009089//lysine biosynthetic process via diaminopimelate;	-	GO:0004072//aspartate kinase activity;	ko00300(Lysine biosynthesis);ko00270(Cysteine and methionine metabolism);ko00261(Monobactam biosynthesis);ko00260(Glycine, serine and threonine metabolism)
CCM_07380	1376.88	491.775	-1.48533	2.10927e-07	5.4383e-06	NW_006271974.1	GO:0044763;GO:0050794;GO:0044424;GO:0019901	K09554	sorNOG03667;opiNOG00188;KOG2260;sordNOG10473	D	sp|O94740|CDC37_SCHPO Hsp90 co-chaperone Cdc37 OS=Schizosaccharomyces pombe (strain 972 / ATCC 24843) GN=cdc37 PE=1 SV=1	Hsp90 co-chaperone Cdc37	18169391	GO:0050794//regulation of cellular process;	GO:0044424//obsolete intracellular part;	GO:0019901//protein kinase binding;	ko04151(PI3K-Akt signaling pathway)
CCM_03339	1651.86	169.728	-3.2828	2.48617e-07	6.30859e-06	NW_006271970.1	GO:0031177;GO:0016740;GO:0016491;GO:0055114	-	sordNOG04489	I	sp|A0A0D2YG10|FUB1_FUSO4 Reducing polyketide synthase FUB1 OS=Fusarium oxysporum f. sp. lycopersici (strain 4287 / CBS 123668 / FGSC 9935 / NRRL 34936) GN=FUB1 PE=1 SV=2	Beta-ketoacyl synthase	18165365	GO:0055114//obsolete oxidation-reduction process;	-	GO:0031177//phosphopantetheine binding;GO:0016740//transferase activity;GO:0016491//oxidoreductase activity;	-
CCM_09345	221.549	62.7469	-1.82001	2.66978e-07	6.75665e-06	NW_006271977.1	GO:0055114;GO:0016491;GO:0008270	-	opiNOG24487;COG0604;opiNOG17019;opiNOG50218	QC	sp|Q8J0F9|MLCG_PENCI Deshydrogenase mlcG OS=Penicillium citrinum GN=mlcG PE=1 SV=1	alcohol dehydrogenase, putative	18171348	GO:0055114//obsolete oxidation-reduction process;	-	GO:0016491//oxidoreductase activity;GO:0008270//zinc ion binding;	-
CCM_01655	1580.08	575.319	-1.45756	2.82088e-07	7.12032e-06	NW_006271969.1	GO:0005789;GO:0006633;GO:0005506;GO:0006675;GO:0016021;GO:0080132;GO:0055114	K19703	sorNOG02765;opiNOG05687;sordNOG07702	I	sp|Q03529|SCS7_YEAST Ceramide very long chain fatty acid hydroxylase SCS7 OS=Saccharomyces cerevisiae (strain ATCC 204508 / S288c) GN=SCS7 PE=1 SV=1	inositolphosphorylceramide-B C-26 hydroxylase	18163685	GO:0006633//fatty acid biosynthetic process;GO:0006675//mannosyl-inositol phosphorylceramide metabolic process;GO:0055114//obsolete oxidation-reduction process;	GO:0005789//endoplasmic reticulum membrane;GO:0016021//integral component of membrane;	GO:0005506//iron ion binding;GO:0080132//fatty acid alpha-hydroxylase activity;	-
CCM_08212	1823.36	379.518	-2.26436	2.87067e-07	7.20816e-06	NW_006271974.1	GO:0008199;GO:0055114;GO:0009712;GO:0018576	K03381	opiNOG48037;opiNOG14901;sordNOG09511	SE	sp|P86029|HQD2_CANAL Catechol 1,2-dioxygenase OS=Candida albicans (strain SC5314 / ATCC MYA-2876) GN=HQD2 PE=1 SV=1	catechol dioxygenase	18170220	GO:0055114//obsolete oxidation-reduction process;GO:0009712//catechol-containing compound metabolic process;	-	GO:0008199//ferric iron binding;GO:0018576//catechol 1,2-dioxygenase activity;	ko00623(Toluene degradation);ko00364(Fluorobenzoate degradation);ko00362(Benzoate degradation);ko00361(Chlorocyclohexane and chlorobenzene degradation)
CCM_03176	20622.3	7730.73	-1.41553	2.92724e-07	7.29085e-06	NW_006271970.1	GO:0055085;GO:0016021	-	sordNOG05921	T	sp|P40900|ISP4_SCHPO Sexual differentiation process protein isp4 OS=Schizosaccharomyces pombe (strain 972 / ATCC 24843) GN=isp4 PE=2 SV=2	small oligopeptide transporter, OPT family	18165203	GO:0055085//transmembrane transport;	GO:0016021//integral component of membrane;	-	-
CCM_01672	1939.1	704.931	-1.45983	2.9406e-07	7.29085e-06	NW_006271969.1	-	-	sordNOG11358;hypNOG10803;opiNOG10130	S	-	hypothetical protein	18163702	-	-	-	-
CCM_08793	4268.39	291.743	-3.87092	2.94869e-07	7.29085e-06	NW_006271975.1	-	-	necNOG12294	S	-	hypothetical protein	18170798	-	-	-	-
CCM_02499	881.667	310.765	-1.50441	2.98733e-07	7.36646e-06	NW_006271970.1	GO:0003950	K10582	sordNOG04575;opiNOG09843	O	sp|Q32L27|UB2Q2_BOVIN Ubiquitin-conjugating enzyme E2 Q2 OS=Bos taurus GN=UBE2Q2 PE=2 SV=1	ubiquitin-conjugating enzyme E2 Q2	18164526	-	-	GO:0003950//NAD+ ADP-ribosyltransferase activity;	ko04120(Ubiquitin mediated proteolysis)
CCM_01575	131.801	30.2377	-2.12395	3.05202e-07	7.48756e-06	NW_006271969.1	GO:0016787;GO:0008152	-	opiNOG36157	R	sp|B6H2E9|CUTI2_PENRW Probable cutinase 2 OS=Penicillium rubens (strain ATCC 28089 / DSM 1075 / NRRL 1951 / Wisconsin 54-1255) GN=Pc13g05110 PE=3 SV=1	Cutinase	18163606	GO:0008152//metabolic process;	-	GO:0016787//hydrolase activity;	-
CCM_02334	104.622	21.0258	-2.31494	3.07475e-07	7.50503e-06	NW_006271970.1	-	-	opiNOG15535;sordNOG11112	S	sp|Q0VCN1|NMRL1_BOVIN NmrA-like family domain-containing protein 1 OS=Bos taurus GN=NMRAL1 PE=2 SV=1	NmrA family protein	18164361	-	-	-	-
CCM_07637	2561.45	809.81	-1.6613	3.42443e-07	8.27457e-06	NW_006271974.1	-	-	sordNOG05278	S	-	hypothetical protein	18169648	-	-	-	-
CCM_01634	1879.19	698.593	-1.42758	3.57915e-07	8.62673e-06	NW_006271969.1	-	-	sordNOG07928	S	-	transcriptional regulator Medusa	18163664	-	-	-	-
CCM_02070	76.6579	12.7863	-2.58384	3.69124e-07	8.87465e-06	NW_006271970.1	-	-	-	-	-	hypothetical protein	18164099	-	-	-	-
CCM_06127	2953.55	937.673	-1.65529	4.13048e-07	9.85678e-06	NW_006271972.1	GO:0005737;GO:0004414;GO:0009086	-	sordNOG04755;opiNOG16886	RE	sp|Q4QJY8|METXA_HAEI8 Homoserine O-acetyltransferase OS=Haemophilus influenzae (strain 86-028NP) GN=metXA PE=3 SV=1	homoserine acetyltransferase family protein	18168142	GO:0009086//methionine biosynthetic process;	GO:0005737//cytoplasm;	GO:0004414//homoserine O-acetyltransferase activity;	-
CCM_00878	2305.48	856.325	-1.42883	4.44599e-07	1.05054e-05	NW_006271969.1	GO:0007166;GO:0007186;GO:0016021;GO:0004930	-	necNOG11547;hypNOG07677	S	-	cAMP receptor-like protein, putative	18162912	GO:0007166//cell surface receptor signaling pathway;GO:0007186//G protein-coupled receptor signaling pathway;	GO:0016021//integral component of membrane;	GO:0004930//G protein-coupled receptor activity;	-
CCM_02371	3159	1192.71	-1.40522	4.64646e-07	1.09254e-05	NW_006271970.1	-	-	sordNOG11241;opiNOG32486	S	-	hypothetical protein	18164398	-	-	-	-
CCM_06083	1432.24	467.303	-1.61585	4.80049e-07	1.12293e-05	NW_006271972.1	GO:0005506;GO:0016705;GO:0031418;GO:0055114;GO:0016021;GO:0016747	-	sorNOG00796;NOG130793;NOG15003;opiNOG14299	S	sp|F4J0A8|P4H6_ARATH Probable prolyl 4-hydroxylase 6 OS=Arabidopsis thaliana GN=P4H6 PE=2 SV=1	acyltransferase, putative	18168098	GO:0055114//obsolete oxidation-reduction process;	GO:0016021//integral component of membrane;	GO:0005506//iron ion binding;GO:0016705//oxidoreductase activity, acting on paired donors, with incorporation or reduction of molecular oxygen;GO:0031418//L-ascorbic acid binding;GO:0016747//acyltransferase activity, transferring groups other than amino-acyl groups;	-
CCM_09561	2925.29	1112.26	-1.39508	4.82241e-07	1.12293e-05	NW_006271977.1	GO:0008152;GO:0016021;GO:0008484	-	opiNOG19445	R	-	sulfatase domain protein	18171563	GO:0008152//metabolic process;	GO:0016021//integral component of membrane;	GO:0008484//sulfuric ester hydrolase activity;	-
CCM_07136	16203.7	2961.97	-2.4517	5.19559e-07	1.204e-05	NW_006271973.1	-	-	-	-	-	hypothetical protein	18169147	-	-	-	-
CCM_03291	2310.14	866.706	-1.41436	5.22364e-07	1.20759e-05	NW_006271970.1	GO:0005375;GO:0035434;GO:0016021	-	sordNOG12416	S	-	Ctr copper transporter	18165317	GO:0035434//copper ion transmembrane transport;	GO:0016021//integral component of membrane;	GO:0005375//copper ion transmembrane transporter activity;	-
CCM_00084	326.97	103.672	-1.65713	5.31346e-07	1.22323e-05	NW_006271969.1	-	-	-	-	-	hypothetical protein	18162119	-	-	-	-
CCM_00215	1420.62	523.577	-1.44004	5.33533e-07	1.22458e-05	NW_006271969.1	GO:0009277;GO:0016740;GO:0005975;GO:0005886;GO:0031225	K22834	sordNOG08814	R	sp|B0Y8H9|GEL2_ASPFC 1,3-beta-glucanosyltransferase gel2 OS=Neosartorya fumigata (strain CEA10 / CBS 144.89 / FGSC A1163) GN=gel2 PE=1 SV=1	1,3-beta-glucanosyltransferase Gel2	18162250	GO:0005975//carbohydrate metabolic process;	GO:0009277//fungal-type cell wall;GO:0005886//plasma membrane;GO:0031225//anchored component of membrane;	GO:0016740//transferase activity;	-
CCM_05807	2039.77	765.746	-1.41347	5.77141e-07	1.31606e-05	NW_006271972.1	GO:0016491;GO:0008270;GO:0055114	-	opiNOG05261;sordNOG09255	Q	sp|O07737|Y1895_MYCTU Probable zinc-binding alcohol dehydrogenase Rv1895 OS=Mycobacterium tuberculosis (strain ATCC 25618 / H37Rv) GN=Rv1895 PE=1 SV=1	alcohol dehydrogenase, zinc-containing, putative	18167825	GO:0055114//obsolete oxidation-reduction process;	-	GO:0016491//oxidoreductase activity;GO:0008270//zinc ion binding;	-
CCM_03098	393.172	57.3344	-2.77769	5.77497e-07	1.31606e-05	NW_006271970.1	-	-	-	-	-	hypothetical protein	18165125	-	-	-	-
CCM_03654	380.752	125.964	-1.59584	6.007e-07	1.35928e-05	NW_006271971.1	-	-	necNOG08468;opiNOG52237	S	-	Cyclin-like F-box	18165680	-	-	-	-
CCM_01770	790.469	282.542	-1.48424	6.38556e-07	1.44155e-05	NW_006271969.1	-	-	opiNOG31150;sordNOG08201;sordNOG06950	RS	sp|D4B3I5|A3024_ARTBC Extracellular serine-rich protein ARB_03024 OS=Arthroderma benhamiae (strain ATCC MYA-4681 / CBS 112371) GN=ARB_03024 PE=1 SV=1	serine-threonine rich protein, putative	18163800	-	-	-	-
CCM_07435	983.105	256.265	-1.93971	6.57064e-07	1.4623e-05	NW_006271974.1	GO:0071949;GO:0016021;GO:0004497;GO:0055114	-	opiNOG21607;sordNOG07434	SHC	sp|P15245|PHHY_TRICU Phenol hydroxylase OS=Trichosporon cutaneum PE=1 SV=3	phenol 2-monooxygenase	18169446	GO:0055114//obsolete oxidation-reduction process;	GO:0016021//integral component of membrane;	GO:0071949//FAD binding;GO:0004497//monooxygenase activity;	-
CCM_05577	5378.38	1706.74	-1.65592	6.59581e-07	1.4623e-05	NW_006271972.1	GO:0003840;GO:0006749	K00681	opiNOG11622;sordNOG15429;sordNOG10948	E	sp|O05218|YWRD_BACSU Glutathione hydrolase-like YwrD proenzyme OS=Bacillus subtilis (strain 168) GN=ywrD PE=1 SV=1	acylase ACY 1	18167595	GO:0006749//glutathione metabolic process;	-	GO:0003840//obsolete gamma-glutamyltransferase activity;	ko00480(Glutathione metabolism);ko00460(Cyanoamino acid metabolism);ko00430(Taurine and hypotaurine metabolism)
CCM_07593	1810.51	678.653	-1.41565	6.59912e-07	1.4623e-05	NW_006271974.1	GO:0055114;GO:0016491	-	sordNOG09253	Q	sp|O02691|HCD2_BOVIN 3-hydroxyacyl-CoA dehydrogenase type-2 OS=Bos taurus GN=HSD17B10 PE=1 SV=3	3-hydroxyacyl-CoA dehydrogenase	18169604	GO:0055114//obsolete oxidation-reduction process;	-	GO:0016491//oxidoreductase activity;	-
CCM_09187	1754.37	656.177	-1.4188	7.1818e-07	1.57329e-05	NW_006271976.1	GO:0005871;GO:0003777	-	NOG195710;sordNOG09115;opiNOG05032;opiNOG19232	OZR	-	TPR domain protein	18171190	-	GO:0005871//kinesin complex;	GO:0003777//microtubule motor activity;	-
CCM_09246	37.5682	2.6992	-3.79891	7.45215e-07	1.62143e-05	NW_006271976.1	GO:0043581	-	magNOG04782;opiNOG32287;sordNOG12348	S	sp|P0DN32|CUPR1_ARTBC Probable GPI-anchored cupredoxin ARB_05732-1 OS=Arthroderma benhamiae (strain ATCC MYA-4681 / CBS 112371) GN=ARB_05732-1 PE=1 SV=1	extracellular serine-rich protein, putative	18171249	GO:0043581//obsolete mycelium development;	-	-	-
CCM_00094	18714.2	7310.59	-1.35608	8.06625e-07	1.74986e-05	NW_006271969.1	-	-	sordNOG07517	R	-	Heterokaryon incompatibility Het-C family protein	18162129	-	-	-	-
CCM_08635	1010.2	371.661	-1.44259	8.0788e-07	1.74986e-05	NW_006271975.1	-	-	opiNOG07982;sordNOG12088	R	-	F-box domain containing protein	18170641	-	-	-	-
CCM_01798	4931.45	1912.47	-1.36657	8.29961e-07	1.78562e-05	NW_006271969.1	-	-	sordNOG09936;opiNOG77480;opiNOG08508;COG4886	RS	sp|Q9UUG2|YFT6_SCHPO Uncharacterized leucine-rich repeat-containing protein C926.06c OS=Schizosaccharomyces pombe (strain 972 / ATCC 24843) GN=SPAC926.06c PE=1 SV=1	leucine rich repeat protein	18163828	-	-	-	-
CCM_00376	6356.79	2491.97	-1.35101	1.03094e-06	2.17604e-05	NW_006271969.1	-	-	opiNOG40125;sordNOG04705;sordNOG11389	S	-	hypothetical protein	18162411	-	-	-	-
CCM_07978	6100.67	1929.38	-1.66083	1.03179e-06	2.17604e-05	NW_006271974.1	-	-	sordNOG05170;opiNOG07829;COG4289	S	-	hypothetical protein	18169988	-	-	-	-
CCM_08530	229.686	70.0868	-1.71245	1.15398e-06	2.39178e-05	NW_006271975.1	GO:0006508;GO:0004190	-	necNOG06393;NOG200926;hypNOG00207;NOG204988	OS	sp|P11838|CARP_CRYPA Endothiapepsin OS=Cryphonectria parasitica GN=EAPA PE=1 SV=2	endothiapepsin precursor	18170537	GO:0006508//proteolysis;	-	GO:0004190//aspartic-type endopeptidase activity;	-
CCM_04218	4773.07	1454.11	-1.71478	1.21624e-06	2.49927e-05	NW_006271971.1	-	-	NOG108270;sordNOG08735	SG	-	phosphoglycerate mutase	18166241	-	-	-	-
CCM_06392	6054.31	2385.19	-1.34386	1.24949e-06	2.55667e-05	NW_006271972.1	GO:0004559;GO:0008270;GO:0006013;GO:0030246	K01191	sordNOG04825	G	sp|Q9UT61|MAN1_SCHPO Alpha-mannosidase OS=Schizosaccharomyces pombe (strain 972 / ATCC 24843) GN=ams1 PE=3 SV=1	alpha-mannosidase	18168406	GO:0006013//mannose metabolic process;	-	GO:0004559//alpha-mannosidase activity;GO:0008270//zinc ion binding;GO:0030246//carbohydrate binding;	ko00511(Other glycan degradation)
CCM_06291	25134.8	10046.6	-1.32298	1.36142e-06	2.75638e-05	NW_006271972.1	-	-	sordNOG14584;sordNOG14269;opiNOG45762	R	-	hypothetical protein	18168306	-	-	-	-
CCM_06027	231.966	71.8031	-1.69179	1.56293e-06	3.1314e-05	NW_006271972.1	GO:0016021;GO:0055085	-	eurotNOG10989;pleNOG02649;NOG129109;opiNOG49406	RG	sp|B8NM75|USTT_ASPFN Efflux pump ustT OS=Aspergillus flavus (strain ATCC 200026 / FGSC A1120 / NRRL 3357 / JCM 12722 / SRRC 167) GN=ustT PE=3 SV=1	MFS transporter, putative	18168045	GO:0055085//transmembrane transport;	GO:0016021//integral component of membrane;	-	-
CCM_05608	5433.82	2163.76	-1.32843	1.63211e-06	3.24298e-05	NW_006271972.1	GO:0008270;GO:0006357;GO:0005634;GO:0000981	-	sordNOG07567;opiNOG08760	S	sp|O60056|YG55_SCHPO Uncharacterized transcriptional regulatory protein C56F2.05c OS=Schizosaccharomyces pombe (strain 972 / ATCC 24843) GN=SPBC56F2.05c PE=3 SV=1	C6 finger domain protein, putative	18167626	GO:0006357//regulation of transcription by RNA polymerase II;	GO:0005634//nucleus;	GO:0008270//zinc ion binding;GO:0000981//DNA-binding transcription factor activity, RNA polymerase II-specific;	-
CCM_08645	472.241	169.286	-1.48006	1.6884e-06	3.32732e-05	NW_006271975.1	GO:0016491;GO:0055114	-	opiNOG53342	Q	sp|G0RNA2|LXR4_HYPJQ L-xylo-3-hexulose reductase OS=Hypocrea jecorina (strain QM6a) GN=lxr4 PE=1 SV=1	short-chain dehydrogenase, putative	18170651	GO:0055114//obsolete oxidation-reduction process;	-	GO:0016491//oxidoreductase activity;	-
CCM_09091	2277.78	889.117	-1.35719	1.73046e-06	3.40325e-05	NW_006271975.1	GO:0071949;GO:0004497;GO:0055114	K03380	opiNOG06017	R	sp|P15245|PHHY_TRICU Phenol hydroxylase OS=Trichosporon cutaneum PE=1 SV=3	FAD monooxygenase	18171094	GO:0055114//obsolete oxidation-reduction process;	-	GO:0071949//FAD binding;GO:0004497//monooxygenase activity;	ko00627(Aminobenzoate degradation);ko00623(Toluene degradation)
CCM_07152	1116.28	432.489	-1.36797	1.75124e-06	3.43707e-05	NW_006271973.1	GO:0006468;GO:0004672;GO:0005524	-	hypNOG11314;opiNOG60669;opiNOG66313;sordNOG14195	T	sp|P38147|CHK1_YEAST Serine/threonine-protein kinase CHK1 OS=Saccharomyces cerevisiae (strain ATCC 204508 / S288c) GN=CHK1 PE=1 SV=1	Protein kinase-like domain	18169163	GO:0006468//protein phosphorylation;	-	GO:0004672//protein kinase activity;GO:0005524//ATP binding;	-
CCM_01970	1191.65	445.819	-1.41843	1.76513e-06	3.45728e-05	NW_006271970.1	GO:0019120;GO:0008152	K01560	opiNOG57618;opiNOG31594;sordNOG07867	RE	sp|Q01399|DEH2_MORSB Haloacetate dehalogenase H-2 OS=Moraxella sp. (strain B) GN=dehH2 PE=1 SV=1	haloacid dehalogenase, type II	18163999	GO:0008152//metabolic process;	-	GO:0019120//hydrolase activity, acting on acid halide bonds, in C-halide compounds;	ko00625(Chloroalkane and chloroalkene degradation);ko00361(Chlorocyclohexane and chlorobenzene degradation)
CCM_07442	5435.16	2165.33	-1.32773	1.86262e-06	3.62568e-05	NW_006271974.1	GO:0005634;GO:0033260;GO:0008138;GO:0016021;GO:0000188;GO:0004725;GO:0035335	K04459	sordNOG08045	V	sp|P38148|PPS1_YEAST Dual specificity protein phosphatase PPS1 OS=Saccharomyces cerevisiae (strain ATCC 204508 / S288c) GN=PPS1 PE=3 SV=1	protein tyrosine phosphatase Pps1, putative	18169453	GO:0033260//nuclear DNA replication;GO:0000188//obsolete inactivation of MAPK activity;GO:0035335//peptidyl-tyrosine dephosphorylation;	GO:0005634//nucleus;GO:0016021//integral component of membrane;	GO:0008138//protein tyrosine/serine/threonine phosphatase activity;GO:0004725//protein tyrosine phosphatase activity;	ko04361(Axon regeneration);ko04010(MAPK signaling pathway)
CCM_05599	7927.67	3197.86	-1.30979	1.86619e-06	3.62568e-05	NW_006271972.1	GO:0003700;GO:0003677;GO:0016021;GO:0006355	-	opiNOG21500;sordNOG09781	S	sp|Q9C2N1|VIB1_NEUCR Transcription factor vib-1 OS=Neurospora crassa (strain ATCC 24698 / 74-OR23-1A / CBS 708.71 / DSM 1257 / FGSC 987) GN=vib-1 PE=4 SV=1	acid phosphatase phoG-Penicillium chrysogenum	18167617	GO:0006355//regulation of transcription, DNA-templated;	GO:0016021//integral component of membrane;	GO:0003700//DNA-binding transcription factor activity;GO:0003677//DNA binding;	-
CCM_05936	2154.01	842.342	-1.35455	1.96696e-06	3.79845e-05	NW_006271972.1	GO:0008270	-	opiNOG45794;sordNOG13893	O	sp|Q8RXX9|ATL6_ARATH E3 ubiquitin-protein ligase ATL6 OS=Arabidopsis thaliana GN=ATL6 PE=1 SV=2	Zinc finger domain-containing protein, C3HC4 RING-type	18167954	-	-	GO:0008270//zinc ion binding;	-
CCM_01971	1508.33	589.492	-1.35541	2.18381e-06	4.18361e-05	NW_006271970.1	GO:0008270;GO:0006357;GO:0000981;GO:0005634	-	opiNOG52422	K	-	C6 transcription factor, putative	18164000	GO:0006357//regulation of transcription by RNA polymerase II;	GO:0005634//nucleus;	GO:0008270//zinc ion binding;GO:0000981//DNA-binding transcription factor activity, RNA polymerase II-specific;	-
CCM_04044	1160.52	447.299	-1.37546	2.19798e-06	4.20238e-05	NW_006271971.1	GO:0001080;GO:0008270;GO:1901717;GO:0051123;GO:1901714;GO:0005634;GO:0001135;GO:0001128;GO:0045944;GO:0003677	-	opiNOG02377;sordNOG08414	S	sp|P21657|DAL81_YEAST Transcriptional activator protein DAL81 OS=Saccharomyces cerevisiae (strain ATCC 204508 / S288c) GN=DAL81 PE=1 SV=3	nitrogen regulatory protein OTam	18166067	GO:0001080//nitrogen catabolite activation of transcription from RNA polymerase II promoter;GO:1901717//positive regulation of gamma-aminobutyric acid catabolic process;GO:0051123//RNA polymerase II preinitiation complex assembly;GO:1901714//positive regulation of urea catabolic process;GO:0045944//positive regulation of transcription by RNA polymerase II;	GO:0005634//nucleus;	GO:0008270//zinc ion binding;GO:0001135//obsolete RNA polymerase II transcription regulator recruiting activity;GO:0001128//obsolete RNA polymerase II transcription coactivator activity involved in preinitiation complex assembly;GO:0003677//DNA binding;	-
CCM_06344	2695.17	990.084	-1.44475	2.24188e-06	4.26089e-05	NW_006271972.1	GO:0006636;GO:0004768;GO:0055114;GO:0005509;GO:0005829;GO:0020037;GO:0007121;GO:0007120;GO:0005935;GO:0016021;GO:0008270;GO:0003400	K23905	opiNOG12725;sordNOG09280	T	sp|P12815|PDCD6_MOUSE Programmed cell death protein 6 OS=Mus musculus GN=Pdcd6 PE=1 SV=2	peflin	18168358	GO:0006636//unsaturated fatty acid biosynthetic process;GO:0055114//obsolete oxidation-reduction process;GO:0007121//bipolar cellular bud site selection;GO:0007120//axial cellular bud site selection;GO:0003400//regulation of COPII vesicle coating;	GO:0005829//cytosol;GO:0005935//cellular bud neck;GO:0016021//integral component of membrane;	GO:0004768//stearoyl-CoA 9-desaturase activity;GO:0005509//calcium ion binding;GO:0020037//heme binding;GO:0008270//zinc ion binding;	-
CCM_06406	684.344	179.206	-1.9331	2.25739e-06	4.28192e-05	NW_006271972.1	GO:0042626;GO:0016021;GO:0005524;GO:0055085	-	opiNOG11164;COG1132	QV	sp|Q8J2Q1|FUM19_GIBM7 ABC transporter FUM19 OS=Gibberella moniliformis (strain M3125 / FGSC 7600) GN=FUM19 PE=2 SV=1	ATP-binding cassette transporter, putative	18168420	GO:0055085//transmembrane transport;	GO:0016021//integral component of membrane;	GO:0042626//ATPase-coupled transmembrane transporter activity;GO:0005524//ATP binding;	-
CCM_05547	83.92	17.694	-2.24576	2.43329e-06	4.56939e-05	NW_006271972.1	GO:0036361;GO:0006520	-	opiNOG43761;COG1794	SE	sp|P03813|YGEA_ECOLI Putative racemase YgeA OS=Escherichia coli (strain K12) GN=ygeA PE=1 SV=1	aspartate racemase	18167565	GO:0006520//cellular amino acid metabolic process;	-	GO:0036361//racemase activity, acting on amino acids and derivatives;	-
CCM_02082	322.412	111.258	-1.53499	2.54899e-06	4.74152e-05	NW_006271970.1	GO:0004672;GO:0006468;GO:0005524	K08832	sordNOG12935;opiNOG31647	T	sp|P36616|DSK1_SCHPO Protein kinase dsk1 OS=Schizosaccharomyces pombe (strain 972 / ATCC 24843) GN=dsk1 PE=3 SV=2	protein kinase, putative	18164111	GO:0006468//protein phosphorylation;	-	GO:0004672//protein kinase activity;GO:0005524//ATP binding;	-
CCM_03572	801.395	305.753	-1.39015	2.5724e-06	4.77583e-05	NW_006271970.1	GO:0016301;GO:0016310	-	sordNOG10588;opiNOG19749	S	-	Protein kinase-like domain	18165598	GO:0016310//phosphorylation;	-	GO:0016301//kinase activity;	-
CCM_08403	180.119	11.8855	-3.92168	2.58695e-06	4.79359e-05	NW_006271975.1	-	-	sordNOG09882	S	-	hypothetical protein	18170411	-	-	-	-
CCM_08313	1431.23	559.854	-1.35413	2.6021e-06	4.81238e-05	NW_006271975.1	-	-	opiNOG29418	S	-	hypothetical protein	18170321	-	-	-	-
CCM_05228	1790.95	479.055	-1.90246	2.78245e-06	5.1164e-05	NW_006271972.1	-	-	saccNOG08672;opiNOG31922;fuNOG25588;opiNOG29127	Q	sp|Q7Z9I3|YCP8_SCHPO Uncharacterized oxidoreductase C663.08c OS=Schizosaccharomyces pombe (strain 972 / ATCC 24843) GN=SPCC663.08c PE=3 SV=1	short chain dehydrogenase	18167247	-	-	-	-
CCM_07389	8033.48	3055.68	-1.39453	2.81771e-06	5.17137e-05	NW_006271974.1	GO:0006508;GO:0004222;GO:0046872	K13726	opiNOG23877;COG0339;opiNOG14332	EO	sp|P25375|PRTD_YEAST Saccharolysin OS=Saccharomyces cerevisiae (strain ATCC 204508 / S288c) GN=PRD1 PE=1 SV=1	metallopeptidase MepB	18169400	GO:0006508//proteolysis;	-	GO:0004222//metalloendopeptidase activity;GO:0046872//metal ion binding;	-
CCM_03103	706.614	270.237	-1.3867	2.86435e-06	5.22334e-05	NW_006271970.1	GO:0000981;GO:0005634;GO:0016021;GO:0006357;GO:0008270	-	sorNOG07220;eurotNOG07438;sordNOG04687;opiNOG41256	RS	-	C6 finger domain protein, putative	18165130	GO:0006357//regulation of transcription by RNA polymerase II;	GO:0005634//nucleus;GO:0016021//integral component of membrane;	GO:0000981//DNA-binding transcription factor activity, RNA polymerase II-specific;GO:0008270//zinc ion binding;	-
CCM_01541	78.3076	15.877	-2.30222	2.914e-06	5.27758e-05	NW_006271969.1	-	-	sordNOG13676	R	-	hypothetical protein	18163572	-	-	-	-
CCM_00204	401.981	145.183	-1.46926	2.93968e-06	5.30742e-05	NW_006271969.1	GO:0006508;GO:0004190	-	COG0666;opiNOG57695;opiNOG10889	RM	sp|Q00808|HETE1_PODAS Vegetative incompatibility protein HET-E-1 OS=Podospora anserina GN=HET-E1 PE=4 SV=1	ankyrin 2,3/unc44, putative	18162239	GO:0006508//proteolysis;	-	GO:0004190//aspartic-type endopeptidase activity;	-
CCM_00491	1966.57	401.528	-2.29211	2.94151e-06	5.30742e-05	NW_006271969.1	GO:0016310;GO:0030246;GO:0016301;GO:0005975	K07106	opiNOG32786;COG2103	SR	sp|Q9KXT4|MURQ_STRCO N-acetylmuramic acid 6-phosphate etherase OS=Streptomyces coelicolor (strain ATCC BAA-471 / A3(2) / M145) GN=murQ PE=3 SV=1	glucokinase regulator family protein, putative	18162526	GO:0016310//phosphorylation;GO:0005975//carbohydrate metabolic process;	-	GO:0030246//carbohydrate binding;GO:0016301//kinase activity;	ko00520(Amino sugar and nucleotide sugar metabolism)
CCM_02408	3677.42	1501.46	-1.29233	2.98603e-06	5.37765e-05	NW_006271970.1	-	-	necNOG13446;opiNOG72659;hypNOG08159;sordNOG15788	S	-	hypothetical protein	18164435	-	-	-	-
CCM_02196	4191.57	1719.42	-1.28557	3.03138e-06	5.44912e-05	NW_006271970.1	GO:0008270;GO:0006357;GO:0000981;GO:0005634	K21547	sordNOG07925;opiNOG00804	SK	sp|Q9P326|PRO1_NEUCR Transcriptional regulatory protein pro1 OS=Neurospora crassa (strain ATCC 24698 / 74-OR23-1A / CBS 708.71 / DSM 1257 / FGSC 987) GN=adv-1 PE=2 SV=1	transcriptional regulatory protein pro1	18164223	GO:0006357//regulation of transcription by RNA polymerase II;	GO:0005634//nucleus;	GO:0008270//zinc ion binding;GO:0000981//DNA-binding transcription factor activity, RNA polymerase II-specific;	-
CCM_04459	13110.6	5353.44	-1.29219	3.04275e-06	5.45936e-05	NW_006271971.1	GO:0072686;GO:0006810;GO:0003684;GO:0043161;GO:0006289;GO:0016021;GO:0006298;GO:0005829;GO:0000111	K10838	sordNOG06771;opiNOG02643	L	sp|P0C582|M2OM_NEUCR Putative mitochondrial 2-oxoglutarate/malate carrier protein OS=Neurospora crassa (strain ATCC 24698 / 74-OR23-1A / CBS 708.71 / DSM 1257 / FGSC 987) GN=mic-33 PE=3 SV=1	nitrilase	18166482	GO:0006810//transport;GO:0043161//proteasome-mediated ubiquitin-dependent protein catabolic process;GO:0006289//nucleotide-excision repair;GO:0006298//mismatch repair;	GO:0072686//mitotic spindle;GO:0016021//integral component of membrane;GO:0005829//cytosol;GO:0000111//nucleotide-excision repair factor 2 complex;	GO:0003684//damaged DNA binding;	ko03420(Nucleotide excision repair)
CCM_00122	1490.8	602.087	-1.30805	3.09604e-06	5.53432e-05	NW_006271969.1	GO:0016021;GO:0005375;GO:0035434	K14686	opiNOG29993;sordNOG12705;sorNOG07886	P	sp|Q06686|CTR3_YEAST Copper transport protein CTR3 OS=Saccharomyces cerevisiae (strain ATCC 204508 / S288c) GN=CTR3 PE=1 SV=1	Ctr copper transporter family protein	18162157	GO:0035434//copper ion transmembrane transport;	GO:0016021//integral component of membrane;	GO:0005375//copper ion transmembrane transporter activity;	ko04978(Mineral absorption);ko01524(Platinum drug resistance)
CCM_08640	772.519	295.93	-1.38432	3.1348e-06	5.5932e-05	NW_006271975.1	GO:0016787;GO:0008152;GO:0016021	-	sordNOG14086;opiNOG58066;opiNOG35572	R	-	hypothetical protein	18170646	GO:0008152//metabolic process;	GO:0016021//integral component of membrane;	GO:0016787//hydrolase activity;	-
CCM_04715	4336.09	1706.1	-1.34569	3.16409e-06	5.60783e-05	NW_006271971.1	GO:0016811	-	opiNOG20812;onyNOG04405	S	sp|Q9URY7|FMDA_SCHPO Putative formamidase C869.04 OS=Schizosaccharomyces pombe (strain 972 / ATCC 24843) GN=SPAC869.04 PE=3 SV=1	acetamidase/formamidase	18166736	-	-	GO:0016811//hydrolase activity, acting on carbon-nitrogen (but not peptide) bonds, in linear amides;	-
CCM_07679	1275.07	510.036	-1.3219	3.16912e-06	5.60783e-05	NW_006271974.1	GO:0005634;GO:0046983;GO:0006355;GO:0003677	K09265	sordNOG05695	K	sp|P38128|SMP1_YEAST Transcription factor SMP1 OS=Saccharomyces cerevisiae (strain ATCC 204508 / S288c) GN=SMP1 PE=1 SV=1	SRF-type transcription factor RlmA	18169689	GO:0006355//regulation of transcription, DNA-templated;	GO:0005634//nucleus;	GO:0046983//protein dimerization activity;GO:0003677//DNA binding;	ko04011(MAPK signaling pathway - yeast)
CCM_03676	321.57	113.383	-1.50393	3.30403e-06	5.80892e-05	NW_006271971.1	GO:0005524;GO:0006468;GO:0004672	-	opiNOG57281;sordNOG13428;sorNOG08424;hypNOG12906	RS	sp|Q9UU87|PPK34_SCHPO Serine/threonine-protein kinase ppk34 OS=Schizosaccharomyces pombe (strain 972 / ATCC 24843) GN=ppk34 PE=3 SV=2	Protein kinase-like domain	18165700	GO:0006468//protein phosphorylation;	-	GO:0005524//ATP binding;GO:0004672//protein kinase activity;	-
CCM_07625	7319.08	3004.43	-1.28457	3.58033e-06	6.23768e-05	NW_006271974.1	GO:0016021	K07034	sordNOG15416;opiNOG06187	S	sp|Q5B2K4|ACPA_EMENI Acetate permease A OS=Emericella nidulans (strain FGSC A4 / ATCC 38163 / CBS 112.46 / NRRL 194 / M139) GN=acpA PE=2 SV=1	GPR/FUN34 family protein	18169636	-	GO:0016021//integral component of membrane;	-	-
CCM_01737	1515	613.014	-1.30533	3.73723e-06	6.48753e-05	NW_006271969.1	GO:0004370;GO:0016310;GO:0006072;GO:0005975	K00864	sordNOG08886;opiNOG01600;COG0554	CG	sp|A6WXV2|GLPK_OCHA4 Glycerol kinase OS=Ochrobactrum anthropi (strain ATCC 49188 / DSM 6882 / JCM 21032 / NBRC 15819 / NCTC 12168) GN=glpK PE=3 SV=1	glycerol kinase	18163767	GO:0016310//phosphorylation;GO:0006072//glycerol-3-phosphate metabolic process;GO:0005975//carbohydrate metabolic process;	-	GO:0004370//glycerol kinase activity;	ko04626(Plant-pathogen interaction);ko03320(PPAR signaling pathway);ko00561(Glycerolipid metabolism)
CCM_02839	723.905	276.008	-1.39109	3.80027e-06	6.58507e-05	NW_006271970.1	GO:0020037;GO:0005506;GO:0016705;GO:0055114;GO:0004497	-	opiNOG18020;sordNOG06227;sorNOG00728	Q	sp|Q2UNA2|C505_ASPOR Bifunctional cytochrome P450/NADPH--P450 reductase OS=Aspergillus oryzae (strain ATCC 42149 / RIB 40) GN=CYP505A3 PE=2 SV=1	cytochrome P450, putative	18164866	GO:0055114//obsolete oxidation-reduction process;	-	GO:0020037//heme binding;GO:0005506//iron ion binding;GO:0016705//oxidoreductase activity, acting on paired donors, with incorporation or reduction of molecular oxygen;GO:0004497//monooxygenase activity;	-
CCM_05756	1866.44	757.464	-1.30104	3.98331e-06	6.86515e-05	NW_006271972.1	GO:0016787	-	opiNOG55233;opiNOG24309	R	-	hypothetical protein	18167774	-	-	GO:0016787//hydrolase activity;	-
CCM_02901	293.976	102.611	-1.51852	4.21274e-06	7.23875e-05	NW_006271970.1	GO:0016787	K01050	sordNOG07777	T	sp|P04058|ACES_TETCF Acetylcholinesterase OS=Tetronarce californica GN=ache PE=1 SV=2	carboxylesterase, putative	18164928	-	-	GO:0016787//hydrolase activity;	-
CCM_02612	1003.36	393.864	-1.34908	4.226e-06	7.24446e-05	NW_006271970.1	GO:0020037;GO:0005506;GO:0016705;GO:0055114;GO:0004497;GO:0016021	K10438	opiNOG08957;sordNOG08265	Q	sp|Q078T0|PHACB_EMEND 3-hydroxyphenylacetate 6-hydroxylase OS=Emericella nidulans GN=phacB PE=1 SV=1	Cytochrome P450	18164639	GO:0055114//obsolete oxidation-reduction process;	GO:0016021//integral component of membrane;	GO:0020037//heme binding;GO:0005506//iron ion binding;GO:0016705//oxidoreductase activity, acting on paired donors, with incorporation or reduction of molecular oxygen;GO:0004497//monooxygenase activity;	ko00643(Styrene degradation)
CCM_06578	461.502	172.902	-1.41638	4.23774e-06	7.25167e-05	NW_006271973.1	GO:0016021	-	onyNOG08258;opiNOG59543;opiNOG60684;onyNOG06303	S	-	hypothetical protein	18168592	-	GO:0016021//integral component of membrane;	-	-
CCM_07476	700.732	271.962	-1.36546	4.73188e-06	8.05424e-05	NW_006271974.1	-	-	sordNOG07908;hypNOG12641;opiNOG28789	S	-	hypothetical protein	18169487	-	-	-	-
CCM_00716	522.826	159.163	-1.71583	4.86115e-06	8.24509e-05	NW_006271969.1	GO:0055114;GO:0016491;GO:0008270	-	sordNOG12351;opiNOG28614	CR	sp|Q5AUW6|ORSE_EMENI Dehydrogenase orsE OS=Emericella nidulans (strain FGSC A4 / ATCC 38163 / CBS 112.46 / NRRL 194 / M139) GN=orsE PE=2 SV=1	Alcohol dehydrogenase superfamily, zinc-containing	18162750	GO:0055114//obsolete oxidation-reduction process;	-	GO:0016491//oxidoreductase activity;GO:0008270//zinc ion binding;	-
CCM_07299	7569.85	3156.3	-1.26203	4.98415e-06	8.42401e-05	NW_006271973.1	GO:0032259;GO:0008168	-	sorNOG07362;sorNOG08710;onyNOG08062	S	sp|Q2UPB6|ACLN_ASPOR Aspirochlorine biosynthesis protein N OS=Aspergillus oryzae (strain ATCC 42149 / RIB 40) GN=aclN PE=4 SV=1	CmcJ-like methyltransferase, putative	18169310	GO:0032259//methylation;	-	GO:0008168//methyltransferase activity;	-
CCM_02729	963.585	385.822	-1.32048	5.57966e-06	9.38104e-05	NW_006271970.1	GO:0022891;GO:0055085;GO:0008643;GO:0016021	K08139	opiNOG05372	R	sp|O74969|GHT2_SCHPO High-affinity glucose transporter ght2 OS=Schizosaccharomyces pombe (strain 972 / ATCC 24843) GN=ght2 PE=1 SV=1	sugar transporter, putative	18164756	GO:0055085//transmembrane transport;GO:0008643//carbohydrate transport;	GO:0016021//integral component of membrane;	-	ko04113(Meiosis - yeast)
CCM_00371	769.525	302.712	-1.34602	5.64626e-06	9.47645e-05	NW_006271969.1	GO:0003755;GO:0000413;GO:0019211;GO:0005737;GO:0043085	K17605	sordNOG11438	TD	sp|Q4I0M9|PTPA1_GIBZE Serine/threonine-protein phosphatase 2A activator 1 OS=Gibberella zeae (strain PH-1 / ATCC MYA-4620 / FGSC 9075 / NRRL 31084) GN=RRD1 PE=3 SV=1	phosphotyrosyl phosphatase activator	18162406	GO:0000413//protein peptidyl-prolyl isomerization;GO:0043085//positive regulation of catalytic activity;	GO:0005737//cytoplasm;	GO:0003755//peptidyl-prolyl cis-trans isomerase activity;GO:0019211//phosphatase activator activity;	ko05415(Diabetic cardiomyopathy);ko04931(Insulin resistance)
CCM_02197	19683.3	8384.31	-1.23121	5.6824e-06	9.50264e-05	NW_006271970.1	-	-	sordNOG05661;opiNOG13922	R	sp|P38041|BOB1_YEAST Protein BOB1 OS=Saccharomyces cerevisiae (strain ATCC 204508 / S288c) GN=BOI1 PE=1 SV=1	SAM and PH domain-containing protein	18164224	-	-	-	-
CCM_08643	531.89	169.15	-1.65282	5.69151e-06	9.50264e-05	NW_006271975.1	GO:0016407	-	opiNOG55484;opiNOG19891	E	sp|P37515|MAA_BACSU Probable maltose O-acetyltransferase OS=Bacillus subtilis (strain 168) GN=maa PE=3 SV=1	nodulation protein L	18170649	-	-	GO:0016407//acetyltransferase activity;	-
CCM_00527	770.935	309.279	-1.3177	5.87975e-06	9.78296e-05	NW_006271969.1	GO:0055085;GO:0016021	-	opiNOG02197;sordNOG11919	G	sp|Q07904|THI73_YEAST Thiamine pathway transporter THI73 OS=Saccharomyces cerevisiae (strain ATCC 204508 / S288c) GN=THI73 PE=1 SV=1	MFS transporter, putative	18162562	GO:0055085//transmembrane transport;	GO:0016021//integral component of membrane;	-	-
CCM_07347	5776.41	2407.74	-1.26249	6.17266e-06	0.000102349	NW_006271974.1	GO:0009116;GO:0003824	-	sordNOG09787;COG0775;opiNOG17312	RF	sp|Q00808|HETE1_PODAS Vegetative incompatibility protein HET-E-1 OS=Podospora anserina GN=HET-E1 PE=4 SV=1	NB-ARC and ankyrin domain protein	18169358	GO:0009116//nucleoside metabolic process;	-	GO:0003824//catalytic activity;	-
CCM_08231	270.743	87.2852	-1.63311	6.36016e-06	0.000105276	NW_006271974.1	GO:0006032;GO:0005975;GO:0004568;GO:0008061	K01183	opiNOG19734;sordNOG05395	G	sp|P09805|KTXA_KLULA Killer toxin subunits alpha/beta OS=Kluyveromyces lactis (strain ATCC 8585 / CBS 2359 / DSM 70799 / NBRC 1267 / NRRL Y-1140 / WM37) PE=1 SV=1	class V chitinase, putative	18170239	GO:0006032//chitin catabolic process;GO:0005975//carbohydrate metabolic process;	-	GO:0004568//chitinase activity;GO:0008061//chitin binding;	ko00520(Amino sugar and nucleotide sugar metabolism)
CCM_06771	1734.23	715.706	-1.27685	6.37415e-06	0.000105327	NW_006271973.1	-	K01061	sordNOG09142	G	-	LEA domain protein	18168784	-	-	-	ko00623(Toluene degradation);ko00364(Fluorobenzoate degradation);ko00361(Chlorocyclohexane and chlorobenzene degradation)
CCM_07557	2735.7	1148.78	-1.2518	6.42924e-06	0.000106055	NW_006271974.1	GO:1902625;GO:0005634;GO:0000932;GO:0005829;GO:0000166;GO:0000398;GO:0008266;GO:0006338	-	sordNOG04334;sorNOG04578	R	sp|Q09702|NRD1_SCHPO Negative regulator of differentiation 1 OS=Schizosaccharomyces pombe (strain 972 / ATCC 24843) GN=nrd1 PE=1 SV=1	negative regulator of differentiation 1	18169568	GO:1902625//obsolete negative regulation of induction of conjugation with cellular fusion by negative regulation of transcription from RNA polymerase II promoter;GO:0000398//mRNA splicing, via spliceosome;GO:0006338//chromatin remodeling;	GO:0005634//nucleus;GO:0000932//P-body;GO:0005829//cytosol;	GO:0000166//nucleotide binding;GO:0008266//poly(U) RNA binding;	-
CCM_03883	242.273	81.8995	-1.56471	6.88324e-06	0.000112963	NW_006271971.1	GO:0055114;GO:0016491	K22745	hypNOG11433;COG0446;opiNOG45809	RC	sp|A1A653|FER8_USTMA Fe-regulated protein 8 OS=Ustilago maydis (strain 521 / FGSC 9021) GN=fer8 PE=2 SV=1	apoptosis-inducing factor, putative	18165906	GO:0055114//obsolete oxidation-reduction process;	-	GO:0016491//oxidoreductase activity;	ko04115(p53 signaling pathway)
CCM_04724	1665.29	689.44	-1.27228	7.07536e-06	0.000115524	NW_006271971.1	-	-	opiNOG32752	S	-	hypothetical protein	18166745	-	-	-	-
CCM_08425	408.332	153.547	-1.41106	7.11084e-06	0.000115828	NW_006271975.1	GO:0016787	-	opiNOG23930;opiNOG34357;sorNOG00330	RS	sp|Q6JQN1|ACD10_HUMAN Acyl-CoA dehydrogenase family member 10 OS=Homo sapiens GN=ACAD10 PE=1 SV=1	epoxide hydrolase, putative	18170433	-	-	GO:0016787//hydrolase activity;	-
CCM_04517	8274.24	3582.85	-1.20752	7.30945e-06	0.000118541	NW_006271971.1	-	K20062	sordNOG04964	R	sp|B8N4G0|CRED_ASPFN Probable HECT-type ubiquitin ligase-interacting protein creD OS=Aspergillus flavus (strain ATCC 200026 / FGSC A1120 / NRRL 3357 / JCM 12722 / SRRC 167) GN=creD PE=3 SV=1	carbon catabolite repression protein CreD, putative	18166540	-	-	-	-
CCM_04963	252.958	88.2264	-1.51962	7.41189e-06	0.000119799	NW_006271971.1	GO:0016614;GO:0050660;GO:0055114	-	opiNOG17517	R	sp|Q54H55|Y8969_DICDI FAD-linked oxidoreductase DDB_G0289697 OS=Dictyostelium discoideum GN=DDB_G0289697 PE=2 SV=1	FAD linked oxidase domain protein	18166983	GO:0055114//obsolete oxidation-reduction process;	-	GO:0016614//oxidoreductase activity, acting on CH-OH group of donors;GO:0050660//flavin adenine dinucleotide binding;	-
CCM_04598	4450.67	1887.38	-1.23764	7.52611e-06	0.000121034	NW_006271971.1	GO:0032259;GO:0051213;GO:0008168;GO:0055114	-	opiNOG18687;sordNOG06563	SR	-	phytanoyl-CoA dioxygenase family protein	18166621	GO:0032259//methylation;GO:0055114//obsolete oxidation-reduction process;	-	GO:0051213//dioxygenase activity;GO:0008168//methyltransferase activity;	-
CCM_09636	911.959	361.936	-1.33323	7.5488e-06	0.000121197	NW_006271978.1	-	-	sordNOG15071	S	-	hypothetical protein	18171638	-	-	-	-
CCM_07591	1708.47	42.7201	-5.32164	8.32184e-06	0.000132283	NW_006271974.1	GO:0071577;GO:0005385;GO:0016021	K14709	opiNOG18859;sordNOG07705	P	sp|Q12436|ZRT2_YEAST Zinc-regulated transporter 2 OS=Saccharomyces cerevisiae (strain ATCC 204508 / S288c) GN=ZRT2 PE=1 SV=1	Fe(2+) transport protein 3	18169602	GO:0071577//zinc ion transmembrane transport;	GO:0016021//integral component of membrane;	GO:0005385//zinc ion transmembrane transporter activity;	ko05012(Parkinson disease);ko05010(Alzheimer disease)
CCM_09417	3301.8	1397.57	-1.24033	8.55832e-06	0.000135371	NW_006271977.1	GO:0031588;GO:0045722;GO:0005641;GO:0006357;GO:0043539;GO:0005886;GO:0007031;GO:0005524;GO:0003824;GO:0071902;GO:0001302;GO:0016208;GO:0005829	K07200	opiNOG11497;sordNOG08825	C	sp|Q9P869|AAKG_KLULA 5&apos;-AMP-activated protein kinase subunit gamma OS=Kluyveromyces lactis (strain ATCC 8585 / CBS 2359 / DSM 70799 / NBRC 1267 / NRRL Y-1140 / WM37) GN=SNF4 PE=3 SV=2	nuclear protein SNF4	18171420	GO:0045722//positive regulation of gluconeogenesis;GO:0006357//regulation of transcription by RNA polymerase II;GO:0007031//peroxisome organization;GO:0071902//positive regulation of protein serine/threonine kinase activity;GO:0001302//obsolete replicative cell aging;	GO:0031588//nucleotide-activated protein kinase complex;GO:0005641//nuclear envelope lumen;GO:0005886//plasma membrane;GO:0005829//cytosol;	GO:0043539//protein serine/threonine kinase activator activity;GO:0005524//ATP binding;GO:0003824//catalytic activity;GO:0016208//AMP binding;	ko05410(Hypertrophic cardiomyopathy);ko04936(Alcoholic liver disease);ko04932(Non-alcoholic fatty liver disease);ko04931(Insulin resistance);ko04922(Glucagon signaling pathway);ko04921(Oxytocin signaling pathway);ko04920(Adipocytokine signaling pathway);ko04910(Insulin signaling pathway);ko04714(Thermogenesis);ko04710(Circadian rhythm);ko04530(Tight junction);ko04371(Apelin signaling pathway);ko0…
CCM_04616	6819.49	2952.81	-1.20757	8.63642e-06	0.000136102	NW_006271971.1	GO:0016021	-	sordNOG06674;hypNOG00932	S	-	hypothetical protein	18166639	-	GO:0016021//integral component of membrane;	-	-
CCM_02083	775.631	148.23	-2.38753	8.64703e-06	0.000136102	NW_006271970.1	GO:0008643;GO:0055085;GO:0016021;GO:0022857	-	euroNOG07712;opiNOG01156;sordNOG05363	R	sp|P0CD99|MPH2_YEAST Alpha-glucosides permease MPH2 OS=Saccharomyces cerevisiae (strain ATCC 204508 / S288c) GN=MPH2 PE=2 SV=1	sugar transporter, putative	18164112	GO:0008643//carbohydrate transport;GO:0055085//transmembrane transport;	GO:0016021//integral component of membrane;	GO:0022857//transmembrane transporter activity;	-
CCM_08209	1446.04	356.508	-2.02011	9.30994e-06	0.000144876	NW_006271974.1	GO:0016787	K14333	sordNOG09944;opiNOG06913	R	sp|P80402|DBD23_ASPOR 2,3-dihydroxybenzoate decarboxylase OS=Aspergillus oryzae (strain ATCC 42149 / RIB 40) GN=AO090005000447 PE=1 SV=2	amidohydrolase family protein	18170217	-	-	GO:0016787//hydrolase activity;	ko00627(Aminobenzoate degradation);ko00362(Benzoate degradation)
CCM_01890	1159.83	404.311	-1.52037	9.73958e-06	0.000150588	NW_006271969.1	GO:0055114;GO:0016491	-	COG0665;opiNOG14000	E	sp|P40859|MSOX_BACB0 Monomeric sarcosine oxidase OS=Bacillus sp. (strain B-0618) GN=soxA PE=1 SV=2	FAD dependent oxidoreductase	18163919	GO:0055114//obsolete oxidation-reduction process;	-	GO:0016491//oxidoreductase activity;	-
CCM_02517	4299.87	1823.76	-1.23737	1.01161e-05	0.000155908	NW_006271970.1	GO:0006468;GO:0004674;GO:0005524	-	sordNOG09277;opiNOG04621;hypNOG12495;NOG129629	T	sp|Q5F2E8|TAOK1_MOUSE Serine/threonine-protein kinase TAO1 OS=Mus musculus GN=Taok1 PE=1 SV=1	protein kinase	18164544	GO:0006468//protein phosphorylation;	-	GO:0004674//protein serine/threonine kinase activity;GO:0005524//ATP binding;	-
CCM_06122	787.272	100.515	-2.96945	1.02535e-05	0.000157773	NW_006271972.1	GO:0005622;GO:0005525;GO:0007264	-	sordNOG04667;sordNOG07817	R	sp|P34729|RAS1_PHYPO Ras-like protein 1 OS=Physarum polycephalum GN=RAS1 PE=2 SV=1	RAS small monomeric GTPase, putative	18168137	GO:0007264//small GTPase mediated signal transduction;	GO:0005622//intracellular anatomical structure;	GO:0005525//GTP binding;	-
CCM_05713	9377.76	4061.62	-1.20719	1.04856e-05	0.000160829	NW_006271972.1	-	-	sordNOG07218	S	-	hypothetical protein	18167731	-	-	-	-
CCM_01955	22307.6	883.003	-4.65897	1.05372e-05	0.000161364	NW_006271970.1	-	-	opiNOG64098	S	-	hypothetical protein	18163984	-	-	-	-
CCM_01973	3105.34	1327.41	-1.22613	1.05642e-05	0.00016152	NW_006271970.1	GO:0016884	K01426	opiNOG01013;opiNOG49289;COG0154	TIJ	sp|O59805|YJV7_SCHPO Putative amidase C550.07 OS=Schizosaccharomyces pombe (strain 972 / ATCC 24843) GN=SPCC550.07 PE=3 SV=1	amidase, putative	18164002	-	-	GO:0016884//carbon-nitrogen ligase activity, with glutamine as amido-N-donor;	ko00643(Styrene degradation);ko00627(Aminobenzoate degradation);ko00380(Tryptophan metabolism);ko00360(Phenylalanine metabolism);ko00330(Arginine and proline metabolism)
CCM_06080	8743.49	3142.69	-1.47621	1.06296e-05	0.000162005	NW_006271972.1	GO:0046872;GO:0006508;GO:0004222	K13726	opiNOG23877;opiNOG14332	O	sp|P25375|PRTD_YEAST Saccharolysin OS=Saccharomyces cerevisiae (strain ATCC 204508 / S288c) GN=PRD1 PE=1 SV=1	metallopeptidase MepB	18168095	GO:0006508//proteolysis;	-	GO:0046872//metal ion binding;GO:0004222//metalloendopeptidase activity;	-
CCM_04731	707.077	118.965	-2.57132	1.08673e-05	0.000165365	NW_006271971.1	GO:0016021	-	opiNOG26814;opiNOG60362	S	-	integral membrane protein, putative	18166752	-	GO:0016021//integral component of membrane;	-	-
CCM_05635	7762.26	2497.66	-1.6359	1.12767e-05	0.000170785	NW_006271972.1	-	-	opiNOG59742;sordNOG14294	S	-	hypothetical protein	18167653	-	-	-	-
CCM_00644	1394.49	545.558	-1.35393	1.15904e-05	0.000174983	NW_006271969.1	GO:0046872	-	opiNOG56341	R	-	hypothetical protein	18162679	-	-	GO:0046872//metal ion binding;	-
CCM_02831	848.986	347.31	-1.28952	1.22096e-05	0.000183468	NW_006271970.1	GO:0009166;GO:0000166;GO:0016787;GO:0016021	K01081	sordNOG08498	F	sp|P21589|5NTD_HUMAN 5&apos;-nucleotidase OS=Homo sapiens GN=NT5E PE=1 SV=1	5'-nucleotidase precursor	18164858	GO:0009166//nucleotide catabolic process;	GO:0016021//integral component of membrane;	GO:0000166//nucleotide binding;GO:0016787//hydrolase activity;	ko00760(Nicotinate and nicotinamide metabolism);ko00240(Pyrimidine metabolism);ko00230(Purine metabolism)
CCM_08316	1107.31	444.408	-1.31711	1.26585e-05	0.000189621	NW_006271975.1	GO:0004396;GO:0006096;GO:0005524;GO:0046835;GO:0005623;GO:0005536;GO:0001678	K00844	opiNOG48748;COG5026	G	sp|Q92407|HXKG_ASPNG Glucokinase OS=Aspergillus niger GN=glkA PE=1 SV=1	glucokinase	18170324	GO:0006096//glycolytic process;GO:0046835//carbohydrate phosphorylation;GO:0001678//cellular glucose homeostasis;	GO:0005623//obsolete cell;	GO:0004396//hexokinase activity;GO:0005524//ATP binding;GO:0005536//glucose binding;	ko05230(Central carbon metabolism in cancer);ko05131(Shigellosis);ko04973(Carbohydrate digestion and absorption);ko04930(Type II diabetes mellitus);ko04910(Insulin signaling pathway);ko04066(HIF-1 signaling pathway);ko00524(Neomycin, kanamycin and gentamicin biosynthesis);ko00521(Streptomycin biosynthesis);ko00520(Amino sugar and nucleotide sugar metabolism);ko00500(Starch and sucrose metabolism)…
CCM_06129	2055.54	682.822	-1.58994	1.26961e-05	0.000189698	NW_006271972.1	-	-	sordNOG15467;opiNOG50788;sordNOG08522	RS	-	hypothetical protein	18168144	-	-	-	-
CCM_06277	155.537	49.4444	-1.65337	1.27031e-05	0.000189698	NW_006271972.1	-	-	sordNOG06228	S	-	hypothetical protein	18168292	-	-	-	-
CCM_01333	2218.05	948.355	-1.22579	1.31896e-05	0.000196049	NW_006271969.1	GO:0008080	-	opiNOG62289;opiNOG45217;opiNOG65116	R	-	Acyl-CoA N-acyltransferase	18163364	-	-	GO:0008080//N-acetyltransferase activity;	-
CCM_01420	3852.72	1665.75	-1.2097	1.36386e-05	0.000201479	NW_006271969.1	GO:0005096;GO:0043547	K12488	sordNOG10063	T	sp|Q9UUE2|CSX2_SCHPO Protein csx2 OS=Schizosaccharomyces pombe (strain 972 / ATCC 24843) GN=csx2 PE=1 SV=1	ARF GTPase activator	18163451	GO:0043547//positive regulation of GTPase activity;	-	GO:0005096//GTPase activator activity;	ko04666(Fc gamma R-mediated phagocytosis);ko04144(Endocytosis)
CCM_04462	122.217	35.5201	-1.78274	1.38471e-05	0.000203932	NW_006271971.1	-	-	-	-	-	hypothetical protein	18166485	-	-	-	-
CCM_06156	13479.3	4130.14	-1.70648	1.38727e-05	0.000203997	NW_006271972.1	GO:0005739;GO:0009073;GO:0003849;GO:0005634;GO:0009423	K01626	opiNOG00265;sorNOG01062	E	sp|P34725|AROF_CANAX Phospho-2-dehydro-3-deoxyheptonate aldolase, phenylalanine-inhibited OS=Candida albicans GN=ARO3 PE=2 SV=1	phospho-2-dehydro-3-deoxyheptonate aldolase	18168171	GO:0009073//aromatic amino acid family biosynthetic process;GO:0009423//chorismate biosynthetic process;	GO:0005739//mitochondrion;GO:0005634//nucleus;	GO:0003849//3-deoxy-7-phosphoheptulonate synthase activity;	ko02024(Quorum sensing);ko00400(Phenylalanine, tyrosine and tryptophan biosynthesis)
CCM_00040	2003.67	870.537	-1.20266	1.39081e-05	0.000204204	NW_006271969.1	GO:0016021;GO:0055085;GO:0005215	K03457	sordNOG04979;sorNOG00555	FH	sp|Q10279|FUR4_SCHPO Uracil permease OS=Schizosaccharomyces pombe (strain 972 / ATCC 24843) GN=fur4 PE=1 SV=2	uracil permease	18162075	GO:0055085//transmembrane transport;	GO:0016021//integral component of membrane;	GO:0005215//transporter activity;	-
CCM_08572	744.952	232.859	-1.67769	1.45174e-05	0.000211857	NW_006271975.1	GO:0016021;GO:0000297;GO:0000329;GO:1903710;GO:1903711;GO:0005886;GO:0015606	-	sordNOG04984	R	sp|A0A161CLJ6|MRR1_MONRU Citrinin biosynthesis cluster MFS transporter mrr1 OS=Monascus ruber GN=mrr1 PE=3 SV=1	bicyclomycin resistance protein, putative	18170578	GO:1903710//spermine transmembrane transport;GO:1903711//spermidine transmembrane transport;	GO:0016021//integral component of membrane;GO:0000329//fungal-type vacuole membrane;GO:0005886//plasma membrane;	GO:0000297//spermine transmembrane transporter activity;GO:0015606//spermidine transmembrane transporter activity;	-
CCM_00175	619.555	251.305	-1.30179	1.46191e-05	0.000212696	NW_006271969.1	GO:0006357;GO:0003677;GO:0008270;GO:0005634;GO:0000981	-	opiNOG15736;sordNOG07825	SK	sp|A0A0E4AZF8|FSA6_FUSSF Fusarisetin A cluster transcription factor fsa6 OS=Fusarium sp. (strain FN080326) GN=fsa6 PE=4 SV=1	fungal specific transcription factor domain protein	18162210	GO:0006357//regulation of transcription by RNA polymerase II;	GO:0005634//nucleus;	GO:0003677//DNA binding;GO:0008270//zinc ion binding;GO:0000981//DNA-binding transcription factor activity, RNA polymerase II-specific;	-
CCM_07393	1357.46	503.704	-1.43026	1.47554e-05	0.000214355	NW_006271974.1	GO:0016021	-	hypNOG12443;opiNOG43218;sordNOG13376;sordNOG15647;opiNOG45755	S	-	hypothetical protein	18169404	-	GO:0016021//integral component of membrane;	-	-
CCM_06405	884.415	158.781	-2.47768	1.54981e-05	0.000223122	NW_006271972.1	-	-	-	-	-	hypothetical protein	18168419	-	-	-	-
CCM_05806	436.846	172.916	-1.33705	1.58353e-05	0.000227296	NW_006271972.1	GO:0000213;GO:0006388;GO:0090502	K15325	sorNOG05108;sordNOG14818	SJ	sp|Q7RY78|SEN15_NEUCR Probable tRNA-splicing endonuclease subunit tsp-1 OS=Neurospora crassa (strain ATCC 24698 / 74-OR23-1A / CBS 708.71 / DSM 1257 / FGSC 987) GN=tsp-1 PE=3 SV=1	hypothetical protein	18167824	GO:0006388//tRNA splicing, via endonucleolytic cleavage and ligation;GO:0090502//RNA phosphodiester bond hydrolysis, endonucleolytic;	-	GO:0000213//tRNA-intron endonuclease activity;	-
CCM_04293	1698.87	726.604	-1.22534	1.63708e-05	0.000233935	NW_006271971.1	-	-	opiNOG11155;sordNOG11712	R	sp|Q96CN4|EVI5L_HUMAN EVI5-like protein OS=Homo sapiens GN=EVI5L PE=1 SV=1	RabGAP/TBC	18166316	-	-	-	-
CCM_06568	5281.61	1614.77	-1.70965	1.64558e-05	0.0002348	NW_006271973.1	GO:2000251;GO:0000156;GO:0030295;GO:0004707;GO:0007234;GO:0042803;GO:0000167;GO:0010971;GO:0032872;GO:0005737;GO:0031435;GO:0031954;GO:1990315;GO:0032153	K11233	sordNOG10409;opiNOG04023	T	sp|P87323|MCS4_SCHPO Response regulator mcs4 OS=Schizosaccharomyces pombe (strain 972 / ATCC 24843) GN=mcs4 PE=4 SV=1	response regulator	18168582	GO:2000251//positive regulation of actin cytoskeleton reorganization;GO:0007234//osmosensory signaling via phosphorelay pathway;GO:0010971//positive regulation of G2/M transition of mitotic cell cycle;GO:0032872//regulation of stress-activated MAPK cascade;GO:0031954//positive regulation of protein autophosphorylation;	GO:0005737//cytoplasm;GO:1990315//Mcs4 RR-MAPKKK complex;GO:0032153//cell division site;	GO:0000156//phosphorelay response regulator activity;GO:0030295//protein kinase activator activity;GO:0004707//MAP kinase activity;GO:0042803//protein homodimerization activity;GO:0031435//mitogen-activated protein kinase kinase kinase binding;	ko04139(Mitophagy - yeast);ko04011(MAPK signaling pathway - yeast);ko02020(Two-component system)
CCM_00093	9341.59	3155.58	-1.56576	1.67015e-05	0.00023725	NW_006271969.1	GO:0016021;GO:0032153;GO:0051286;GO:0008270;GO:0000324	-	opiNOG07113;sordNOG04774	O	sp|Q1MTR5|YG66_SCHPO Uncharacterized RING finger membrane protein C15C4.06c OS=Schizosaccharomyces pombe (strain 972 / ATCC 24843) GN=SPBC15C4.06c PE=4 SV=1	RING finger domain-containing protein	18162128	-	GO:0016021//integral component of membrane;GO:0032153//cell division site;GO:0051286//cell tip;GO:0000324//fungal-type vacuole;	GO:0008270//zinc ion binding;	-
CCM_00161	2186.67	948.062	-1.20568	1.75819e-05	0.000249021	NW_006271969.1	GO:0005525;GO:0007264;GO:0005829;GO:0005634;GO:0005975;GO:0004553	-	sordNOG04952	U	sp|O13876|YPT4_SCHPO GTP-binding protein ypt4 OS=Schizosaccharomyces pombe (strain 972 / ATCC 24843) GN=ypt4 PE=3 SV=1	rab like protein	18162196	GO:0007264//small GTPase mediated signal transduction;GO:0005975//carbohydrate metabolic process;	GO:0005829//cytosol;GO:0005634//nucleus;	GO:0005525//GTP binding;GO:0004553//hydrolase activity, hydrolyzing O-glycosyl compounds;	-
CCM_04730	2332.49	1018.13	-1.19595	1.78764e-05	0.00025282	NW_006271971.1	GO:0050660;GO:0055114;GO:0016614	-	sordNOG05840;opiNOG22621;COG2303	RE	sp|Q9WWW2|ALKJ_PSEPU Alcohol dehydrogenase [acceptor] OS=Pseudomonas putida GN=alkJ PE=3 SV=1	glucose dehydrogenase, putative	18166751	GO:0055114//obsolete oxidation-reduction process;	-	GO:0050660//flavin adenine dinucleotide binding;GO:0016614//oxidoreductase activity, acting on CH-OH group of donors;	-
CCM_08921	485.778	176.398	-1.46146	1.81956e-05	0.00025624	NW_006271975.1	GO:0016884	K01426	COG0154;sorNOG07359;sordNOG08113;sordNOG07417	J	sp|Q9URY4|YI01_SCHPO Putative amidase C869.01 OS=Schizosaccharomyces pombe (strain 972 / ATCC 24843) GN=SPAC869.01 PE=3 SV=1	amidase, putative	18170926	-	-	GO:0016884//carbon-nitrogen ligase activity, with glutamine as amido-N-donor;	ko00643(Styrene degradation);ko00627(Aminobenzoate degradation);ko00380(Tryptophan metabolism);ko00360(Phenylalanine metabolism);ko00330(Arginine and proline metabolism)
CCM_07635	516.756	206.067	-1.32637	1.81982e-05	0.00025624	NW_006271974.1	GO:0006508;GO:0004252	-	sordNOG09455;opiNOG15058	O	sp|L8FSM5|SUB2_PSED2 Subtilisin-like protease 2 OS=Pseudogymnoascus destructans (strain ATCC MYA-4855 / 20631-21) GN=SP2 PE=1 SV=1	oryzin precursor	18169646	GO:0006508//proteolysis;	-	GO:0004252//serine-type endopeptidase activity;	-
CCM_03073	874.226	367.27	-1.25117	1.8391e-05	0.000258477	NW_006271970.1	GO:0003677;GO:0006355;GO:0005634;GO:0003700;GO:0005507	-	sordNOG06698;opiNOG23576;opiNOG43382;sorNOG00790	SK	sp|P45815|CRF1_YARLI Copper resistance protein CRF1 OS=Yarrowia lipolytica (strain CLIB 122 / E 150) GN=CRF1 PE=4 SV=1	Copper fist DNA binding domain protein	18165100	GO:0006355//regulation of transcription, DNA-templated;	GO:0005634//nucleus;	GO:0003677//DNA binding;GO:0003700//DNA-binding transcription factor activity;GO:0005507//copper ion binding;	-
CCM_00453	1205.96	515.034	-1.22744	1.89355e-05	0.000265456	NW_006271969.1	GO:0000981;GO:0005634;GO:0006357;GO:0003677;GO:0008270	-	opiNOG32421	S	sp|Q9P6I9|YHDD_SCHPO Uncharacterized transcriptional regulatory protein C1683.13c OS=Schizosaccharomyces pombe (strain 972 / ATCC 24843) GN=SPBC1683.13c PE=1 SV=1	C6 transcription factor (UaY), putative	18162488	GO:0006357//regulation of transcription by RNA polymerase II;	GO:0005634//nucleus;	GO:0000981//DNA-binding transcription factor activity, RNA polymerase II-specific;GO:0003677//DNA binding;GO:0008270//zinc ion binding;	-
CCM_01643	944.129	88.8747	-3.40914	1.89988e-05	0.00026557	NW_006271969.1	GO:0004190;GO:0006508	-	sorNOG07465;sordNOG09201;opiNOG06731	O	sp|B8NLY9|PEPA_ASPFN Aspergillopepsin-1 OS=Aspergillus flavus (strain ATCC 200026 / FGSC A1120 / NRRL 3357 / JCM 12722 / SRRC 167) GN=pepA PE=3 SV=1	penicillopepsin	18163673	GO:0006508//proteolysis;	-	GO:0004190//aspartic-type endopeptidase activity;	-
CCM_06346	9617.02	4259.74	-1.17482	1.91661e-05	0.000267518	NW_006271972.1	GO:0000166;GO:0003676	K13195	sordNOG13873;sordNOG15699	R	sp|Q14011|CIRBP_HUMAN Cold-inducible RNA-binding protein OS=Homo sapiens GN=CIRBP PE=1 SV=1	glycine-rich RNA-binding protein	18168360	-	-	GO:0000166//nucleotide binding;GO:0003676//nucleic acid binding;	-
CCM_02276	500.015	199.607	-1.32481	1.95094e-05	0.000271522	NW_006271970.1	-	-	-	-	-	hypothetical protein	18164303	-	-	-	-
CCM_01254	2282.78	1003.59	-1.18562	2.04662e-05	0.000282792	NW_006271969.1	-	-	sordNOG06865	S	-	hypothetical protein	18163285	-	-	-	-
CCM_00746	875.191	371.628	-1.23574	2.05339e-05	0.000283321	NW_006271969.1	GO:0035064;GO:0090065;GO:0003727;GO:0043494;GO:0045141;GO:0034507;GO:1902368;GO:0051315;GO:0034613;GO:0030466;GO:0000122;GO:0031048;GO:0044732;GO:0007535;GO:0003697;GO:0046974;GO:0000183;GO:0051567;GO:0008270;GO:0003690	K11419	opiNOG05924	B	sp|Q8X225|DIM5_NEUCR Histone-lysine N-methyltransferase, H3 lysine-9 specific dim-5 OS=Neurospora crassa (strain ATCC 24698 / 74-OR23-1A / CBS 708.71 / DSM 1257 / FGSC 987) GN=dim-5 PE=1 SV=2	histone-lysine N-methyltransferase	18162780	GO:0090065//regulation of production of siRNA involved in RNA interference;GO:0045141//meiotic telomere clustering;GO:0051315//attachment of mitotic spindle microtubules to kinetochore;GO:0034613//cellular protein localization;GO:0030466//silent mating-type cassette heterochromatin assembly;GO:0000122//negative regulation of transcription by RNA polymerase II;GO:0031048//heterochromatin assembly …	GO:0043494//CLRC complex;GO:0034507//chromosome, centromeric outer repeat region;GO:0044732//mitotic spindle pole body;	GO:0035064//methylated histone binding;GO:0003727//single-stranded RNA binding;GO:0003697//single-stranded DNA binding;GO:0046974//histone methyltransferase activity (H3-K9 specific);GO:0008270//zinc ion binding;GO:0003690//double-stranded DNA binding;	ko00310(Lysine degradation)
CCM_05869	150.826	48.9988	-1.62206	2.07597e-05	0.000285617	NW_006271972.1	GO:0000287;GO:0016831;GO:0030976	K01568	opiNOG49061;opiNOG49102	EH	sp|P51844|PDC_ASPPA Pyruvate decarboxylase OS=Aspergillus parasiticus GN=pdcA PE=3 SV=1	pyruvate decarboxylase, putative	18167887	-	-	GO:0000287//magnesium ion binding;GO:0016831//carboxy-lyase activity;GO:0030976//thiamine pyrophosphate binding;	ko00010(Glycolysis / Gluconeogenesis)
CCM_09197	683.188	17.2859	-5.30462	2.11621e-05	0.000289658	NW_006271976.1	-	-	-	-	-	hypothetical protein	18171200	-	-	-	-
CCM_06339	109.09	29.7101	-1.87649	2.23623e-05	0.000303326	NW_006271972.1	-	-	-	-	-	hypothetical protein	18168353	-	-	-	-
CCM_04348	598.575	151.837	-1.97901	2.25977e-05	0.000306087	NW_006271971.1	GO:0016021	-	-	-	-	putative membrane protein	18166371	-	GO:0016021//integral component of membrane;	-	-
CCM_04904	720.405	302.033	-1.2541	2.30638e-05	0.000311524	NW_006271971.1	GO:0046872	-	sordNOG13158	R	-	hypothetical protein	18166925	-	-	GO:0046872//metal ion binding;	-
CCM_03827	851.176	336.897	-1.33715	2.37762e-05	0.000319352	NW_006271971.1	GO:0016021;GO:0055085	-	opiNOG06218	R	sp|Q9HDX4|MFC1_SCHPO Uncharacterized transporter mfc1 OS=Schizosaccharomyces pombe (strain 972 / ATCC 24843) GN=mfc1 PE=3 SV=2	MFS transporter	18165850	GO:0055085//transmembrane transport;	GO:0016021//integral component of membrane;	-	-
CCM_05854	6067.27	2726.56	-1.15397	2.39105e-05	0.000319816	NW_006271972.1	GO:0004637;GO:0046872;GO:0005829;GO:0009113;GO:0004641;GO:0006189;GO:0005524	K11788	sordNOG11160	F	sp|Q99148|PUR2_YARLI Bifunctional purine biosynthetic protein ADE1 OS=Yarrowia lipolytica (strain CLIB 122 / E 150) GN=ADE1 PE=3 SV=1	bifunctional purine biosynthetic protein Ade1, putative	18167872	GO:0009113//purine nucleobase biosynthetic process;GO:0006189//'de novo' IMP biosynthetic process;	GO:0005829//cytosol;	GO:0004637//phosphoribosylamine-glycine ligase activity;GO:0046872//metal ion binding;GO:0004641//phosphoribosylformylglycinamidine cyclo-ligase activity;GO:0005524//ATP binding;	ko00230(Purine metabolism)
CCM_04383	899.894	383.798	-1.22941	2.49546e-05	0.000333318	NW_006271971.1	-	-	opiNOG35624;sordNOG11897;sordNOG05072	SI	-	hypothetical protein	18166406	-	-	-	-
CCM_07015	4263.65	1904.54	-1.16265	2.58624e-05	0.00034306	NW_006271973.1	GO:0016021	-	necNOG08083;hypNOG02414;sorNOG04947	S	-	hypothetical protein	18169026	-	GO:0016021//integral component of membrane;	-	-
CCM_07788	1350.01	589.163	-1.19624	2.62195e-05	0.000346364	NW_006271974.1	GO:0016021	-	sordNOG06597	S	-	hypothetical protein	18169798	-	GO:0016021//integral component of membrane;	-	-
CCM_00441	2168.35	956.585	-1.18064	2.64522e-05	0.000348959	NW_006271969.1	GO:0016787;GO:0016021	K14642	opiNOG02589;sordNOG05706	F	sp|P40009|YND1_YEAST Golgi apyrase OS=Saccharomyces cerevisiae (strain ATCC 204508 / S288c) GN=YND1 PE=1 SV=1	nucleoside diphosphatase (Ynd1), putative	18162476	-	GO:0016021//integral component of membrane;	GO:0016787//hydrolase activity;	ko00240(Pyrimidine metabolism);ko00230(Purine metabolism)
CCM_03530	471.807	193.816	-1.28351	2.77464e-05	0.000363044	NW_006271970.1	GO:0016021	-	opiNOG70343;fuNOG23719;eurotNOG00684;KOG3098	S	sp|Q56WD3|UN931_ARATH UNC93-like protein 1 OS=Arabidopsis thaliana GN=At1g18000 PE=2 SV=2	MFS transporter, putative	18165556	-	GO:0016021//integral component of membrane;	-	-
CCM_00869	6774.38	2805.44	-1.27186	2.79242e-05	0.000364378	NW_006271969.1	GO:0016021	-	sordNOG10795;hypNOG01272;opiNOG22300;necNOG06846	S	sp|D4AYG1|KLDC1_ARTBC Kelch repeat-containing protein ARB_01230 OS=Arthroderma benhamiae (strain ATCC MYA-4681 / CBS 112371) GN=ARB_01230 PE=1 SV=1	Galactose oxidase/kelch, beta-propeller	18162903	-	GO:0016021//integral component of membrane;	-	-
CCM_06452	116.868	35.1606	-1.73285	2.80505e-05	0.000365037	NW_006271973.1	GO:0055085;GO:0005215;GO:0016021	-	necNOG12699;sordNOG04251	R	sp|G3XMC9|AZAK_ASPNA Efflux pump azaK OS=Aspergillus niger (strain ATCC 1015 / CBS 113.46 / FGSC A1144 / LSHB Ac4 / NCTC 3858a / NRRL 328 / USDA 3528.7) GN=azaK PE=2 SV=1	Major facilitator superfamily transporter	18168466	GO:0055085//transmembrane transport;	GO:0016021//integral component of membrane;	GO:0005215//transporter activity;	-
CCM_03045	76168.2	32802.7	-1.21537	3.0349e-05	0.000393881	NW_006271970.1	GO:0042183;GO:0008863;GO:0055114;GO:0016616;GO:0005829;GO:0051287	K00122	opiNOG04791;sordNOG10986;sorNOG03752	C	sp|Q07103|FDH_NEUCR Formate dehydrogenase OS=Neurospora crassa (strain ATCC 24698 / 74-OR23-1A / CBS 708.71 / DSM 1257 / FGSC 987) GN=fdh PE=2 SV=1	formate dehydrogenase	18165072	GO:0042183//formate catabolic process;GO:0055114//obsolete oxidation-reduction process;	GO:0005829//cytosol;	GO:0008863//formate dehydrogenase (NAD+) activity;GO:0016616//oxidoreductase activity, acting on the CH-OH group of donors, NAD or NADP as acceptor;GO:0051287//NAD binding;	ko00680(Methane metabolism);ko00630(Glyoxylate and dicarboxylate metabolism)
CCM_07897	11837.7	5221.8	-1.18077	3.1129e-05	0.000403461	NW_006271974.1	GO:0035556;GO:0034644;GO:0004871;GO:0016042;GO:0005829;GO:0004435	K05857	opiNOG00706;sordNOG08883	I	sp|P40977|PLC1_SCHPO 1-phosphatidylinositol 4,5-bisphosphate phosphodiesterase 1 OS=Schizosaccharomyces pombe (strain 972 / ATCC 24843) GN=plc1 PE=1 SV=1	PLC-like phosphodiesterase	18169907	GO:0035556//intracellular signal transduction;GO:0034644//cellular response to UV;GO:0016042//lipid catabolic process;	GO:0005829//cytosol;	GO:0004871//obsolete signal transducer activity;GO:0004435//phosphatidylinositol phospholipase C activity;	ko05131(Shigellosis);ko04933(AGE-RAGE signaling pathway in diabetic complications);ko04919(Thyroid hormone signaling pathway);ko04070(Phosphatidylinositol signaling system);ko04020(Calcium signaling pathway);ko00562(Inositol phosphate metabolism)
CCM_08243	231.552	67.6932	-1.77426	3.20921e-05	0.000413712	NW_006271974.1	GO:0005524	-	opiNOG54982	O	sp|Q54HY8|BCS1A_DICDI Probable mitochondrial chaperone BCS1-A OS=Dictyostelium discoideum GN=bcs1la PE=3 SV=1	mitochondrial chaperone bcs1, putative	18170251	-	-	GO:0005524//ATP binding;	-
CCM_03307	1404.49	486.367	-1.52993	3.28822e-05	0.0004222	NW_006271970.1	-	-	hypNOG04906;sordNOG08161;sordNOG09520	RS	-	hypothetical protein	18165333	-	-	-	-
CCM_06409	763.036	325.179	-1.23052	3.34181e-05	0.000428509	NW_006271972.1	-	-	sorNOG07538;opiNOG07711	Q	sp|Q8NBN7|RDH13_HUMAN Retinol dehydrogenase 13 OS=Homo sapiens GN=RDH13 PE=1 SV=2	short-chain dehydrogenase, putative	18168423	-	-	-	-
CCM_09227	274.955	105.743	-1.37863	3.36158e-05	0.000429898	NW_006271976.1	GO:0008270;GO:0006357;GO:0005634;GO:0000981	-	eurotNOG11284;opiNOG58861;necNOG11256	S	-	Fungal transcriptional regulatory protein	18171230	GO:0006357//regulation of transcription by RNA polymerase II;	GO:0005634//nucleus;	GO:0008270//zinc ion binding;GO:0000981//DNA-binding transcription factor activity, RNA polymerase II-specific;	-
CCM_00871	414111	66886	-2.63024	3.45694e-05	0.000440336	NW_006271969.1	-	-	-	-	-	hypothetical protein	18162905	-	-	-	-
CCM_03386	766.854	330.786	-1.21305	3.46602e-05	0.000440909	NW_006271970.1	-	-	necNOG09505;hypNOG09532	S	-	hypothetical protein	18165412	-	-	-	-
CCM_00531	586.701	246.42	-1.25151	3.67321e-05	0.000462979	NW_006271969.1	-	-	-	-	-	hypothetical protein	18162566	-	-	-	-
CCM_01277	1507.21	671.08	-1.16733	3.88773e-05	0.000488098	NW_006271969.1	GO:0005509;GO:0004571;GO:0008152;GO:0016021	K01230	sordNOG04420;sorNOG04347;opiNOG23201	G	sp|P39098|MA1A2_MOUSE Mannosyl-oligosaccharide 1,2-alpha-mannosidase IB OS=Mus musculus GN=Man1a2 PE=1 SV=1	class I alpha-mannosidase	18163308	GO:0008152//metabolic process;	GO:0016021//integral component of membrane;	GO:0005509//calcium ion binding;GO:0004571//mannosyl-oligosaccharide 1,2-alpha-mannosidase activity;	ko04141(Protein processing in endoplasmic reticulum);ko00513(Various types of N-glycan biosynthesis);ko00510(N-Glycan biosynthesis)
CCM_00343	12934.7	5884.79	-1.13618	3.90192e-05	0.000489241	NW_006271969.1	GO:0042802;GO:0001069;GO:0017148;GO:0006415;GO:0008143;GO:0031370;GO:0003729;GO:0005634;GO:0000993;GO:2000805;GO:0000166;GO:0006406;GO:0000398;GO:0032968;GO:0005737	-	COG0724;sordNOG11143;sordNOG06982	AR	sp|P78814|SRP2_SCHPO Pre-mRNA-splicing factor srp2 OS=Schizosaccharomyces pombe (strain 972 / ATCC 24843) GN=srp2 PE=1 SV=2	Nucleotide-binding, alpha-beta plait	18162378	GO:0017148//negative regulation of translation;GO:0006415//translational termination;GO:2000805//negative regulation of termination of RNA polymerase II transcription, poly(A)-coupled;GO:0006406//mRNA export from nucleus;GO:0000398//mRNA splicing, via spliceosome;GO:0032968//positive regulation of transcription elongation from RNA polymerase II promoter;	GO:0005634//nucleus;GO:0005737//cytoplasm;	GO:0042802//identical protein binding;GO:0001069//regulatory region RNA binding;GO:0008143//poly(A) binding;GO:0031370//eukaryotic initiation factor 4G binding;GO:0003729//mRNA binding;GO:0000993//RNA polymerase II complex binding;GO:0000166//nucleotide binding;	-
CCM_03628	1453.5	643.64	-1.1752	3.98449e-05	0.000498294	NW_006271971.1	GO:0003677;GO:0006357;GO:0008270;GO:0000981;GO:0005634	-	opiNOG18085;opiNOG51662	SK	sp|Q9P7H9|YIT3_SCHPO Uncharacterized transcriptional regulatory protein C105.03c OS=Schizosaccharomyces pombe (strain 972 / ATCC 24843) GN=SPAC105.03c PE=3 SV=1	fungal specific transcription factor domain protein	18165654	GO:0006357//regulation of transcription by RNA polymerase II;	GO:0005634//nucleus;	GO:0003677//DNA binding;GO:0008270//zinc ion binding;GO:0000981//DNA-binding transcription factor activity, RNA polymerase II-specific;	-
CCM_03272	1101.93	487.87	-1.17546	4.20343e-05	0.000524312	NW_006271970.1	GO:0008138;GO:0035335;GO:0004725	-	sordNOG13910;opiNOG39347	V	sp|Q9BY84|DUS16_HUMAN Dual specificity protein phosphatase 16 OS=Homo sapiens GN=DUSP16 PE=1 SV=1	Dual specificity phosphatase	18165298	GO:0035335//peptidyl-tyrosine dephosphorylation;	-	GO:0008138//protein tyrosine/serine/threonine phosphatase activity;GO:0004725//protein tyrosine phosphatase activity;	-
CCM_08148	1196.82	529.161	-1.17743	4.28943e-05	0.000534345	NW_006271974.1	-	-	opiNOG21224;opiNOG43520;sordNOG10860	S	-	hypothetical protein	18170157	-	-	-	-
CCM_06730	1623.11	727.27	-1.1582	4.42447e-05	0.000548585	NW_006271973.1	GO:0102483;GO:0008422;GO:0030245	K05349	sordNOG10643	G	sp|A1CA51|BGLI_ASPCL Probable beta-glucosidase I OS=Aspergillus clavatus (strain ATCC 1007 / CBS 513.65 / DSM 816 / NCTC 3887 / NRRL 1) GN=bglI PE=3 SV=1	beta-glucosidase	18168744	GO:0030245//cellulose catabolic process;	-	GO:0102483//scopolin beta-glucosidase activity;GO:0008422//beta-glucosidase activity;	ko00940(Phenylpropanoid biosynthesis);ko00500(Starch and sucrose metabolism);ko00460(Cyanoamino acid metabolism)
CCM_06192	7239.89	3302.42	-1.13244	4.4574e-05	0.000550987	NW_006271972.1	GO:0008236;GO:0006508	-	sordNOG10027	O	sp|B0XRV0|DPP5_ASPFC Dipeptidyl-peptidase 5 OS=Neosartorya fumigata (strain CEA10 / CBS 144.89 / FGSC A1163) GN=AFUB_024920 PE=1 SV=1	oligopeptidase family protein	18168207	GO:0006508//proteolysis;	-	GO:0008236//serine-type peptidase activity;	-
CCM_07510	7804.12	3632.82	-1.10315	4.46879e-05	0.000551686	NW_006271974.1	GO:0003824;GO:0008152	-	sordNOG07575;opiNOG17163	S	sp|Q9ASR4|BCAL2_ARATH Branched-chain-amino-acid aminotransferase-like protein 2 OS=Arabidopsis thaliana GN=At5g27410 PE=2 SV=1	hypothetical protein	18169521	GO:0008152//metabolic process;	-	GO:0003824//catalytic activity;	-
CCM_01126	8120.2	3708.31	-1.13075	4.56307e-05	0.000561882	NW_006271969.1	GO:0000160;GO:0005622;GO:0005524;GO:0004674;GO:0006468	K12767	sordNOG11561	T	sp|P43565|RIM15_YEAST Serine/threonine-protein kinase RIM15 OS=Saccharomyces cerevisiae (strain ATCC 204508 / S288c) GN=RIM15 PE=1 SV=1	serine threonine protein kinase, putative	18163158	GO:0000160//phosphorelay signal transduction system;GO:0006468//protein phosphorylation;	GO:0005622//intracellular anatomical structure;	GO:0005524//ATP binding;GO:0004674//protein serine/threonine kinase activity;	ko04213(Longevity regulating pathway - multiple species);ko04138(Autophagy - yeast);ko04113(Meiosis - yeast)
CCM_00187	609.262	260.812	-1.22405	4.57843e-05	0.000563054	NW_006271969.1	GO:0003993;GO:0046872;GO:0016311	K22390	opiNOG03139;sorNOG06777;sordNOG10471	G	sp|Q12546|PPA_ASPFI Acid phosphatase OS=Aspergillus ficuum GN=aphA PE=1 SV=1	metallophosphoesterase	18162222	GO:0016311//dephosphorylation;	-	GO:0003993//acid phosphatase activity;GO:0046872//metal ion binding;	-
CCM_09169	6863.86	3216.25	-1.09364	4.58583e-05	0.000563243	NW_006271976.1	GO:0003991;GO:0005739;GO:0051287;GO:0006526;GO:0003942;GO:0055114;GO:0016310	-	sorNOG02879;opiNOG02311	E	sp|P54898|ARG56_NEUCR Protein arg-6, mitochondrial OS=Neurospora crassa (strain ATCC 24698 / 74-OR23-1A / CBS 708.71 / DSM 1257 / FGSC 987) GN=arg-6 PE=1 SV=2	arg-6 protein	18171172	GO:0006526//arginine biosynthetic process;GO:0055114//obsolete oxidation-reduction process;GO:0016310//phosphorylation;	GO:0005739//mitochondrion;	GO:0003991//acetylglutamate kinase activity;GO:0051287//NAD binding;GO:0003942//N-acetyl-gamma-glutamyl-phosphate reductase activity;	-
CCM_06326	440.796	184.006	-1.26036	4.62957e-05	0.000567167	NW_006271972.1	GO:0016020;GO:0016773;GO:0005524	-	onyNOG08334;opiNOG40369	S	-	alpha-galactosidase A precursor	18168340	-	GO:0016020//membrane;	GO:0016773//phosphotransferase activity, alcohol group as acceptor;GO:0005524//ATP binding;	-
CCM_07350	1284.61	573.44	-1.16362	4.63722e-05	0.000567381	NW_006271974.1	GO:0016884	K01426	opiNOG01013;sordNOG05453	JTI	sp|P08158|AMDS_EMENI Acetamidase OS=Emericella nidulans (strain FGSC A4 / ATCC 38163 / CBS 112.46 / NRRL 194 / M139) GN=amdS PE=2 SV=1	acetamidase	18169361	-	-	GO:0016884//carbon-nitrogen ligase activity, with glutamine as amido-N-donor;	ko00643(Styrene degradation);ko00627(Aminobenzoate degradation);ko00380(Tryptophan metabolism);ko00360(Phenylalanine metabolism);ko00330(Arginine and proline metabolism)
CCM_03493	1464.81	661.862	-1.14611	4.66815e-05	0.000569825	NW_006271970.1	GO:0004672;GO:0006468;GO:0005524	-	eurotNOG07245;opiNOG31647;sordNOG05025	T	sp|Q45FA5|SRPK_PHYPO Serine/threonine-protein kinase SRPK OS=Physarum polycephalum PE=1 SV=1	protein kinase, putative	18165519	GO:0006468//protein phosphorylation;	-	GO:0004672//protein kinase activity;GO:0005524//ATP binding;	-
CCM_04300	886.208	374.888	-1.24118	4.67368e-05	0.000569825	NW_006271971.1	GO:0055085;GO:0016021	K19792	opiNOG04453;COG5478;sordNOG08180	SP	sp|P40988|FET4_YEAST Low-affinity Fe(2+) transport protein OS=Saccharomyces cerevisiae (strain ATCC 204508 / S288c) GN=FET4 PE=1 SV=2	low affinity iron transporter, putative	18166323	GO:0055085//transmembrane transport;	GO:0016021//integral component of membrane;	-	-
CCM_01855	3019.33	1370.51	-1.13952	4.67497e-05	0.000569825	NW_006271969.1	-	-	opiNOG24658;opiNOG29998;sordNOG11607	RZ	sp|P53907|YNO4_YEAST Uncharacterized protein YNL144C OS=Saccharomyces cerevisiae (strain ATCC 204508 / S288c) GN=YNL144C PE=1 SV=1	PH domain containing protein	18163884	-	-	-	-
CCM_08634	1095.07	423.383	-1.37098	4.83492e-05	0.000584873	NW_006271975.1	GO:0016021;GO:0055114;GO:0050660;GO:0016614;GO:0016779;GO:0016628	-	sordNOG05584;opiNOG07703	R	sp|Q60HC5|DHC24_MACFA Delta(24)-sterol reductase OS=Macaca fascicularis GN=DHCR24 PE=2 SV=2	galactose-1-phosphate uridylyltransferase	18170640	GO:0055114//obsolete oxidation-reduction process;	GO:0016021//integral component of membrane;	GO:0050660//flavin adenine dinucleotide binding;GO:0016614//oxidoreductase activity, acting on CH-OH group of donors;GO:0016779//nucleotidyltransferase activity;GO:0016628//oxidoreductase activity, acting on the CH-CH group of donors, NAD or NADP as acceptor;	-
CCM_00850	1466.08	660.642	-1.15003	4.89191e-05	0.000591024	NW_006271969.1	GO:0016021;GO:0016740	-	hypNOG04935;opiNOG10783;necNOG07879	S	-	acetyltransferase, GNAT family	18162884	-	GO:0016021//integral component of membrane;	GO:0016740//transferase activity;	-
CCM_02277	5209.62	1830.23	-1.50915	5.04856e-05	0.000608421	NW_006271970.1	-	-	opiNOG30334;opiNOG24997;sorNOG04412	S	-	hypothetical protein	18164304	-	-	-	-
CCM_04705	1066.92	476.997	-1.1614	5.36153e-05	0.000640519	NW_006271971.1	-	-	sordNOG05605;opiNOG01863;opiNOG35299	SR	sp|D4B0N9|6PGL_ARTBC Probable 6-phosphogluconolactonase ARB_02015 OS=Arthroderma benhamiae (strain ATCC MYA-4681 / CBS 112371) GN=ARB_02015 PE=1 SV=1	3-carboxymuconate cyclase	18166727	-	-	-	-
CCM_00532	4243.32	1972.16	-1.10542	5.54593e-05	0.00065846	NW_006271969.1	-	-	opiNOG00344;sordNOG05533	R	-	CASC3/Barentsz domain-containing protein	18162567	-	-	-	-
CCM_03340	362.546	149.505	-1.27797	5.57473e-05	0.000659437	NW_006271970.1	GO:0032259;GO:0008171	-	sordNOG08968;sorNOG01824;opiNOG22306	SR	sp|D7PI16|GSFB_PENAE O-methyltransferase gsfB OS=Penicillium aethiopicum GN=gsfB PE=1 SV=1	O-methyltransferase, putative	18165366	GO:0032259//methylation;	-	GO:0008171//O-methyltransferase activity;	-
CCM_00370	20635.3	8882.48	-1.21608	5.73297e-05	0.000673187	NW_006271969.1	-	-	-	-	-	hypothetical protein	18162405	-	-	-	-
CCM_07250	1667.87	751.347	-1.15045	5.82429e-05	0.000682243	NW_006271973.1	-	-	eurotNOG08493;opiNOG49032	S	-	hypothetical protein	18169261	-	-	-	-
CCM_01895	1816.23	829.619	-1.13043	5.88755e-05	0.000687978	NW_006271969.1	GO:0016787;GO:0016491;GO:0055114;GO:0010181	K01049	opiNOG59107;sordNOG10938	T	sp|Q29499|ACES_RABIT Acetylcholinesterase (Fragment) OS=Oryctolagus cuniculus GN=ACHE PE=2 SV=1	para-nitrobenzyl esterase	18163924	GO:0055114//obsolete oxidation-reduction process;	-	GO:0016787//hydrolase activity;GO:0016491//oxidoreductase activity;GO:0010181//FMN binding;	ko04725(Cholinergic synapse);ko00564(Glycerophospholipid metabolism)
CCM_07976	2205.66	788.746	-1.48358	6.03992e-05	0.000701521	NW_006271974.1	GO:0006357;GO:0003677;GO:0008270;GO:0000981;GO:0005634	-	opiNOG51621	K	sp|Q1ERI1|CTNR_MONPU Citrinin biosynthesis transcriptional activator ctnR OS=Monascus purpureus GN=ctnR PE=3 SV=1	C6 transcription factor, putative	18169986	GO:0006357//regulation of transcription by RNA polymerase II;	GO:0005634//nucleus;	GO:0003677//DNA binding;GO:0008270//zinc ion binding;GO:0000981//DNA-binding transcription factor activity, RNA polymerase II-specific;	-
CCM_01988	258.194	81.8841	-1.6568	6.09144e-05	0.000706651	NW_006271970.1	-	-	-	-	-	hypothetical protein	18164017	-	-	-	-
CCM_08629	35.3596	4.29023	-3.04298	6.1269e-05	0.000709054	NW_006271975.1	GO:0016021	-	eurotNOG12799	S	-	hypothetical protein	18170635	-	GO:0016021//integral component of membrane;	-	-
CCM_02086	879.987	394.957	-1.15579	6.1805e-05	0.00071354	NW_006271970.1	GO:0030246;GO:0016787;GO:0005975	-	sorNOG03144;sordNOG09963	R	sp|D4ATR3|A7629_ARTBC Uncharacterized secreted glycosidase ARB_07629 OS=Arthroderma benhamiae (strain ATCC MYA-4681 / CBS 112371) GN=ARB_07629 PE=1 SV=1	alpha-1,2-mannosidase family protein, putative	18164115	GO:0005975//carbohydrate metabolic process;	-	GO:0030246//carbohydrate binding;GO:0016787//hydrolase activity;	-
CCM_06534	1801.54	820.679	-1.13434	6.31464e-05	0.000725542	NW_006271973.1	GO:0055114;GO:0016491	-	eurotNOG10263;opiNOG55842	R	-	FAD dependent oxidoreductase	18168548	GO:0055114//obsolete oxidation-reduction process;	-	GO:0016491//oxidoreductase activity;	-
CCM_08268	10320	4500.21	-1.19738	6.50873e-05	0.000745172	NW_006271975.1	-	-	sorNOG02136;sorNOG06010;opiNOG66543	S	-	hypothetical protein	18170276	-	-	-	-
CCM_02098	507.64	217.576	-1.22228	6.53308e-05	0.00074707	NW_006271970.1	GO:0022891;GO:0008643;GO:0055085;GO:0016021	-	KOG0254;NOG28802;opiNOG07301;opiNOG01804	GR	sp|P39932|STL1_YEAST Sugar transporter STL1 OS=Saccharomyces cerevisiae (strain ATCC 204508 / S288c) GN=STL1 PE=1 SV=2	MFS sugar transporter, putative	18164127	GO:0008643//carbohydrate transport;GO:0055085//transmembrane transport;	GO:0016021//integral component of membrane;	-	-
CCM_03250	6382.31	2986.22	-1.09576	6.64144e-05	0.00075766	NW_006271970.1	GO:0008654;GO:0016780;GO:0016021	K00993	opiNOG02915;sordNOG07294	I	sp|O13901|YF3A_SCHPO Uncharacterized CDP-alcohol phosphatidyltransferase class-I family protein C22A12.10 OS=Schizosaccharomyces pombe (strain 972 / ATCC 24843) GN=SPAC22A12.10 PE=3 SV=1	ethanolaminephosphotransferase	18165276	GO:0008654//phospholipid biosynthetic process;	GO:0016021//integral component of membrane;	GO:0016780//phosphotransferase activity, for other substituted phosphate groups;	ko00565(Ether lipid metabolism);ko00564(Glycerophospholipid metabolism);ko00440(Phosphonate and phosphinate metabolism)
CCM_04922	4346.51	2034.18	-1.09541	6.81279e-05	0.000775368	NW_006271971.1	GO:0016021;GO:0055085	-	opiNOG00469;sordNOG10660	G	sp|Q9P6J0|YHDC_SCHPO Uncharacterized transporter C1683.12 OS=Schizosaccharomyces pombe (strain 972 / ATCC 24843) GN=SPBC1683.12 PE=3 SV=1	Major facilitator superfamily transporter	18166943	GO:0055085//transmembrane transport;	GO:0016021//integral component of membrane;	-	-
CCM_06695	808.587	363.291	-1.15428	6.92086e-05	0.000786736	NW_006271973.1	GO:0020037;GO:0051213;GO:0055114	K00463	NOG03527;sordNOG04508	EI	sp|P47125|I23O_YEAST Indoleamine 2,3-dioxygenase OS=Saccharomyces cerevisiae (strain ATCC 204508 / S288c) GN=BNA2 PE=1 SV=1	indoleamine 2,3-dioxygenase	18168709	GO:0055114//obsolete oxidation-reduction process;	-	GO:0020037//heme binding;GO:0051213//dioxygenase activity;	ko05143(African trypanosomiasis);ko00380(Tryptophan metabolism)
CCM_04519	4566.22	2128.17	-1.10139	6.97784e-05	0.000792277	NW_006271971.1	GO:0005525;GO:0005635;GO:0000001;GO:1990456;GO:0007264;GO:0055091;GO:0032865;GO:0005509;GO:0031307;GO:0005829;GO:0010821;GO:0003924	K07870	opiNOG04781	V	sp|Q4I2W2|GEM1_GIBZE Mitochondrial Rho GTPase 1 OS=Gibberella zeae (strain PH-1 / ATCC MYA-4620 / FGSC 9075 / NRRL 31084) GN=GEM1 PE=3 SV=1	mitochondrial Rho GTPase 1	18166542	GO:0000001//mitochondrion inheritance;GO:1990456//mitochondrion-endoplasmic reticulum membrane tethering;GO:0007264//small GTPase mediated signal transduction;GO:0055091//phospholipid homeostasis;GO:0010821//regulation of mitochondrion organization;	GO:0005635//nuclear envelope;GO:0032865//ERMES complex;GO:0031307//integral component of mitochondrial outer membrane;GO:0005829//cytosol;	GO:0005525//GTP binding;GO:0005509//calcium ion binding;GO:0003924//GTPase activity;	ko04214(Apoptosis - fly);ko04137(Mitophagy - animal)
CCM_02841	1014.67	454.401	-1.15897	7.1688e-05	0.000812042	NW_006271970.1	GO:0005634;GO:0016301;GO:0016310	K15901	opiNOG36285;sordNOG12552	K	sp|Q4ID21|CG121_GIBZE EKC/KEOPS complex subunit CGI121 OS=Gibberella zeae (strain PH-1 / ATCC MYA-4620 / FGSC 9075 / NRRL 31084) GN=CGI121 PE=3 SV=1	Kinase binding protein CGI-121	18164868	GO:0016310//phosphorylation;	GO:0005634//nucleus;	GO:0016301//kinase activity;	-
CCM_05549	2679.42	1050.78	-1.35046	7.32709e-05	0.000828021	NW_006271972.1	-	-	sordNOG15616;opiNOG33488	SR	sp|P59234|YIPL_SOLTU Protein yippee-like OS=Solanum tuberosum PE=2 SV=1	yippee family protein	18167567	-	-	-	-
CCM_06717	548.459	220.823	-1.3125	7.35144e-05	0.000828825	NW_006271973.1	GO:0051286;GO:0032153;GO:0005737	-	sorNOG00838;opiNOG25345;sordNOG05483;sordNOG11634	T	sp|Q96WV2|YJO2_SCHPO Uncharacterized PH domain-containing protein PB16A4.02c OS=Schizosaccharomyces pombe (strain 972 / ATCC 24843) GN=SPCPB16A4.02c PE=4 SV=2	PH domain containing protein	18168731	-	GO:0051286//cell tip;GO:0032153//cell division site;GO:0005737//cytoplasm;	-	-
CCM_02474	155.574	49.7109	-1.64597	7.5846e-05	0.000853113	NW_006271970.1	-	-	opiNOG31706;chaNOG07556;magNOG11498	S	-	hypothetical protein	18164501	-	-	-	-
CCM_00734	1185.4	539.241	-1.13637	7.61368e-05	0.000855383	NW_006271969.1	-	-	opiNOG18204;sordNOG04541	S	-	hypothetical protein	18162768	-	-	-	-
CCM_07381	52.0355	10.9239	-2.252	8.02618e-05	0.000898577	NW_006271974.1	GO:0005524;GO:0004637;GO:0046872;GO:0009113	-	opiNOG55254;COG0151;opiNOG00079	F	sp|P20772|PUR2_SCHPO Bifunctional purine biosynthetic protein ADE1 OS=Schizosaccharomyces pombe (strain 972 / ATCC 24843) GN=ade1 PE=3 SV=1	phosphoribosylamine-glycine ligase	18169392	GO:0009113//purine nucleobase biosynthetic process;	-	GO:0005524//ATP binding;GO:0004637//phosphoribosylamine-glycine ligase activity;GO:0046872//metal ion binding;	-
CCM_04206	1394.24	643.587	-1.11528	8.26582e-05	0.00092433	NW_006271971.1	-	-	sordNOG09168	S	-	hypothetical protein	18166229	-	-	-	-
CCM_06060	1955.02	911.314	-1.10117	8.30933e-05	0.000928117	NW_006271972.1	-	-	opiNOG38732;opiNOG56006;opiNOG49654	SR	sp|Q6G6M9|FLP_STAAS Protein flp OS=Staphylococcus aureus (strain MSSA476) GN=flp PE=3 SV=1	penicillin-binding protein, putative	18168075	-	-	-	-
CCM_06404	386.661	164.535	-1.23268	8.37389e-05	0.000934242	NW_006271972.1	GO:0010509;GO:0030476;GO:0016021;GO:0005886;GO:0015238;GO:1902047;GO:0015203;GO:0006855	-	sordNOG08827	R	sp|Q59XM0|QDR3_CANAL MFS antiporter QDR3 OS=Candida albicans (strain SC5314 / ATCC MYA-2876) GN=QDR3 PE=2 SV=2	MFS multidrug resistance transporter, putative	18168418	GO:0010509//polyamine homeostasis;GO:0030476//ascospore wall assembly;GO:1902047//polyamine transmembrane transport;GO:0006855//xenobiotic transmembrane transport;	GO:0016021//integral component of membrane;GO:0005886//plasma membrane;	GO:0015203//polyamine transmembrane transporter activity;	-
CCM_00607	247.198	90.172	-1.45491	8.87546e-05	0.000982224	NW_006271969.1	GO:0016021;GO:0004497;GO:0055114;GO:0016705;GO:0020037;GO:0005506	-	COG2124;opiNOG07098;opiNOG01968;sorNOG00294	Q	sp|P51870|CP4F5_RAT Cytochrome P450 4F5 OS=Rattus norvegicus GN=Cyp4f5 PE=2 SV=1	Cytochrome P450	18162642	GO:0055114//obsolete oxidation-reduction process;	GO:0016021//integral component of membrane;	GO:0004497//monooxygenase activity;GO:0016705//oxidoreductase activity, acting on paired donors, with incorporation or reduction of molecular oxygen;GO:0020037//heme binding;GO:0005506//iron ion binding;	-
CCM_05487	619.173	218.511	-1.50264	8.93033e-05	0.000986027	NW_006271972.1	-	-	hypNOG14153;sordNOG15248	S	-	hypothetical protein	18167505	-	-	-	-
CCM_07313	2131.35	995.086	-1.09887	8.98035e-05	0.000990413	NW_006271974.1	GO:0016021	K23292	sordNOG06739;sordNOG10947;sorNOG01083;opiNOG19868	S	-	protein lunapark, putative	18169324	-	GO:0016021//integral component of membrane;	-	-
CCM_08058	3309.28	1582.43	-1.06437	9.0835e-05	0.00100064	NW_006271974.1	-	-	opiNOG63145	S	-	hypothetical protein	18170067	-	-	-	-
CCM_02280	2008.7	925.743	-1.11758	9.37604e-05	0.00102933	NW_006271970.1	GO:0055114;GO:0016491	-	sordNOG04718	R	-	NAD binding Rossmann fold oxidoreductase, putative	18164307	GO:0055114//obsolete oxidation-reduction process;	-	GO:0016491//oxidoreductase activity;	-
CCM_05809	3276.93	1551.35	-1.07882	9.53807e-05	0.00104118	NW_006271972.1	GO:0006508;GO:0004198;GO:0005622	K08576	sordNOG06481;opiNOG02140	OT	sp|Q7RZP7|PALB_NEUCR Calpain-like protease palB/cpr-8 OS=Neurospora crassa (strain ATCC 24698 / 74-OR23-1A / CBS 708.71 / DSM 1257 / FGSC 987) GN=cpr-8 PE=3 SV=3	PALB protein	18167827	GO:0006508//proteolysis;	GO:0005622//intracellular anatomical structure;	GO:0004198//calcium-dependent cysteine-type endopeptidase activity;	-
CCM_08879	794.16	267.995	-1.56722	9.57771e-05	0.00104314	NW_006271975.1	-	-	opiNOG48269;NOG162124	S	-	hypothetical protein	18170884	-	-	-	-
CCM_09191	1491.07	677.175	-1.13874	9.64074e-05	0.00104881	NW_006271976.1	GO:0005737;GO:0016311;GO:0032366;GO:0003993	-	opiNOG03519	G	sp|Q9MAA2|AT74_ARATH Phosphoglycerate mutase-like protein AT74 OS=Arabidopsis thaliana GN=At3g05170 PE=2 SV=1	Phosphoglycerate mutase	18171194	GO:0016311//dephosphorylation;GO:0032366//intracellular sterol transport;	GO:0005737//cytoplasm;	GO:0003993//acid phosphatase activity;	-
CCM_07301	10948.5	5208.59	-1.07177	9.84686e-05	0.00106948	NW_006271973.1	GO:0043531	-	NOG194300;opiNOG23383;opiNOG48617	R	-	NB-ARC and TPR domain protein	18169312	-	-	GO:0043531//ADP binding;	-
CCM_08173	7006.47	3337.72	-1.06983	0.000101133	0.00109526	NW_006271974.1	GO:0016787	-	opiNOG45152;sordNOG12787	S	-	GDSL-like lipase/acylhydrolase, putative	18170182	-	-	GO:0016787//hydrolase activity;	-
CCM_06585	5377.86	2569.41	-1.0656	0.000101533	0.00109836	NW_006271973.1	GO:0055085;GO:0016021	-	sordNOG11150;saccNOG00546	T	sp|Q06593|OPT2_YEAST Oligopeptide transporter 2 OS=Saccharomyces cerevisiae (strain ATCC 204508 / S288c) GN=OPT2 PE=1 SV=1	oligopeptide transporter	18168599	GO:0055085//transmembrane transport;	GO:0016021//integral component of membrane;	-	-
CCM_05505	983.002	452.911	-1.11796	0.000102301	0.00110543	NW_006271972.1	-	-	sorNOG03334;sordNOG13083	S	-	hypothetical protein	18167523	-	-	-	-
CCM_02231	9416.04	4532.74	-1.05474	0.000103041	0.00111092	NW_006271970.1	GO:0016021	-	sordNOG11436	S	sp|O14239|RAX2_SCHPO Polarized growth protein rax2 OS=Schizosaccharomyces pombe (strain 972 / ATCC 24843) GN=rax2 PE=1 SV=1	cellular morphogenesis protein (Rax2), putative	18164258	-	GO:0016021//integral component of membrane;	-	-
CCM_05708	261.905	107.404	-1.28599	0.000108338	0.00116023	NW_006271972.1	-	-	necNOG10015;opiNOG54860	S	-	hypothetical protein	18167726	-	-	-	-
CCM_09520	709.089	322.668	-1.13592	0.000110338	0.00117772	NW_006271977.1	-	-	opiNOG64378;opiNOG65172	R	sp|Q60J38|ANKHM_CAEBR Ankyrin repeat and KH domain-containing protein CBG24701 OS=Caenorhabditis briggsae GN=CBG24701 PE=3 SV=3	multiple ankyrin repeats single kh domain protein, putative	18171522	-	-	-	-
CCM_00498	1113.97	247.797	-2.16848	0.000113807	0.00120803	NW_006271969.1	-	-	-	-	-	hypothetical protein	18162533	-	-	-	-
CCM_02819	2216.56	1037.04	-1.09586	0.00011398	0.00120806	NW_006271970.1	GO:0003700;GO:0016021;GO:0006355;GO:0043565	-	opiNOG21121;hypNOG07004;sordNOG08945	KS	-	bZIP transcription factor (MeaB), putative	18164846	GO:0006355//regulation of transcription, DNA-templated;	GO:0016021//integral component of membrane;	GO:0003700//DNA-binding transcription factor activity;GO:0043565//sequence-specific DNA binding;	-
CCM_07826	687.867	141.962	-2.27663	0.000128507	0.00135065	NW_006271974.1	GO:0055085;GO:0016021	-	pleNOG00584;opiNOG03119	R	sp|Q870L2|MIRB_EMENI Siderophore iron transporter mirB OS=Emericella nidulans (strain FGSC A4 / ATCC 38163 / CBS 112.46 / NRRL 194 / M139) GN=mirB PE=3 SV=1	siderophore iron transporter mirB	18169836	GO:0055085//transmembrane transport;	GO:0016021//integral component of membrane;	-	-
CCM_06855	91.9071	29.5215	-1.63841	0.000138409	0.00144056	NW_006271973.1	GO:0016021	-	opiNOG36907;opiNOG26592;opiNOG48972	S	sp|A0A0U1LQF6|CCTO_TALIS Cyclochlorotine biosynthesis protein O OS=Talaromyces islandicus GN=cctO PE=3 SV=1	hypothetical protein	18168866	-	GO:0016021//integral component of membrane;	-	-
CCM_01679	1836.15	872.954	-1.07271	0.000138592	0.00144091	NW_006271969.1	GO:0008152;GO:0016787	-	sordNOG05885;pleNOG03351	E	sp|O34980|YTNL_BACSU Uncharacterized hydrolase YtnL OS=Bacillus subtilis (strain 168) GN=ytnL PE=3 SV=1	hippurate hydrolase	18163709	GO:0008152//metabolic process;	-	GO:0016787//hydrolase activity;	-
CCM_08181	951.682	444.337	-1.09882	0.000139327	0.00144698	NW_006271974.1	-	-	opiNOG38475;sorNOG00786	S	-	hypothetical protein	18170190	-	-	-	-
CCM_00567	108.785	36.4269	-1.5784	0.000139582	0.00144807	NW_006271969.1	-	-	-	-	-	hypothetical protein	18162602	-	-	-	-
CCM_08470	1058.34	489.889	-1.11128	0.000143301	0.00148185	NW_006271975.1	GO:0071949;GO:0055114;GO:0004497;GO:0016021	-	COG0654;opiNOG49253;sordNOG09752	CH	sp|P0DOW1|ASCM_PETAA Asperlicin C monooxygenase OS=Petromyces alliaceus GN=aspB PE=1 SV=1	monooxygenase, putative	18170477	GO:0055114//obsolete oxidation-reduction process;	GO:0016021//integral component of membrane;	GO:0071949//FAD binding;GO:0004497//monooxygenase activity;	-
CCM_02828	1079.43	496.523	-1.12034	0.000144995	0.00149776	NW_006271970.1	-	-	sordNOG12900;necNOG13726;sorNOG08339	S	-	AIG2-like protein	18164855	-	-	-	-
CCM_03257	2496.25	1200.41	-1.05623	0.000146554	0.00150739	NW_006271970.1	GO:0005525;GO:0051301	-	sordNOG06601	S	sp|Q59VX8|SHS1_CANAL Septation protein 7 OS=Candida albicans (strain SC5314 / ATCC MYA-2876) GN=SEP7 PE=1 SV=1	Ras like GTPase	18165283	GO:0051301//cell division;	-	GO:0005525//GTP binding;	-
CCM_03374	4409.41	2143.35	-1.04072	0.000162246	0.00164764	NW_006271970.1	GO:0016021	-	hypNOG02965;sordNOG04564	S	-	hypothetical protein	18165400	-	GO:0016021//integral component of membrane;	-	-
CCM_07703	1349.89	643.379	-1.0691	0.000162511	0.0016486	NW_006271974.1	GO:0006508;GO:0004222;GO:0046872	K13726	opiNOG14332;opiNOG23877	O	sp|P25375|PRTD_YEAST Saccharolysin OS=Saccharomyces cerevisiae (strain ATCC 204508 / S288c) GN=PRD1 PE=1 SV=1	metallopeptidase MepB	18169713	GO:0006508//proteolysis;	-	GO:0004222//metalloendopeptidase activity;GO:0046872//metal ion binding;	-
CCM_08214	640.367	293.608	-1.12501	0.000164394	0.00166594	NW_006271974.1	GO:0016874;GO:0008152	K01904	COG0318;opiNOG15965;sordNOG08631;sorNOG07301	I	sp|C8VTR6|Y0074_EMENI Putative acyl-coenzyme A synthetase OS=Emericella nidulans (strain FGSC A4 / ATCC 38163 / CBS 112.46 / NRRL 194 / M139) GN=AN10074 PE=3 SV=1	4-coumarate-CoA ligase 2a	18170222	GO:0008152//metabolic process;	-	GO:0016874//ligase activity;	ko00940(Phenylpropanoid biosynthesis);ko00130(Ubiquinone and other terpenoid-quinone biosynthesis)
CCM_01979	10520.3	5177.16	-1.02295	0.000165086	0.00167119	NW_006271970.1	GO:0016021	K19850	necNOG11548;sorNOG00785;opiNOG36420	S	-	Membrane anchor Opy2	18164008	-	GO:0016021//integral component of membrane;	-	ko04011(MAPK signaling pathway - yeast)
CCM_02748	828.728	391.674	-1.08124	0.000169443	0.00171169	NW_006271970.1	-	-	sordNOG11609	S	sp|P53980|YNB1_YEAST Uncharacterized protein YNL011C OS=Saccharomyces cerevisiae (strain ATCC 204508 / S288c) GN=YNL011C PE=1 SV=1	UPF0052 domain protein	18164775	-	-	-	-
CCM_04245	4850.77	1451.13	-1.74103	0.000172173	0.00173563	NW_006271971.1	GO:0005886;GO:0016021	-	sordNOG13211;opiNOG34892	S	-	hypothetical protein	18166268	-	GO:0005886//plasma membrane;GO:0016021//integral component of membrane;	-	-
CCM_02825	15591.2	4563.05	-1.77266	0.000173705	0.00174741	NW_006271970.1	GO:0003333;GO:0016021;GO:0015171	K16261	opiNOG07680;sordNOG09626;sorNOG00397	E	sp|P34054|INDA1_HYPAT Amino-acid permease inda1 OS=Hypocrea atroviridis GN=inda1 PE=2 SV=1	amino-acid permease inda1	18164852	GO:0003333//amino acid transmembrane transport;	GO:0016021//integral component of membrane;	GO:0015171//amino acid transmembrane transporter activity;	-
CCM_09419	228.273	94.8247	-1.26742	0.00017871	0.00179213	NW_006271977.1	-	-	eurotNOG13044;opiNOG65576	S	-	hypothetical protein	18171422	-	-	-	-
CCM_08987	1374.53	655.95	-1.06729	0.000180183	0.00180428	NW_006271975.1	GO:0016192;GO:0030131;GO:0006886	K11826	sordNOG10423	U	sp|P54672|AP2M_DICDI AP-2 complex subunit mu OS=Dictyostelium discoideum GN=apm2 PE=2 SV=2	AP-2 complex subunit mu-1	18170991	GO:0016192//vesicle-mediated transport;GO:0006886//intracellular protein transport;	GO:0030131//clathrin adaptor complex;	-	ko05016(Huntington disease);ko04961(Endocrine and other factor-regulated calcium reabsorption);ko04721(Synaptic vesicle cycle);ko04144(Endocytosis)
CCM_00485	2800.12	1360.81	-1.04103	0.000181872	0.0018125	NW_006271969.1	GO:0005975;GO:0004568;GO:0006032	K01183	sordNOG05378;sorNOG02985	G	sp|Q873X9|CHIB1_ASPFM Endochitinase B1 OS=Neosartorya fumigata GN=chiB1 PE=1 SV=1	endochitinase 1 precursor	18162520	GO:0005975//carbohydrate metabolic process;GO:0006032//chitin catabolic process;	-	GO:0004568//chitinase activity;	ko00520(Amino sugar and nucleotide sugar metabolism)
CCM_03624	1247.97	589.406	-1.08225	0.000183717	0.00182332	NW_006271971.1	GO:0055085;GO:0016021	-	opiNOG03870;sacNOG00788	G	sp|Q10097|YAOI_SCHPO Uncharacterized transporter C11D3.18C OS=Schizosaccharomyces pombe (strain 972 / ATCC 24843) GN=SPAC11D3.18c PE=3 SV=1	nicotinic acid plasma membrane transporter (predicted)	18165650	GO:0055085//transmembrane transport;	GO:0016021//integral component of membrane;	-	-
CCM_07142	3396.03	1649.44	-1.04187	0.000185101	0.00183139	NW_006271973.1	-	-	sordNOG13152;opiNOG27770	S	-	hypothetical protein	18169153	-	-	-	-
CCM_08375	1230.54	583.76	-1.07585	0.000185443	0.00183289	NW_006271975.1	GO:0006357;GO:0008270;GO:0000981;GO:0005634	-	opiNOG46349;opiNOG04821	S	-	C6 finger domain protein	18170383	GO:0006357//regulation of transcription by RNA polymerase II;	GO:0005634//nucleus;	GO:0008270//zinc ion binding;GO:0000981//DNA-binding transcription factor activity, RNA polymerase II-specific;	-
CCM_03218	5157.33	2517.05	-1.03489	0.000185867	0.0018352	NW_006271970.1	-	-	opiNOG46957;sordNOG15781;opiNOG44971	S	-	hypothetical protein	18165244	-	-	-	-
CCM_01635	2721.3	994.181	-1.45272	0.000191034	0.00188235	NW_006271969.1	-	-	-	-	-	hypothetical protein	18163665	-	-	-	-
CCM_00787	9126.43	4497.42	-1.02095	0.000192248	0.00189238	NW_006271969.1	GO:0005739;GO:0090002;GO:0005886	K21842	hypNOG03716;sordNOG04855	S	sp|Q4I1T9|EFR3_GIBZE Protein EFR3 OS=Gibberella zeae (strain PH-1 / ATCC MYA-4620 / FGSC 9075 / NRRL 31084) GN=EFR3 PE=3 SV=1	protein EFR3	18162821	-	GO:0005739//mitochondrion;GO:0005886//plasma membrane;	-	-
CCM_01400	1186.21	570.249	-1.05669	0.000193188	0.00189774	NW_006271969.1	-	-	opiNOG55081;COG3662	S	-	hypothetical protein	18163431	-	-	-	-
CCM_05744	215.327	86.6828	-1.31271	0.000193683	0.00190066	NW_006271972.1	GO:0004568;GO:0005975;GO:0004563;GO:0006032	-	opiNOG63547	G	sp|E9F7R6|CHI4_METRA Endochitinase 4 OS=Metarhizium robertsii (strain ARSEF 23 / ATCC MYA-3075) GN=chi4 PE=3 SV=1	endochitinase	18167762	GO:0005975//carbohydrate metabolic process;GO:0006032//chitin catabolic process;	-	GO:0004568//chitinase activity;GO:0004563//beta-N-acetylhexosaminidase activity;	-
CCM_08905	3294.13	1594.74	-1.04658	0.000195869	0.0019182	NW_006271975.1	GO:0005975;GO:0003824	K00616	sordNOG09137;opiNOG23551;COG0176	G	sp|Q8Y014|TAL_RALSO Transaldolase OS=Ralstonia solanacearum (strain GMI1000) GN=tal PE=3 SV=1	transaldolase	18170910	GO:0005975//carbohydrate metabolic process;	-	GO:0003824//catalytic activity;	ko00030(Pentose phosphate pathway)
CCM_01139	4554.57	2232.29	-1.02879	0.000197375	0.00192884	NW_006271969.1	GO:0016021;GO:0022891;GO:0055085	-	hypNOG07986;sordNOG09824;opiNOG21959	R	sp|P39932|STL1_YEAST Sugar transporter STL1 OS=Saccharomyces cerevisiae (strain ATCC 204508 / S288c) GN=STL1 PE=1 SV=2	MFS monosaccharide transporter, putative	18163171	GO:0055085//transmembrane transport;	GO:0016021//integral component of membrane;	-	-
CCM_09141	1986.36	956.466	-1.05434	0.000197557	0.00192884	NW_006271976.1	GO:0043086;GO:0018105;GO:0004740;GO:0005739;GO:0015976	K00898	sordNOG06991	T	sp|P53170|PDK2_YEAST [Pyruvate dehydrogenase (acetyl-transferring)] kinase 2, mitochondrial OS=Saccharomyces cerevisiae (strain ATCC 204508 / S288c) GN=PKP2 PE=1 SV=3	pyruvate dehydrogenase kinase	18171144	GO:0043086//negative regulation of catalytic activity;GO:0018105//peptidyl-serine phosphorylation;GO:0015976//carbon utilization;	GO:0005739//mitochondrion;	GO:0004740//pyruvate dehydrogenase (acetyl-transferring) kinase activity;	ko05415(Diabetic cardiomyopathy)
CCM_06364	832.176	375.563	-1.14783	0.000199001	0.00194097	NW_006271972.1	GO:0016491;GO:0055114	K00002	COG0656;opiNOG01590	RC	sp|Q10494|YDG7_SCHPO Uncharacterized oxidoreductase C26F1.07 OS=Schizosaccharomyces pombe (strain 972 / ATCC 24843) GN=SPAC26F1.07 PE=3 SV=1	aldehyde reductase (AKR1), putative	18168378	GO:0055114//obsolete oxidation-reduction process;	-	GO:0016491//oxidoreductase activity;	ko05208(Chemical carcinogenesis - reactive oxygen species);ko00930(Caprolactam degradation);ko00620(Pyruvate metabolism);ko00561(Glycerolipid metabolism);ko00053(Ascorbate and aldarate metabolism);ko00040(Pentose and glucuronate interconversions);ko00010(Glycolysis / Gluconeogenesis)
CCM_09373	4032.12	1541.71	-1.387	0.0001998	0.00194678	NW_006271977.1	-	-	opiNOG36175;sordNOG13204	R	-	expression library immunization antigen 1	18171376	-	-	-	-
CCM_00801	932.053	439.537	-1.08443	0.000201259	0.00195901	NW_006271969.1	GO:0016021	-	sorNOG05147;opiNOG80126	O	sp|Q75BG6|JID1_ASHGO J domain-containing protein 1 OS=Ashbya gossypii (strain ATCC 10895 / CBS 109.51 / FGSC 9923 / NRRL Y-1056) GN=JID1 PE=3 SV=1	Hsp40 co-chaperone Jid1, putative	18162835	-	GO:0016021//integral component of membrane;	-	-
CCM_00545	432.533	194.56	-1.15259	0.00020198	0.00196278	NW_006271969.1	GO:0004672;GO:0006468;GO:0005524	-	sorNOG05708;opiNOG35575	T	sp|A0QQK3|PKNG_MYCS2 Serine/threonine-protein kinase PknG OS=Mycobacterium smegmatis (strain ATCC 700084 / mc(2)155) GN=pknG PE=1 SV=1	Protein kinase-like domain	18162580	GO:0006468//protein phosphorylation;	-	GO:0004672//protein kinase activity;GO:0005524//ATP binding;	-
CCM_09205	746.019	346.013	-1.10839	0.000202054	0.00196278	NW_006271976.1	GO:0055114;GO:0016021	-	sordNOG07349	S	-	cytochrome b561, putative	18171208	GO:0055114//obsolete oxidation-reduction process;	GO:0016021//integral component of membrane;	-	-
CCM_02710	3362.06	1653.84	-1.02353	0.000207142	0.00200815	NW_006271970.1	-	-	sordNOG09665	S	-	hypothetical protein	18164737	-	-	-	-
CCM_01530	17020.6	6295.9	-1.4348	0.00020931	0.00202102	NW_006271969.1	GO:0005506;GO:0020037;GO:0016705;GO:0016020;GO:0055114;GO:0004497	-	opiNOG06557;opiNOG55464	Q	sp|Q4WAZ6|FMAG_ASPFU Multifunctional cytochrome P450 monooxygenase af510 OS=Neosartorya fumigata (strain ATCC MYA-4609 / Af293 / CBS 101355 / FGSC A1100) GN=af510 PE=1 SV=1	cytochrome P450 oxidoreductase OrdA-like protein	18163561	GO:0055114//obsolete oxidation-reduction process;	GO:0016020//membrane;	GO:0005506//iron ion binding;GO:0020037//heme binding;GO:0016705//oxidoreductase activity, acting on paired donors, with incorporation or reduction of molecular oxygen;GO:0004497//monooxygenase activity;	-
CCM_06432	638.054	76.1321	-3.0671	0.000211139	0.00203664	NW_006271973.1	GO:0006355	-	magNOG04281;sorNOG02651;sordNOG09251;opiNOG16598	S	sp|O13360|FLUF_NEUCR Conidial development protein fluffy OS=Neurospora crassa (strain ATCC 24698 / 74-OR23-1A / CBS 708.71 / DSM 1257 / FGSC 987) GN=fl PE=2 SV=1	hypothetical protein	18168446	GO:0006355//regulation of transcription, DNA-templated;	-	-	-
CCM_03191	1404.09	677.638	-1.05105	0.000212182	0.00204348	NW_006271970.1	-	-	sordNOG09465	S	-	hypothetical protein	18165217	-	-	-	-
CCM_00762	1654.61	805.621	-1.03832	0.000212273	0.00204348	NW_006271969.1	GO:0046982	K14649	sordNOG12270	S	-	bromodomain associated domain protein	18162796	-	-	GO:0046982//protein heterodimerization activity;	ko03022(Basal transcription factors)
CCM_06117	142381	71106.7	-1.0017	0.000219062	0.00210252	NW_006271972.1	-	-	sordNOG14586;magNOG13084;sordNOG14705;opiNOG63634	S	-	hypothetical protein	18168132	-	-	-	-
CCM_04298	535.059	246.524	-1.11797	0.000225761	0.00216034	NW_006271971.1	GO:0016021;GO:0055085	-	opiNOG07079;pleNOG08082	R	sp|O94343|YHMA_SCHPO Uncharacterized MFS-type transporter C1271.10c OS=Schizosaccharomyces pombe (strain 972 / ATCC 24843) GN=SPBC1271.10c PE=1 SV=1	Major facilitator superfamily transporter	18166321	GO:0055085//transmembrane transport;	GO:0016021//integral component of membrane;	-	-
CCM_02048	7523.83	3750.95	-1.00421	0.000227115	0.00217114	NW_006271970.1	GO:0046873;GO:0016021;GO:0055085;GO:0030001	-	sordNOG12135	S	-	hypothetical protein	18164077	GO:0055085//transmembrane transport;GO:0030001//metal ion transport;	GO:0016021//integral component of membrane;	GO:0046873//metal ion transmembrane transporter activity;	-
CCM_08376	735.186	348.649	-1.07634	0.000227718	0.00217474	NW_006271975.1	GO:0005524;GO:0006468;GO:0004672	-	opiNOG36904;sordNOG04357;sordNOG07286	TL	-	HET-s/LopB domain protein	18170384	GO:0006468//protein phosphorylation;	-	GO:0005524//ATP binding;GO:0004672//protein kinase activity;	-
CCM_02413	4067.94	2007.16	-1.01914	0.000228038	0.00217564	NW_006271970.1	GO:0070935;GO:0043409;GO:0035925;GO:0005829	K18738	sordNOG07209	A	sp|O74919|RNC1_SCHPO RNA-binding protein rnc1 OS=Schizosaccharomyces pombe (strain 972 / ATCC 24843) GN=rnc1 PE=1 SV=1	KH domain RNA-binding protein	18164440	GO:0070935//3'-UTR-mediated mRNA stabilization;GO:0043409//negative regulation of MAPK cascade;	GO:0005829//cytosol;	GO:0035925//mRNA 3'-UTR AU-rich region binding;	-
CCM_09667	1851.84	905.129	-1.03276	0.000228364	0.00217659	NW_006271978.1	GO:0007264;GO:0005525;GO:0005622	K07941	sordNOG11200	U	sp|P26990|ARF6_CHICK ADP-ribosylation factor 6 OS=Gallus gallus GN=ARF6 PE=2 SV=3	ADP-ribosylation factor 6	18171669	GO:0007264//small GTPase mediated signal transduction;	GO:0005622//intracellular anatomical structure;	GO:0005525//GTP binding;	ko05135(Yersinia infection);ko05132(Salmonella infection);ko05131(Shigellosis);ko05130(Pathogenic Escherichia coli infection);ko04666(Fc gamma R-mediated phagocytosis);ko04144(Endocytosis);ko04072(Phospholipase D signaling pathway);ko04014(Ras signaling pathway)
CCM_09426	2250.56	1112.9	-1.01597	0.000229096	0.00217924	NW_006271977.1	GO:0019887;GO:0007232;GO:0000750;GO:0005737;GO:0016301;GO:0032093;GO:0000161;GO:0034605;GO:0001402;GO:0045859	K19841	opiNOG13407;sordNOG10050;sordNOG06602	TR	sp|P25344|STE50_YEAST Protein STE50 OS=Saccharomyces cerevisiae (strain ATCC 204508 / S288c) GN=STE50 PE=1 SV=1	MAPKKK cascade protein kinase regulator Ste50	18171429	GO:0007232//osmosensory signaling pathway via Sho1 osmosensor;GO:0000750//pheromone-dependent signal transduction involved in conjugation with cellular fusion;GO:0000161//osmosensory signaling MAPK cascade;GO:0034605//cellular response to heat;GO:0001402//signal transduction involved in filamentous growth;GO:0045859//regulation of protein kinase activity;	GO:0005737//cytoplasm;	GO:0019887//protein kinase regulator activity;GO:0016301//kinase activity;GO:0032093//SAM domain binding;	ko04011(MAPK signaling pathway - yeast)
CCM_05117	13217.7	6595.89	-1.00283	0.000231787	0.00219634	NW_006271972.1	GO:0005975;GO:0042124;GO:0005886;GO:0009277;GO:0031225	K22836	opiNOG10514;sordNOG05083	R	sp|B0XT72|GEL1_ASPFC 1,3-beta-glucanosyltransferase gel1 OS=Neosartorya fumigata (strain CEA10 / CBS 144.89 / FGSC A1163) GN=gel1 PE=1 SV=1	1,3-beta-glucanosyltransferase Gel1	18167137	GO:0005975//carbohydrate metabolic process;	GO:0005886//plasma membrane;GO:0009277//fungal-type cell wall;GO:0031225//anchored component of membrane;	GO:0042124//1,3-beta-glucanosyltransferase activity;	-
CCM_08679	635.92	179.466	-1.82513	0.000234586	0.00221682	NW_006271975.1	GO:0016021	-	opiNOG02845;opiNOG21032;NOG42379	S	-	hypothetical protein	18170685	-	GO:0016021//integral component of membrane;	-	-
CCM_09273	1801.38	880.695	-1.03239	0.000234659	0.00221682	NW_006271976.1	GO:0016021	-	COG0399	E	-	hypothetical protein	18171276	-	GO:0016021//integral component of membrane;	-	-
CCM_09333	5606.01	2666.54	-1.07201	0.000236134	0.00222856	NW_006271976.1	GO:0006355;GO:0043565;GO:0003700;GO:0016787	-	opiNOG56491;eurotNOG06078;eurotNOG06429	S	-	hypothetical protein	18171336	GO:0006355//regulation of transcription, DNA-templated;	-	GO:0043565//sequence-specific DNA binding;GO:0003700//DNA-binding transcription factor activity;GO:0016787//hydrolase activity;	-
CCM_02296	4728.71	2358.04	-1.00386	0.000237384	0.00223597	NW_006271970.1	GO:0005524;GO:0000186;GO:0051403;GO:0005737;GO:0004709	K11230	sordNOG06341	T	sp|O14299|WIS4_SCHPO MAP kinase kinase kinase wis4 OS=Schizosaccharomyces pombe (strain 972 / ATCC 24843) GN=wis4 PE=3 SV=1	MAP kinase kinase kinase SskB, putative	18164323	GO:0000186//obsolete activation of MAPKK activity;GO:0051403//stress-activated MAPK cascade;	GO:0005737//cytoplasm;	GO:0005524//ATP binding;GO:0004709//MAP kinase kinase kinase activity;	ko04011(MAPK signaling pathway - yeast);ko02020(Two-component system)
CCM_09108	2681.53	1256.27	-1.09391	0.00023858	0.00224503	NW_006271976.1	GO:0016491;GO:0055114	-	sordNOG10394	R	-	FAD dependent oxidoreductase, putative	18171111	GO:0055114//obsolete oxidation-reduction process;	-	GO:0016491//oxidoreductase activity;	-
CCM_03557	3183.08	1572.41	-1.01745	0.000239189	0.00224857	NW_006271970.1	GO:0016021	-	opiNOG25890;sordNOG08826	S	sp|Q55EF8|Y9096_DICDI Transmembrane protein DDB_G0269096 OS=Dictyostelium discoideum GN=DDB_G0269096 PE=4 SV=1	HPP family protein	18165583	-	GO:0016021//integral component of membrane;	-	-
CCM_09534	862.865	415.567	-1.05405	0.000239693	0.0022489	NW_006271977.1	GO:0016021	-	sorNOG02878;sordNOG06160;opiNOG20610	RS	sp|P39719|FLC2_YEAST Flavin carrier protein 2 OS=Saccharomyces cerevisiae (strain ATCC 204508 / S288c) GN=FLC2 PE=1 SV=2	DUF907 domain protein	18171536	-	GO:0016021//integral component of membrane;	-	-
CCM_00713	573.627	267.104	-1.10271	0.000240605	0.00225276	NW_006271969.1	-	-	hypNOG04257;sordNOG05043;NOG118132	S	sp|P0DPA5|FCK4_FUSPC Probable alcohol acetyltransferase FCK4 OS=Fusarium pseudograminearum (strain CS3096) GN=FCK4 PE=2 SV=1	hypothetical protein	18162747	-	-	-	-
CCM_00831	312.029	138.472	-1.17209	0.00024166	0.00225417	NW_006271969.1	-	-	opiNOG57934	S	-	hypothetical protein	18162865	-	-	-	-
CCM_00189	2548.19	1258.65	-1.0176	0.00024334	0.00226764	NW_006271969.1	-	K22243	opiNOG37906;sordNOG12417	S	-	hypothetical protein	18162224	-	-	-	-
CCM_02989	2245.04	1114.38	-1.0105	0.000252971	0.00235055	NW_006271970.1	-	-	opiNOG39306;sordNOG13256;NOG135430	S	-	DNA repair protein (Rad57), putative	18165016	-	-	-	-
CCM_03989	1236.77	583.702	-1.08327	0.000256031	0.00237211	NW_006271971.1	-	-	sordNOG05066;sordNOG12167;opiNOG08631	SR	-	hypothetical protein	18166012	-	-	-	-
CCM_09385	845.864	406.149	-1.05842	0.000259407	0.00240108	NW_006271977.1	GO:0046872	K14816	sorNOG08206;necNOG09941	R	sp|Q9HET8|TRI15_FUSSP Core trichothecene cluster (CTC) protein 15 OS=Fusarium sporotrichioides GN=TRI15 PE=2 SV=1	pre-60S factor REI1, putative	18171388	-	-	GO:0046872//metal ion binding;	-
CCM_04241	384.392	173.018	-1.15166	0.000261646	0.00241947	NW_006271971.1	-	-	necNOG08575;opiNOG57211;sordNOG14781	SR	-	hypothetical protein	18166264	-	-	-	-
CCM_00603	122.116	44.5668	-1.45421	0.000267225	0.00246868	NW_006271969.1	GO:0016740;GO:0008152;GO:0031177	-	opiNOG22903;opiNOG01973	I	sp|A0A0D2YG10|FUB1_FUSO4 Reducing polyketide synthase FUB1 OS=Fusarium oxysporum f. sp. lycopersici (strain 4287 / CBS 123668 / FGSC 9935 / NRRL 34936) GN=FUB1 PE=1 SV=2	Beta-ketoacyl synthase	18162638	GO:0008152//metabolic process;	-	GO:0016740//transferase activity;GO:0031177//phosphopantetheine binding;	-
CCM_07828	593.878	164.88	-1.84875	0.000280978	0.00258389	NW_006271974.1	-	-	dotNOG10353;sordNOG04589;opiNOG70791	RS	-	lipolytic protein G-D-S-L family	18169838	-	-	-	-
CCM_02698	816.604	401.403	-1.02458	0.000286849	0.00262726	NW_006271970.1	GO:0004190;GO:0006508	-	hypNOG05989;sordNOG09867	O	sp|O13340|CARP_PODAS Podosporapepsin OS=Podospora anserina GN=PAPA PE=2 SV=1	endothiapepsin precursor	18164725	GO:0006508//proteolysis;	-	GO:0004190//aspartic-type endopeptidase activity;	-
CCM_02123	553.379	258.224	-1.09964	0.000288048	0.00263573	NW_006271970.1	GO:0050662;GO:0003824	-	sordNOG10961;opiNOG03105	R	sp|P35673|GALE_ERWAM UDP-glucose 4-epimerase OS=Erwinia amylovora GN=galE PE=3 SV=1	oxidoreductase	18164151	-	-	GO:0050662//obsolete coenzyme binding;GO:0003824//catalytic activity;	-
CCM_08338	1318.75	649.714	-1.02129	0.000290247	0.00264579	NW_006271975.1	-	-	opiNOG42464;opiNOG46335	S	-	hypothetical protein	18170346	-	-	-	-
CCM_03138	1478.99	733.088	-1.01256	0.000293645	0.0026717	NW_006271970.1	-	-	necNOG09056;hypNOG04979;sordNOG12948	S	-	Heterokaryon incompatibility	18165165	-	-	-	-
CCM_02411	748.938	357.853	-1.06548	0.000297263	0.00270206	NW_006271970.1	GO:0016740	K00799	NOG13732;opiNOG23309	O	-	glutathione S-transferase family protein, putative	18164438	-	-	GO:0016740//transferase activity;	ko05418(Fluid shear stress and atherosclerosis);ko05225(Hepatocellular carcinoma);ko05208(Chemical carcinogenesis - reactive oxygen species);ko05207(Chemical carcinogenesis - receptor activation);ko05204(Chemical carcinogenesis - DNA adducts);ko05200(Pathways in cancer);ko04212(Longevity regulating pathway - worm);ko01524(Platinum drug resistance);ko00983(Drug metabolism - other enzymes);ko00982(…
CCM_06407	1093.68	527.184	-1.05281	0.000300712	0.00272825	NW_006271972.1	-	K01277	opiNOG50258;sordNOG10657	R	sp|Q08225|DPP3_YEAST Probable dipeptidyl peptidase 3 OS=Saccharomyces cerevisiae (strain ATCC 204508 / S288c) GN=YOL057W PE=1 SV=1	dipeptidyl peptidase III	18168421	-	-	-	-
CCM_07766	3354.27	1146.95	-1.5482	0.000304359	0.00275874	NW_006271974.1	GO:0005215;GO:0016021;GO:0006857	K03305	opiNOG04140;sordNOG06484	EP	sp|Q9P380|PTR2_SCHPO Probable peptide transporter ptr2 OS=Schizosaccharomyces pombe (strain 972 / ATCC 24843) GN=ptr2 PE=1 SV=1	oligopeptide transporter	18169776	GO:0006857//oligopeptide transport;	GO:0016021//integral component of membrane;	GO:0005215//transporter activity;	-
CCM_05609	215.222	90.3005	-1.25302	0.000305814	0.00276931	NW_006271972.1	-	-	-	-	-	hypothetical protein	18167627	-	-	-	-
CCM_07388	2773.22	1385.28	-1.00138	0.000309067	0.00278305	NW_006271974.1	-	-	-	-	-	hypothetical protein	18169399	-	-	-	-
CCM_07162	114.604	42.1863	-1.44181	0.000310318	0.00278649	NW_006271973.1	GO:0006480;GO:0008168	K16219	opiNOG62138;sordNOG10799;opiNOG25482;sordNOG07469	R	sp|O13748|NTM1_SCHPO Alpha N-terminal protein methyltransferase 1 OS=Schizosaccharomyces pombe (strain 972 / ATCC 24843) GN=tae1 PE=3 SV=1	DUF858 domain protein	18169173	GO:0006480//N-terminal protein amino acid methylation;	-	GO:0008168//methyltransferase activity;	-
CCM_07926	1835.66	915.473	-1.00371	0.000321696	0.00287524	NW_006271974.1	GO:0008168;GO:0016021;GO:0032259;GO:0055085	-	NOG80943;opiNOG26139;opiNOG25005;opiNOG45038	R	sp|Q6UX53|MET7B_HUMAN Methyltransferase-like protein 7B OS=Homo sapiens GN=METTL7B PE=1 SV=2	Methyltransferase type 11	18169936	GO:0032259//methylation;GO:0055085//transmembrane transport;	GO:0016021//integral component of membrane;	GO:0008168//methyltransferase activity;	-
CCM_05607	2154.12	1071.72	-1.00717	0.000322408	0.00287892	NW_006271972.1	GO:0019441;GO:0004061;GO:0034354	K14263	opiNOG40587;sordNOG12587;opiNOG34383	E	sp|A5DNX8|KFA_PICGU Kynurenine formamidase OS=Meyerozyma guilliermondii (strain ATCC 6260 / CBS 566 / DSM 6381 / JCM 1539 / NBRC 10279 / NRRL Y-324) GN=BNA7 PE=3 SV=2	hypothetical protein	18167625	GO:0019441//tryptophan catabolic process to kynurenine;GO:0034354//'de novo' NAD biosynthetic process from tryptophan;	-	GO:0004061//arylformamidase activity;	ko00630(Glyoxylate and dicarboxylate metabolism);ko00380(Tryptophan metabolism)
CCM_09319	322.922	146.615	-1.13915	0.000324404	0.00288869	NW_006271976.1	-	-	NOG123356;opiNOG23807	S	-	hypothetical protein	18171322	-	-	-	-
CCM_08963	2090.42	1024.18	-1.02933	0.000326278	0.0029027	NW_006271975.1	-	-	chaNOG05508	S	-	hypothetical protein	18170967	-	-	-	-
CCM_08201	12101.6	5680.71	-1.09105	0.000327635	0.00291027	NW_006271974.1	GO:0098869;GO:0004601;GO:0055114;GO:0051920	-	opiNOG01878;pleNOG02706	O	sp|P34227|PRX1_YEAST Peroxiredoxin PRX1, mitochondrial OS=Saccharomyces cerevisiae (strain ATCC 204508 / S288c) GN=PRX1 PE=1 SV=1	Peroxidase	18170209	GO:0098869//cellular oxidant detoxification;GO:0055114//obsolete oxidation-reduction process;	-	GO:0004601//peroxidase activity;GO:0051920//peroxiredoxin activity;	-
CCM_08234	152.158	60.601	-1.32816	0.000327735	0.00291027	NW_006271974.1	GO:0016021	-	-	-	-	hypothetical protein	18170242	-	GO:0016021//integral component of membrane;	-	-
CCM_08641	26.2654	3.24749	-3.01577	0.000329756	0.00292282	NW_006271975.1	-	-	opiNOG50632	S	sp|Q9Y7D1|LOVD_ASPTE Acyltransferase LovD OS=Aspergillus terreus GN=lovD PE=1 SV=1	beta-lactamase family protein	18170647	-	-	-	-
CCM_03667	36.7614	7.03304	-2.38597	0.000347891	0.00306661	NW_006271971.1	GO:0016021;GO:0055085	-	opiNOG16814;pleNOG00563	R	sp|O94343|YHMA_SCHPO Uncharacterized MFS-type transporter C1271.10c OS=Schizosaccharomyces pombe (strain 972 / ATCC 24843) GN=SPBC1271.10c PE=1 SV=1	MFS transporter, putative	18165692	GO:0055085//transmembrane transport;	GO:0016021//integral component of membrane;	-	-
CCM_02007	52117.6	15969.8	-1.70643	0.0003498	0.00308061	NW_006271970.1	-	-	sordNOG15506;necNOG04141;sordNOG09625	S	-	GTP-binding protein EsdC	18164036	-	-	-	-
CCM_03359	943.881	461.756	-1.03147	0.000350381	0.0030829	NW_006271970.1	GO:0005634;GO:0006281;GO:0030915	K22825	opiNOG05911;sordNOG10229	S	sp|Q3V124|EID3_MOUSE EP300-interacting inhibitor of differentiation 3 OS=Mus musculus GN=Eid3 PE=1 SV=1	nuclear protein Qri2/Nse4, putative	18165385	GO:0006281//DNA repair;	GO:0005634//nucleus;GO:0030915//Smc5-Smc6 complex;	-	-
CCM_06258	315.297	142.465	-1.14611	0.000360143	0.00316301	NW_006271972.1	GO:0008270	-	opiNOG52705;sordNOG12376	S	-	hypothetical protein	18168273	-	-	GO:0008270//zinc ion binding;	-
CCM_04551	114.193	41.458	-1.46175	0.000360739	0.00316535	NW_006271971.1	GO:0005975;GO:0019013;GO:0004553	K05991	opiNOG11424	R	sp|Q9GV16|EGCSE_CYANO Endoglycoceramidase OS=Cyanea nozakii PE=1 SV=1	cellulase, putative	18166574	GO:0005975//carbohydrate metabolic process;	GO:0019013//viral nucleocapsid;	GO:0004553//hydrolase activity, hydrolyzing O-glycosyl compounds;	-
CCM_06574	961.03	475.74	-1.01441	0.000368072	0.00322088	NW_006271973.1	-	-	sorNOG01704;opiNOG02825	MR	-	ankyrin repeat-containing protein, putative	18168588	-	-	-	-
CCM_08323	390.043	178.554	-1.12727	0.0003816	0.00330915	NW_006271975.1	GO:0016788	K01114	sordNOG15265	I	sp|Q9RGS8|PHLN_BURPS Non-hemolytic phospholipase C OS=Burkholderia pseudomallei (strain K96243) GN=plcN PE=1 SV=2	non-hemolytic phospholipase C precursor, putative	18170331	-	-	GO:0016788//hydrolase activity, acting on ester bonds;	ko04919(Thyroid hormone signaling pathway);ko02024(Quorum sensing);ko00565(Ether lipid metabolism);ko00564(Glycerophospholipid metabolism);ko00562(Inositol phosphate metabolism)
CCM_08604	532.863	114.561	-2.21765	0.000394316	0.00339797	NW_006271975.1	GO:0020037;GO:0005506;GO:0016705;GO:0055114;GO:0016021;GO:0004497	K07824	COG2124;sordNOG04535	Q	sp|P17549|CP53_ASPNG Benzoate 4-monooxygenase OS=Aspergillus niger GN=bphA PE=1 SV=1	cytochrome P450 3A3	18170610	GO:0055114//obsolete oxidation-reduction process;	GO:0016021//integral component of membrane;	GO:0020037//heme binding;GO:0005506//iron ion binding;GO:0016705//oxidoreductase activity, acting on paired donors, with incorporation or reduction of molecular oxygen;GO:0004497//monooxygenase activity;	ko00627(Aminobenzoate degradation);ko00362(Benzoate degradation)
CCM_01162	192.259	80.1148	-1.26291	0.000405346	0.00347125	NW_006271969.1	-	-	opiNOG76672;NOG172048;sorNOG07966;opiNOG63442	LS	sp|P0CW97|PCR3_ARATH Protein PLANT CADMIUM RESISTANCE 3 OS=Arabidopsis thaliana GN=PCR3 PE=3 SV=1	DUF614 domain protein	18163194	-	-	-	-
CCM_08510	743.984	186.504	-1.99606	0.000413075	0.00352801	NW_006271975.1	GO:0055085;GO:0016021	-	opiNOG22079;sordNOG07159;hypNOG05678;COG0530	P	sp|Q0ZAI3|CAXA_ALKAM Putative antiporter CaxA OS=Alkalimonas amylolytica GN=caxA PE=3 SV=1	Sodium/calcium exchanger membrane region	18170517	GO:0055085//transmembrane transport;	GO:0016021//integral component of membrane;	-	-
CCM_09531	567.76	272.961	-1.05659	0.000427961	0.00363899	NW_006271977.1	-	-	hypNOG11369	S	sp|Q00808|HETE1_PODAS Vegetative incompatibility protein HET-E-1 OS=Podospora anserina GN=HET-E1 PE=4 SV=1	ankyrin repeat-containing protein, putative	18171533	-	-	-	-
CCM_05403	1644.63	698.802	-1.23481	0.000438729	0.0037174	NW_006271972.1	-	-	hypNOG14060	R	-	hypothetical protein	18167421	-	-	-	-
CCM_06363	57.9958	16.5913	-1.80552	0.000441247	0.00373216	NW_006271972.1	-	K18337	sordNOG04804;opiNOG11474	Q	sp|A3LZU7|RM1DH_PICST L-rhamnose-1-dehydrogenase OS=Scheffersomyces stipitis (strain ATCC 58785 / CBS 6054 / NBRC 10063 / NRRL Y-11545) GN=DHG2 PE=1 SV=2	Short-chain dehydrogenase/reductase SDR	18168377	-	-	-	ko00051(Fructose and mannose metabolism)
CCM_08352	458.071	217.462	-1.07481	0.000448374	0.00377915	NW_006271975.1	-	-	-	-	-	hypothetical protein	18170360	-	-	-	-
CCM_06115	202.263	86.2573	-1.22951	0.000455338	0.00382444	NW_006271972.1	GO:0016301;GO:0016310	-	opiNOG21763	S	-	Protein kinase-like domain	18168130	GO:0016310//phosphorylation;	-	GO:0016301//kinase activity;	-
CCM_03670	818.192	405.938	-1.01118	0.000458888	0.00384966	NW_006271971.1	GO:0043531	-	opiNOG48617;sorNOG08834;NOG194300	R	-	pfs domain-containing protein	18165694	-	-	GO:0043531//ADP binding;	-
CCM_05233	149.355	46.3643	-1.68766	0.00047961	0.00398308	NW_006271972.1	GO:0016310;GO:0016021;GO:0016301	-	opiNOG30364;sorNOG07742	R	sp|D7PHY8|VRTL_PENAE Efflux pump vrtL OS=Penicillium aethiopicum GN=vrtL PE=1 SV=1	Protein kinase-like domain	18167252	GO:0016310//phosphorylation;	GO:0016021//integral component of membrane;	GO:0016301//kinase activity;	-
CCM_02025	3608.28	265.737	-3.76324	0.000482874	0.00400328	NW_006271970.1	-	-	sordNOG14185	S	-	hypothetical protein	18164054	-	-	-	-
CCM_02094	464.326	222.836	-1.05916	0.000504349	0.00414912	NW_006271970.1	-	-	opiNOG62080;sorNOG02042;opiNOG33581;pleNOG00071	O	sp|B7KSZ5|DNAJ_METC4 Chaperone protein DnaJ OS=Methylobacterium extorquens (strain CM4 / NCIMB 13688) GN=dnaJ PE=3 SV=1	heat shock protein DnaJ domain protein	18164123	-	-	-	-
CCM_09545	353.984	168.643	-1.06972	0.000524957	0.00428203	NW_006271977.1	GO:0006629;GO:0016021	-	sordNOG12041	S	-	fatty acid desaturase	18171547	GO:0006629//lipid metabolic process;	GO:0016021//integral component of membrane;	-	-
CCM_04590	7988.25	3373.9	-1.24346	0.000586302	0.0046909	NW_006271971.1	-	-	opiNOG58046	S	-	hypothetical protein	18166613	-	-	-	-
CCM_01454	542.82	263.472	-1.04283	0.000605406	0.00481173	NW_006271969.1	GO:0016810	K01487	sordNOG10862;sorNOG00499;opiNOG00968	F	sp|O14057|GUAD_SCHPO Probable guanine deaminase OS=Schizosaccharomyces pombe (strain 972 / ATCC 24843) GN=SPCC1672.03c PE=3 SV=1	Guanine deaminase	18163485	-	-	GO:0016810//hydrolase activity, acting on carbon-nitrogen (but not peptide) bonds;	ko00230(Purine metabolism)
CCM_02897	617.956	306.965	-1.00943	0.000612081	0.00484476	NW_006271970.1	GO:0016021	-	sordNOG14112;necNOG13336;hypNOG02168	S	-	peptidoglycan-binding LysM domain protein	18164924	-	GO:0016021//integral component of membrane;	-	-
CCM_04497	96.1206	35.3397	-1.44356	0.000618202	0.00488918	NW_006271971.1	-	-	sordNOG08077;sorNOG08782	S	-	hypothetical protein	18166520	-	-	-	-
CCM_01969	4426.94	1813.76	-1.28732	0.000622823	0.00489715	NW_006271970.1	GO:0005938;GO:0005543;GO:0032065	-	sordNOG05121;opiNOG07809;sorNOG04206	S	sp|Q00083|APSA_EMENI Anucleate primary sterigmata protein A OS=Emericella nidulans (strain FGSC A4 / ATCC 38163 / CBS 112.46 / NRRL 194 / M139) GN=apsA PE=1 SV=2	nuclear migration protein, putative	18163998	GO:0032065//maintenance of protein location in cell cortex;	GO:0005938//cell cortex;	GO:0005543//phospholipid binding;	-
CCM_00296	707.686	325.416	-1.12083	0.000623153	0.00489715	NW_006271969.1	GO:0008483;GO:0030170	-	sordNOG11730;opiNOG04000	E	sp|O94562|YGD3_SCHPO Uncharacterized aminotransferase C1771.03c OS=Schizosaccharomyces pombe (strain 972 / ATCC 24843) GN=SPBC1773.03c PE=3 SV=1	aminotransferase	18162331	-	-	GO:0008483//transaminase activity;GO:0030170//pyridoxal phosphate binding;	-
CCM_04307	87.8059	30.8063	-1.51109	0.000634754	0.00497103	NW_006271971.1	GO:0006508;GO:0004252	-	sorNOG02631;opiNOG15058;sordNOG05970	O	sp|Q68GV9|ALP_LECPS Alkaline serine protease ver112 OS=Lecanicillium psalliotae PE=1 SV=1	oryzin precursor	18166330	GO:0006508//proteolysis;	-	GO:0004252//serine-type endopeptidase activity;	-
CCM_06340	46.0364	11.0417	-2.05981	0.000639554	0.00499098	NW_006271972.1	-	-	-	-	-	hypothetical protein	18168354	-	-	-	-
CCM_00606	46.5487	9.11479	-2.35246	0.000640449	0.00499125	NW_006271969.1	GO:0046872;GO:0020037;GO:0016021	-	COG5274;opiNOG00335;sacNOG04754	CHI	sp|P49100|CYB5_ORYSJ Cytochrome b5 OS=Oryza sativa subsp. japonica GN=Os05g0108800 PE=2 SV=2	Cytochrome b5	18162641	-	GO:0016021//integral component of membrane;	GO:0046872//metal ion binding;GO:0020037//heme binding;	-
CCM_08642	66.0619	13.9858	-2.23985	0.000643255	0.00500865	NW_006271975.1	-	-	opiNOG59911;hypNOG02858;necNOG12757	R	-	endoribonuclease L-PSP family protein	18170648	-	-	-	-
CCM_02917	800.225	357.087	-1.16413	0.000667185	0.00516153	NW_006271970.1	GO:0003700;GO:0006355;GO:0043565	-	hypNOG04944;opiNOG40020;sordNOG06639;opiNOG22514	S	-	bZIP transcription factor, putative	18164944	GO:0006355//regulation of transcription, DNA-templated;	-	GO:0003700//DNA-binding transcription factor activity;GO:0043565//sequence-specific DNA binding;	-
CCM_04973	286.071	132.93	-1.1057	0.000667666	0.00516153	NW_006271971.1	-	-	onyNOG07126;opiNOG26704	S	-	hypothetical protein	18166993	-	-	-	-
CCM_08162	1080.12	407.677	-1.4057	0.000677063	0.00519258	NW_006271974.1	GO:0005622;GO:0023014;GO:0000155;GO:0000160	-	sordNOG07767;opiNOG06478	T	sp|Q54YZ9|DHKJ_DICDI Hybrid signal transduction histidine kinase J OS=Dictyostelium discoideum GN=dhkJ PE=3 SV=2	autoinducer 2 sensor kinase/phosphatase luxQ	18170171	GO:0000160//phosphorelay signal transduction system;	GO:0005622//intracellular anatomical structure;	GO:0000155//phosphorelay sensor kinase activity;	-
CCM_06616	68.921	22.0764	-1.64244	0.000678766	0.00519312	NW_006271973.1	GO:0016740;GO:0016021	-	sorNOG06218;opiNOG11648;sordNOG11047	S	-	glycosyl transferase	18168630	-	GO:0016021//integral component of membrane;	GO:0016740//transferase activity;	-
CCM_01058	1148.58	278.848	-2.04231	0.000697144	0.00530414	NW_006271969.1	-	-	-	-	-	hypothetical protein	18163091	-	-	-	-
CCM_08573	163.965	44.788	-1.8722	0.000707492	0.00535744	NW_006271975.1	GO:0005737;GO:0000287;GO:0004427;GO:0006796	K01507	COG0221;sordNOG10337	C	sp|P13998|IPYR_KLULA Inorganic pyrophosphatase OS=Kluyveromyces lactis (strain ATCC 8585 / CBS 2359 / DSM 70799 / NBRC 1267 / NRRL Y-1140 / WM37) GN=IPP1 PE=3 SV=2	inorganic diphosphatase, putative	18170579	GO:0006796//phosphate-containing compound metabolic process;	GO:0005737//cytoplasm;	GO:0000287//magnesium ion binding;GO:0004427//inorganic diphosphatase activity;	ko00190(Oxidative phosphorylation)
CCM_02374	1950.49	146.145	-3.73836	0.000708566	0.00536135	NW_006271970.1	GO:0055114;GO:0016491;GO:0016740;GO:0031177	-	opiNOG01973;sordNOG15538	IQ	sp|N4WHE3|PKS1_COCH4 Reducing polyketide synthase PKS1 OS=Cochliobolus heterostrophus (strain C4 / ATCC 48331 / race T) GN=PKS1 PE=3 SV=1	polyketide synthase, putative	18164401	GO:0055114//obsolete oxidation-reduction process;	-	GO:0016491//oxidoreductase activity;GO:0016740//transferase activity;GO:0031177//phosphopantetheine binding;	-
CCM_07785	8019.87	3375.44	-1.24851	0.000717513	0.00541626	NW_006271974.1	GO:0046872;GO:0006108;GO:0051287;GO:0004471;GO:0055114	K00029	opiNOG04071;sorNOG04597;sordNOG08807	C	sp|Q6TU48|MAOX_DICDI NADP-dependent malic enzyme OS=Dictyostelium discoideum GN=malA PE=2 SV=1	NAD-binding malic dehydrase	18169795	GO:0006108//malate metabolic process;GO:0055114//obsolete oxidation-reduction process;	-	GO:0046872//metal ion binding;GO:0051287//NAD binding;GO:0004471//malate dehydrogenase (decarboxylating) (NAD+) activity;	ko03320(PPAR signaling pathway);ko00710(Carbon fixation in photosynthetic organisms);ko00620(Pyruvate metabolism)
CCM_05331	15441.4	2436.4	-2.66398	0.000722509	0.00544116	NW_006271972.1	GO:0055114;GO:0008199;GO:0018576;GO:0009712	K03381	sordNOG11311	E	sp|P86029|HQD2_CANAL Catechol 1,2-dioxygenase OS=Candida albicans (strain SC5314 / ATCC MYA-2876) GN=HQD2 PE=1 SV=1	Intradiol ring-cleavage dioxygenase, core	18167349	GO:0055114//obsolete oxidation-reduction process;GO:0009712//catechol-containing compound metabolic process;	-	GO:0008199//ferric iron binding;GO:0018576//catechol 1,2-dioxygenase activity;	ko00623(Toluene degradation);ko00364(Fluorobenzoate degradation);ko00362(Benzoate degradation);ko00361(Chlorocyclohexane and chlorobenzene degradation)
CCM_07099	1722.3	564.355	-1.60967	0.000727886	0.00546882	NW_006271973.1	-	-	sordNOG04104	S	-	WSC domain-containing protein	18169110	-	-	-	-
CCM_00533	1744.07	400.823	-2.12142	0.000743794	0.00556659	NW_006271969.1	-	-	sordNOG14365	S	-	hypothetical protein	18162568	-	-	-	-
CCM_02407	329.595	156.112	-1.07811	0.000766361	0.0056868	NW_006271970.1	-	-	magNOG10133;NOG153253;opiNOG62112	S	-	hypothetical protein	18164434	-	-	-	-
CCM_00722	537.249	267.862	-1.0041	0.000785265	0.00580468	NW_006271969.1	GO:0003824;GO:0008152	-	opiNOG50366;COG1020;opiNOG14230	QI	sp|Q4WR82|NRPS2_ASPFU Nonribosomal peptide synthetase 2 OS=Neosartorya fumigata (strain ATCC MYA-4609 / Af293 / CBS 101355 / FGSC A1100) GN=NRPS2 PE=2 SV=1	NRPS-like enzyme, putative	18162756	GO:0008152//metabolic process;	-	GO:0003824//catalytic activity;	-
CCM_03309	2262.74	1091.39	-1.05191	0.000788106	0.00582121	NW_006271970.1	GO:0060905;GO:0030818;GO:0005886;GO:0016021	K23678	sordNOG10452;opiNOG16201	S	sp|Q12010|YPQ1_YEAST Probable vacuolar amino acid transporter YPQ1 OS=Saccharomyces cerevisiae (strain ATCC 204508 / S288c) GN=YPQ1 PE=1 SV=1	vacuolar membrane PQ loop repeat protein	18165335	GO:0060905//regulation of induction of conjugation upon nitrogen starvation;GO:0030818//obsolete negative regulation of cAMP biosynthetic process;	GO:0005886//plasma membrane;GO:0016021//integral component of membrane;	-	-
CCM_08968	1108.43	122.438	-3.17839	0.000791354	0.00584072	NW_006271975.1	GO:0016021	-	opiNOG43732;opiNOG58892;pleNOG06342;NOG155141;sordNOG13906	S	-	hypothetical protein	18170972	-	GO:0016021//integral component of membrane;	-	-
CCM_07787	68.3883	2.06278	-5.05108	0.000809328	0.005942	NW_006271974.1	GO:0030246	-	opiNOG62964;ascNOG26282	RO	-	Mannose-binding lectin	18169797	-	-	GO:0030246//carbohydrate binding;	-
CCM_09400	707.168	353.015	-1.00233	0.00081002	0.005942	NW_006271977.1	GO:0008236;GO:0006508	-	sordNOG05128	O	sp|Q6F3I7|DAP4_PSEMX Dipeptidyl aminopeptidase 4 OS=Pseudoxanthomonas mexicana GN=dap4 PE=1 SV=1	peptidase S9	18171403	GO:0006508//proteolysis;	-	GO:0008236//serine-type peptidase activity;	-
CCM_05880	1862.41	831.63	-1.16315	0.000824036	0.00602643	NW_006271972.1	-	-	opiNOG34105;NOG92661;sordNOG13541	S	-	hypothetical protein	18167898	-	-	-	-
CCM_00266	7335.24	3611.72	-1.02216	0.000839406	0.00611096	NW_006271969.1	GO:0016021	-	sordNOG09382	EG	sp|Q9LNH5|PT148_ARATH Probable sugar phosphate/phosphate translocator At1g48230 OS=Arabidopsis thaliana GN=At1g48230 PE=2 SV=2	DUF250 domain membrane protein	18162301	-	GO:0016021//integral component of membrane;	-	-
CCM_00650	76.2169	26.1654	-1.54245	0.000849011	0.0061692	NW_006271969.1	-	-	-	-	-	hypothetical protein	18162684	-	-	-	-
CCM_09568	56.6918	16.596	-1.7723	0.000862209	0.00624858	NW_006271977.1	GO:0016020	-	opiNOG64276;hypNOG14062;sordNOG14396	S	-	hypothetical protein	18171570	-	GO:0016020//membrane;	-	-
CCM_02581	648.906	286.443	-1.17976	0.000870394	0.00629367	NW_006271970.1	GO:0016884	K01426	pleNOG06644;opiNOG12734;sordNOG11804	J	sp|Q67KJ2|GATA_SYMTH Glutamyl-tRNA(Gln) amidotransferase subunit A OS=Symbiobacterium thermophilum (strain T / IAM 14863) GN=gatA PE=3 SV=1	amidase, putative	18164608	-	-	GO:0016884//carbon-nitrogen ligase activity, with glutamine as amido-N-donor;	ko00643(Styrene degradation);ko00627(Aminobenzoate degradation);ko00380(Tryptophan metabolism);ko00360(Phenylalanine metabolism);ko00330(Arginine and proline metabolism)
CCM_08213	371.701	163.742	-1.18272	0.000879692	0.00634658	NW_006271974.1	GO:0016740	-	sordNOG10776	I	sp|A9WC39|SMTB_CHLAA Succinyl-CoA--L-malate CoA-transferase beta subunit OS=Chloroflexus aurantiacus (strain ATCC 29366 / DSM 635 / J-10-fl) GN=smtB PE=3 SV=1	CAIB/BAIF family enzyme	18170221	-	-	GO:0016740//transferase activity;	-
CCM_09529	1636.28	786.12	-1.05759	0.000910998	0.00650897	NW_006271977.1	GO:0005737;GO:0005634;GO:0008270;GO:0006351;GO:0043565	-	opiNOG12454;sordNOG07747;sorNOG02233	R	sp|Q9US36|KLF1_SCHPO Zinc finger protein klf1 OS=Schizosaccharomyces pombe (strain 972 / ATCC 24843) GN=klf1 PE=2 SV=1	hypothetical protein	18171531	GO:0006351//transcription, DNA-templated;	GO:0005737//cytoplasm;GO:0005634//nucleus;	GO:0008270//zinc ion binding;GO:0043565//sequence-specific DNA binding;	-
CCM_06654	9608.02	3784.79	-1.34403	0.000933832	0.00665234	NW_006271973.1	GO:0042626;GO:0016021;GO:0005524;GO:0055085	K05665	opiNOG11164;COG1132	QV	sp|Q8J2Q1|FUM19_GIBM7 ABC transporter FUM19 OS=Gibberella moniliformis (strain M3125 / FGSC 7600) GN=FUM19 PE=2 SV=1	Vacuolar metal resistance and drug detoxification protein	18168668	GO:0055085//transmembrane transport;	GO:0016021//integral component of membrane;	GO:0042626//ATPase-coupled transmembrane transporter activity;GO:0005524//ATP binding;	ko05206(MicroRNAs in cancer);ko04977(Vitamin digestion and absorption);ko04071(Sphingolipid signaling pathway);ko02010(ABC transporters);ko01523(Antifolate resistance)
CCM_05721	1800.83	833.87	-1.11077	0.000955747	0.00677938	NW_006271972.1	-	-	opiNOG19984;sordNOG12074	S	sp|Q9Y7D1|LOVD_ASPTE Acyltransferase LovD OS=Aspergillus terreus GN=lovD PE=1 SV=1	Beta-lactamase-type transpeptidase fold domain containing protein	18167739	-	-	-	-
CCM_08992	206.654	93.5146	-1.14395	0.000975867	0.00689156	NW_006271975.1	-	-	opiNOG46179	S	-	hypothetical protein	18170996	-	-	-	-
CCM_08976	64.9964	21.2736	-1.61129	0.00100251	0.00703735	NW_006271975.1	-	-	pleNOG09214;opiNOG31965;opiNOG31843;sorNOG08573	SR	-	Cyclin-like F-box	18170980	-	-	-	-
CCM_08713	945.598	171.515	-2.46289	0.00105062	0.00732162	NW_006271975.1	GO:0005975;GO:0004553	K01207	opiNOG23888	G	sp|P40406|NAGZ_BACSU Beta-hexosaminidase OS=Bacillus subtilis (strain 168) GN=nagZ PE=1 SV=1	beta-N-acetylglucosaminidase, putative	18170719	GO:0005975//carbohydrate metabolic process;	-	GO:0004553//hydrolase activity, hydrolyzing O-glycosyl compounds;	ko01501(beta-Lactam resistance);ko00531(Glycosaminoglycan degradation);ko00520(Amino sugar and nucleotide sugar metabolism)
CCM_05515	270.294	124.858	-1.11424	0.00111418	0.00770314	NW_006271972.1	-	-	sordNOG15220;opiNOG58553;sordNOG14749	S	-	hypothetical protein	18167533	-	-	-	-
CCM_05322	2173.16	645.023	-1.75238	0.00112953	0.00778132	NW_006271972.1	GO:0009086;GO:0003871;GO:0008270;GO:0032259	-	opiNOG15956	S	sp|P42318|YXJG_BACSU Uncharacterized protein YxjG OS=Bacillus subtilis (strain 168) GN=yxjG PE=4 SV=3	Methionine synthase, vitamin-B12 independent, putative	18167340	GO:0009086//methionine biosynthetic process;GO:0032259//methylation;	-	GO:0003871//5-methyltetrahydropteroyltriglutamate-homocysteine S-methyltransferase activity;GO:0008270//zinc ion binding;	-
CCM_09097	293.719	142.006	-1.04849	0.00116255	0.0079745	NW_006271975.1	-	-	sordNOG13007;magNOG10133;opiNOG62112	S	-	hypothetical protein	18171100	-	-	-	-
CCM_01911	153.609	66.0063	-1.21858	0.00120746	0.00822391	NW_006271969.1	GO:0055085;GO:0016021	-	opiNOG02945;hypNOG09594;NOG00172;sorNOG04548	G	sp|Q10097|YAOI_SCHPO Uncharacterized transporter C11D3.18C OS=Schizosaccharomyces pombe (strain 972 / ATCC 24843) GN=SPAC11D3.18c PE=3 SV=1	MFS transporter, putative	18163940	GO:0055085//transmembrane transport;	GO:0016021//integral component of membrane;	-	-
CCM_03273	231.953	110.622	-1.0682	0.0012196	0.00827724	NW_006271970.1	-	-	-	-	-	hypothetical protein	18165299	-	-	-	-
CCM_05146	280.639	138.158	-1.02239	0.00123461	0.00835556	NW_006271972.1	GO:0016021	-	sordNOG13818	S	-	hypothetical protein	18167165	-	GO:0016021//integral component of membrane;	-	-
CCM_00186	107.979	43.6752	-1.30586	0.00127522	0.00856408	NW_006271969.1	GO:0016021;GO:0022891;GO:0055085;GO:0008643	-	opiNOG50298;opiNOG56052;hypNOG08838	R	sp|P15325|QUTD_EMENI Quinate permease OS=Emericella nidulans (strain FGSC A4 / ATCC 38163 / CBS 112.46 / NRRL 194 / M139) GN=qutD PE=1 SV=2	sugar transporter, putative	18162221	GO:0055085//transmembrane transport;GO:0008643//carbohydrate transport;	GO:0016021//integral component of membrane;	-	-
CCM_01701	181.538	83.2676	-1.12444	0.00137844	0.00913611	NW_006271969.1	-	-	opiNOG50704	S	-	hypothetical protein	18163731	-	-	-	-
CCM_01917	6271.38	2698.49	-1.21663	0.00145565	0.00955562	NW_006271969.1	GO:0005634;GO:0043565;GO:0006355	-	sordNOG06453;opiNOG06186	K	sp|Q99160|HOY1_YARLI Homeobox protein HOY1 OS=Yarrowia lipolytica (strain CLIB 122 / E 150) GN=HOY1 PE=3 SV=2	homeoprotein	18163946	GO:0006355//regulation of transcription, DNA-templated;	GO:0005634//nucleus;	GO:0043565//sequence-specific DNA binding;	-
CCM_07318	115371	28297.7	-2.02752	0.00147765	0.00967364	NW_006271974.1	GO:0006508;GO:0004252	K01279	opiNOG09203;opiNOG21516;sordNOG15475	O	sp|Q8NK92|AORSN_ASPOR Aorsin OS=Aspergillus oryzae (strain ATCC 42149 / RIB 40) GN=aorO PE=1 SV=2	protease S8 tripeptidyl peptidase I, putative	18169329	GO:0006508//proteolysis;	-	GO:0004252//serine-type endopeptidase activity;	ko04142(Lysosome)
CCM_04606	1085.44	68.9918	-3.97571	0.00148412	0.00970616	NW_006271971.1	GO:0016021	-	opiNOG07754;sordNOG09236	S	sp|A7KAK4|ATG22_PICAN Autophagy-related protein 22 OS=Pichia angusta GN=ATG22 PE=3 SV=1	autophagy protein (Atg22), putative	18166629	-	GO:0016021//integral component of membrane;	-	-
CCM_04234	3503.26	1311.05	-1.41797	0.00151471	0.00985589	NW_006271971.1	-	-	sordNOG04723;hypNOG00402	SR	-	hypothetical protein	18166257	-	-	-	-
CCM_05225	256.299	124.32	-1.04377	0.00151747	0.00986712	NW_006271972.1	GO:0016740	-	magNOG06962;opiNOG49777	R	-	Aminoglycoside phosphotransferase	18167244	-	-	GO:0016740//transferase activity;	-
CCM_07390	277.662	135.553	-1.03447	0.00155162	0.0100282	NW_006271974.1	GO:0016021;GO:0055114;GO:0016491;GO:0046872	K00505	opiNOG28993;sorNOG06788;sordNOG04363	SR	sp|B8NM74|USTQ_ASPFN Tyrosinase ustQ OS=Aspergillus flavus (strain ATCC 200026 / FGSC A1120 / NRRL 3357 / JCM 12722 / SRRC 167) GN=ustQ PE=1 SV=1	tyrosinase, putative	18169401	GO:0055114//obsolete oxidation-reduction process;	GO:0016021//integral component of membrane;	GO:0016491//oxidoreductase activity;GO:0046872//metal ion binding;	ko04916(Melanogenesis);ko00965(Betalain biosynthesis);ko00950(Isoquinoline alkaloid biosynthesis);ko00350(Tyrosine metabolism)
CCM_06005	1753.79	801.4	-1.12988	0.00157274	0.0101189	NW_006271972.1	GO:0010181;GO:0055114;GO:0045892;GO:0016491	K03809	sorNOG07339;opiNOG01771	R	sp|P42058|ALTA7_ALTAL Minor allergen Alt a 7 OS=Alternaria alternata GN=ALTA7 PE=1 SV=1	minor allergen Alt a 7	18168023	GO:0055114//obsolete oxidation-reduction process;GO:0045892//negative regulation of transcription, DNA-templated;	-	GO:0010181//FMN binding;GO:0016491//oxidoreductase activity;	ko00130(Ubiquinone and other terpenoid-quinone biosynthesis)
CCM_07289	135.788	51.4319	-1.40062	0.00157447	0.0101214	NW_006271973.1	-	-	hypNOG09639;hypNOG13493	S	-	hypothetical protein	18169300	-	-	-	-
CCM_07433	27.6365	5.04354	-2.45407	0.00163049	0.0104258	NW_006271974.1	-	-	sordNOG12248	S	-	hypothetical protein	18169444	-	-	-	-
CCM_06586	1012.86	136.227	-2.89435	0.00169666	0.010763	NW_006271973.1	GO:0006508;GO:0004185	-	sordNOG06862	EO	sp|P34946|CPS1_PENJA Carboxypeptidase S1 OS=Penicillium janthinellum PE=1 SV=1	carboxypeptidase S1, putative	18168600	GO:0006508//proteolysis;	-	GO:0004185//serine-type carboxypeptidase activity;	-
CCM_02182	292.135	145.087	-1.00972	0.00175101	0.0110278	NW_006271970.1	GO:0003824	K01598	opiNOG03602	H	sp|P36076|CAB3_YEAST Coenzyme A biosynthesis protein 3 OS=Saccharomyces cerevisiae (strain ATCC 204508 / S288c) GN=CAB3 PE=1 SV=1	phosphopantothenoylcysteine decarboxylase	18164210	-	-	GO:0003824//catalytic activity;	ko00770(Pantothenate and CoA biosynthesis)
CCM_08588	1283.56	386.554	-1.73141	0.00176976	0.0111168	NW_006271975.1	GO:0016884	-	opiNOG37832	J	sp|B0TDK7|GATA_HELMI Glutamyl-tRNA(Gln) amidotransferase subunit A OS=Heliobacterium modesticaldum (strain ATCC 51547 / Ice1) GN=gatA PE=3 SV=1	amidase family protein	18170594	-	-	GO:0016884//carbon-nitrogen ligase activity, with glutamine as amido-N-donor;	-
CCM_06082	395.086	99.6974	-1.98654	0.0018789	0.011699	NW_006271972.1	-	-	-	-	-	hypothetical protein	18168097	-	-	-	-
CCM_02496	352.945	124.513	-1.50314	0.00187966	0.011699	NW_006271970.1	-	-	sordNOG11912;sordNOG15576;opiNOG51497	S	-	hypothetical protein	18164523	-	-	-	-
CCM_01898	1985.74	886.363	-1.16371	0.00192788	0.0119462	NW_006271969.1	GO:0008168;GO:0032259	-	opiNOG09480;sorNOG07370	R	sp|M2SNN6|LAEA_COCH5 Secondary metabolism regulator LAE1 OS=Cochliobolus heterostrophus (strain C5 / ATCC 48332 / race O) GN=LAE1 PE=3 SV=1	hypothetical protein	18163927	GO:0032259//methylation;	-	GO:0008168//methyltransferase activity;	-
CCM_03396	143.255	60.7072	-1.23864	0.00196708	0.0121633	NW_006271970.1	-	-	hypNOG07919;sordNOG14792;opiNOG65849	S	-	hypothetical protein	18165422	-	-	-	-
CCM_05683	3633.49	1643.22	-1.14483	0.00196799	0.0121633	NW_006271972.1	-	-	sordNOG14129;opiNOG34790	S	-	hypothetical protein	18167701	-	-	-	-
CCM_02177	80.1148	0	-Inf	0.0019966	0.0123163	NW_006271970.1	GO:0030246;GO:0004190;GO:0006508	-	opiNOG28710;sordNOG08190;opiNOG28582;NOG51745	RS	sp|P24665|PRTA_ASPNG Aspergillopepsin-2 OS=Aspergillus niger PE=1 SV=1	Concanavalin A-like lectin/glucanase	18164205	GO:0006508//proteolysis;	-	GO:0030246//carbohydrate binding;GO:0004190//aspartic-type endopeptidase activity;	-
CCM_05747	5172.54	1673.22	-1.62824	0.00202016	0.0124146	NW_006271972.1	GO:0016491;GO:0008270;GO:0055114	-	opiNOG21203	Q	sp|P39849|XYLB_PSEPU Aryl-alcohol dehydrogenase OS=Pseudomonas putida GN=xylB PE=1 SV=1	alcohol dehydrogenase, putative	18167765	GO:0055114//obsolete oxidation-reduction process;	-	GO:0016491//oxidoreductase activity;GO:0008270//zinc ion binding;	-
CCM_00793	546.026	81.3922	-2.74601	0.0020586	0.0125841	NW_006271969.1	-	-	arthNOG12677	R	-	hypothetical protein	18162827	-	-	-	-
CCM_06362	108.388	42.6626	-1.34516	0.00207713	0.012675	NW_006271972.1	GO:0000981;GO:0005634;GO:0006357;GO:0008270	-	opiNOG70699;opiNOG03965	S	-	Fungal transcriptional regulatory protein	18168376	GO:0006357//regulation of transcription by RNA polymerase II;	GO:0005634//nucleus;	GO:0000981//DNA-binding transcription factor activity, RNA polymerase II-specific;GO:0008270//zinc ion binding;	-
CCM_02820	161.963	74.5439	-1.1195	0.00208455	0.0126961	NW_006271970.1	-	-	-	-	-	hypothetical protein	18164847	-	-	-	-
CCM_07168	37844.7	11124.5	-1.76635	0.00210877	0.012803	NW_006271973.1	-	-	necNOG10386;opiNOG29477	S	-	isoflavone reductase family protein	18169179	-	-	-	-
CCM_00884	687.215	254.63	-1.43236	0.0022167	0.0133321	NW_006271969.1	GO:0050660;GO:0055114;GO:0016614	K00108	opiNOG06135	R	sp|P9WMV4|Y1279_MYCTO Uncharacterized GMC-type oxidoreductase MT1316 OS=Mycobacterium tuberculosis (strain CDC 1551 / Oshkosh) GN=MT1316 PE=3 SV=1	glucose dehydrogenase, putative	18162918	GO:0055114//obsolete oxidation-reduction process;	-	GO:0050660//flavin adenine dinucleotide binding;GO:0016614//oxidoreductase activity, acting on CH-OH group of donors;	ko00260(Glycine, serine and threonine metabolism)
CCM_00140	932.299	181.682	-2.35938	0.00232927	0.0138361	NW_006271969.1	-	-	sordNOG05851;opiNOG01450;COG0235	TGZ	sp|Q9P5M9|MUG14_SCHPO Meiotically up-regulated gene 14 protein OS=Schizosaccharomyces pombe (strain 972 / ATCC 24843) GN=mug14 PE=1 SV=1	aldolase	18162175	-	-	-	-
CCM_02969	31.7264	6.04876	-2.39097	0.00233778	0.0138695	NW_006271970.1	GO:0050661;GO:0055114;GO:0050660;GO:0004499	-	COG2072;sordNOG06625;sorNOG06610	PQ	sp|Q9HFE4|FMO1_SCHPO Thiol-specific monooxygenase OS=Schizosaccharomyces pombe (strain 972 / ATCC 24843) GN=fmo1 PE=1 SV=1	Flavin-containing monooxygenase FMO	18164996	GO:0055114//obsolete oxidation-reduction process;	-	GO:0050661//NADP binding;GO:0050660//flavin adenine dinucleotide binding;GO:0004499//N,N-dimethylaniline monooxygenase activity;	-
CCM_09100	107.309	46.3066	-1.21247	0.00243665	0.0143674	NW_006271976.1	GO:0016021;GO:0055085	K22134	eurotNOG05745;sordNOG05255;opiNOG03023	R	sp|E9R876|GLIA_ASPFU MFS gliotoxin efflux transporter gliA OS=Neosartorya fumigata (strain ATCC MYA-4609 / Af293 / CBS 101355 / FGSC A1100) GN=gliA PE=2 SV=1	MFS gliotoxin efflux transporter GliA	18171103	GO:0055085//transmembrane transport;	GO:0016021//integral component of membrane;	-	-
CCM_08507	57.8738	19.979	-1.53443	0.00245556	0.0144524	NW_006271975.1	GO:0055085;GO:0016021	-	opiNOG14967;hypNOG00963	T	sp|O23482|OPT3_ARATH Oligopeptide transporter 3 OS=Arabidopsis thaliana GN=OPT3 PE=2 SV=3	oligopeptide transporter	18170514	GO:0055085//transmembrane transport;	GO:0016021//integral component of membrane;	-	-
CCM_03436	20.9987	3.3138	-2.66374	0.00256903	0.0150282	NW_006271970.1	GO:0055085;GO:0016021	-	sordNOG06493;necNOG11337;sorNOG03283	T	sp|Q06593|OPT2_YEAST Oligopeptide transporter 2 OS=Saccharomyces cerevisiae (strain ATCC 204508 / S288c) GN=OPT2 PE=1 SV=1	Oligopeptide transporter OPT superfamily	18165462	GO:0055085//transmembrane transport;	GO:0016021//integral component of membrane;	-	-
CCM_03652	58.7003	20.6468	-1.50745	0.00264994	0.0153336	NW_006271971.1	GO:0006032;GO:0005975;GO:0004568;GO:0008061	K01183	opiNOG51904;opiNOG03681	G	sp|Q13231|CHIT1_HUMAN Chitotriosidase-1 OS=Homo sapiens GN=CHIT1 PE=1 SV=1	bacteriodes thetaiotaomicron symbiotic chitinase, putative	18165678	GO:0006032//chitin catabolic process;GO:0005975//carbohydrate metabolic process;	-	GO:0004568//chitinase activity;GO:0008061//chitin binding;	ko00520(Amino sugar and nucleotide sugar metabolism)
CCM_02970	2306.85	612.912	-1.91217	0.00268423	0.0154855	NW_006271970.1	-	-	opiNOG80871;hypNOG02149;necNOG07458;sordNOG12329	S	-	hypothetical protein	18164997	-	-	-	-
CCM_09642	139.057	63.3506	-1.13425	0.00268884	0.015498	NW_006271978.1	GO:0016310;GO:0016021;GO:0016301	-	opiNOG30364	R	-	Protein kinase-like domain	18171644	GO:0016310//phosphorylation;	GO:0016021//integral component of membrane;	GO:0016301//kinase activity;	-
CCM_06703	7986.94	3379.29	-1.24092	0.00272674	0.0156462	NW_006271973.1	-	-	opiNOG45309	S	-	mitochondrial AAA ATPase, putative	18168717	-	-	-	-
CCM_08825	8976.51	4090.02	-1.13405	0.00272871	0.015647	NW_006271975.1	GO:0006508;GO:0004185	-	COG2939;sordNOG09703;opiNOG17802	EO	sp|C5FW30|SPCA_ARTOC Carboxypeptidase S1 homolog A OS=Arthroderma otae (strain ATCC MYA-4605 / CBS 113480) GN=SCPA PE=3 SV=1	lysosomal protective protein precursor, putative	18170830	GO:0006508//proteolysis;	-	GO:0004185//serine-type carboxypeptidase activity;	-
CCM_06240	21.7484	3.65381	-2.57344	0.0028088	0.0160215	NW_006271972.1	-	-	-	-	-	hypothetical protein	18168255	-	-	-	-
CCM_01239	148.364	68.371	-1.11769	0.00302046	0.0169969	NW_006271969.1	GO:0070988;GO:0005768;GO:0017183;GO:0005634;GO:0005829;GO:0032456;GO:0032451	K17868	opiNOG77457;NOG213971;sordNOG07326	ER	sp|Q9CYU6|DPH7_MOUSE Diphthine methyltransferase OS=Mus musculus GN=Dph7 PE=2 SV=1	WD40 repeat-like-containing domain	18163271	GO:0070988//demethylation;GO:0017183//peptidyl-diphthamide biosynthetic process from peptidyl-histidine;GO:0032456//endocytic recycling;	GO:0005768//endosome;GO:0005634//nucleus;GO:0005829//cytosol;	GO:0032451//demethylase activity;	-
CCM_06006	234.438	116.762	-1.00564	0.00307472	0.0172216	NW_006271972.1	-	-	-	-	-	hypothetical protein	18168024	-	-	-	-
CCM_06224	266.482	124.663	-1.096	0.00308752	0.0172643	NW_006271972.1	-	-	-	-	-	hypothetical protein	18168239	-	-	-	-
CCM_01967	453.015	222.654	-1.02475	0.00309866	0.0172953	NW_006271970.1	-	-	necNOG10373;sordNOG04540;opiNOG18280	RS	-	hypothetical protein	18163996	-	-	-	-
CCM_05459	137.16	64.4363	-1.08991	0.00317404	0.0175631	NW_006271972.1	-	-	hypNOG09338;sorNOG06981;sordNOG07038;sordNOG08809	RS	-	NACHT nucleoside triphosphatase	18167477	-	-	-	-
CCM_02131	3418.13	1571.73	-1.12086	0.0032641	0.0178662	NW_006271970.1	GO:0006807;GO:0016810	K01501	opiNOG18822;sordNOG05513;sordNOG09668	E	sp|Q89PT3|NITR2_BRADU Nitrilase blr3397 OS=Bradyrhizobium diazoefficiens (strain JCM 10833 / IAM 13628 / NBRC 14792 / USDA 110) GN=blr3397 PE=1 SV=1	hydrolase, carbon-nitrogen family protein	18164159	GO:0006807//nitrogen compound metabolic process;	-	GO:0016810//hydrolase activity, acting on carbon-nitrogen (but not peptide) bonds;	ko00910(Nitrogen metabolism);ko00643(Styrene degradation);ko00627(Aminobenzoate degradation);ko00460(Cyanoamino acid metabolism);ko00380(Tryptophan metabolism)
CCM_08560	1725.78	653.063	-1.40195	0.00336536	0.0182645	NW_006271975.1	-	-	sordNOG11875;opiNOG05764	S	sp|P76097|YDCJ_ECOLI Uncharacterized protein YdcJ OS=Escherichia coli (strain K12) GN=ydcJ PE=4 SV=1	DUF1338 domain protein	18170566	-	-	-	-
CCM_08733	3909.49	1164.94	-1.74673	0.00344738	0.0185942	NW_006271975.1	GO:0005509;GO:0004571;GO:0016020;GO:0008152	K01230	sorNOG01866;sordNOG07682	G	sp|Q0D076|MNS1B_ASPTN Probable mannosyl-oligosaccharide alpha-1,2-mannosidase 1B OS=Aspergillus terreus (strain NIH 2624 / FGSC A1156) GN=mns1B PE=3 SV=1	mannosidase MsdS	18170738	GO:0008152//metabolic process;	GO:0016020//membrane;	GO:0005509//calcium ion binding;GO:0004571//mannosyl-oligosaccharide 1,2-alpha-mannosidase activity;	ko04141(Protein processing in endoplasmic reticulum);ko00513(Various types of N-glycan biosynthesis);ko00510(N-Glycan biosynthesis)
CCM_04299	528.767	215.424	-1.29545	0.00353182	0.018954	NW_006271971.1	-	-	opiNOG05166	S	-	hypothetical protein	18166322	-	-	-	-
CCM_07116	70051	30243.9	-1.21176	0.00362503	0.0193677	NW_006271973.1	-	-	-	-	-	hypothetical protein	18169127	-	-	-	-
CCM_09479	8516.31	433.009	-4.29776	0.00373379	0.0198017	NW_006271977.1	GO:0030598;GO:0017148	-	NOG137058	S	sp|P28590|ABRC_ABRPR Abrin-c OS=Abrus precatorius PE=1 SV=1	Ribosome-inactivating protein	18171481	GO:0017148//negative regulation of translation;	-	GO:0030598//rRNA N-glycosylase activity;	-
CCM_06899	742.398	298.72	-1.3134	0.00389356	0.0204838	NW_006271973.1	GO:0046983;GO:0003677	-	sordNOG08510	S	-	HLH transcription factor, putative	18168910	-	-	GO:0046983//protein dimerization activity;GO:0003677//DNA binding;	-
CCM_05245	153.215	73.2196	-1.06526	0.00391409	0.0205581	NW_006271972.1	GO:0016742;GO:0009058	-	opiNOG15036	I	sp|P31907|HOXX_BRADU Hydrogenase maturation factor HoxX OS=Bradyrhizobium diazoefficiens (strain JCM 10833 / IAM 13628 / NBRC 14792 / USDA 110) GN=hoxX PE=4 SV=2	formyl transferase domain-containing protein	18167264	GO:0009058//biosynthetic process;	-	GO:0016742//hydroxymethyl-, formyl- and related transferase activity;	-
CCM_00002	835.899	241.684	-1.79021	0.00408433	0.0213357	NW_006271969.1	GO:0055085;GO:0016021	-	sordNOG11594	R	sp|Q08280|BSC6_YEAST Bypass of stop codon protein 6 OS=Saccharomyces cerevisiae (strain ATCC 204508 / S288c) GN=BSC6 PE=1 SV=1	MFS efflux transporter, putative	18162037	GO:0055085//transmembrane transport;	GO:0016021//integral component of membrane;	-	-
CCM_01502	2492.12	1177.05	-1.0822	0.00408995	0.0213534	NW_006271969.1	GO:0005524;GO:0004386	-	sordNOG10747	K	sp|F4HW51|CHR20_ARATH Protein CHROMATIN REMODELING 20 OS=Arabidopsis thaliana GN=ATRX PE=2 SV=2	SNF2 family helicase/ATPase, putative	18163533	-	-	GO:0005524//ATP binding;GO:0004386//helicase activity;	-
CCM_09485	542.301	183.283	-1.56502	0.00410954	0.0214297	NW_006271977.1	-	-	sordNOG04868;opiNOG09691;sorNOG06889	R	sp|P53626|E13B_TRIHA Glucan endo-1,3-beta-glucosidase BGN13.1 OS=Trichoderma harzianum GN=bgn13.1 PE=1 SV=1	glucan endo-1,3-beta-glucosidase BGN13.1 precursor	18171487	-	-	-	-
CCM_04499	548.899	271.729	-1.01437	0.00429216	0.0222088	NW_006271971.1	-	K06656	sordNOG04132	R	sp|P24867|PCL1_YEAST PHO85 cyclin-1 OS=Saccharomyces cerevisiae (strain ATCC 204508 / S288c) GN=PCL1 PE=1 SV=1	cyclin	18166522	-	-	-	ko04111(Cell cycle - yeast)
CCM_06742	85.3717	36.2795	-1.2346	0.00435239	0.0224675	NW_006271973.1	GO:0016310;GO:0016301	-	opiNOG57227;opiNOG56740;sordNOG12609	SR	-	Protein kinase-like domain	18168755	GO:0016310//phosphorylation;	-	GO:0016301//kinase activity;	-
CCM_02054	6265.69	1335.26	-2.23035	0.00439046	0.0226276	NW_006271970.1	GO:0055114;GO:0010181;GO:0016491;GO:0016021	-	opiNOG30976	S	sp|B8NM62|USTO_ASPFN Pyridoxamine 5&apos;-phosphate oxidase family protein ustO OS=Aspergillus flavus (strain ATCC 200026 / FGSC A1120 / NRRL 3357 / JCM 12722 / SRRC 167) GN=ustO PE=3 SV=1	pyridoxamine phosphate oxidase family protein	18164083	GO:0055114//obsolete oxidation-reduction process;	GO:0016021//integral component of membrane;	GO:0010181//FMN binding;GO:0016491//oxidoreductase activity;	-
CCM_06655	667.065	265.246	-1.3305	0.00445948	0.0228797	NW_006271973.1	-	-	-	-	-	hypothetical protein	18168669	-	-	-	-
CCM_08678	108.6	22.351	-2.28061	0.00446318	0.0228797	NW_006271975.1	-	-	opiNOG34493;sorNOG05865	IU	sp|P80547|SCP2_YARLI Fatty acid-binding protein OS=Yarrowia lipolytica (strain CLIB 122 / E 150) GN=SCP2 PE=1 SV=4	oleate-induced peroxisomal protein	18170684	-	-	-	-
CCM_04958	25290.9	3753.07	-2.75248	0.00447646	0.0229172	NW_006271971.1	GO:0005975;GO:0004553	-	opiNOG06339;sordNOG11943	G	sp|O18835|BGLR_CANLF Beta-glucuronidase OS=Canis lupus familiaris GN=GUSB PE=1 SV=1	hydrolase, putative	18166978	GO:0005975//carbohydrate metabolic process;	-	GO:0004553//hydrolase activity, hydrolyzing O-glycosyl compounds;	-
CCM_01995	54.4291	13.9631	-1.96275	0.00458269	0.0233926	NW_006271970.1	-	-	opiNOG60438	S	-	hypothetical protein	18164024	-	-	-	-
CCM_03380	96.3152	42.5295	-1.1793	0.0046071	0.0234799	NW_006271970.1	-	-	-	-	-	hypothetical protein	18165406	-	-	-	-
CCM_01909	1778.51	671.395	-1.40544	0.00465565	0.0236646	NW_006271969.1	-	-	-	-	-	hypothetical protein	18163938	-	-	-	-
CCM_01856	157.658	23.0557	-2.7736	0.00470801	0.0238803	NW_006271969.1	-	-	sordNOG07524;opiNOG22099	S	-	NAD(P)-binding domain	18163885	-	-	-	-
CCM_03261	1480.12	661.394	-1.16213	0.00477888	0.0241379	NW_006271970.1	GO:0016614;GO:0055114;GO:0050660	K00102	opiNOG04565;sordNOG05062	C	sp|Q12627|DLD1_KLULA D-lactate dehydrogenase [cytochrome], mitochondrial OS=Kluyveromyces lactis (strain ATCC 8585 / CBS 2359 / DSM 70799 / NBRC 1267 / NRRL Y-1140 / WM37) GN=DLD1 PE=3 SV=2	D-lactate dehydrogenase	18165287	GO:0055114//obsolete oxidation-reduction process;	-	GO:0016614//oxidoreductase activity, acting on CH-OH group of donors;GO:0050660//flavin adenine dinucleotide binding;	ko00620(Pyruvate metabolism)
CCM_09617	1510.74	536.37	-1.49395	0.00480391	0.0242261	NW_006271978.1	GO:0008270;GO:0003712;GO:0000821;GO:0006357;GO:0045955;GO:0000981;GO:0005634	K09246	opiNOG54295;eurotNOG10758	S	-	C6 transcription factor	18171619	GO:0000821//regulation of arginine metabolic process;GO:0006357//regulation of transcription by RNA polymerase II;GO:0045955//negative regulation of calcium ion-dependent exocytosis;	GO:0005634//nucleus;	GO:0008270//zinc ion binding;GO:0003712//transcription coregulator activity;GO:0000981//DNA-binding transcription factor activity, RNA polymerase II-specific;	-
CCM_02577	17328.9	7306.34	-1.24596	0.00489335	0.0245869	NW_006271970.1	-	-	opiNOG12826;sordNOG11328	S	-	hypothetical protein	18164604	-	-	-	-
CCM_02578	1465.23	725.593	-1.0139	0.00493473	0.024756	NW_006271970.1	-	-	-	-	-	hypothetical protein	18164605	-	-	-	-
CCM_05423	3389.28	978.607	-1.79218	0.00494095	0.0247611	NW_006271972.1	GO:0008152;GO:0003824	-	onyNOG06396;COG0318;NOG12813	I	sp|G3XMC0|AZAF_ASPNA Acyl-CoA ligase azaF OS=Aspergillus niger (strain ATCC 1015 / CBS 113.46 / FGSC A1144 / LSHB Ac4 / NCTC 3858a / NRRL 328 / USDA 3528.7) GN=azaF PE=2 SV=1	AMP-binding enzyme, putative	18167441	GO:0008152//metabolic process;	-	GO:0003824//catalytic activity;	-
CCM_04867	58.0647	10.127	-2.51946	0.00504496	0.0251777	NW_006271971.1	GO:0016021	-	sordNOG11262	S	-	hypothetical protein	18166888	-	GO:0016021//integral component of membrane;	-	-
CCM_08989	14213.8	1809.4	-2.97371	0.00514298	0.0255475	NW_006271975.1	GO:0055114;GO:0016491	K13366	opiNOG02620;KOG0029	Q	sp|O64411|PAO_MAIZE Polyamine oxidase OS=Zea mays GN=PAO PE=1 SV=1	flavin containing polyamine oxidase, putative	18170993	GO:0055114//obsolete oxidation-reduction process;	-	GO:0016491//oxidoreductase activity;	ko00410(beta-Alanine metabolism);ko00330(Arginine and proline metabolism)
CCM_05186	5001.79	768.973	-2.70144	0.00515703	0.0255914	NW_006271972.1	GO:0005975;GO:0016853;GO:0030246	K01785	sordNOG07070;opiNOG04019	G	sp|D4AMB9|GALM_ARTBC Probable aldose 1-epimerase ARB_05372 OS=Arthroderma benhamiae (strain ATCC MYA-4681 / CBS 112371) GN=ARB_05372 PE=1 SV=1	aldose 1-epimerase	18167205	GO:0005975//carbohydrate metabolic process;	-	GO:0016853//isomerase activity;GO:0030246//carbohydrate binding;	ko00052(Galactose metabolism);ko00010(Glycolysis / Gluconeogenesis)
CCM_08377	3369.04	702.394	-2.26198	0.00515883	0.0255914	NW_006271975.1	-	-	sordNOG14782;fuNOG21579	R	sp|Q00371|CAP22_COLGL Protein CAP22 OS=Colletotrichum gloeosporioides GN=CAP22 PE=2 SV=1	hypothetical protein	18170385	-	-	-	-
CCM_06120	3917.64	1193.08	-1.7153	0.00526494	0.0260324	NW_006271972.1	-	K24611	sordNOG05265;opiNOG07148	S	sp|Q9ZVJ2|AMERL_ARATH Uncharacterized protein At2g38710 OS=Arabidopsis thaliana GN=At2g38710 PE=2 SV=1	ammecr1 family protein	18168135	-	-	-	-
CCM_01309	3916.56	1799.01	-1.12239	0.00529739	0.0261659	NW_006271969.1	GO:0006351;GO:0008270;GO:0003677;GO:0005634	-	opiNOG17202;necNOG08871;sordNOG06328	S	sp|D7UQ41|SOL4_ALTSO Probable transcription factor sol4 OS=Alternaria solani GN=sol4 PE=4 SV=1	Fungal specific transcription factor	18163340	GO:0006351//transcription, DNA-templated;	GO:0005634//nucleus;	GO:0008270//zinc ion binding;GO:0003677//DNA binding;	-
CCM_04286	11283.9	3047.71	-1.88847	0.00532536	0.0262759	NW_006271971.1	GO:0003677	-	opiNOG21403;hypNOG07093;sordNOG10218	S	sp|P40489|XBP1_YEAST Transcriptional repressor XBP1 OS=Saccharomyces cerevisiae (strain ATCC 204508 / S288c) GN=XBP1 PE=1 SV=1	APSES transcription factor Xbp1, putative	18166309	-	-	GO:0003677//DNA binding;	-
CCM_09062	173.678	75.5911	-1.20013	0.00535806	0.0263708	NW_006271975.1	-	-	sordNOG08602;opiNOG24673;pleNOG03470	R	-	cell surface protein (Mas1)	18171065	-	-	-	-
CCM_01647	533.304	188.886	-1.49745	0.00543847	0.0266574	NW_006271969.1	GO:0016853;GO:0008152	K07511	KOG1680;sordNOG05959;NOG01182	I	sp|P76082|PAAF_ECOLI 2,3-dehydroadipyl-CoA hydratase OS=Escherichia coli (strain K12) GN=paaF PE=1 SV=1	enoyl-CoA hydratase/isomerase family protein	18163677	GO:0008152//metabolic process;	-	GO:0016853//isomerase activity;	ko00930(Caprolactam degradation);ko00650(Butanoate metabolism);ko00640(Propanoate metabolism);ko00627(Aminobenzoate degradation);ko00410(beta-Alanine metabolism);ko00380(Tryptophan metabolism);ko00310(Lysine degradation);ko00280(Valine, leucine and isoleucine degradation);ko00071(Fatty acid degradation);ko00062(Fatty acid elongation)
CCM_01689	630.029	201.047	-1.64789	0.00561678	0.0273225	NW_006271969.1	GO:0016811	K01455	opiNOG14137	R	sp|Q9URY7|FMDA_SCHPO Putative formamidase C869.04 OS=Schizosaccharomyces pombe (strain 972 / ATCC 24843) GN=SPAC869.04 PE=3 SV=1	formamidase	18163719	-	-	GO:0016811//hydrolase activity, acting on carbon-nitrogen (but not peptide) bonds, in linear amides;	ko00910(Nitrogen metabolism);ko00630(Glyoxylate and dicarboxylate metabolism);ko00460(Cyanoamino acid metabolism)
CCM_08598	4118.66	1496.94	-1.46016	0.00569331	0.0275415	NW_006271975.1	GO:0022891;GO:0055085;GO:0016021	-	sordNOG04044;sordNOG15389;necNOG09757	R	sp|A2QQV6|QUTD_ASPNC Probable quinate permease OS=Aspergillus niger (strain CBS 513.88 / FGSC A1513) GN=qutD PE=3 SV=1	MFS quinate transporter, putative	18170604	GO:0055085//transmembrane transport;	GO:0016021//integral component of membrane;	-	-
CCM_02877	54.2605	17.5273	-1.6303	0.00572456	0.027651	NW_006271970.1	GO:0016021;GO:0055085	-	sordNOG05475	R	sp|A0A0U2UXG3|ITP1_USTMD Itaconate transport protein OS=Ustilago maydis GN=ITP1 PE=3 SV=1	general substrate transporter	18164904	GO:0055085//transmembrane transport;	GO:0016021//integral component of membrane;	-	-
CCM_05419	299.058	40.725	-2.87644	0.00609363	0.0290111	NW_006271972.1	GO:0008237;GO:0006508	-	opiNOG11422;sorNOG03848	WO	sp|Q871C5|MEP1_NEUCR Extracellular metalloprotease NCU07200 OS=Neurospora crassa (strain ATCC 24698 / 74-OR23-1A / CBS 708.71 / DSM 1257 / FGSC 987) GN=B8G12.220 PE=3 SV=1	metalloprotease 1	18167437	GO:0006508//proteolysis;	-	GO:0008237//metallopeptidase activity;	-
CCM_03134	158.132	74.5947	-1.08398	0.00618532	0.0292881	NW_006271970.1	GO:0016021	-	opiNOG45275	S	-	hypothetical protein	18165161	-	GO:0016021//integral component of membrane;	-	-
CCM_08632	133.273	0.340016	-8.61457	0.00620474	0.0293656	NW_006271975.1	GO:0006633;GO:0005506;GO:0016021;GO:0055114;GO:0016491	K00227	COG3000;opiNOG04506;opiNOG57412	I	sp|Q8J207|ERG3_LEPMC Delta(7)-sterol 5(6)-desaturase OS=Leptosphaeria maculans GN=ERG3 PE=3 SV=1	ABC transporter, putative	18170638	GO:0006633//fatty acid biosynthetic process;GO:0055114//obsolete oxidation-reduction process;	GO:0016021//integral component of membrane;	GO:0005506//iron ion binding;GO:0016491//oxidoreductase activity;	ko00100(Steroid biosynthesis)
CCM_06081	190.533	55.742	-1.77321	0.00641915	0.030202	NW_006271972.1	GO:0005506;GO:0016705;GO:0031418;GO:0055114;GO:0016021	K00472	NOG148392;opiNOG28647;opiNOG79851	ES	sp|Q7Z4N8|P4HA3_HUMAN Prolyl 4-hydroxylase subunit alpha-3 OS=Homo sapiens GN=P4HA3 PE=1 SV=1	prolyl 4-hydroxylase alpha subunit, putative	18168096	GO:0055114//obsolete oxidation-reduction process;	GO:0016021//integral component of membrane;	GO:0005506//iron ion binding;GO:0016705//oxidoreductase activity, acting on paired donors, with incorporation or reduction of molecular oxygen;GO:0031418//L-ascorbic acid binding;	ko00330(Arginine and proline metabolism)
CCM_02065	44121.8	19610.7	-1.16985	0.00642235	0.0302023	NW_006271970.1	GO:0003840;GO:0006749	K00681	opiNOG05473;COG0405	E	sp|B8NM71|USTH_ASPFN Glutathione hydrolase OS=Aspergillus flavus (strain ATCC 200026 / FGSC A1120 / NRRL 3357 / JCM 12722 / SRRC 167) GN=ustH PE=3 SV=1	gamma-glutamyltranspeptidase	18164094	GO:0006749//glutathione metabolic process;	-	GO:0003840//obsolete gamma-glutamyltransferase activity;	ko00480(Glutathione metabolism);ko00460(Cyanoamino acid metabolism);ko00430(Taurine and hypotaurine metabolism)
CCM_01943	112.224	53.3569	-1.07264	0.00647768	0.0304031	NW_006271970.1	-	-	opiNOG01492;opiNOG17452;sordNOG09333	Q	sp|O74628|YQ53_SCHPO Uncharacterized oxidoreductase C162.03 OS=Schizosaccharomyces pombe (strain 972 / ATCC 24843) GN=SPCC162.03 PE=3 SV=1	short-chain dehydrogenase, putative	18163972	-	-	-	-
CCM_08574	580.986	233.956	-1.31227	0.00656576	0.0307402	NW_006271975.1	GO:0032259;GO:0008168;GO:0016021	-	COG0500;opiNOG33055	SQ	sp|B8NM78|USTM_ASPFN Methyltransferase ustM OS=Aspergillus flavus (strain ATCC 200026 / FGSC A1120 / NRRL 3357 / JCM 12722 / SRRC 167) GN=ustM PE=1 SV=2	SAM-dependent methyltransferase, putative	18170580	GO:0032259//methylation;	GO:0016021//integral component of membrane;	GO:0008168//methyltransferase activity;	-
CCM_02580	87.5678	32.4837	-1.43068	0.0065687	0.0307402	NW_006271970.1	-	-	-	-	-	hypothetical protein	18164607	-	-	-	-
CCM_00265	29.2692	6.21802	-2.23485	0.00659729	0.030829	NW_006271969.1	-	-	-	-	-	hypothetical protein	18162300	-	-	-	-
CCM_08407	37.192	6.57612	-2.49968	0.00673522	0.0312458	NW_006271975.1	-	-	-	-	-	hypothetical protein	18170415	-	-	-	-
CCM_00866	224.962	105.183	-1.09678	0.00681741	0.031543	NW_006271969.1	-	-	hypNOG12561;necNOG09870	S	-	RNA polymerase II accessory factor, Cdc73	18162900	-	-	-	-
CCM_07748	3070.13	1513.71	-1.02021	0.00682938	0.031563	NW_006271974.1	-	-	sordNOG14057;opiNOG45247	S	-	hypothetical protein	18169758	-	-	-	-
CCM_08988	11627.2	1157.62	-3.32827	0.0068534	0.0316111	NW_006271975.1	GO:0015171;GO:0003333;GO:0016021	K19564	COG0531;opiNOG11375	E	sp|P19807|HNM1_YEAST Choline transport protein OS=Saccharomyces cerevisiae (strain ATCC 204508 / S288c) GN=HNM1 PE=1 SV=1	amino acid/polyamine transporter I	18170992	GO:0003333//amino acid transmembrane transport;	GO:0016021//integral component of membrane;	GO:0015171//amino acid transmembrane transporter activity;	-
CCM_03627	1119.96	537.068	-1.06028	0.00688639	0.0317328	NW_006271971.1	GO:0016813;GO:0008152	-	opiNOG12182	E	sp|Q6DTN4|HYUC_RHIML N-carbamoyl-L-amino-acid hydrolase OS=Rhizobium meliloti GN=hyuC PE=1 SV=1	hydantoin utilization protein C, putative	18165653	GO:0008152//metabolic process;	-	GO:0016813//hydrolase activity, acting on carbon-nitrogen (but not peptide) bonds, in linear amidines;	-
CCM_06226	11691.6	5096.78	-1.19782	0.00703196	0.0321789	NW_006271972.1	GO:0005634;GO:0003700;GO:0006355;GO:0043565	-	hypNOG03941;sordNOG11157	S	-	bZIP transcription factor, putative	18168241	GO:0006355//regulation of transcription, DNA-templated;	GO:0005634//nucleus;	GO:0003700//DNA-binding transcription factor activity;GO:0043565//sequence-specific DNA binding;	-
CCM_04287	480.07	236.681	-1.0203	0.00708987	0.0323757	NW_006271971.1	GO:0016787	-	sordNOG09570	S	-	ADP-ribosylglycohydrolase, putative	18166310	-	-	GO:0016787//hydrolase activity;	-
CCM_01417	5458.29	1664.19	-1.71363	0.00770937	0.0344842	NW_006271969.1	GO:0003824;GO:0030246;GO:0005975	-	sordNOG07749;opiNOG11611	R	sp|D4ATR3|A7629_ARTBC Uncharacterized secreted glycosidase ARB_07629 OS=Arthroderma benhamiae (strain ATCC MYA-4681 / CBS 112371) GN=ARB_07629 PE=1 SV=1	alpha-1,2-mannosidase, putative subfamily	18163448	GO:0005975//carbohydrate metabolic process;	-	GO:0003824//catalytic activity;GO:0030246//carbohydrate binding;	-
CCM_04727	108.699	52.6555	-1.04568	0.00774626	0.0346037	NW_006271971.1	GO:0016787	-	opiNOG36007;opiNOG49065	S	-	alpha/beta hydrolase fold-1	18166748	-	-	GO:0016787//hydrolase activity;	-
CCM_03212	2100.23	976.169	-1.10535	0.00778055	0.0347057	NW_006271970.1	GO:0004371;GO:0016310;GO:0006071;GO:0005524	K00863	sordNOG05239;opiNOG03609	G	sp|O13902|DAK1_SCHPO Dihydroxyacetone kinase 1 OS=Schizosaccharomyces pombe (strain 972 / ATCC 24843) GN=dak1 PE=3 SV=1	dihydroxyacetone kinase	18165238	GO:0016310//phosphorylation;GO:0006071//glycerol metabolic process;	-	GO:0004371//glycerone kinase activity;GO:0005524//ATP binding;	ko04622(RIG-I-like receptor signaling pathway);ko00680(Methane metabolism);ko00561(Glycerolipid metabolism);ko00051(Fructose and mannose metabolism)
CCM_07760	1987.58	755.396	-1.39571	0.00794368	0.0352088	NW_006271974.1	GO:0016021;GO:0022891;GO:0055085	-	sordNOG04388	R	sp|A1CPX0|QUTD_ASPCL Probable quinate permease OS=Aspergillus clavatus (strain ATCC 1007 / CBS 513.65 / DSM 816 / NCTC 3887 / NRRL 1) GN=qutD PE=3 SV=1	MFS quinate transporter QutD	18169770	GO:0055085//transmembrane transport;	GO:0016021//integral component of membrane;	-	-
CCM_04246	2250.7	586.377	-1.94047	0.00801736	0.0354807	NW_006271971.1	GO:0007264;GO:0005525;GO:0005622	-	opiNOG23296;COG1100;sordNOG09461	UR	sp|P41925|RYL2_YARLI Ras-like GTP-binding protein RYL2 OS=Yarrowia lipolytica (strain CLIB 122 / E 150) GN=RYL2 PE=3 SV=2	ras-like GTP-binding protein, putative	18166269	GO:0007264//small GTPase mediated signal transduction;	GO:0005622//intracellular anatomical structure;	GO:0005525//GTP binding;	-
CCM_09487	251.982	124.673	-1.01517	0.00808936	0.0357351	NW_006271977.1	GO:0004668;GO:0009446	K10536	opiNOG25485;COG2957;opiNOG40424	RE	sp|Q8GWW7|AGUA_ARATH Agmatine deiminase OS=Arabidopsis thaliana GN=AIH PE=1 SV=2	putative peptidyl-arginine deiminase family protein	18171489	GO:0009446//putrescine biosynthetic process;	-	GO:0004668//protein-arginine deiminase activity;	ko00330(Arginine and proline metabolism)
CCM_03168	441.664	215.571	-1.03479	0.00841152	0.0368536	NW_006271970.1	GO:0009446;GO:0004668	K10536	opiNOG40424;COG2957;opiNOG25485	RE	sp|Q8GWW7|AGUA_ARATH Agmatine deiminase OS=Arabidopsis thaliana GN=AIH PE=1 SV=2	peptidylarginine deiminase-like enzyme	18165195	GO:0009446//putrescine biosynthetic process;	-	GO:0004668//protein-arginine deiminase activity;	ko00330(Arginine and proline metabolism)
CCM_06308	89952.2	27857.9	-1.69107	0.00868293	0.0376652	NW_006271972.1	-	-	-	-	-	hypothetical protein	18168323	-	-	-	-
CCM_02375	815.902	303.637	-1.42605	0.00924558	0.0396941	NW_006271970.1	-	-	opiNOG32215	S	sp|W7MWX7|FUS5_GIBM7 Esterase FUS5 OS=Gibberella moniliformis (strain M3125 / FGSC 7600) GN=FUS5 PE=3 SV=1	DUF341 family oxidoreductase, putative	18164402	-	-	-	-
CCM_08193	4741.27	1211.93	-1.96797	0.00935182	0.0400608	NW_006271974.1	GO:0005507;GO:0009308;GO:0055114;GO:0008131;GO:0048038	K00276	opiNOG23723;COG3733	Q	sp|P12807|AMO_PICAN Peroxisomal primary amine oxidase OS=Pichia angusta GN=AMO PE=1 SV=1	peroxisomal copper amine oxidase	18170202	GO:0009308//amine metabolic process;GO:0055114//obsolete oxidation-reduction process;	-	GO:0005507//copper ion binding;GO:0008131//primary amine oxidase activity;GO:0048038//quinone binding;	ko00960(Tropane, piperidine and pyridine alkaloid biosynthesis);ko00950(Isoquinoline alkaloid biosynthesis);ko00410(beta-Alanine metabolism);ko00360(Phenylalanine metabolism);ko00350(Tyrosine metabolism);ko00260(Glycine, serine and threonine metabolism)
CCM_05096	1740.77	795.778	-1.12928	0.00946088	0.0404199	NW_006271972.1	GO:0006564;GO:0051287;GO:0004617;GO:0055114;GO:0016597	K00058	opiNOG05818	E	sp|O04130|SERA2_ARATH D-3-phosphoglycerate dehydrogenase 2, chloroplastic OS=Arabidopsis thaliana GN=PGDH2 PE=1 SV=2	d-3-phosphoglycerate dehydrogenase	18167116	GO:0006564//L-serine biosynthetic process;GO:0055114//obsolete oxidation-reduction process;	-	GO:0051287//NAD binding;GO:0004617//phosphoglycerate dehydrogenase activity;GO:0016597//amino acid binding;	ko00680(Methane metabolism);ko00270(Cysteine and methionine metabolism);ko00260(Glycine, serine and threonine metabolism)
CCM_03015	2673.16	1137.35	-1.23287	0.00950326	0.0405649	NW_006271970.1	GO:0016021	-	sordNOG08899;opiNOG23073	S	-	integral membrane protein Pth11-like, putative	18165042	-	GO:0016021//integral component of membrane;	-	-
CCM_02383	22995.6	8400.79	-1.45276	0.00963276	0.0409232	NW_006271970.1	-	-	sorNOG00076;opiNOG11519;sordNOG10516	R	sp|D4AUF1|WSCD1_ARTBC WSC domain-containing protein ARB_07867 OS=Arthroderma benhamiae (strain ATCC MYA-4681 / CBS 112371) GN=ARB_07867 PE=1 SV=1	WSC domain protein	18164410	-	-	-	-
CCM_06533	212.111	60.5498	-1.80862	0.00998213	0.0421319	NW_006271973.1	GO:0006508;GO:0008236	-	sordNOG10253;opiNOG08748;opiNOG16291	O	sp|P34528|YM67_CAEEL Putative serine protease K12H4.7 OS=Caenorhabditis elegans GN=K12H4.7 PE=3 SV=2	serine peptidase, putative	18168547	GO:0006508//proteolysis;	-	GO:0008236//serine-type peptidase activity;	-
CCM_06509	4103.83	1986.15	-1.04699	0.010288	0.0430436	NW_006271973.1	GO:0005524;GO:0004672;GO:0006468	K08286	sordNOG09271	T	sp|P25333|HAL4_YEAST Serine/threonine-protein kinase HAL4/SAT4 OS=Saccharomyces cerevisiae (strain ATCC 204508 / S288c) GN=SAT4 PE=1 SV=1	serine/threonine-protein kinase hal4	18168523	GO:0006468//protein phosphorylation;	-	GO:0005524//ATP binding;GO:0004672//protein kinase activity;	-
CCM_02077	2150.66	827.65	-1.37769	0.0110246	0.0451934	NW_006271970.1	GO:0016021	-	pleNOG04407;opiNOG13267;opiNOG66558;opiNOG21307	RSM	sp|Q61982|NOTC3_MOUSE Neurogenic locus notch homolog protein 3 OS=Mus musculus GN=Notch3 PE=1 SV=1	ankyrin repeat protein	18164106	-	GO:0016021//integral component of membrane;	-	-
CCM_04292	6515.9	1364.95	-2.25512	0.011105	0.0453556	NW_006271971.1	GO:0016021	-	sordNOG04164;opiNOG13728	S	sp|Q12324|YVC1_YEAST Calcium channel YVC1 OS=Saccharomyces cerevisiae (strain ATCC 204508 / S288c) GN=YVC1 PE=1 SV=2	cation channel family transporter, putative	18166315	-	GO:0016021//integral component of membrane;	-	-
CCM_07784	3524.35	1378.62	-1.35413	0.0115853	0.0466565	NW_006271974.1	GO:0008270;GO:0006357;GO:0003677;GO:0000981;GO:0005634	-	sordNOG08253	K	sp|P52959|CTF1B_FUSSO Cutinase transcription factor 1 beta OS=Fusarium solani subsp. pisi GN=CTF1-BETA PE=2 SV=1	cutinase transcription factor 1 beta	18169794	GO:0006357//regulation of transcription by RNA polymerase II;	GO:0005634//nucleus;	GO:0008270//zinc ion binding;GO:0003677//DNA binding;GO:0000981//DNA-binding transcription factor activity, RNA polymerase II-specific;	-
CCM_07851	223.001	87.8438	-1.34403	0.0116573	0.0468289	NW_006271974.1	GO:0046872;GO:0016491;GO:0055114	-	opiNOG32744;COG3491	RQ	sp|Q7LL04|YQK1_SCHPO UPF0676 protein C1494.01 OS=Schizosaccharomyces pombe (strain 972 / ATCC 24843) GN=SPCC1494.01 PE=3 SV=2	oxidoreductase	18169861	GO:0055114//obsolete oxidation-reduction process;	-	GO:0046872//metal ion binding;GO:0016491//oxidoreductase activity;	-
CCM_05578	1148.64	295.086	-1.96072	0.0118435	0.0474183	NW_006271972.1	GO:0055085;GO:0016021	-	opiNOG02197;pleNOG07789	G	sp|O94491|YC7A_SCHPO Uncharacterized transporter C417.10 OS=Schizosaccharomyces pombe (strain 972 / ATCC 24843) GN=SPCC417.10 PE=3 SV=1	allantoin permease	18167596	GO:0055085//transmembrane transport;	GO:0016021//integral component of membrane;	-	-
CCM_01147	22.3467	4.92339	-2.18234	0.011858	0.0474371	NW_006271969.1	GO:0016740	-	opiNOG11648;sordNOG11047;sorNOG06218	S	-	glycosyl transferase	18163179	-	-	GO:0016740//transferase activity;	-
CCM_02815	36.2945	12.9398	-1.48793	0.0121401	0.0484645	NW_006271970.1	-	-	opiNOG43644;sorNOG08715;sordNOG13682	S	-	hypothetical protein	18164842	-	-	-	-
CCM_04875	52.7503	21.4531	-1.29799	0.0123251	0.049081	NW_006271971.1	-	-	-	-	-	hypothetical protein	18166896	-	-	-	-
CCM_00063	209.69	52.5305	-1.99703	0.012475	0.0494936	NW_006271969.1	GO:0016740;GO:0016021	-	sordNOG08234	S	-	polysaccharide synthase, putative	18162098	-	GO:0016021//integral component of membrane;	GO:0016740//transferase activity;	-
CCM_00138	3583.47	575.932	-2.63739	0.0127802	0.0504545	NW_006271969.1	GO:1902358;GO:0008271;GO:0016021	K14708	opiNOG00183;pleNOG02839;sorNOG06919	P	sp|O74377|SULH1_SCHPO Probable sulfate permease C3H7.02 OS=Schizosaccharomyces pombe (strain 972 / ATCC 24843) GN=SPBC3H7.02 PE=3 SV=1	sulfate permease	18162173	GO:1902358//sulfate transmembrane transport;	GO:0016021//integral component of membrane;	GO:0008271//secondary active sulfate transmembrane transporter activity;	-
CCM_00941	1511.71	653.201	-1.21059	0.0128502	0.0506686	NW_006271969.1	-	-	opiNOG41432;sordNOG13579	S	-	hypothetical protein	18162974	-	-	-	-
CCM_09555	1442.74	372.377	-1.95397	0.0132697	0.0518338	NW_006271977.1	-	-	-	-	-	hypothetical protein	18171557	-	-	-	-
CCM_02579	3730.18	1721.2	-1.11583	0.0136725	0.0531233	NW_006271970.1	-	-	-	-	-	hypothetical protein	18164606	-	-	-	-
CCM_01786	2151.57	848.649	-1.34215	0.013762	0.0533021	NW_006271969.1	GO:0003677	-	opiNOG15551;hypNOG00537;opiNOG71414	S	-	Homeodomain-like protein	18163816	-	-	GO:0003677//DNA binding;	-
CCM_00119	60.121	25.8079	-1.22006	0.0138656	0.0536172	NW_006271969.1	GO:0016021;GO:0055085;GO:0005215	-	opiNOG57293;sordNOG07503;necNOG08850;opiNOG13559	R	sp|P40474|QDR2_YEAST Quinidine resistance protein 2 OS=Saccharomyces cerevisiae (strain ATCC 204508 / S288c) GN=QDR2 PE=1 SV=1	Major facilitator superfamily transporter	18162154	GO:0055085//transmembrane transport;	GO:0016021//integral component of membrane;	GO:0005215//transporter activity;	-
CCM_04659	146.931	66.5198	-1.14328	0.0139179	0.0537759	NW_006271971.1	GO:0016705;GO:0020037;GO:0005506;GO:0004497;GO:0016021;GO:0055114	-	sordNOG09016;opiNOG24252	Q	sp|Q9Y758|CP52M_DEBHN Cytochrome P450 52A13 OS=Debaryomyces hansenii GN=CYP52A13 PE=2 SV=1	cytochrome P450 alkane hydroxylase	18166681	GO:0055114//obsolete oxidation-reduction process;	GO:0016021//integral component of membrane;	GO:0016705//oxidoreductase activity, acting on paired donors, with incorporation or reduction of molecular oxygen;GO:0020037//heme binding;GO:0005506//iron ion binding;GO:0004497//monooxygenase activity;	-
CCM_04607	2806.23	655.655	-2.09763	0.0139784	0.0539015	NW_006271971.1	GO:0003824	K09704	sordNOG09664	S	sp|Q10449|MU157_SCHPO Meiotically up-regulated gene 157 protein OS=Schizosaccharomyces pombe (strain 972 / ATCC 24843) GN=mug157 PE=1 SV=1	hypothetical protein	18166630	-	-	GO:0003824//catalytic activity;	-
CCM_00604	23.3624	6.22127	-1.90891	0.0143335	0.0548745	NW_006271969.1	-	-	opiNOG41227;euNOG36726;eurotNOG12375	S	sp|S0DRW4|FUB4_GIBF5 Hydrolase FUB4 OS=Gibberella fujikuroi (strain CBS 195.34 / IMI 58289 / NRRL A-6831) GN=FUB4 PE=1 SV=1	DUF341 domain protein	18162639	-	-	-	-
CCM_04249	20852	1834.88	-3.50643	0.0147214	0.0558706	NW_006271971.1	-	-	-	-	-	hypothetical protein	18166272	-	-	-	-
CCM_02416	57.6242	25.0772	-1.2003	0.0153417	0.0576369	NW_006271970.1	-	-	-	-	-	hypothetical protein	18164443	-	-	-	-
CCM_09198	3028.44	569.707	-2.41028	0.0157378	0.0587539	NW_006271976.1	GO:0055114;GO:0016491;GO:0016021	-	opiNOG07845;sordNOG08325;COG0665	ER	sp|O43029|FAP1_SCHPO L-pipecolate oxidase OS=Schizosaccharomyces pombe (strain 972 / ATCC 24843) GN=fap1 PE=1 SV=1	sarcosine oxidase, putative	18171201	GO:0055114//obsolete oxidation-reduction process;	GO:0016021//integral component of membrane;	GO:0016491//oxidoreductase activity;	-
CCM_01721	713.868	312.41	-1.19222	0.016403	0.0605978	NW_006271969.1	-	-	hypNOG10988;necNOG07143	S	-	ankyrin repeat domain protein, putative	18163751	-	-	-	-
CCM_00789	745.878	331.495	-1.16995	0.0164619	0.0607033	NW_006271969.1	GO:0000166;GO:0003676	-	opiNOG15504;sordNOG06447;sorNOG03104	RA	sp|O74452|SCW1_SCHPO Cell wall integrity protein scw1 OS=Schizosaccharomyces pombe (strain 972 / ATCC 24843) GN=scw1 PE=1 SV=1	RNA binding protein	18162823	-	-	GO:0000166//nucleotide binding;GO:0003676//nucleic acid binding;	-
CCM_02206	40.138	5.04354	-2.99246	0.0166392	0.061209	NW_006271970.1	-	-	-	-	-	hypothetical protein	18164233	-	-	-	-
CCM_05868	20.0392	2.7655	-2.85721	0.0170057	0.0622786	NW_006271972.1	GO:0030170;GO:0009058;GO:0008483	-	opiNOG04127	E	sp|D4AU29|SWNA_ARTBC Aminotransferase swnA OS=Arthroderma benhamiae (strain ATCC MYA-4681 / CBS 112371) GN=swnA PE=3 SV=1	aromatic aminotransferase Aro8, putative	18167886	GO:0009058//biosynthetic process;	-	GO:0030170//pyridoxal phosphate binding;GO:0008483//transaminase activity;	-
CCM_04896	28608	7384.91	-1.95377	0.0176644	0.0640783	NW_006271971.1	GO:0016021;GO:0022891;GO:0055085;GO:0008643	-	sordNOG08614	R	sp|B8MYS7|MF127_ASPFN MFS glucose transporter mfs1 OS=Aspergillus flavus (strain ATCC 200026 / FGSC A1120 / NRRL 3357 / JCM 12722 / SRRC 167) GN=mfs1 PE=2 SV=1	sugar transporter, putative	18166917	GO:0055085//transmembrane transport;GO:0008643//carbohydrate transport;	GO:0016021//integral component of membrane;	-	-
CCM_09094	567.513	117.909	-2.26698	0.0178201	0.0643786	NW_006271975.1	GO:0016021;GO:0055085;GO:0022891	-	treNOG05859;opiNOG00758	R	sp|P07921|LACP_KLULA Lactose permease OS=Kluyveromyces lactis (strain ATCC 8585 / CBS 2359 / DSM 70799 / NBRC 1267 / NRRL Y-1140 / WM37) GN=LAC12 PE=3 SV=1	hexose transport-related protein	18171097	GO:0055085//transmembrane transport;	GO:0016021//integral component of membrane;	-	-
CCM_02377	170.977	76.5092	-1.1601	0.0179983	0.0648782	NW_006271970.1	GO:0055085;GO:0016021	-	opiNOG03870	G	sp|Q9US44|YIZG_SCHPO Uncharacterized transporter C1002.16c OS=Schizosaccharomyces pombe (strain 972 / ATCC 24843) GN=SPAC1002.16c PE=3 SV=1	Major facilitator superfamily transporter	18164404	GO:0055085//transmembrane transport;	GO:0016021//integral component of membrane;	-	-
CCM_07495	40.1959	15.8246	-1.34488	0.0183992	0.0658033	NW_006271974.1	GO:0033179;GO:0005774;GO:0015991;GO:0015078;GO:0016021	K02155	opiNOG26252;sordNOG08293;COG0636	C	sp|P27449|VATL_HUMAN V-type proton ATPase 16 kDa proteolipid subunit OS=Homo sapiens GN=ATP6V0C PE=1 SV=1	Proteolipid subunit of the vacuolar H(+)-ATPase	18169506	-	GO:0033179//proton-transporting V-type ATPase, V0 domain;GO:0005774//vacuolar membrane;GO:0016021//integral component of membrane;	GO:0015078//proton transmembrane transporter activity;	ko05323(Rheumatoid arthritis);ko05165(Human papillomavirus infection);ko05152(Tuberculosis);ko05120(Epithelial cell signaling in Helicobacter pylori infection);ko05110(Vibrio cholerae infection);ko04966(Collecting duct acid secretion);ko04721(Synaptic vesicle cycle);ko04145(Phagosome);ko04142(Lysosome);ko00190(Oxidative phosphorylation)
CCM_07934	16512.1	3148.58	-2.39075	0.0184242	0.0658461	NW_006271974.1	GO:0016021;GO:0055085	K03448	opiNOG17144	G	sp|O43000|LIZ1_SCHPO Pantothenate transporter liz1 OS=Schizosaccharomyces pombe (strain 972 / ATCC 24843) GN=liz1 PE=2 SV=2	pantothenate transporter, putative	18169944	GO:0055085//transmembrane transport;	GO:0016021//integral component of membrane;	-	-
CCM_08994	4469.91	2077.33	-1.10552	0.0184415	0.0658811	NW_006271975.1	GO:0015171;GO:0003333;GO:0016021	K16261	sordNOG09626;opiNOG07680;sorNOG00397	E	sp|P34054|INDA1_HYPAT Amino-acid permease inda1 OS=Hypocrea atroviridis GN=inda1 PE=2 SV=1	amino-acid permease inda1	18170998	GO:0003333//amino acid transmembrane transport;	GO:0016021//integral component of membrane;	GO:0015171//amino acid transmembrane transporter activity;	-
CCM_06243	45.2431	7.60315	-2.57303	0.0188434	0.0669932	NW_006271972.1	-	-	-	-	-	hypothetical protein	18168258	-	-	-	-
CCM_05374	74.7659	36.999	-1.01489	0.018984	0.0673191	NW_006271972.1	GO:0016310;GO:0016301	-	sordNOG06433;opiNOG37165	R	-	Protein kinase-like domain	18167392	GO:0016310//phosphorylation;	-	GO:0016301//kinase activity;	-
CCM_00448	568.005	270.838	-1.06848	0.0199113	0.0696317	NW_006271969.1	GO:0005975;GO:0004553	K01193	sordNOG11450;sorNOG08408	G	sp|P00724|INV2_YEAST Invertase 2 OS=Saccharomyces cerevisiae (strain ATCC 204508 / S288c) GN=SUC2 PE=1 SV=1	beta-fructofuranosidase	18162483	GO:0005975//carbohydrate metabolic process;	-	GO:0004553//hydrolase activity, hydrolyzing O-glycosyl compounds;	ko00500(Starch and sucrose metabolism);ko00052(Galactose metabolism)
CCM_04083	16.1469	1.67129	-3.27222	0.0199937	0.0698183	NW_006271971.1	-	-	-	-	-	hypothetical protein	18166106	-	-	-	-
CCM_08082	3921.06	1509.19	-1.37747	0.0202123	0.0703516	NW_006271974.1	GO:0016021	-	opiNOG15679;hypNOG02543	QPS	-	hypothetical protein	18170091	-	GO:0016021//integral component of membrane;	-	-
CCM_01211	9162.85	4525.76	-1.01764	0.0206411	0.0714563	NW_006271969.1	-	-	sorNOG04286;sordNOG14840;opiNOG57196	S	-	hypothetical protein	18163243	-	-	-	-
CCM_06002	2335.56	909.102	-1.36125	0.0206928	0.0715329	NW_006271972.1	GO:0022891;GO:0055085;GO:0016021	-	opiNOG04521;sordNOG08456	R	sp|Q4U3U4|QAY_NEUTR Quinate permease OS=Neurospora terricola GN=qa-y PE=3 SV=1	quinate permease	18168020	GO:0055085//transmembrane transport;	GO:0016021//integral component of membrane;	-	-
CCM_00591	68.5466	33.8772	-1.01677	0.0208244	0.0718719	NW_006271969.1	GO:0006629;GO:0008081	-	opiNOG20338;opiNOG36632;sordNOG07477	SR	-	LysM domain-containing protein	18162626	GO:0006629//lipid metabolic process;	-	GO:0008081//phosphoric diester hydrolase activity;	-
CCM_05232	68.9931	33.3474	-1.04888	0.0209044	0.0720564	NW_006271972.1	GO:0003963;GO:0006396	K01974	opiNOG09008;sordNOG04303	A	sp|B2IWJ8|RTCA_NOSP7 RNA 3&apos;-terminal phosphate cyclase OS=Nostoc punctiforme (strain ATCC 29133 / PCC 73102) GN=rtcA PE=3 SV=1	RNA 3'-terminal phosphate cyclase	18167251	GO:0006396//RNA processing;	-	GO:0003963//RNA-3'-phosphate cyclase activity;	-
CCM_03330	214.704	51.0644	-2.07196	0.0210589	0.072424	NW_006271970.1	GO:0005975;GO:0004565	-	COG1874;opiNOG04358;sordNOG06415	G	sp|Q4WS33|BGALA_ASPFU Probable beta-galactosidase A OS=Neosartorya fumigata (strain ATCC MYA-4609 / Af293 / CBS 101355 / FGSC A1100) GN=lacA PE=3 SV=2	beta-galactosidase, putative	18165356	GO:0005975//carbohydrate metabolic process;	-	GO:0004565//beta-galactosidase activity;	-
CCM_07627	27.6342	5.68693	-2.28073	0.0217452	0.0739738	NW_006271974.1	GO:0016021	-	-	-	-	hypothetical protein	18169638	-	GO:0016021//integral component of membrane;	-	-
CCM_08033	4776.67	2069.95	-1.2064	0.0217873	0.0740645	NW_006271974.1	-	-	sordNOG04758;opiNOG09353	S	sp|P39992|YEC3_YEAST Uncharacterized protein YEL023C OS=Saccharomyces cerevisiae (strain ATCC 204508 / S288c) GN=YEL023C PE=4 SV=1	hypothetical protein	18170042	-	-	-	-
CCM_04003	3521.72	1302.93	-1.43453	0.0219604	0.074432	NW_006271971.1	GO:0006508;GO:0004222	-	sordNOG04516;COG3227;opiNOG72263	EAR	sp|A9YWT8|PRTS_PHOAZ Protease PrtS OS=Photorhabdus sp. (strain Az29) GN=prtS PE=1 SV=1	peptidase M4, thermolysin	18166026	GO:0006508//proteolysis;	-	GO:0004222//metalloendopeptidase activity;	-
CCM_02055	9007.18	2765.5	-1.70354	0.022079	0.0746603	NW_006271970.1	GO:0008483	-	opiNOG54081;COG3320;COG0520	QEI	sp|B8NM72|USTD_ASPFN Cysteine desulfurase-like protein ustD OS=Aspergillus flavus (strain ATCC 200026 / FGSC A1120 / NRRL 3357 / JCM 12722 / SRRC 167) GN=ustD PE=1 SV=1	NRPS-like enzyme, putative	18164084	-	-	GO:0008483//transaminase activity;	-
CCM_07898	50.848	19.2821	-1.39893	0.022398	0.0755531	NW_006271974.1	-	-	-	-	-	hypothetical protein	18169908	-	-	-	-
CCM_05116	21.3726	6.17352	-1.79159	0.0224416	0.0756735	NW_006271972.1	GO:0006032;GO:0008061;GO:0004568;GO:0005975	-	opiNOG13367;COG3325;opiNOG49344;sordNOG10226	G	sp|P09805|KTXA_KLULA Killer toxin subunits alpha/beta OS=Kluyveromyces lactis (strain ATCC 8585 / CBS 2359 / DSM 70799 / NBRC 1267 / NRRL Y-1140 / WM37) PE=1 SV=1	class V chitinase Chi100	18167136	GO:0006032//chitin catabolic process;GO:0005975//carbohydrate metabolic process;	-	GO:0008061//chitin binding;GO:0004568//chitinase activity;	-
CCM_00264	141.068	65.8631	-1.09885	0.0226093	0.0761588	NW_006271969.1	-	-	-	-	-	hypothetical protein	18162299	-	-	-	-
CCM_09217	150.526	73.8178	-1.02797	0.0228611	0.0766582	NW_006271976.1	GO:0016021	-	hypNOG08337;opiNOG25150	S	-	Extracellular membrane protein, 8-cysteine region, CFEM	18171220	-	GO:0016021//integral component of membrane;	-	-
CCM_00680	175.964	54.6803	-1.68619	0.0244834	0.080691	NW_006271969.1	-	-	opiNOG34982	S	-	Hypothetical protein	18162714	-	-	-	-
CCM_07917	272.687	27.9564	-3.28599	0.0245907	0.0809617	NW_006271974.1	GO:0008237;GO:0006508	-	sorNOG03848;opiNOG11422;opiNOG10620	OW	sp|C5P3X6|MEP1_COCP7 Extracellular metalloprotease 1 OS=Coccidioides posadasii (strain C735) GN=MEP1 PE=1 SV=1	metalloprotease 1	18169927	GO:0006508//proteolysis;	-	GO:0008237//metallopeptidase activity;	-
CCM_03653	15.4698	3.2187	-2.26491	0.0247428	0.0814344	NW_006271971.1	-	-	eurotNOG03541;opiNOG53463;necNOG08193	R	sp|D4ALG0|LYSM1_ARTBC LysM domain-containing protein ARB_05157 OS=Arthroderma benhamiae (strain ATCC MYA-4681 / CBS 112371) GN=ARB_05157 PE=1 SV=1	LysM domain protein, putative	18165679	-	-	-	-
CCM_08319	528.293	173.546	-1.60602	0.0248138	0.0815844	NW_006271975.1	GO:0055114;GO:0008270;GO:0016491	-	sordNOG06526;sorNOG04565;opiNOG14722	SR	sp|Q0MVN8|QOR_PIG Quinone oxidoreductase OS=Sus scrofa GN=CRYZ PE=2 SV=1	oxidoreductase, zinc-binding dehydrogenase family, putative	18170327	GO:0055114//obsolete oxidation-reduction process;	-	GO:0008270//zinc ion binding;GO:0016491//oxidoreductase activity;	-
CCM_02549	2084.18	957.783	-1.12171	0.0248523	0.0816305	NW_006271970.1	GO:0016740	K00799	opiNOG61726;opiNOG05608;opiNOG76957	O	sp|O59827|GST2_SCHPO Glutathione S-transferase 2 OS=Schizosaccharomyces pombe (strain 972 / ATCC 24843) GN=gst2 PE=2 SV=1	Glutathione S-transferase	18164576	-	-	GO:0016740//transferase activity;	ko05418(Fluid shear stress and atherosclerosis);ko05225(Hepatocellular carcinoma);ko05208(Chemical carcinogenesis - reactive oxygen species);ko05207(Chemical carcinogenesis - receptor activation);ko05204(Chemical carcinogenesis - DNA adducts);ko05200(Pathways in cancer);ko04212(Longevity regulating pathway - worm);ko01524(Platinum drug resistance);ko00983(Drug metabolism - other enzymes);ko00982(…
CCM_08468	18.9246	4.99992	-1.92028	0.0248565	0.0816305	NW_006271975.1	GO:0003333;GO:0016021;GO:0015171	K19564	sordNOG05587;opiNOG15284;opiNOG08540	E	sp|P19807|HNM1_YEAST Choline transport protein OS=Saccharomyces cerevisiae (strain ATCC 204508 / S288c) GN=HNM1 PE=1 SV=1	GABA permease, putative	18170475	GO:0003333//amino acid transmembrane transport;	GO:0016021//integral component of membrane;	GO:0015171//amino acid transmembrane transporter activity;	-
CCM_06325	18.8934	5.02871	-1.90962	0.0248618	0.0816305	NW_006271972.1	GO:0005524;GO:0006468;GO:0004672	-	sordNOG10804;COG0515;sordNOG12596;sordNOG11587	T	sp|Q10LQ2|CIPKA_ORYSJ CBL-interacting protein kinase 10 OS=Oryza sativa subsp. japonica GN=CIPK10 PE=2 SV=1	Protein kinase-like domain	18168339	GO:0006468//protein phosphorylation;	-	GO:0005524//ATP binding;GO:0004672//protein kinase activity;	-
CCM_06065	2215.03	903.373	-1.29394	0.0256225	0.0834728	NW_006271972.1	GO:0004499;GO:0055114;GO:0050660;GO:0050661	-	sordNOG10005;opiNOG21791	R	sp|D2E9W9|DEP4_ALTBR FAD-dependent monooxygenase DEP4 OS=Alternaria brassicicola GN=DEP4 PE=2 SV=1	hypothetical protein	18168080	GO:0055114//obsolete oxidation-reduction process;	-	GO:0004499//N,N-dimethylaniline monooxygenase activity;GO:0050660//flavin adenine dinucleotide binding;GO:0050661//NADP binding;	-
CCM_08603	1298.75	628.425	-1.04731	0.0262295	0.0848905	NW_006271975.1	GO:0005525;GO:0003924	-	pleNOG06768;COG0699;opiNOG05660	RU	sp|Q6TN15|MX_SINCH Interferon-induced GTP-binding protein Mx OS=Siniperca chuatsi GN=mx PE=2 SV=1	dynamin GTPase, putative	18170609	-	-	GO:0005525//GTP binding;GO:0003924//GTPase activity;	-
CCM_09530	31.6467	4.91181	-2.68773	0.0271718	0.0871037	NW_006271977.1	GO:0016884	K01426	sordNOG07417;sordNOG08113;opiNOG12734;COG0154;sorNOG07359	J	sp|B1GZD3|GATA_UNCTG Glutamyl-tRNA(Gln) amidotransferase subunit A OS=Uncultured termite group 1 bacterium phylotype Rs-D17 GN=gatA PE=3 SV=1	amidase family protein	18171532	-	-	GO:0016884//carbon-nitrogen ligase activity, with glutamine as amido-N-donor;	ko00643(Styrene degradation);ko00627(Aminobenzoate degradation);ko00380(Tryptophan metabolism);ko00360(Phenylalanine metabolism);ko00330(Arginine and proline metabolism)
CCM_05682	2661.8	727.075	-1.87223	0.0273615	0.087566	NW_006271972.1	GO:0016810	-	opiNOG19224;sordNOG09224	R	sp|A5D1G6|MTAD_PELTS 5-methylthioadenosine/S-adenosylhomocysteine deaminase OS=Pelotomaculum thermopropionicum (strain DSM 13744 / JCM 10971 / SI) GN=mtaD PE=3 SV=1	amidohydrolase family protein	18167700	-	-	GO:0016810//hydrolase activity, acting on carbon-nitrogen (but not peptide) bonds;	-
CCM_08639	9.57661	0.318206	-4.91148	0.0275789	0.0880909	NW_006271975.1	GO:0000981;GO:0005634;GO:0046416;GO:0055114;GO:0003884;GO:0008483;GO:0071949;GO:0008270;GO:0006357	-	opiNOG52799;COG0115	E	sp|Q58414|ILVE_METJA Putative branched-chain-amino-acid aminotransferase OS=Methanocaldococcus jannaschii (strain ATCC 43067 / DSM 2661 / JAL-1 / JCM 10045 / NBRC 100440) GN=ilvE PE=3 SV=1	Aminotransferase, class IV	18170645	GO:0046416//D-amino acid metabolic process;GO:0055114//obsolete oxidation-reduction process;GO:0006357//regulation of transcription by RNA polymerase II;	GO:0005634//nucleus;	GO:0000981//DNA-binding transcription factor activity, RNA polymerase II-specific;GO:0003884//D-amino-acid oxidase activity;GO:0008483//transaminase activity;GO:0071949//FAD binding;GO:0008270//zinc ion binding;	-
CCM_00791	7278.54	276.248	-4.71961	0.0277882	0.0885702	NW_006271969.1	GO:0030245;GO:0008422;GO:0102483	K05349	sordNOG06647;sordNOG09567	G	sp|A5ABF5|BGLM_ASPNC Probable beta-glucosidase M OS=Aspergillus niger (strain CBS 513.88 / FGSC A1513) GN=bglM PE=3 SV=1	glycosyl hydrolase, putative	18162825	GO:0030245//cellulose catabolic process;	-	GO:0008422//beta-glucosidase activity;GO:0102483//scopolin beta-glucosidase activity;	ko00940(Phenylpropanoid biosynthesis);ko00500(Starch and sucrose metabolism);ko00460(Cyanoamino acid metabolism)
CCM_08633	179.295	1.36792	-7.03421	0.0281845	0.0895146	NW_006271975.1	GO:0016021	K00213	sordNOG09307;opiNOG12646;KOG1435	I	sp|Q9UBM7|DHCR7_HUMAN 7-dehydrocholesterol reductase OS=Homo sapiens GN=DHCR7 PE=1 SV=1	7-dehydrocholesterol reductase	18170639	-	GO:0016021//integral component of membrane;	-	ko00100(Steroid biosynthesis)
CCM_08600	1499.06	542.465	-1.46645	0.0289169	0.0912749	NW_006271975.1	GO:0008643;GO:0055085;GO:0016021;GO:0022857	-	opiNOG18655	R	sp|P49374|HGT1_KLULA High-affinity glucose transporter OS=Kluyveromyces lactis (strain ATCC 8585 / CBS 2359 / DSM 70799 / NBRC 1267 / NRRL Y-1140 / WM37) GN=HGT1 PE=3 SV=1	sugar transporter, putative	18170606	GO:0008643//carbohydrate transport;GO:0055085//transmembrane transport;	GO:0016021//integral component of membrane;	GO:0022857//transmembrane transporter activity;	-
CCM_01697	1830.46	248.012	-2.88372	0.0291226	0.0917065	NW_006271969.1	-	-	sordNOG14246;opiNOG43020;sorNOG08392	R	-	hypothetical protein	18163727	-	-	-	-
CCM_04482	457.684	143.601	-1.67229	0.0292633	0.091939	NW_006271971.1	-	-	hypNOG12288;opiNOG36377;sordNOG13187	S	-	hypothetical protein	18166505	-	-	-	-
CCM_08278	55.5513	26.8622	-1.04824	0.0298606	0.0933363	NW_006271975.1	GO:0004180;GO:0006508	-	onyNOG02071;opiNOG05576	E	sp|O34980|YTNL_BACSU Uncharacterized hydrolase YtnL OS=Bacillus subtilis (strain 168) GN=ytnL PE=3 SV=1	Peptidase M20D/carboxypeptidase Ss1	18170286	GO:0006508//proteolysis;	-	GO:0004180//carboxypeptidase activity;	-
CCM_08782	887.907	439.973	-1.01299	0.0312498	0.0965947	NW_006271975.1	GO:0004555;GO:0005991	K01194	opiNOG02219;sordNOG04994	G	sp|Q54QZ5|TREA_DICDI Trehalase OS=Dictyostelium discoideum GN=treh PE=3 SV=1	trehalase precursor	18170787	GO:0005991//trehalose metabolic process;	-	GO:0004555//alpha,alpha-trehalase activity;	ko00500(Starch and sucrose metabolism)
CCM_04302	50.6524	23.4106	-1.11347	0.0313765	0.0968381	NW_006271971.1	-	-	opiNOG11343;COG1028	IQ	-	oxidoreductase, short chain dehydrogenase/reductase family	18166325	-	-	-	-
CCM_00721	2064.77	258.984	-2.99505	0.0325518	0.0996343	NW_006271969.1	GO:0004181;GO:0006508;GO:0008270	-	sordNOG07608;sorNOG02698;opiNOG00714	R	sp|C5FH26|MCPAL_ARTOC Metallocarboxypeptidase A-like protein MCYG_01475 OS=Arthroderma otae (strain ATCC MYA-4605 / CBS 113480) GN=MCYG_01475 PE=3 SV=1	carboxypeptidase A1 precursor	18162755	GO:0006508//proteolysis;	-	GO:0004181//metallocarboxypeptidase activity;GO:0008270//zinc ion binding;	-
CCM_05422	67779.5	19227.1	-1.81771	0.032593	0.0996969	NW_006271972.1	GO:0004252;GO:0006508	-	sordNOG05989;COG1404;opiNOG22565	O	sp|B0Y708|ORYZ_ASPFC Alkaline protease 1 OS=Neosartorya fumigata (strain CEA10 / CBS 144.89 / FGSC A1163) GN=alp1 PE=3 SV=1	alkaline serine protease Alp1	18167440	GO:0006508//proteolysis;	-	GO:0004252//serine-type endopeptidase activity;	-
CCM_08698	791.091	154.976	-2.3518	0.0328432	0.10032	NW_006271975.1	GO:0004565;GO:0005975	-	opiNOG04358;sordNOG06415;COG1874	G	sp|A2QAN3|BGALA_ASPNC Probable beta-galactosidase A OS=Aspergillus niger (strain CBS 513.88 / FGSC A1513) GN=lacA PE=1 SV=1	beta-galactosidase lacA	18170704	GO:0005975//carbohydrate metabolic process;	-	GO:0004565//beta-galactosidase activity;	-
CCM_01626	2666.05	1211.95	-1.13737	0.0328676	0.10032	NW_006271969.1	GO:0016021;GO:1902358;GO:0008271	-	sordNOG08536	P	sp|P53394|SULX_YEAST Putative sulfate transporter YPR003C OS=Saccharomyces cerevisiae (strain ATCC 204508 / S288c) GN=YPR003C PE=1 SV=1	sulfate transporter, putative	18163656	GO:1902358//sulfate transmembrane transport;	GO:0016021//integral component of membrane;	GO:0008271//secondary active sulfate transmembrane transporter activity;	-
CCM_01698	1119.44	524.896	-1.09267	0.033276	0.101271	NW_006271969.1	GO:0016021	-	opiNOG00668;sordNOG12116;eurotNOG07878;NOG106015;sordNOG08425	SR	sp|D4B0V1|E13B_ARTBC Probable glucan endo-1,3-beta-glucosidase ARB_02077 OS=Arthroderma benhamiae (strain ATCC MYA-4681 / CBS 112371) GN=ARB_02077 PE=1 SV=1	LysM domain protein	18163728	-	GO:0016021//integral component of membrane;	-	-
CCM_03470	343.797	136.388	-1.33383	0.0348615	0.104934	NW_006271970.1	GO:0016301;GO:0016310	-	opiNOG26516;sordNOG08173	R	-	Protein kinase-like domain	18165496	GO:0016310//phosphorylation;	-	GO:0016301//kinase activity;	-
CCM_08087	1966.61	892.168	-1.14033	0.0380019	0.112078	NW_006271974.1	GO:0003824;GO:0000287;GO:0030976	-	sordNOG07472;opiNOG21935	S	sp|P20906|MDLC_PSEPU Benzoylformate decarboxylase OS=Pseudomonas putida GN=mdlC PE=1 SV=2	acetolactate synthase	18170096	-	-	GO:0003824//catalytic activity;GO:0000287//magnesium ion binding;GO:0030976//thiamine pyrophosphate binding;	-
CCM_07434	7.85715	0.340016	-4.53033	0.0386857	0.113635	NW_006271974.1	-	-	-	-	-	hypothetical protein	18169445	-	-	-	-
CCM_03388	83.2134	28.5998	-1.54081	0.0386999	0.113642	NW_006271970.1	-	-	-	-	-	hypothetical protein	18165414	-	-	-	-
CCM_07930	46.1307	17.167	-1.42609	0.0389878	0.114348	NW_006271974.1	GO:0008152;GO:0016874	K18660	onyNOG06323;opiNOG51124	I	sp|Q8H151|AAE13_ARATH Malonate--CoA ligase OS=Arabidopsis thaliana GN=AAE13 PE=1 SV=1	AMP-dependent synthetase/ligase	18169940	GO:0008152//metabolic process;	-	GO:0016874//ligase activity;	ko00280(Valine, leucine and isoleucine degradation);ko00061(Fatty acid biosynthesis)
CCM_06239	4.91857	0	-Inf	0.0401606	0.117271	NW_006271972.1	-	-	-	-	-	hypothetical protein	18168254	-	-	-	-
CCM_06244	213.215	48.1975	-2.14528	0.0406445	0.118376	NW_006271972.1	-	-	-	-	-	hypothetical protein	18168259	-	-	-	-
CCM_00406	26.9635	9.9693	-1.43544	0.0416205	0.12036	NW_006271969.1	GO:0055085;GO:0016021	-	opiNOG12848;opiNOG54407	R	sp|O94343|YHMA_SCHPO Uncharacterized MFS-type transporter C1271.10c OS=Schizosaccharomyces pombe (strain 972 / ATCC 24843) GN=SPBC1271.10c PE=1 SV=1	MFS transporter, putative	18162441	GO:0055085//transmembrane transport;	GO:0016021//integral component of membrane;	-	-
CCM_00566	43.6886	20.3644	-1.10121	0.0419695	0.120989	NW_006271969.1	-	-	-	-	-	hypothetical protein	18162601	-	-	-	-
CCM_02056	12496.7	4488.3	-1.47731	0.0420767	0.121262	NW_006271970.1	GO:0004499;GO:0050661;GO:0050660;GO:0055114	-	opiNOG11408;COG2072	PQ	sp|B8NM73|USTF2_ASPFN Flavin-containing monooxygenase ustF2 OS=Aspergillus flavus (strain ATCC 200026 / FGSC A1120 / NRRL 3357 / JCM 12722 / SRRC 167) GN=ustF2 PE=1 SV=1	dimethylaniline monooxygenase, putative	18164085	GO:0055114//obsolete oxidation-reduction process;	-	GO:0004499//N,N-dimethylaniline monooxygenase activity;GO:0050661//NADP binding;GO:0050660//flavin adenine dinucleotide binding;	-
CCM_08836	497.142	224.016	-1.15006	0.0434624	0.124177	NW_006271975.1	GO:0055085;GO:0016021;GO:0005524;GO:0042626	-	pleNOG01005;sorNOG02424;opiNOG00490	Q	sp|Q8T675|ABCGJ_DICDI ABC transporter G family member 19 OS=Dictyostelium discoideum GN=abcG19 PE=3 SV=1	ABC drug exporter AtrF	18170841	GO:0055085//transmembrane transport;	GO:0016021//integral component of membrane;	GO:0005524//ATP binding;GO:0042626//ATPase-coupled transmembrane transporter activity;	-
CCM_01956	96.8596	26.8384	-1.8516	0.0438464	0.124939	NW_006271970.1	-	-	opiNOG34841;sorNOG01449;pleNOG07249	BR	sp|O74467|SET5_SCHPO SET domain-containing protein 5 OS=Schizosaccharomyces pombe (strain 972 / ATCC 24843) GN=set5 PE=1 SV=1	SET domain protein	18163985	-	-	-	-
CCM_09179	38.9355	15.1125	-1.36534	0.0449077	0.12706	NW_006271976.1	GO:0016021;GO:0006032;GO:0004568;GO:0005975	-	sordNOG10373;opiNOG18919	G	sp|P09805|KTXA_KLULA Killer toxin subunits alpha/beta OS=Kluyveromyces lactis (strain ATCC 8585 / CBS 2359 / DSM 70799 / NBRC 1267 / NRRL Y-1140 / WM37) PE=1 SV=1	glycosyl hydrolase, family 18, putative	18171182	GO:0006032//chitin catabolic process;GO:0005975//carbohydrate metabolic process;	GO:0016021//integral component of membrane;	GO:0004568//chitinase activity;	-
CCM_06510	3580.85	1052.52	-1.76646	0.0449725	0.127182	NW_006271973.1	GO:0016301;GO:0016310	-	pleNOG06185;opiNOG32515	R	-	Protein kinase-like domain	18168524	GO:0016310//phosphorylation;	-	GO:0016301//kinase activity;	-
CCM_00551	1684.32	806.52	-1.06238	0.0453747	0.128043	NW_006271969.1	GO:0030950;GO:0032147;GO:0000226;GO:0000139;GO:0001558;GO:0006810;GO:0031505;GO:0031930;GO:0005634;GO:0005829;GO:0031234;GO:0031931;GO:0031929;GO:0010008;GO:0000070;GO:0031932;GO:0030295	K08266	sordNOG06214;sordNOG04565	R	sp|O74184|WAT1_SCHPO Target of rapamycin complex subunit wat1 OS=Schizosaccharomyces pombe (strain 972 / ATCC 24843) GN=pop3 PE=1 SV=1	WD-repeat protein pop3	18162586	GO:0030950//establishment or maintenance of actin cytoskeleton polarity;GO:0032147//activation of protein kinase activity;GO:0000226//microtubule cytoskeleton organization;GO:0001558//regulation of cell growth;GO:0006810//transport;GO:0031505//fungal-type cell wall organization;GO:0031930//mitochondria-nucleus signaling pathway;GO:0031929//TOR signaling;GO:0000070//mitotic sister chromatid segreg…	GO:0000139//Golgi membrane;GO:0005634//nucleus;GO:0005829//cytosol;GO:0031234//extrinsic component of cytoplasmic side of plasma membrane;GO:0031931//TORC1 complex;GO:0010008//endosome membrane;GO:0031932//TORC2 complex;	GO:0030295//protein kinase activator activity;	ko04714(Thermogenesis);ko04151(PI3K-Akt signaling pathway);ko04150(mTOR signaling pathway);ko04140(Autophagy - animal);ko04138(Autophagy - yeast);ko04136(Autophagy - other)
CCM_07682	1729.95	827.64	-1.06365	0.0456464	0.128641	NW_006271974.1	-	-	opiNOG63742;sordNOG10545	S	-	hypothetical protein	18169692	-	-	-	-
CCM_02218	118.2	52.8836	-1.16034	0.0463548	0.129968	NW_006271970.1	GO:0015088;GO:0015680;GO:0016021;GO:0015677;GO:0006878;GO:0035434;GO:0000329	K14686	sordNOG13137;sordNOG12529;sorNOG05167	PS	sp|P38865|CTR2_YEAST Copper transport protein CTR2 OS=Saccharomyces cerevisiae (strain ATCC 204508 / S288c) GN=CTR2 PE=1 SV=1	Ctr copper transporter family protein	18164245	GO:0015680//protein maturation by copper ion transfer;GO:0015677//copper ion import;GO:0006878//cellular copper ion homeostasis;GO:0035434//copper ion transmembrane transport;	GO:0016021//integral component of membrane;GO:0000329//fungal-type vacuole membrane;	-	ko04978(Mineral absorption);ko01524(Platinum drug resistance)
CCM_03542	626.231	243.859	-1.36065	0.0465805	0.130441	NW_006271970.1	GO:0016787	K10759	opiNOG48547	R	sp|P78581|TAN_ASPOR Tannase OS=Aspergillus oryzae (strain ATCC 42149 / RIB 40) GN=AO090103000074 PE=1 SV=1	tannase, putative	18165568	-	-	GO:0016787//hydrolase activity;	-
CCM_07983	94372.2	42475.8	-1.15172	0.0477267	0.132963	NW_006271974.1	-	-	sordNOG10393	S	-	hypothetical protein	18169993	-	-	-	-
CCM_05119	3151.01	670.285	-2.23297	0.0482752	0.134258	NW_006271972.1	GO:0055114;GO:0016491;GO:0019825;GO:0020037	K05916	sordNOG06819;opiNOG05259	C	sp|Q7TTP0|HMP_BORPE Flavohemoprotein OS=Bordetella pertussis (strain Tohama I / ATCC BAA-589 / NCTC 13251) GN=hmp PE=3 SV=1	flavohemoprotein	18167139	GO:0055114//obsolete oxidation-reduction process;	-	GO:0016491//oxidoreductase activity;GO:0019825//oxygen binding;GO:0020037//heme binding;	-
CCM_09627	37.4715	16.9328	-1.14597	0.0486241	0.135111	NW_006271978.1	GO:0016310;GO:0016301	-	NOG170358;opiNOG07840;hypNOG14117	TSR	-	Protein kinase-like domain	18171629	GO:0016310//phosphorylation;	-	GO:0016301//kinase activity;	-
CCM_02064	6821.91	3013.84	-1.17857	0.0486797	0.135226	NW_006271970.1	GO:0016740	-	NOG51395;opiNOG46945	OS	sp|B8NM79|USTS_ASPFN Glutathione S-transferase-like protein ustS OS=Aspergillus flavus (strain ATCC 200026 / FGSC A1120 / NRRL 3357 / JCM 12722 / SRRC 167) GN=ustS PE=1 SV=2	glutathione S-transferase, putative	18164093	-	-	GO:0016740//transferase activity;	-
CCM_08589	28.9024	11.3344	-1.35048	0.0490793	0.135826	NW_006271975.1	GO:0055085;GO:0016021	-	opiNOG07079	R	sp|O94343|YHMA_SCHPO Uncharacterized MFS-type transporter C1271.10c OS=Schizosaccharomyces pombe (strain 972 / ATCC 24843) GN=SPBC1271.10c PE=1 SV=1	Major facilitator superfamily transporter	18170595	GO:0055085//transmembrane transport;	GO:0016021//integral component of membrane;	-	-
CCM_05178	89.3426	34.0631	-1.39114	0.0495335	0.136768	NW_006271972.1	-	-	NOG160506;opiNOG45593	S	-	hypothetical protein	18167197	-	-	-	-
CCM_09041	57.9884	65421.1	10.1398	3.44902e-133	3.31693e-129	NW_006271975.1	GO:0008152;GO:0016874	-	sordNOG13532;sorNOG06812;opiNOG29960	I	sp|Q42982|4CL2_ORYSJ Probable 4-coumarate--CoA ligase 2 OS=Oryza sativa subsp. japonica GN=4CL2 PE=2 SV=2	AMP dependent CoA ligase, putative	18171045	GO:0008152//metabolic process;	-	GO:0016874//ligase activity;	-
CCM_09042	478.919	96308.7	7.65174	4.31262e-92	2.07372e-88	NW_006271975.1	GO:0031177;GO:0016740;GO:0008152	-	COG3321;opiNOG54134	QI	sp|Q5SBL6|FSDS_FUSHE Fusaridione A synthetase fsdS OS=Fusarium heterosporum GN=fsdS PE=3 SV=2	polyketide synthase, putative	18171046	GO:0008152//metabolic process;	-	GO:0031177//phosphopantetheine binding;GO:0016740//transferase activity;	-
CCM_09040	53.1541	5697.7	6.74406	4.61333e-80	1.47888e-76	NW_006271975.1	GO:0016021;GO:0055085	-	sorNOG06303;opiNOG13884	R	sp|Q2UPC1|ACLA_ASPOR MFS efflux transporter aclA OS=Aspergillus oryzae (strain ATCC 42149 / RIB 40) GN=aclA PE=3 SV=1	MFS multidrug transporter, putative	18171044	GO:0055085//transmembrane transport;	GO:0016021//integral component of membrane;	-	-
CCM_04514	180.653	13662.4	6.24085	1.21815e-75	2.92874e-72	NW_006271971.1	-	-	sordNOG15620;COG2202	ST	sp|Q01371|WC1_NEUCR White collar 1 protein OS=Neurospora crassa (strain ATCC 24698 / 74-OR23-1A / CBS 708.71 / DSM 1257 / FGSC 987) GN=wc-1 PE=1 SV=2	GATA transcription factor LreA	18166537	-	-	-	-
CCM_00990	335.614	22258.6	6.05142	3.02237e-73	5.81322e-70	NW_006271969.1	GO:0005737;GO:0016627;GO:0016021;GO:0055114;GO:0006629	-	opiNOG04155;sordNOG08642	IR	-	hypothetical protein	18163023	GO:0055114//obsolete oxidation-reduction process;GO:0006629//lipid metabolic process;	GO:0005737//cytoplasm;GO:0016021//integral component of membrane;	GO:0016627//oxidoreductase activity, acting on the CH-CH group of donors;	-
CCM_07084	3.4354	837.65	7.92972	4.95593e-68	6.80874e-65	NW_006271973.1	GO:0006950;GO:0016021	-	hypNOG04233;sordNOG06213	S	sp|O13780|YEO2_SCHPO Uncharacterized protein C17G6.02c OS=Schizosaccharomyces pombe (strain 972 / ATCC 24843) GN=SPAC17G6.02c PE=4 SV=1	RTA1 like protein	18169095	GO:0006950//response to stress;	GO:0016021//integral component of membrane;	-	-
CCM_03587	14.3105	3796.19	8.05133	2.28776e-62	2.75017e-59	NW_006271970.1	GO:0005576;GO:0005975;GO:0030248;GO:0004553	K01183	NOG126988;NOG122945;opiNOG07753	G	sp|E9F9R9|CHI2_METRA Endochitinase 2 OS=Metarhizium robertsii (strain ARSEF 23 / ATCC MYA-3075) GN=chi2 PE=3 SV=2	chitinase 3 precursor, putative	18165613	GO:0005975//carbohydrate metabolic process;	GO:0005576//extracellular region;	GO:0030248//cellulose binding;GO:0004553//hydrolase activity, hydrolyzing O-glycosyl compounds;	ko00520(Amino sugar and nucleotide sugar metabolism)
CCM_05702	164.932	7238.01	5.45565	9.68935e-62	1.03536e-58	NW_006271972.1	-	K03098	sordNOG12717;opiNOG28862;sorNOG07779	RLM	-	Calycin-like protein	18167720	-	-	-	-
CCM_06056	730.665	35394.3	5.59816	8.21623e-59	7.90155e-56	NW_006271972.1	GO:0035672;GO:0015421;GO:0016021;GO:0005737;GO:0051286;GO:1990847;GO:0032153;GO:0005524	K05658	sordNOG04851	Q	sp|P12866|STE6_YEAST Alpha-factor-transporting ATPase OS=Saccharomyces cerevisiae (strain ATCC 204508 / S288c) GN=STE6 PE=1 SV=1	a-Factor sex pheromone exporter	18168071	GO:0035672//oligopeptide transmembrane transport;GO:1990847//obsolete peptide pheromone transmembrane export involved in positive regulation of conjugation with cellular fusion;	GO:0016021//integral component of membrane;GO:0005737//cytoplasm;GO:0051286//cell tip;GO:0032153//cell division site;	GO:0015421//ABC-type oligopeptide transporter activity;GO:0005524//ATP binding;	ko05226(Gastric cancer);ko05206(MicroRNAs in cancer);ko04976(Bile secretion);ko02010(ABC transporters)
CCM_05773	10.1387	2408.17	7.89191	7.99349e-53	6.98849e-50	NW_006271972.1	-	-	necNOG12968;opiNOG60451;sordNOG15713;opiNOG45647	S	-	hypothetical protein	18167791	-	-	-	-
CCM_01055	7.56323	601.598	6.31365	3.31655e-51	2.65794e-48	NW_006271969.1	-	-	opiNOG43883	S	-	hypothetical protein	18163088	-	-	-	-
CCM_06821	614.654	177443	8.17337	3.0209e-48	2.07514e-45	NW_006271973.1	-	-	euNOG57990;sordNOG12193	O	sp|P19752|HSP30_NEUCR 30 kDa heat shock protein OS=Neurospora crassa (strain ATCC 24698 / 74-OR23-1A / CBS 708.71 / DSM 1257 / FGSC 987) GN=hsp30 PE=3 SV=1	30 kDa heat shock protein	18168832	-	-	-	-
CCM_09038	4.92076	447.802	6.50783	2.21364e-47	1.41924e-44	NW_006271975.1	GO:0006950;GO:0016021	-	opiNOG56426;opiNOG16708;hypNOG06844	S	sp|P40113|RTM1_YEASX Protein RTM1 OS=Saccharomyces cerevisiae GN=RTM1 PE=3 SV=1	RTA1 like protein	18171042	GO:0006950//response to stress;	GO:0016021//integral component of membrane;	-	-
CCM_07855	17115.4	335782	4.29416	4.34826e-45	2.61358e-42	NW_006271974.1	-	-	-	-	-	RNA binding protein	18169865	-	-	-	-
CCM_00151	157.097	3381.9	4.42811	4.12479e-44	2.33342e-41	NW_006271969.1	GO:0016829	K01669	sordNOG09856;opiNOG02695	TL	sp|P27526|PHR_NEUCR Deoxyribodipyrimidine photo-lyase OS=Neurospora crassa (strain ATCC 24698 / 74-OR23-1A / CBS 708.71 / DSM 1257 / FGSC 987) GN=phr PE=3 SV=2	deoxyribodipyrimidine photo-lyase Phr1, putative	18162186	-	-	GO:0016829//lyase activity;	-
CCM_02535	21.8156	644.69	4.88518	6.76506e-40	3.61442e-37	NW_006271970.1	GO:0008168;GO:0032259	-	eurotNOG10044;opiNOG53136	R	sp|Q0CCX8|GEDG_ASPTN Methyltransferase gedG OS=Aspergillus terreus (strain NIH 2624 / FGSC A1156) GN=gedG PE=3 SV=1	Methyltransferase type 11	18164562	GO:0032259//methylation;	-	GO:0008168//methyltransferase activity;	-
CCM_05594	101.928	5706.77	5.80706	5.64064e-39	2.85506e-36	NW_006271972.1	-	-	sordNOG14962;opiNOG45933;opiNOG45017	S	-	glucose repressible protein Grg1	18167612	-	-	-	-
CCM_08554	15.177	516.031	5.0875	6.75915e-39	3.25014e-36	NW_006271975.1	-	-	sordNOG14822;sordNOG15756;hypNOG13117;sordNOG15796	S	-	hypothetical protein	18170561	-	-	-	-
CCM_03576	524.217	7431.9	3.82549	1.79333e-36	8.21258e-34	NW_006271970.1	GO:0004181;GO:0006508	K01293	opiNOG04243	E	sp|O13968|YE48_SCHPO Uncharacterized carboxypeptidase C24C9.08 OS=Schizosaccharomyces pombe (strain 972 / ATCC 24843) GN=SPAC24C9.08 PE=3 SV=1	vacuolar carboxypeptidase Cps1, putative	18165602	GO:0006508//proteolysis;	-	GO:0004181//metallocarboxypeptidase activity;	-
CCM_09424	596.205	7072.28	3.5683	8.88517e-33	3.41795e-30	NW_006271977.1	GO:0016884	-	sordNOG06224;sordNOG05310	KR	sp|Q9LVH5|OE64C_ARATH Outer envelope protein 64, chloroplastic OS=Arabidopsis thaliana GN=OEP64 PE=1 SV=1	amidase, putative	18171427	-	-	GO:0016884//carbon-nitrogen ligase activity, with glutamine as amido-N-donor;	-
CCM_05703	1167.72	13482.6	3.52933	9.3323e-33	3.45187e-30	NW_006271972.1	GO:0008168;GO:0032259	-	opiNOG07324;sordNOG12146	R	sp|Q5C9L6|CNMT_THLFG (S)-coclaurine N-methyltransferase OS=Thalictrum flavum subsp. glaucum PE=1 SV=1	SAM-dependent methyltransferase	18167721	GO:0032259//methylation;	-	GO:0008168//methyltransferase activity;	-
CCM_05377	89.8274	1204.49	3.74513	9.26095e-32	3.29861e-29	NW_006271972.1	-	-	-	-	-	hypothetical protein	18167395	-	-	-	-
CCM_00774	420.202	4533.73	3.43154	3.42179e-30	1.13474e-27	NW_006271969.1	GO:0003913;GO:0006281	K01669	opiNOG03959;sordNOG09425	TL	sp|Q7SI68|CRYD_NEUCR Putative cryptochrome DASH, mitochondrial OS=Neurospora crassa (strain ATCC 24698 / 74-OR23-1A / CBS 708.71 / DSM 1257 / FGSC 987) GN=cry PE=3 SV=1	cryptochrome DASH	18162808	GO:0006281//DNA repair;	-	GO:0003913//DNA photolyase activity;	-
CCM_00420	501.228	5225.29	3.38197	5.32364e-30	1.70658e-27	NW_006271969.1	-	K00574	sordNOG06517;opiNOG15338	R	sp|O53732|UFAA1_MYCTU Tuberculostearic acid methyltransferase UfaA1 OS=Mycobacterium tuberculosis (strain ATCC 25618 / H37Rv) GN=ufaA1 PE=1 SV=3	methoxy mycolic acid synthase 1	18162455	-	-	-	-
CCM_05039	50.4516	8522.45	7.40022	3.68761e-29	1.14399e-26	NW_006271972.1	GO:0016620;GO:0055114	-	sordNOG14962;hypNOG13793;opiNOG45017	S	-	Grg1 protein	18167059	GO:0055114//obsolete oxidation-reduction process;	-	GO:0016620//oxidoreductase activity, acting on the aldehyde or oxo group of donors, NAD or NADP as acceptor;	-
CCM_06796	136.721	1520.02	3.47479	4.25814e-29	1.2797e-26	NW_006271973.1	GO:0008152;GO:0055085;GO:0016846;GO:0016021	K15111	opiNOG04502;sordNOG11647	C	sp|O60029|PET8_ASHGO Putative mitochondrial carrier protein PET8 OS=Ashbya gossypii (strain ATCC 10895 / CBS 109.51 / FGSC 9923 / NRRL Y-1056) GN=PET8 PE=3 SV=1	Mitochondrial carrier protein PET8	18168807	GO:0008152//metabolic process;GO:0055085//transmembrane transport;	GO:0016021//integral component of membrane;	GO:0016846//carbon-sulfur lyase activity;	-
CCM_08302	24.1774	394.902	4.02976	2.10739e-27	6.14146e-25	NW_006271975.1	GO:0016021	-	opiNOG03174;sordNOG07410	S	-	hypothetical protein	18170310	-	GO:0016021//integral component of membrane;	-	-
CCM_08218	13.1527	281.026	4.41728	1.17878e-26	3.23895e-24	NW_006271974.1	-	-	-	-	-	hypothetical protein	18170226	-	-	-	-
CCM_01015	233.736	2155.38	3.20499	2.42451e-26	6.47681e-24	NW_006271969.1	-	-	pleNOG08937;opiNOG23821	S	-	hypothetical protein	18163048	-	-	-	-
CCM_01430	188.326	1767.42	3.23034	6.31007e-26	1.64011e-23	NW_006271969.1	GO:0050662;GO:0003824	-	opiNOG03439;sordNOG05428	R	sp|O74482|YQJ9_SCHPO Uncharacterized protein C1840.09 OS=Schizosaccharomyces pombe (strain 972 / ATCC 24843) GN=SPCC1840.09 PE=3 SV=1	NAD dependent epimerase/dehydratase family protein	18163461	-	-	GO:0050662//obsolete coenzyme binding;GO:0003824//catalytic activity;	-
CCM_03788	455.728	24004.6	5.71899	1.75703e-25	4.44668e-23	NW_006271971.1	GO:0022626;GO:0050790;GO:0000774;GO:0002181;GO:0071629;GO:0005634	K09562	sordNOG08193;sordNOG10808	O	sp|Q4I624|FES1_GIBZE Hsp70 nucleotide exchange factor FES1 OS=Gibberella zeae (strain PH-1 / ATCC MYA-4620 / FGSC 9075 / NRRL 31084) GN=FES1 PE=3 SV=1	Hsp70 nucleotide exchange factor (Fes1), putative	18165811	GO:0050790//regulation of catalytic activity;GO:0002181//cytoplasmic translation;GO:0071629//cytoplasm protein quality control by the ubiquitin-proteasome system;	GO:0022626//cytosolic ribosome;GO:0005634//nucleus;	GO:0000774//adenyl-nucleotide exchange factor activity;	ko04141(Protein processing in endoplasmic reticulum)
CCM_04804	42295.8	342523	3.01762	1.89519e-25	4.67336e-23	NW_006271971.1	GO:0005524	K03283	sordNOG10587;opiNOG02241	O	sp|Q01233|HSP70_NEUCR Heat shock 70 kDa protein OS=Neurospora crassa (strain ATCC 24698 / 74-OR23-1A / CBS 708.71 / DSM 1257 / FGSC 987) GN=hsps-1 PE=2 SV=2	heat shock 70 kDa protein	18166825	-	-	GO:0005524//ATP binding;	ko05417(Lipid and atherosclerosis);ko05162(Measles);ko05145(Toxoplasmosis);ko05134(Legionellosis);ko05020(Prion disease);ko04915(Estrogen signaling pathway);ko04612(Antigen processing and presentation);ko04213(Longevity regulating pathway - multiple species);ko04144(Endocytosis);ko04141(Protein processing in endoplasmic reticulum);ko04010(MAPK signaling pathway);ko03040(Spliceosome)
CCM_05075	6.34353	190.476	4.90818	4.79194e-25	1.1521e-22	NW_006271972.1	-	-	-	-	-	hypothetical protein	18167095	-	-	-	-
CCM_01265	0.626545	236.435	8.55981	1.3364e-23	3.06004e-21	NW_006271969.1	GO:0016491;GO:0010181;GO:0055114	-	sorNOG00032;sordNOG10453;opiNOG27957	HSR	sp|Q01358|BLI3_NEUCR Protein bli-3 OS=Neurospora crassa (strain ATCC 24698 / 74-OR23-1A / CBS 708.71 / DSM 1257 / FGSC 987) GN=bli-3 PE=2 SV=1	protein bli-3	18163296	GO:0055114//obsolete oxidation-reduction process;	-	GO:0016491//oxidoreductase activity;GO:0010181//FMN binding;	-
CCM_05040	210.918	1713.47	3.02217	1.3789e-23	3.08393e-21	NW_006271972.1	GO:0016787;GO:0008152	-	COG0144;opiNOG51565;opiNOG48692	JRV	sp|Q6P093|ADCL2_HUMAN Arylacetamide deacetylase-like 2 OS=Homo sapiens GN=AADACL2 PE=2 SV=3	lipase/esterase family protein, putative	18167060	GO:0008152//metabolic process;	-	GO:0016787//hydrolase activity;	-
CCM_09213	25.1318	335.995	3.74085	3.65345e-23	7.98528e-21	NW_006271976.1	GO:0008654;GO:0004609	K01613	sordNOG06687	I	sp|P0DPA6|PSID_PSICU L-tryptophan decarboxylase psiD OS=Psilocybe cubensis GN=psiD PE=1 SV=1	phosphatidylserine decarboxylase family protein	18171216	GO:0008654//phospholipid biosynthetic process;	-	GO:0004609//phosphatidylserine decarboxylase activity;	ko00564(Glycerophospholipid metabolism)
CCM_04853	1.25528	212.048	7.40024	1.2939e-22	2.70509e-20	NW_006271971.1	-	-	-	-	-	hypothetical protein	18166874	-	-	-	-
CCM_07839	26494.5	181621	2.77716	3.2488e-22	6.6476e-20	NW_006271974.1	GO:0005524;GO:0006950;GO:0006457;GO:0051082	K04079	opiNOG01126;sordNOG09788	O	sp|O43109|HSP90_PODAS Heat shock protein 90 homolog OS=Podospora anserina GN=MOD-E PE=3 SV=1	heat shock protein 90	18169849	GO:0006950//response to stress;GO:0006457//protein folding;	-	GO:0005524//ATP binding;GO:0051082//unfolded protein binding;	ko05418(Fluid shear stress and atherosclerosis);ko05417(Lipid and atherosclerosis);ko05215(Prostate cancer);ko05207(Chemical carcinogenesis - receptor activation);ko05200(Pathways in cancer);ko05132(Salmonella infection);ko04915(Estrogen signaling pathway);ko04914(Progesterone-mediated oocyte maturation);ko04659(Th17 cell differentiation);ko04657(IL-17 signaling pathway);ko04626(Plant-pathogen in…
CCM_03715	502.218	3360.16	2.74214	5.18618e-21	1.03907e-18	NW_006271971.1	GO:0016788;GO:0009058	-	sordNOG12940;sordNOG12959	S	sp|J4UHQ6|OPS1_BEAB2 Orsellinic acid synthase OS=Beauveria bassiana (strain ARSEF 2860) GN=OpS1 PE=1 SV=1	Thioesterase	18165739	GO:0009058//biosynthetic process;	-	GO:0016788//hydrolase activity, acting on ester bonds;	-
CCM_01710	586.902	3928.06	2.74263	5.36787e-21	1.05353e-18	NW_006271969.1	GO:0008270;GO:0006351	-	sordNOG12127	K	sp|Q6C0K9|BYE1_YARLI Transcription factor BYE1 OS=Yarrowia lipolytica (strain CLIB 122 / E 150) GN=BYE1 PE=3 SV=1	PHD finger domain protein, putative	18163740	GO:0006351//transcription, DNA-templated;	-	GO:0008270//zinc ion binding;	-
CCM_03515	995.963	6438.1	2.69247	8.77161e-21	1.68713e-18	NW_006271970.1	GO:0015171;GO:0016021;GO:0003333	K19564	sordNOG04425	E	sp|P19807|HNM1_YEAST Choline transport protein OS=Saccharomyces cerevisiae (strain ATCC 204508 / S288c) GN=HNM1 PE=1 SV=1	GABA permease, putative	18165541	GO:0003333//amino acid transmembrane transport;	GO:0016021//integral component of membrane;	GO:0015171//amino acid transmembrane transporter activity;	-
CCM_03585	32.2004	509.744	3.98462	1.04287e-20	1.96653e-18	NW_006271970.1	-	-	hypNOG14200;sorNOG08558;sordNOG14926	S	-	hypothetical protein	18165611	-	-	-	-
CCM_06110	1.29633	1083.97	9.70768	6.60793e-20	1.17682e-17	NW_006271972.1	-	-	-	-	-	hypothetical protein	18168125	-	-	-	-
CCM_06020	144.673	1001.98	2.79199	9.77187e-20	1.67814e-17	NW_006271972.1	GO:0004190;GO:0016021;GO:0006508	-	sordNOG06521;sorNOG06357	O	sp|Q8NKB6|OPSB_ASPOR Probable aspartic-type endopeptidase opsB OS=Aspergillus oryzae (strain ATCC 42149 / RIB 40) GN=opsB PE=2 SV=1	Peptidase A1	18168038	GO:0006508//proteolysis;	GO:0016021//integral component of membrane;	GO:0004190//aspartic-type endopeptidase activity;	-
CCM_08948	8.37114	224.225	4.74338	1.25836e-19	2.1231e-17	NW_006271975.1	GO:0006139	-	-	-	-	hypothetical protein	18170952	GO:0006139//nucleobase-containing compound metabolic process;	-	-	-
CCM_05476	446.401	5387.56	3.59322	1.30517e-19	2.16411e-17	NW_006271972.1	-	-	sordNOG13916;opiNOG44854	S	-	hypothetical protein	18167494	-	-	-	-
CCM_02751	377.264	2375.57	2.65463	1.38031e-19	2.24991e-17	NW_006271970.1	GO:0016021;GO:0055114;GO:0016628	K00222	sordNOG10146	I	sp|Q01447|ERG24_FUSSO Delta(14)-sterol reductase OS=Fusarium solani subsp. pisi PE=3 SV=1	delta(14)-sterol reductase	18164778	GO:0055114//obsolete oxidation-reduction process;	GO:0016021//integral component of membrane;	GO:0016628//oxidoreductase activity, acting on the CH-CH group of donors, NAD or NADP as acceptor;	ko00100(Steroid biosynthesis)
CCM_09208	1465.08	8813.34	2.58871	1.75714e-19	2.8164e-17	NW_006271976.1	GO:0004037;GO:0000256	K01477	sorNOG01663;opiNOG00319;opiNOG06793	RF	sp|P18407|ALLC_NEUCR Allantoicase OS=Neurospora crassa (strain ATCC 24698 / 74-OR23-1A / CBS 708.71 / DSM 1257 / FGSC 987) GN=alc-1 PE=2 SV=2	allantoicase	18171211	GO:0000256//allantoin catabolic process;	-	GO:0004037//allantoicase activity;	ko00230(Purine metabolism)
CCM_00632	670.694	4068.5	2.60077	2.72989e-19	4.23442e-17	NW_006271969.1	GO:0016021	K17278	opiNOG29938;sordNOG12306;sorNOG06768	R	sp|Q12091|DAP1_YEAST Damage response protein 1 OS=Saccharomyces cerevisiae (strain ATCC 204508 / S288c) GN=DAP1 PE=1 SV=1	membrane-associated progesterone receptor component 1	18162667	-	GO:0016021//integral component of membrane;	-	-
CCM_09350	99.5449	823.193	3.04781	2.94597e-19	4.49705e-17	NW_006271977.1	GO:0016787;GO:0051539;GO:0006284	K03575	sordNOG11758	L	sp|Q9UIF7|MUTYH_HUMAN Adenine DNA glycosylase OS=Homo sapiens GN=MUTYH PE=1 SV=1	A/G-specific adenine glycosylase	18171353	GO:0006284//base-excision repair;	-	GO:0016787//hydrolase activity;GO:0051539//4 iron, 4 sulfur cluster binding;	ko03410(Base excision repair)
CCM_08804	207.472	1342.07	2.69347	3.86183e-19	5.72561e-17	NW_006271975.1	-	-	COG0251	J	-	Endoribonuclease L-PSP/chorismate mutase-like protein	18170809	-	-	-	-
CCM_00889	7.47566	150.116	4.32774	3.86986e-19	5.72561e-17	NW_006271969.1	GO:0008270;GO:0016491;GO:0055114	-	sorNOG07044;COG0604	C	sp|P0DN30|RTAI1_ARTBC Probable zinc-binding oxidoreductase, mitochondrial OS=Arthroderma benhamiae (strain ATCC MYA-4681 / CBS 112371) GN=ARB_02327-2 PE=3 SV=1	zinc-binding oxidoreductase, putative	18162923	GO:0055114//obsolete oxidation-reduction process;	-	GO:0008270//zinc ion binding;GO:0016491//oxidoreductase activity;	-
CCM_03920	136.895	915.794	2.74196	6.48036e-19	9.44267e-17	NW_006271971.1	-	-	sordNOG12856;opiNOG35177;sordNOG12783	S	-	hypothetical protein	18165943	-	-	-	-
CCM_03595	93.7035	3243.41	5.11326	1.37608e-18	1.94615e-16	NW_006271970.1	GO:0015179;GO:0015807;GO:0005887;GO:0015297;GO:0003333	-	opiNOG01812;COG0531	E	sp|Q9ZU50|BAT1_ARATH Amino-acid permease BAT1 OS=Arabidopsis thaliana GN=BAT1 PE=2 SV=2	amino acid/polyamine transporter I	18165621	GO:0015807//L-amino acid transport;GO:0003333//amino acid transmembrane transport;	GO:0005887//integral component of plasma membrane;	GO:0015179//L-amino acid transmembrane transporter activity;GO:0015297//antiporter activity;	-
CCM_00909	21.0886	697.94	5.04856	1.76507e-18	2.4601e-16	NW_006271969.1	GO:0016787	-	sordNOG08788	T	sp|D4B1N9|LIP3_ARTBC Probable secreted lipase ARB_02369 OS=Arthroderma benhamiae (strain ATCC MYA-4681 / CBS 112371) GN=ARB_02369 PE=1 SV=1	extracellular lipase, putative	18162943	-	-	GO:0016787//hydrolase activity;	-
CCM_05432	575.473	3320.7	2.52867	2.85785e-18	3.87098e-16	NW_006271972.1	GO:0097507;GO:0004844;GO:0097509;GO:0006281;GO:0097508;GO:0005634	K20813	sordNOG04982;sorNOG04858;opiNOG03805	L	sp|O59825|TDG_SCHPO G/U mismatch-specific uracil DNA glycosylase OS=Schizosaccharomyces pombe (strain 972 / ATCC 24843) GN=thp1 PE=3 SV=1	mismatch-specific thymine-DNA glycosylase, putative	18167450	GO:0006281//DNA repair;	GO:0005634//nucleus;	GO:0097507//hypoxanthine DNA N-glycosylase activity;GO:0004844//uracil DNA N-glycosylase activity;GO:0097509//oxanine DNA N-glycosylase activity;GO:0097508//xanthine DNA N-glycosylase activity;	ko03410(Base excision repair)
CCM_07790	1316.07	11561.5	3.13501	3.34609e-18	4.46935e-16	NW_006271974.1	GO:0042626;GO:0005524;GO:0016021;GO:0006855;GO:0005886	-	sordNOG05136;opiNOG02145	Q	sp|A0A0D1CZ63|FER6_USTMA Multidrug resistance protein fer6 OS=Ustilago maydis (strain 521 / FGSC 9021) GN=fer6 PE=2 SV=1	multidrug resistance-associated protein 5	18169800	GO:0006855//xenobiotic transmembrane transport;	GO:0016021//integral component of membrane;GO:0005886//plasma membrane;	GO:0042626//ATPase-coupled transmembrane transporter activity;GO:0005524//ATP binding;	-
CCM_01809	706.385	3928.85	2.47558	1.12737e-17	1.46512e-15	NW_006271969.1	GO:0000981;GO:0005634;GO:0008270;GO:0003677;GO:0006357	-	sorNOG00581;opiNOG17151;pleNOG00002;sordNOG04713	S	-	Fungal transcriptional regulatory protein	18163839	GO:0006357//regulation of transcription by RNA polymerase II;	GO:0005634//nucleus;	GO:0000981//DNA-binding transcription factor activity, RNA polymerase II-specific;GO:0008270//zinc ion binding;GO:0003677//DNA binding;	-
CCM_07874	2944.79	15593.7	2.40473	1.30104e-17	1.66828e-15	NW_006271974.1	-	-	sorNOG08845;sorNOG08840;opiNOG41588	S	sp|Q7S6U4|CVNH_NEUCR Cyanovirin-N homolog OS=Neurospora crassa (strain ATCC 24698 / 74-OR23-1A / CBS 708.71 / DSM 1257 / FGSC 987) GN=NCU05495 PE=1 SV=2	Cyanovirin-N	18169884	-	-	-	-
CCM_08396	32.8573	295.078	3.16681	1.32092e-17	1.67148e-15	NW_006271975.1	-	-	-	-	-	hypothetical protein	18170404	-	-	-	-
CCM_05301	34.5685	445.204	3.68694	1.77124e-17	2.21221e-15	NW_006271972.1	GO:0000981;GO:0005634;GO:0008270;GO:0003677;GO:0006357	-	opiNOG16598;sordNOG09251;sorNOG02651	S	sp|P28349|NIT4_NEUCR Nitrogen assimilation transcription factor nit-4 OS=Neurospora crassa (strain ATCC 24698 / 74-OR23-1A / CBS 708.71 / DSM 1257 / FGSC 987) GN=nit-4 PE=4 SV=2	pathway-specific nitrogen regulator	18167319	GO:0006357//regulation of transcription by RNA polymerase II;	GO:0005634//nucleus;	GO:0000981//DNA-binding transcription factor activity, RNA polymerase II-specific;GO:0008270//zinc ion binding;GO:0003677//DNA binding;	-
CCM_00908	1883.67	9826.72	2.38316	2.74735e-17	3.34446e-15	NW_006271969.1	-	-	sordNOG12450;magNOG12254	S	-	period circadian protein, putative	18162942	-	-	-	-
CCM_02674	0.669785	328.872	8.93961	3.93119e-17	4.66744e-15	NW_006271970.1	GO:0055114;GO:0016491	-	sordNOG11171;sorNOG02601;opiNOG20662	Q	sp|Q9RPT1|RHLG_PSEAE Rhamnolipids biosynthesis 3-oxoacyl-[acyl-carrier-protein] reductase OS=Pseudomonas aeruginosa (strain ATCC 15692 / DSM 22644 / CIP 104116 / JCM 14847 / LMG 12228 / 1C / PRS 101 / PAO1) GN=rhlG PE=1 SV=1	short chain dehydrogenase/reductase family	18164701	GO:0055114//obsolete oxidation-reduction process;	-	GO:0016491//oxidoreductase activity;	-
CCM_06862	83.9329	563.479	2.74705	5.60985e-17	6.57926e-15	NW_006271973.1	GO:0005199;GO:0009277	-	eurotNOG06611;opiNOG67177	R	sp|P28346|RODL_EMENI Rodlet protein OS=Emericella nidulans (strain FGSC A4 / ATCC 38163 / CBS 112.46 / NRRL 194 / M139) GN=rodA PE=2 SV=1	Hydrophobin	18168873	-	GO:0009277//fungal-type cell wall;	GO:0005199//structural constituent of cell wall;	-
CCM_09039	158.374	931.571	2.55633	6.47592e-17	7.41416e-15	NW_006271975.1	GO:0006357;GO:0008270;GO:0000981;GO:0005634	-	opiNOG51980;sordNOG11848	S	sp|Q12151|UPC2_YEAST Sterol uptake control protein 2 OS=Saccharomyces cerevisiae (strain ATCC 204508 / S288c) GN=UPC2 PE=1 SV=1	C6 finger domain protein, putative	18171043	GO:0006357//regulation of transcription by RNA polymerase II;	GO:0005634//nucleus;	GO:0008270//zinc ion binding;GO:0000981//DNA-binding transcription factor activity, RNA polymerase II-specific;	-
CCM_07209	96.4285	888.483	3.20381	9.86733e-17	1.09074e-14	NW_006271973.1	-	-	NOG15125	S	sp|O34780|YOBF_BACSU Uncharacterized protein YobF OS=Bacillus subtilis (strain 168) GN=yobF PE=4 SV=1	RADC family protein	18169220	-	-	-	-
CCM_00468	1161.01	7105.8	2.61362	2.98673e-16	3.22735e-14	NW_006271969.1	-	-	sordNOG14958;hypNOG14250;opiNOG46620	S	-	hypothetical protein	18162503	-	-	-	-
CCM_00339	22.8322	217.207	3.24993	3.50873e-16	3.74927e-14	NW_006271969.1	-	-	-	-	-	hypothetical protein	18162374	-	-	-	-
CCM_01125	54.0027	376.09	2.79998	5.64269e-16	5.96327e-14	NW_006271969.1	GO:0006468;GO:0004672;GO:0005524	-	sordNOG06704;hypNOG14133;opiNOG00173	T	sp|Q91VB2|KCC1G_MOUSE Calcium/calmodulin-dependent protein kinase type 1G OS=Mus musculus GN=Camk1g PE=1 SV=1	Protein kinase-like domain	18163157	GO:0006468//protein phosphorylation;	-	GO:0004672//protein kinase activity;GO:0005524//ATP binding;	-
CCM_07352	460.511	2296.51	2.31813	1.26846e-15	1.32595e-13	NW_006271974.1	GO:0016021;GO:0055085	-	sordNOG04251	R	sp|G3XMC9|AZAK_ASPNA Efflux pump azaK OS=Aspergillus niger (strain ATCC 1015 / CBS 113.46 / FGSC A1144 / LSHB Ac4 / NCTC 3858a / NRRL 328 / USDA 3528.7) GN=azaK PE=2 SV=1	Major facilitator superfamily transporter	18169363	GO:0055085//transmembrane transport;	GO:0016021//integral component of membrane;	-	-
CCM_02663	7.43461	120.503	4.01867	1.37397e-15	1.41096e-13	NW_006271970.1	-	-	-	-	-	hypothetical protein	18164690	-	-	-	-
CCM_07333	73.9049	461.235	2.64176	1.85173e-15	1.87054e-13	NW_006271974.1	-	-	-	-	-	hypothetical protein	18169344	-	-	-	-
CCM_07083	1.38281	311.948	7.81756	1.86724e-15	1.87054e-13	NW_006271973.1	-	-	opiNOG75713;opiNOG60480;hypNOG11117	SR	-	SCP-like extracellular	18169094	-	-	-	-
CCM_06772	261.246	1321.86	2.3391	2.38891e-15	2.36847e-13	NW_006271973.1	-	-	hypNOG09902;sordNOG06478;opiNOG17533	S	-	hypothetical protein	18168785	-	-	-	-
CCM_07854	285.1	2219.57	2.96074	2.48777e-15	2.44132e-13	NW_006271974.1	GO:0016021	-	-	-	-	hypothetical protein	18169864	-	GO:0016021//integral component of membrane;	-	-
CCM_07353	32.1681	952.141	4.88747	3.5619e-15	3.46008e-13	NW_006271974.1	GO:0005737;GO:0000287;GO:0044208;GO:0005525;GO:0004019	K01939	sorNOG02627;sordNOG09078	F	sp|Q7S604|PURA_NEUCR Adenylosuccinate synthetase OS=Neurospora crassa (strain ATCC 24698 / 74-OR23-1A / CBS 708.71 / DSM 1257 / FGSC 987) GN=NCU09789 PE=3 SV=1	adenylosuccinate synthetase	18169364	GO:0044208//'de novo' AMP biosynthetic process;	GO:0005737//cytoplasm;	GO:0000287//magnesium ion binding;GO:0005525//GTP binding;GO:0004019//adenylosuccinate synthase activity;	ko00250(Alanine, aspartate and glutamate metabolism);ko00230(Purine metabolism)
CCM_03479	27.7937	227.315	3.03187	5.48065e-15	5.16739e-13	NW_006271970.1	-	-	eurotNOG09976;opiNOG41460;opiNOG61781	RS	-	hypothetical protein	18165505	-	-	-	-
CCM_08083	341.636	1707.1	2.32102	6.70648e-15	6.20156e-13	NW_006271974.1	-	-	opiNOG58850	S	-	hypothetical protein	18170092	-	-	-	-
CCM_08119	10008.7	45649	2.18933	6.80352e-15	6.23138e-13	NW_006271974.1	GO:0005524;GO:0006542;GO:0004356	K01915	sordNOG09037	E	sp|Q9UUN6|GLNA_FUSSH Glutamine synthetase OS=Fusarium solani subsp. phaseoli GN=GLN1 PE=2 SV=1	glutamine synthetase	18170128	GO:0006542//glutamine biosynthetic process;	-	GO:0005524//ATP binding;GO:0004356//glutamate-ammonia ligase activity;	ko04727(GABAergic synapse);ko04724(Glutamatergic synapse);ko04217(Necroptosis);ko02020(Two-component system);ko00910(Nitrogen metabolism);ko00630(Glyoxylate and dicarboxylate metabolism);ko00250(Alanine, aspartate and glutamate metabolism);ko00220(Arginine biosynthesis)
CCM_08175	3.89665	237.887	5.9319	6.9306e-15	6.28789e-13	NW_006271974.1	-	-	-	-	-	hypothetical protein	18170184	-	-	-	-
CCM_00834	988.538	4537.68	2.19859	7.41082e-15	6.66073e-13	NW_006271969.1	-	-	opiNOG33303;treNOG09656	S	-	hypothetical protein	18162868	-	-	-	-
CCM_00340	145.867	5600.04	5.26272	1.73166e-14	1.52783e-12	NW_006271969.1	GO:0005737;GO:0006629;GO:0055114;GO:0016021;GO:0016627	-	sordNOG09295;opiNOG04155	SR	-	membrane protein, putative	18162375	GO:0006629//lipid metabolic process;GO:0055114//obsolete oxidation-reduction process;	GO:0005737//cytoplasm;GO:0016021//integral component of membrane;	GO:0016627//oxidoreductase activity, acting on the CH-CH group of donors;	-
CCM_02588	27.3855	216.764	2.98464	1.82351e-14	1.59424e-12	NW_006271970.1	-	-	necNOG05211;hypNOG04353	S	-	hypothetical protein	18164615	-	-	-	-
CCM_01264	25.1879	205.869	3.03093	2.24976e-14	1.94918e-12	NW_006271969.1	GO:0016021;GO:0055085	-	sorNOG03298;opiNOG17879;sordNOG11322	G	sp|Q5ATG7|APDF_EMENI Aspyridones efflux protein apdF OS=Emericella nidulans (strain FGSC A4 / ATCC 38163 / CBS 112.46 / NRRL 194 / M139) GN=apdF PE=2 SV=1	MFS monocarboxylate transporter, putative	18163295	GO:0055085//transmembrane transport;	GO:0016021//integral component of membrane;	-	-
CCM_00307	436.166	2348.14	2.42857	2.3712e-14	2.03606e-12	NW_006271969.1	-	K09702	opiNOG71068;opiNOG37498	RS	sp|Q5AW46|Y7484_EMENI Uncharacterized protein AN7484 OS=Emericella nidulans (strain FGSC A4 / ATCC 38163 / CBS 112.46 / NRRL 194 / M139) GN=AN7484 PE=1 SV=1	hypothetical protein	18162342	-	-	-	-
CCM_07905	83.6851	482.19	2.52656	5.25571e-14	4.39515e-12	NW_006271974.1	-	-	-	-	-	hypothetical protein	18169915	-	-	-	-
CCM_01457	175.166	17188.8	6.6166	6.7402e-14	5.58798e-12	NW_006271969.1	-	-	sorNOG04957;sordNOG13280;opiNOG36609	S	-	hypothetical protein	18163488	-	-	-	-
CCM_05595	52.6294	391.113	2.89365	7.95372e-14	6.53769e-12	NW_006271972.1	GO:0016021	-	opiNOG23387;sordNOG11235;necNOG08068	S	-	hypothetical protein	18167613	-	GO:0016021//integral component of membrane;	-	-
CCM_01498	1433.77	10133.1	2.82119	8.30689e-14	6.77011e-12	NW_006271969.1	GO:0016021	-	opiNOG20622;sordNOG07415	S	-	hypothetical protein	18163529	-	GO:0016021//integral component of membrane;	-	-
CCM_08062	1.69827	65.5792	5.2711	9.31597e-14	7.52871e-12	NW_006271974.1	-	-	-	-	-	hypothetical protein	18170071	-	-	-	-
CCM_00451	1889.6	7802.54	2.04586	1.27923e-13	1.00839e-11	NW_006271969.1	GO:0008270;GO:0016491;GO:0055114	K13953	opiNOG19540	Q	sp|P07754|ADH3_EMENI Alcohol dehydrogenase 3 OS=Emericella nidulans (strain FGSC A4 / ATCC 38163 / CBS 112.46 / NRRL 194 / M139) GN=alcC PE=3 SV=1	alcohol dehydrogenase	18162486	GO:0055114//obsolete oxidation-reduction process;	-	GO:0008270//zinc ion binding;GO:0016491//oxidoreductase activity;	ko00982(Drug metabolism - cytochrome P450);ko00980(Metabolism of xenobiotics by cytochrome P450);ko00830(Retinol metabolism);ko00626(Naphthalene degradation);ko00625(Chloroalkane and chloroalkene degradation);ko00620(Pyruvate metabolism);ko00350(Tyrosine metabolism);ko00071(Fatty acid degradation);ko00010(Glycolysis / Gluconeogenesis)
CCM_04562	1635.39	10044.2	2.61865	1.30113e-13	1.01731e-11	NW_006271971.1	GO:0050821;GO:0051604;GO:0042026;GO:0051082;GO:0003688;GO:0005758;GO:0045041;GO:0005524;GO:0016887;GO:0003697;GO:0031966;GO:0006458;GO:0042645;GO:0051131;GO:0051087	K04077	opiNOG03353;sordNOG07205	O	sp|Q5B041|HSP60_EMENI Heat shock protein 60 OS=Emericella nidulans (strain FGSC A4 / ATCC 38163 / CBS 112.46 / NRRL 194 / M139) GN=hsp60 PE=1 SV=1	heat shock protein 60 (Antigen HIS-62)	18166585	GO:0050821//protein stabilization;GO:0051604//protein maturation;GO:0042026//protein refolding;GO:0045041//protein import into mitochondrial intermembrane space;GO:0006458//'de novo' protein folding;GO:0051131//chaperone-mediated protein complex assembly;	GO:0005758//mitochondrial intermembrane space;GO:0031966//mitochondrial membrane;GO:0042645//mitochondrial nucleoid;	GO:0051082//unfolded protein binding;GO:0003688//DNA replication origin binding;GO:0005524//ATP binding;GO:0016887//ATP hydrolysis activity;GO:0003697//single-stranded DNA binding;GO:0051087//chaperone binding;	ko05417(Lipid and atherosclerosis);ko05152(Tuberculosis);ko05134(Legionellosis);ko04940(Type I diabetes mellitus);ko04212(Longevity regulating pathway - worm);ko03018(RNA degradation)
CCM_08824	41.4736	435.448	3.39223	1.33633e-13	1.03641e-11	NW_006271975.1	GO:0016021	-	sordNOG07846;NOG139032;opiNOG02463	TS	-	hypothetical protein	18170829	-	GO:0016021//integral component of membrane;	-	-
CCM_03774	0.313273	50.037	7.31943	2.70617e-13	2.08202e-11	NW_006271971.1	-	-	-	-	-	hypothetical protein	18165797	-	-	-	-
CCM_06054	318.874	1397.85	2.13214	2.81401e-13	2.14781e-11	NW_006271972.1	-	-	opiNOG15098;sordNOG08989;opiNOG22398	S	sp|Q9UUA7|YHAH_SCHPO UPF0590 protein C409.17c OS=Schizosaccharomyces pombe (strain 972 / ATCC 24843) GN=SPBC409.17c PE=3 SV=1	hypothetical protein	18168069	-	-	-	-
CCM_04059	3339.5	13723.9	2.03898	3.11728e-13	2.36054e-11	NW_006271971.1	GO:0006457;GO:0005829;GO:0051087;GO:0032781;GO:0001671;GO:0006950	-	opiNOG02570;sordNOG06615	S	sp|Q9P782|YNY8_SCHPO Uncharacterized protein C1711.08 OS=Schizosaccharomyces pombe (strain 972 / ATCC 24843) GN=SPBC1711.08 PE=2 SV=1	Activator of Hsp90 ATPase	18166082	GO:0006457//protein folding;GO:0032781//positive regulation of ATP-dependent activity;GO:0006950//response to stress;	GO:0005829//cytosol;	GO:0051087//chaperone binding;GO:0001671//ATPase activator activity;	-
CCM_03457	17.1054	152.062	3.15214	3.61745e-13	2.71789e-11	NW_006271970.1	GO:0008152;GO:0016846	-	sordNOG14804;necNOG13377	S	-	putative glutathione-dependent formaldehyde-activating protein	18165483	GO:0008152//metabolic process;	-	GO:0016846//carbon-sulfur lyase activity;	-
CCM_03231	19.8775	163.806	3.04278	3.6973e-13	2.75635e-11	NW_006271970.1	GO:0008152;GO:0016787	K12350	sordNOG09160;opiNOG14637	IG	sp|Q04519|ASM_MOUSE Sphingomyelin phosphodiesterase OS=Mus musculus GN=Smpd1 PE=1 SV=2	acid sphingomyelinase, putative	18165257	GO:0008152//metabolic process;	-	GO:0016787//hydrolase activity;	ko04217(Necroptosis);ko04142(Lysosome);ko04071(Sphingolipid signaling pathway);ko00600(Sphingolipid metabolism)
CCM_08145	5.04829	85.5654	4.08316	4.35802e-13	3.19932e-11	NW_006271974.1	GO:0055114;GO:0051213	-	opiNOG39354;sordNOG14377	RS	-	Glyoxalase/bleomycin resistance protein/dioxygenase	18170154	GO:0055114//obsolete oxidation-reduction process;	-	GO:0051213//dioxygenase activity;	-
CCM_00077	184.779	841.288	2.1868	6.06781e-13	4.42076e-11	NW_006271969.1	GO:0055114;GO:0004128;GO:0016020	K00326	sordNOG10273;opiNOG20295	HC	sp|Q5BG98|MCR1_EMENI NADH-cytochrome b5 reductase 2 OS=Emericella nidulans (strain FGSC A4 / ATCC 38163 / CBS 112.46 / NRRL 194 / M139) GN=mcr1 PE=3 SV=1	NADH-cytochrome B5 reductase, putative	18162112	GO:0055114//obsolete oxidation-reduction process;	GO:0016020//membrane;	GO:0004128//cytochrome-b5 reductase activity, acting on NAD(P)H;	ko00520(Amino sugar and nucleotide sugar metabolism)
CCM_04959	76.6438	404.449	2.39972	7.49718e-13	5.38587e-11	NW_006271971.1	-	-	-	-	-	hypothetical protein	18166979	-	-	-	-
CCM_02149	0.67088	51.9168	6.274	7.50448e-13	5.38587e-11	NW_006271970.1	GO:0006637;GO:0047617	-	opiNOG43632;sordNOG04490	S	-	acyl-CoA thioesterase	18164177	GO:0006637//acyl-CoA metabolic process;	-	GO:0047617//acyl-CoA hydrolase activity;	-
CCM_03011	2600.85	10186	1.96953	1.19278e-12	8.25253e-11	NW_006271970.1	GO:0008270;GO:0006357;GO:0003677;GO:0005634;GO:0000981	-	NOG125814;sordNOG05709	S	sp|Q09922|YAKB_SCHPO Uncharacterized transcriptional regulatory protein C1F7.11c OS=Schizosaccharomyces pombe (strain 972 / ATCC 24843) GN=SPAC1F7.11c PE=4 SV=1	Zn(II)2Cys6 transcription factor	18165038	GO:0006357//regulation of transcription by RNA polymerase II;	GO:0005634//nucleus;	GO:0008270//zinc ion binding;GO:0003677//DNA binding;GO:0000981//DNA-binding transcription factor activity, RNA polymerase II-specific;	-
CCM_09656	59.7916	332.135	2.47376	1.36278e-12	9.36133e-11	NW_006271978.1	GO:0016021	-	sordNOG07363	E	sp|P38680|MTR_NEUCR N amino acid transport system protein OS=Neurospora crassa (strain ATCC 24698 / 74-OR23-1A / CBS 708.71 / DSM 1257 / FGSC 987) GN=mtr PE=3 SV=2	amino acid transporter	18171658	-	GO:0016021//integral component of membrane;	-	-
CCM_09392	112.543	686.251	2.60825	1.59554e-12	1.08825e-10	NW_006271977.1	GO:0008168;GO:0032259	-	NOG77321;opiNOG22420;opiNOG79492;NOG00993	ISR	sp|Q9KJ20|GSDMT_ACTHA Glycine/sarcosine/dimethylglycine N-methyltransferase OS=Actinopolyspora halophila PE=1 SV=1	methyl transferase-like protein	18171395	GO:0032259//methylation;	-	GO:0008168//methyltransferase activity;	-
CCM_02693	51.0268	335.559	2.71724	1.79882e-12	1.20134e-10	NW_006271970.1	GO:0016021;GO:0015109;GO:0015703	-	sorNOG07258;sordNOG09736;opiNOG16829	SP	-	chromate ion transporter	18164720	GO:0015703//chromate transport;	GO:0016021//integral component of membrane;	GO:0015109//chromate transmembrane transporter activity;	-
CCM_02163	1422.67	5566.39	1.96814	2.05308e-12	1.35236e-10	NW_006271970.1	GO:0016021;GO:0006817;GO:0051604	-	sordNOG04527;opiNOG08565	P	sp|P38264|PHO88_YEAST SRP-independent targeting protein 3 OS=Saccharomyces cerevisiae (strain ATCC 204508 / S288c) GN=PHO88 PE=1 SV=1	inorganic phosphate transporter	18164191	GO:0006817//phosphate ion transport;GO:0051604//protein maturation;	GO:0016021//integral component of membrane;	-	-
CCM_01086	2875.28	11127.2	1.95232	2.84433e-12	1.86081e-10	NW_006271969.1	GO:0005739;GO:0003713;GO:0043565;GO:0045944	K03627	sordNOG13107;opiNOG32028	K	sp|Q53IP3|MBF1_GIBFU Multiprotein-bridging factor 1 OS=Gibberella fujikuroi GN=MBF1 PE=3 SV=1	Multiprotein bridging factor 1	18163119	GO:0045944//positive regulation of transcription by RNA polymerase II;	GO:0005739//mitochondrion;	GO:0003713//transcription coactivator activity;GO:0043565//sequence-specific DNA binding;	-
CCM_08794	79.7789	397.786	2.31791	3.12797e-12	2.03255e-10	NW_006271975.1	-	-	hypNOG00840;opiNOG51909;necNOG09955	S	-	hypothetical protein	18170799	-	-	-	-
CCM_06395	4478.4	17164.5	1.93837	3.21191e-12	2.07308e-10	NW_006271972.1	GO:0005524;GO:1900035;GO:0046872;GO:0005634;GO:0006457;GO:0000226;GO:0051082;GO:0031072	K09503	sordNOG11121;sorNOG04123	O	sp|O74752|MAS5_SCHPO Mitochondrial protein import protein mas5 OS=Schizosaccharomyces pombe (strain 972 / ATCC 24843) GN=mas5 PE=3 SV=1	mitochondrial protein import protein MAS5	18168409	GO:1900035//negative regulation of cellular response to heat;GO:0006457//protein folding;GO:0000226//microtubule cytoskeleton organization;	GO:0005634//nucleus;	GO:0005524//ATP binding;GO:0046872//metal ion binding;GO:0051082//unfolded protein binding;GO:0031072//heat shock protein binding;	ko04141(Protein processing in endoplasmic reticulum)
CCM_01087	575.609	4203.72	2.86851	3.45148e-12	2.21286e-10	NW_006271969.1	GO:0016021	-	sordNOG04436;opiNOG23709	S	-	hypothetical protein	18163120	-	GO:0016021//integral component of membrane;	-	-
CCM_08305	405.242	1634.39	2.0119	4.31025e-12	2.70926e-10	NW_006271975.1	GO:0016788	K01114	sordNOG15265	I	sp|Q9RGS8|PHLN_BURPS Non-hemolytic phospholipase C OS=Burkholderia pseudomallei (strain K96243) GN=plcN PE=1 SV=2	non-hemolytic phospholipase C precursor, putative	18170313	-	-	GO:0016788//hydrolase activity, acting on ester bonds;	ko04919(Thyroid hormone signaling pathway);ko02024(Quorum sensing);ko00565(Ether lipid metabolism);ko00564(Glycerophospholipid metabolism);ko00562(Inositol phosphate metabolism)
CCM_07149	116.016	524.225	2.17587	6.14821e-12	3.83944e-10	NW_006271973.1	GO:0006284;GO:0003824	K10773	sordNOG10957;opiNOG24494	L	sp|F4JCQ3|DG783_ARATH Putative DNA glycosylase At3g47830 OS=Arabidopsis thaliana GN=At3g47830 PE=3 SV=1	HhH-GPD family base excision DNA repair protein	18169160	GO:0006284//base-excision repair;	-	GO:0003824//catalytic activity;	ko03410(Base excision repair)
CCM_04310	57.1257	476.128	3.05914	6.49151e-12	4.00185e-10	NW_006271971.1	GO:0043039;GO:0005524;GO:0004812	-	opiNOG19092;COG2872;sorNOG04830	R	sp|O57734|ALAXL_PYRHO Alanyl-tRNA editing protein AlaX-L OS=Pyrococcus horikoshii (strain ATCC 700860 / DSM 12428 / JCM 9974 / NBRC 100139 / OT-3) GN=alaXL PE=3 SV=1	alanyl-tRNA synthetase	18166333	GO:0043039//tRNA aminoacylation;	-	GO:0005524//ATP binding;GO:0004812//aminoacyl-tRNA ligase activity;	-
CCM_04603	306.72	1239	2.01418	7.1268e-12	4.36551e-10	NW_006271971.1	GO:0055114;GO:0016491	K00306	sordNOG05237	R	sp|O43029|FAP1_SCHPO L-pipecolate oxidase OS=Schizosaccharomyces pombe (strain 972 / ATCC 24843) GN=fap1 PE=1 SV=1	sarcosine oxidase	18166626	GO:0055114//obsolete oxidation-reduction process;	-	GO:0016491//oxidoreductase activity;	ko04146(Peroxisome);ko00310(Lysine degradation);ko00260(Glycine, serine and threonine metabolism)
CCM_08205	2007.34	7395.85	1.88143	9.89693e-12	5.98608e-10	NW_006271974.1	-	-	opiNOG05899;sordNOG04603;opiNOG40025	R	sp|I1RF63|AURS_GIBZE Aurofusarin biosynthesis cluster protein S OS=Gibberella zeae (strain PH-1 / ATCC MYA-4620 / FGSC 9075 / NRRL 31084) GN=aurS PE=1 SV=1	Fasciclin domain family protein	18170213	-	-	-	-
CCM_03327	0.356512	70.2389	7.62217	2.0438e-11	1.19849e-09	NW_006271970.1	GO:0016021	-	opiNOG48115	S	-	hypothetical protein	18165353	-	GO:0016021//integral component of membrane;	-	-
CCM_01607	150.346	625.477	2.05667	3.29298e-11	1.89632e-09	NW_006271969.1	GO:0050661;GO:0055114;GO:0008677	K00077	sordNOG08893;hypNOG07114;COG1893	H	sp|S0EGG0|BEA2_GIBF5 Ketoisovalerate reductase BEA2 OS=Gibberella fujikuroi (strain CBS 195.34 / IMI 58289 / NRRL A-6831) GN=BEA2 PE=2 SV=1	2-dehydropantoate 2-reductase	18163637	GO:0055114//obsolete oxidation-reduction process;	-	GO:0050661//NADP binding;GO:0008677//2-dehydropantoate 2-reductase activity;	ko00770(Pantothenate and CoA biosynthesis)
CCM_01825	14.8594	121.199	3.02794	3.42388e-11	1.95997e-09	NW_006271969.1	GO:0004252;GO:0006508	K01279	opiNOG19608;necNOG14241;hypNOG10517	OBSK	sp|Q70GH4|SED3_ASPFU Tripeptidyl-peptidase sed3 OS=Neosartorya fumigata (strain ATCC MYA-4609 / Af293 / CBS 101355 / FGSC A1100) GN=sed3 PE=1 SV=1	tripeptidyl peptidase SED3	18163855	GO:0006508//proteolysis;	-	GO:0004252//serine-type endopeptidase activity;	ko04142(Lysosome)
CCM_08496	3860.91	17002.8	2.13876	3.56809e-11	2.03043e-09	NW_006271975.1	GO:0006457;GO:0000413;GO:0003755	K05864	sordNOG05497;opiNOG02177	O	sp|Q4HXF6|PPID_GIBZE Peptidyl-prolyl cis-trans isomerase D OS=Gibberella zeae (strain PH-1 / ATCC MYA-4620 / FGSC 9075 / NRRL 31084) GN=CPR6 PE=3 SV=1	peptidyl-prolyl cis-trans isomerase	18170503	GO:0006457//protein folding;GO:0000413//protein peptidyl-prolyl isomerization;	-	GO:0003755//peptidyl-prolyl cis-trans isomerase activity;	ko05131(Shigellosis);ko05022(Pathways of neurodegeneration - multiple diseases);ko05010(Alzheimer disease);ko04218(Cellular senescence);ko04217(Necroptosis)
CCM_02530	70.9106	338.052	2.25317	4.55645e-11	2.57761e-09	NW_006271970.1	GO:0055085;GO:0022857;GO:0016021	-	sordNOG07611;opiNOG03112	P	sp|A0A1D8PN12|GIT2_CANAL Glycerophosphodiester transporter GIT2 OS=Candida albicans (strain SC5314 / ATCC MYA-2876) GN=GIT2 PE=2 SV=1	MFS phospholipid transporter Git1	18164557	GO:0055085//transmembrane transport;	GO:0016021//integral component of membrane;	GO:0022857//transmembrane transporter activity;	-
CCM_00116	12031.2	42188.4	1.81007	4.79745e-11	2.69807e-09	NW_006271969.1	GO:0043086;GO:0051879;GO:0003729;GO:0005634;GO:0005829;GO:0006457;GO:0042030;GO:0030544	K09553	sorNOG02559;opiNOG00314;sordNOG05038	O	sp|Q9USI5|STI1_SCHPO Heat shock protein sti1 homolog OS=Schizosaccharomyces pombe (strain 972 / ATCC 24843) GN=sti1 PE=3 SV=1	heat shock protein	18162151	GO:0043086//negative regulation of catalytic activity;GO:0006457//protein folding;	GO:0005634//nucleus;GO:0005829//cytosol;	GO:0051879//Hsp90 protein binding;GO:0003729//mRNA binding;GO:0042030//ATPase inhibitor activity;GO:0030544//Hsp70 protein binding;	ko05020(Prion disease)
CCM_09160	161.375	1428.65	3.14616	4.97137e-11	2.77963e-09	NW_006271976.1	-	-	sordNOG15101;sordNOG15176	S	-	hypothetical protein	18171163	-	-	-	-
CCM_05147	4.92076	87.9585	4.15987	5.81646e-11	3.23335e-09	NW_006271972.1	GO:0003824;GO:0050662	-	opiNOG10530;sordNOG11279;sorNOG03331	VQ	sp|G3XMB9|AZAE_ASPNA Ketoreductase azaE OS=Aspergillus niger (strain ATCC 1015 / CBS 113.46 / FGSC A1144 / LSHB Ac4 / NCTC 3858a / NRRL 328 / USDA 3528.7) GN=azaE PE=2 SV=1	dihydroflavonol-4-reductase	18167166	-	-	GO:0003824//catalytic activity;GO:0050662//obsolete coenzyme binding;	-
CCM_08919	42.3819	1259.03	4.89272	6.11839e-11	3.38164e-09	NW_006271975.1	-	-	hypNOG12757;necNOG13939	S	-	hypothetical protein	18170924	-	-	-	-
CCM_03402	19.952	138.521	2.7955	7.78762e-11	4.27963e-09	NW_006271970.1	GO:0016021;GO:0004497;GO:0055114;GO:0016705;GO:0005506;GO:0020037	-	opiNOG21944;sordNOG08926	Q	sp|P0DPA7|PSIH_PSICU Cytochrome P450 monooxygenase psiH OS=Psilocybe cubensis GN=psiH PE=1 SV=1	O-methylsterigmatocystin oxidoreductase, putative	18165428	GO:0055114//obsolete oxidation-reduction process;	GO:0016021//integral component of membrane;	GO:0004497//monooxygenase activity;GO:0016705//oxidoreductase activity, acting on paired donors, with incorporation or reduction of molecular oxygen;GO:0005506//iron ion binding;GO:0020037//heme binding;	-
CCM_06443	1.56965	51.0345	5.02296	7.98059e-11	4.33612e-09	NW_006271973.1	-	-	opiNOG57616;opiNOG10617;treNOG08390	GOR	-	WSC domain protein, putative	18168457	-	-	-	-
CCM_08012	272.566	1026.32	1.91281	8.25859e-11	4.46196e-09	NW_006271974.1	GO:0055114;GO:0004497;GO:0020037;GO:0005506;GO:0016705	-	opiNOG11398;COG2124	Q	sp|A0A1B4XBH0|SDNE_SORAA Cytochrome P450 monooxygenase sdnE OS=Sordaria araneosa GN=sdnE PE=3 SV=1	Cytochrome P450	18170021	GO:0055114//obsolete oxidation-reduction process;	-	GO:0004497//monooxygenase activity;GO:0020037//heme binding;GO:0005506//iron ion binding;GO:0016705//oxidoreductase activity, acting on paired donors, with incorporation or reduction of molecular oxygen;	-
CCM_07702	338.73	1913.4	2.49793	8.67303e-11	4.65969e-09	NW_006271974.1	GO:0016042;GO:0003847	K01062	sordNOG04427;sorNOG02748;opiNOG21371	I	sp|Q90678|PAFA_CHICK Platelet-activating factor acetylhydrolase OS=Gallus gallus GN=PLA2G7 PE=2 SV=1	phospholipase A2, group VII	18169712	GO:0016042//lipid catabolic process;	-	GO:0003847//1-alkyl-2-acetylglycerophosphocholine esterase activity;	ko00565(Ether lipid metabolism)
CCM_01732	330.089	1245.67	1.916	8.9012e-11	4.75571e-09	NW_006271969.1	-	-	necNOG11343;hypNOG05652	S	-	hypothetical protein	18163762	-	-	-	-
CCM_03004	842.578	2971.48	1.8183	9.51742e-11	5.05685e-09	NW_006271970.1	GO:0005829;GO:0005634;GO:0005743;GO:0004325;GO:0006783	K01772	sordNOG08785	H	sp|P16622|HEMH_YEAST Ferrochelatase, mitochondrial OS=Saccharomyces cerevisiae (strain ATCC 204508 / S288c) GN=HEM15 PE=1 SV=1	ferrochelatase precursor	18165031	GO:0006783//heme biosynthetic process;	GO:0005829//cytosol;GO:0005634//nucleus;GO:0005743//mitochondrial inner membrane;	GO:0004325//ferrochelatase activity;	ko00860(Porphyrin metabolism)
CCM_01107	2.91031	58.284	4.32385	1.56752e-10	8.21637e-09	NW_006271969.1	-	-	-	-	-	hypothetical protein	18163140	-	-	-	-
CCM_06634	40.0902	218.265	2.44476	1.57202e-10	8.21637e-09	NW_006271973.1	GO:0005758	-	sordNOG14426;opiNOG44602;sorNOG08437	S	sp|C5DT65|CMC4_ZYGRC Cx9C motif-containing protein 4, mitochondrial OS=Zygosaccharomyces rouxii (strain ATCC 2623 / CBS 732 / NBRC 1130 / NCYC 568 / NRRL Y-229) GN=CMC4 PE=3 SV=1	mature-T-cell-proliferation protein	18168648	-	GO:0005758//mitochondrial intermembrane space;	-	-
CCM_00947	963.639	6498.36	2.75351	1.63096e-10	8.47835e-09	NW_006271969.1	-	-	opiNOG14310;COG2335;necNOG11914;sordNOG04736	MSWR	sp|D4B388|FLA_ARTBC Fasciclin-like arabinogalactan protein ARB_02922 OS=Arthroderma benhamiae (strain ATCC MYA-4681 / CBS 112371) GN=ARB_02922 PE=3 SV=1	beta-Ig-H3/Fasciclin	18162980	-	-	-	-
CCM_06868	38.3416	205.95	2.42531	1.73005e-10	8.84992e-09	NW_006271973.1	GO:0015171;GO:0016021;GO:0003333	K16261	opiNOG05794	E	sp|P18696|PUTX_EMENI Proline-specific permease OS=Emericella nidulans (strain FGSC A4 / ATCC 38163 / CBS 112.46 / NRRL 194 / M139) GN=prnB PE=2 SV=2	glycogen branching enzyme GbeA, putative	18168879	GO:0003333//amino acid transmembrane transport;	GO:0016021//integral component of membrane;	GO:0015171//amino acid transmembrane transporter activity;	-
CCM_01997	136.24	539.583	1.98569	2.0159e-10	1.02576e-08	NW_006271970.1	GO:0016491;GO:0008270;GO:0055114	-	sordNOG04128	Q	sp|Q53FA7|QORX_HUMAN Quinone oxidoreductase PIG3 OS=Homo sapiens GN=TP53I3 PE=1 SV=2	quinone oxidoreductase, putative	18164026	GO:0055114//obsolete oxidation-reduction process;	-	GO:0016491//oxidoreductase activity;GO:0008270//zinc ion binding;	-
CCM_03032	150.792	590.691	1.96984	2.06946e-10	1.04748e-08	NW_006271970.1	GO:0004553;GO:0005975	-	opiNOG11771	R	sp|D4AJR9|EGLX_ARTBC Endo-1,3(4)-beta-glucanase ARB_04519 OS=Arthroderma benhamiae (strain ATCC MYA-4681 / CBS 112371) GN=ARB_04519 PE=3 SV=1	GPI anchored endo-1,3(4)-beta-glucanase	18165059	GO:0005975//carbohydrate metabolic process;	-	GO:0004553//hydrolase activity, hydrolyzing O-glycosyl compounds;	-
CCM_02506	119.042	3872.63	5.02377	2.08934e-10	1.052e-08	NW_006271970.1	GO:0004096;GO:0055114;GO:0098869;GO:0020037;GO:0006979;GO:0042744;GO:0046872	K03781	sordNOG04138	P	sp|Q9C168|CAT1_NEUCR Catalase-1 OS=Neurospora crassa (strain ATCC 24698 / 74-OR23-1A / CBS 708.71 / DSM 1257 / FGSC 987) GN=cat-1 PE=1 SV=2	catalase A	18164533	GO:0055114//obsolete oxidation-reduction process;GO:0098869//cellular oxidant detoxification;GO:0006979//response to oxidative stress;GO:0042744//hydrogen peroxide catabolic process;	-	GO:0004096//catalase activity;GO:0020037//heme binding;GO:0046872//metal ion binding;	ko05208(Chemical carcinogenesis - reactive oxygen species);ko05022(Pathways of neurodegeneration - multiple diseases);ko05014(Amyotrophic lateral sclerosis);ko04213(Longevity regulating pathway - multiple species);ko04212(Longevity regulating pathway - worm);ko04211(Longevity regulating pathway);ko04146(Peroxisome);ko04068(FoxO signaling pathway);ko04016(MAPK signaling pathway - plant);ko04011(MA…
CCM_07672	63.3242	324.665	2.35812	2.1414e-10	1.0726e-08	NW_006271974.1	GO:0016021	-	sordNOG11131;sorNOG06620;opiNOG01001	S	-	hypothetical protein	18169682	-	GO:0016021//integral component of membrane;	-	-
CCM_02322	0	33.3822	Inf	2.53602e-10	1.26367e-08	NW_006271970.1	-	-	-	-	-	hypothetical protein	18164349	-	-	-	-
CCM_01166	1.33957	176.595	7.04253	2.62313e-10	1.30034e-08	NW_006271969.1	GO:0016021;GO:0022891;GO:0055085	K08139	opiNOG00669	R	sp|P18631|RAG1_KLULA Low-affinity glucose transporter OS=Kluyveromyces lactis (strain ATCC 8585 / CBS 2359 / DSM 70799 / NBRC 1267 / NRRL Y-1140 / WM37) GN=RAG1 PE=1 SV=1	siderophore iron transporter mirC	18163198	GO:0055085//transmembrane transport;	GO:0016021//integral component of membrane;	-	ko04113(Meiosis - yeast)
CCM_00327	1494.52	5211.01	1.80189	2.70036e-10	1.33176e-08	NW_006271969.1	GO:0010513;GO:0000329;GO:0033674;GO:0016021;GO:0070772	-	sordNOG09480	S	-	phospholipid metabolism enzyme regulator, putative	18162362	GO:0010513//positive regulation of phosphatidylinositol biosynthetic process;GO:0033674//positive regulation of kinase activity;	GO:0000329//fungal-type vacuole membrane;GO:0016021//integral component of membrane;GO:0070772//PAS complex;	-	-
CCM_09161	267.576	977.516	1.86917	3.40292e-10	1.64452e-08	NW_006271976.1	GO:0071035;GO:0000467;GO:0071051;GO:0071038;GO:0034475;GO:0003723;GO:0000177;GO:0000176;GO:0034427;GO:0071049	K03679	sordNOG10530;opiNOG04896	J	sp|Q09704|RRP4_SCHPO Exosome complex component rrp4 OS=Schizosaccharomyces pombe (strain 972 / ATCC 24843) GN=rrp4 PE=3 SV=1	exosome component 2	18171164	GO:0071035//nuclear polyadenylation-dependent rRNA catabolic process;GO:0000467//exonucleolytic trimming to generate mature 3'-end of 5.8S rRNA from tricistronic rRNA transcript (SSU-rRNA, 5.8S rRNA, LSU-rRNA);GO:0071051//polyadenylation-dependent snoRNA 3'-end processing;GO:0071038//nuclear polyadenylation-dependent tRNA catabolic process;GO:0034475//U4 snRNA 3'-end processing;GO:0034427//nuclea…	GO:0000177//cytoplasmic exosome (RNase complex);GO:0000176//nuclear exosome (RNase complex);	GO:0003723//RNA binding;	ko03018(RNA degradation)
CCM_00152	117.123	468.652	2.00049	3.56497e-10	1.71422e-08	NW_006271969.1	GO:0008080	-	NOG29681	R	sp|P13018|STA_ECOLX Streptothricin acetyltransferase OS=Escherichia coli GN=sat-1 PE=4 SV=1	streptothricin-acetyltransferase	18162187	-	-	GO:0008080//N-acetyltransferase activity;	-
CCM_00991	300.503	1065.97	1.82672	3.71276e-10	1.7764e-08	NW_006271969.1	GO:0008152;GO:0016846	-	sordNOG13227;opiNOG31876	S	-	Glutathione-dependent formaldehyde-activating, GFA	18163024	GO:0008152//metabolic process;	-	GO:0016846//carbon-sulfur lyase activity;	-
CCM_05326	2822.09	17502.8	2.63275	3.82892e-10	1.82291e-08	NW_006271972.1	GO:0006457;GO:0051082;GO:0005524	K04043	opiNOG00748;sorNOG00178;sordNOG04035	O	sp|Q5B0C0|HSP7M_EMENI Heat shock 70 kDa protein OS=Emericella nidulans (strain FGSC A4 / ATCC 38163 / CBS 112.46 / NRRL 194 / M139) GN=AN6010 PE=1 SV=1	heat shock 70 kDa protein	18167344	GO:0006457//protein folding;	-	GO:0051082//unfolded protein binding;GO:0005524//ATP binding;	ko05152(Tuberculosis);ko04212(Longevity regulating pathway - worm);ko03018(RNA degradation)
CCM_02531	1664.75	22747.5	3.77233	4.53835e-10	2.13947e-08	NW_006271970.1	GO:0005634;GO:0008270;GO:0006351;GO:0003677	-	sordNOG06328	S	sp|D7UQ41|SOL4_ALTSO Probable transcription factor sol4 OS=Alternaria solani GN=sol4 PE=4 SV=1	Fungal specific transcription factor	18164558	GO:0006351//transcription, DNA-templated;	GO:0005634//nucleus;	GO:0008270//zinc ion binding;GO:0003677//DNA binding;	-
CCM_00989	554.494	2689	2.27783	5.1988e-10	2.43887e-08	NW_006271969.1	-	-	-	-	-	hypothetical protein	18163022	-	-	-	-
CCM_04426	129.434	505.856	1.96651	5.43236e-10	2.53607e-08	NW_006271971.1	GO:0031225;GO:0016740;GO:0005886;GO:0005975	K22832	sordNOG08489;sorNOG06835	R	sp|P56092|EPD1_CANMA Protein EPD1 OS=Candida maltosa GN=EPD1 PE=3 SV=1	1,3-beta-glucanosyltransferase, putative	18166449	GO:0005975//carbohydrate metabolic process;	GO:0031225//anchored component of membrane;GO:0005886//plasma membrane;	GO:0016740//transferase activity;	-
CCM_03204	29.3047	319.68	3.44742	5.87969e-10	2.71851e-08	NW_006271970.1	-	-	-	-	-	hypothetical protein	18165230	-	-	-	-
CCM_01128	1081.22	3579.15	1.72695	6.09091e-10	2.80269e-08	NW_006271969.1	-	-	sordNOG09069;opiNOG10277	S	-	hypothetical protein	18163160	-	-	-	-
CCM_05557	699.226	2367.57	1.75957	6.42838e-10	2.94389e-08	NW_006271972.1	GO:0016787;GO:0008152	-	opiNOG01597;sordNOG10021	R	sp|Q12486|YOR31_YEAST Putative uncharacterized hydrolase YOR131C OS=Saccharomyces cerevisiae (strain ATCC 204508 / S288c) GN=YOR131C PE=1 SV=1	HAD superfamily hydrolase, putative	18167575	GO:0008152//metabolic process;	-	GO:0016787//hydrolase activity;	-
CCM_09416	126.954	489.046	1.94567	6.59626e-10	3.00645e-08	NW_006271977.1	GO:0007165	-	hypNOG04922;sordNOG08445	ST	-	Rho GTPase activation protein	18171419	GO:0007165//signal transduction;	-	-	-
CCM_09291	65.3989	285.993	2.12864	6.71114e-10	3.04439e-08	NW_006271976.1	-	-	sordNOG09359;pleNOG07708;opiNOG24207	SR	-	hypothetical protein	18171294	-	-	-	-
CCM_04839	5.14974	66.3747	3.68806	6.88516e-10	3.09414e-08	NW_006271971.1	GO:0065007	-	euNOG27048;sordNOG10574	TS	-	hypothetical protein	18166860	GO:0065007//biological regulation;	-	-	-
CCM_03902	272.688	1457.12	2.4178	7.98667e-10	3.52329e-08	NW_006271971.1	GO:0016021	-	opiNOG18273;sordNOG08148;sordNOG09404	S	sp|P35735|SFK1_YEAST Protein SFK1 OS=Saccharomyces cerevisiae (strain ATCC 204508 / S288c) GN=SFK1 PE=1 SV=1	FK506 suppressor Sfk1	18165925	-	GO:0016021//integral component of membrane;	-	-
CCM_07117	28.3425	157.818	2.47722	9.5581e-10	4.15929e-08	NW_006271973.1	-	-	sorNOG01209;opiNOG05078	SR	-	hypothetical protein	18169128	-	-	-	-
CCM_00938	156.219	591.554	1.92094	1.06321e-09	4.58514e-08	NW_006271969.1	-	-	opiNOG42342;sordNOG15271	S	-	hypothetical protein	18162971	-	-	-	-
CCM_01545	3155.59	10246	1.69908	1.09787e-09	4.71348e-08	NW_006271969.1	GO:0005829;GO:0016021	K09527	opiNOG00586;sordNOG15443	O	sp|Q9HGM9|DNJC7_SCHPO DnaJ homolog subfamily C member 7 homolog OS=Schizosaccharomyces pombe (strain 972 / ATCC 24843) GN=SPBC543.02c PE=4 SV=1	DNAJ domain containing protein	18163576	-	GO:0005829//cytosol;GO:0016021//integral component of membrane;	-	-
CCM_07247	32.1088	167.037	2.37912	1.20149e-09	5.13543e-08	NW_006271973.1	GO:0006810;GO:0016021	K15111	sordNOG04853	C	sp|Q5U680|SAMC_MOUSE S-adenosylmethionine mitochondrial carrier protein OS=Mus musculus GN=Slc25a26 PE=1 SV=2	mitochondrial carrier protein, putative	18169258	GO:0006810//transport;	GO:0016021//integral component of membrane;	-	-
CCM_03669	217.206	772.29	1.83008	1.21909e-09	5.18762e-08	NW_006271971.1	GO:0016021;GO:0055085	-	sordNOG04002;opiNOG12729	RG	sp|P57788|MOT4_CHICK Monocarboxylate transporter 4 OS=Gallus gallus GN=SLC16A3 PE=2 SV=1	monocarboxylate permease	18165693	GO:0055085//transmembrane transport;	GO:0016021//integral component of membrane;	-	-
CCM_08807	7.56214	103.099	3.7691	1.23753e-09	5.24288e-08	NW_006271975.1	-	-	-	-	-	hypothetical protein	18170812	-	-	-	-
CCM_06775	38.8934	192.893	2.3102	1.33983e-09	5.65136e-08	NW_006271973.1	GO:0016787	-	necNOG12973;hypNOG06759	S	-	NUDIX domain protein	18168787	-	-	GO:0016787//hydrolase activity;	-
CCM_06912	69.5019	291.959	2.07064	1.47766e-09	6.17854e-08	NW_006271973.1	GO:0005507;GO:0009308;GO:0048038;GO:0008131;GO:0055114	K00276	sordNOG11922;opiNOG14092	Q	sp|Q12556|AMO1_ASPNG Copper amine oxidase 1 OS=Aspergillus niger GN=AO-I PE=1 SV=2	copper amine oxidase	18168923	GO:0009308//amine metabolic process;GO:0055114//obsolete oxidation-reduction process;	-	GO:0005507//copper ion binding;GO:0048038//quinone binding;GO:0008131//primary amine oxidase activity;	ko00960(Tropane, piperidine and pyridine alkaloid biosynthesis);ko00950(Isoquinoline alkaloid biosynthesis);ko00410(beta-Alanine metabolism);ko00360(Phenylalanine metabolism);ko00350(Tyrosine metabolism);ko00260(Glycine, serine and threonine metabolism)
CCM_08127	1903.22	11313.3	2.57151	1.59244e-09	6.62965e-08	NW_006271974.1	-	-	opiNOG45672	S	-	mismatched base pair and cruciform DNA recognition protein, putative	18170136	-	-	-	-
CCM_03777	68.5132	2570.48	5.22951	1.62656e-09	6.74253e-08	NW_006271971.1	GO:0001077;GO:0060237;GO:0045944;GO:0000978;GO:0005634;GO:0046872;GO:0005829;GO:0071322	-	sordNOG07334;NOG01669	R	-	zinc finger protein OZF	18165800	GO:0060237//regulation of fungal-type cell wall organization;GO:0045944//positive regulation of transcription by RNA polymerase II;GO:0071322//cellular response to carbohydrate stimulus;	GO:0005634//nucleus;GO:0005829//cytosol;	GO:0000978//RNA polymerase II cis-regulatory region sequence-specific DNA binding;GO:0046872//metal ion binding;	-
CCM_09660	4719.07	14750.1	1.64415	1.63415e-09	6.74489e-08	NW_006271978.1	GO:0005737;GO:0016021	-	opiNOG27250;opiNOG30939;sordNOG15578	S	sp|Q9UTI9|YKZ2_SCHPO UPF0591 membrane protein C15E1.02c OS=Schizosaccharomyces pombe (strain 972 / ATCC 24843) GN=SPAC15E1.02c PE=3 SV=1	hypothetical protein	18171662	-	GO:0005737//cytoplasm;GO:0016021//integral component of membrane;	-	-
CCM_04545	581.116	2343.69	2.01189	1.81706e-09	7.40453e-08	NW_006271971.1	-	-	opiNOG04049;sordNOG11479	S	-	integral membrane protein	18166568	-	-	-	-
CCM_02644	1436.32	6490.53	2.17596	1.93219e-09	7.84046e-08	NW_006271970.1	-	-	sordNOG11483	S	-	leucine rich repeat protein	18164671	-	-	-	-
CCM_00804	318.673	1064.98	1.74068	1.94937e-09	7.8702e-08	NW_006271969.1	GO:0032259;GO:0008168	-	opiNOG45969;opiNOG44766;hypNOG02575;sordNOG12360	R	-	hypothetical protein	18162838	GO:0032259//methylation;	-	GO:0008168//methyltransferase activity;	-
CCM_09580	92.1052	368.864	2.00174	1.95589e-09	7.8702e-08	NW_006271977.1	GO:0052656;GO:0009082;GO:0052655;GO:0052654	K00826	sordNOG07068	E	sp|O14370|BCA1_SCHPO Branched-chain-amino-acid aminotransferase, mitochondrial OS=Schizosaccharomyces pombe (strain 972 / ATCC 24843) GN=eca39 PE=1 SV=3	Branched-chain amino acid aminotransferase II	18171582	GO:0009082//branched-chain amino acid biosynthetic process;	-	GO:0052656//L-isoleucine transaminase activity;GO:0052655//L-valine transaminase activity;GO:0052654//L-leucine transaminase activity;	ko00966(Glucosinolate biosynthesis);ko00770(Pantothenate and CoA biosynthesis);ko00290(Valine, leucine and isoleucine biosynthesis);ko00280(Valine, leucine and isoleucine degradation);ko00270(Cysteine and methionine metabolism)
CCM_00618	17.5719	114.806	2.70786	2.21786e-09	8.85028e-08	NW_006271969.1	-	-	opiNOG55163	R	-	hypothetical protein	18162653	-	-	-	-
CCM_04509	15.1427	141.696	3.22611	3.46073e-09	1.37147e-07	NW_006271971.1	-	-	-	-	-	hypothetical protein	18166532	-	-	-	-
CCM_07086	72.0373	290.582	2.01213	3.91625e-09	1.531e-07	NW_006271973.1	GO:0015098;GO:0016021;GO:0015689	K24175	opiNOG07479;sordNOG07405	G	sp|Q6N075|MFSD5_HUMAN Molybdate-anion transporter OS=Homo sapiens GN=MFSD5 PE=1 SV=2	major facilitator superfamily domain containing protein 5	18169097	GO:0015689//molybdate ion transport;	GO:0016021//integral component of membrane;	GO:0015098//molybdate ion transmembrane transporter activity;	-
CCM_00673	55.451	241.773	2.12437	4.05105e-09	1.57729e-07	NW_006271969.1	GO:0008080	-	NOG65997	R	sp|P96579|YDAF_BACSU Putative ribosomal N-acetyltransferase YdaF OS=Bacillus subtilis (strain 168) GN=ydaF PE=1 SV=1	acetyltransferase	18162707	-	-	GO:0008080//N-acetyltransferase activity;	-
CCM_03765	7.72853	71.783	3.21538	4.19207e-09	1.62561e-07	NW_006271971.1	-	-	-	-	-	hypothetical protein	18165788	-	-	-	-
CCM_01685	6.80478	68.6068	3.33373	4.71068e-09	1.80276e-07	NW_006271969.1	GO:0016021	-	eurotNOG07137;opiNOG56571	S	-	hypothetical protein	18163715	-	GO:0016021//integral component of membrane;	-	-
CCM_02364	0.313273	32.3956	6.69223	4.72389e-09	1.80276e-07	NW_006271970.1	-	-	sordNOG09538	S	-	hypothetical protein	18164391	-	-	-	-
CCM_02432	103	903.541	3.13294	5.03738e-09	1.9148e-07	NW_006271970.1	-	-	opiNOG50536	S	-	hypothetical protein	18164459	-	-	-	-
CCM_08416	21.1241	122.178	2.53203	5.55097e-09	2.10172e-07	NW_006271975.1	-	-	-	-	-	hypothetical protein	18170424	-	-	-	-
CCM_06109	0.939818	100.204	6.73634	6.0501e-09	2.27281e-07	NW_006271972.1	-	-	opiNOG34294	S	-	Peroxiredoxin, OsmC-like protein	18168124	-	-	-	-
CCM_00304	102.173	379.026	1.89129	6.17737e-09	2.31046e-07	NW_006271969.1	GO:0008152;GO:0016787	-	opiNOG17662;COG0657	VI	sp|Q01109|BAH_STRHY Acetyl-hydrolase OS=Streptomyces hygroscopicus GN=bah PE=3 SV=3	lipase/esterase, putative	18162339	GO:0008152//metabolic process;	-	GO:0016787//hydrolase activity;	-
CCM_05737	11.3756	86.8216	2.93211	6.19837e-09	2.31046e-07	NW_006271972.1	-	-	-	-	-	hypothetical protein	18167755	-	-	-	-
CCM_07174	791.089	3997.48	2.33718	6.32579e-09	2.34885e-07	NW_006271973.1	GO:0045041;GO:0005524;GO:0042026;GO:0005759;GO:0051131;GO:0051087;GO:0051082	K04078	opiNOG37297	O	sp|O59804|CH10_SCHPO 10 kDa heat shock protein, mitochondrial OS=Schizosaccharomyces pombe (strain 972 / ATCC 24843) GN=hsp10 PE=1 SV=1	chaperonin	18169185	GO:0045041//protein import into mitochondrial intermembrane space;GO:0042026//protein refolding;GO:0051131//chaperone-mediated protein complex assembly;	GO:0005759//mitochondrial matrix;	GO:0005524//ATP binding;GO:0051087//chaperone binding;GO:0051082//unfolded protein binding;	-
CCM_08683	5682.44	17198	1.59766	6.55127e-09	2.42321e-07	NW_006271975.1	GO:0043565;GO:0010674;GO:0006990;GO:0000981;GO:0005634	K16230	sordNOG09649;sordNOG07510;opiNOG39852	SK	sp|Q8TFF3|HAC1_HYPJE Transcriptional activator hac1 OS=Hypocrea jecorina GN=hac1 PE=2 SV=1	Basic leucine zipper	18170689	GO:0010674//negative regulation of transcription from RNA polymerase II promoter involved in meiotic cell cycle;GO:0006990//positive regulation of transcription from RNA polymerase II promoter involved in unfolded protein response;	GO:0005634//nucleus;	GO:0043565//sequence-specific DNA binding;GO:0000981//DNA-binding transcription factor activity, RNA polymerase II-specific;	-
CCM_02039	91.1209	401.944	2.14114	8.20017e-09	3.00996e-07	NW_006271970.1	-	-	-	-	-	hypothetical protein	18164068	-	-	-	-
CCM_09383	833.859	2528.98	1.60068	8.49925e-09	3.09611e-07	NW_006271977.1	GO:0008531;GO:0009231;GO:0016310	K00861	opiNOG34930;sordNOG11645	H	sp|A4QQ05|RIFK_MAGO7 Riboflavin kinase OS=Magnaporthe oryzae (strain 70-15 / ATCC MYA-4617 / FGSC 8958) GN=FMN1 PE=3 SV=3	Riboflavin kinase	18171386	GO:0009231//riboflavin biosynthetic process;GO:0016310//phosphorylation;	-	GO:0008531//riboflavin kinase activity;	ko00740(Riboflavin metabolism)
CCM_05103	677.772	2088.88	1.62386	8.67638e-09	3.14871e-07	NW_006271972.1	-	K00416	opiNOG47726;sordNOG14686	C	-	hypothetical protein	18167123	-	-	-	ko05415(Diabetic cardiomyopathy);ko05208(Chemical carcinogenesis - reactive oxygen species);ko05022(Pathways of neurodegeneration - multiple diseases);ko05020(Prion disease);ko05016(Huntington disease);ko05014(Amyotrophic lateral sclerosis);ko05012(Parkinson disease);ko05010(Alzheimer disease);ko04932(Non-alcoholic fatty liver disease);ko04714(Thermogenesis);ko04260(Cardiac muscle contraction);ko…
CCM_02867	30.0624	151.305	2.33142	8.7302e-09	3.15633e-07	NW_006271970.1	GO:0005975;GO:0004553	-	COG2273;opiNOG49246;sordNOG08781	RG	sp|P23903|E13B_BACCI Glucan endo-1,3-beta-glucosidase A1 OS=Bacillus circulans GN=glcA PE=1 SV=1	secreted glucosidase	18164894	GO:0005975//carbohydrate metabolic process;	-	GO:0004553//hydrolase activity, hydrolyzing O-glycosyl compounds;	-
CCM_02734	1442.76	8899.74	2.62493	8.77067e-09	3.15908e-07	NW_006271970.1	GO:0046685;GO:0043224;GO:0046686;GO:0043130;GO:0000209;GO:0031146;GO:0030174;GO:0042802;GO:0000083	K10259	opiNOG02953;sordNOG12155	KR	sp|Q01277|SCONB_NEUCR Probable E3 ubiquitin ligase complex SCF subunit scon-2 OS=Neurospora crassa (strain ATCC 24698 / 74-OR23-1A / CBS 708.71 / DSM 1257 / FGSC 987) GN=scon-2 PE=1 SV=1	sulfur controller-2	18164761	GO:0046685//response to arsenic-containing substance;GO:0046686//response to cadmium ion;GO:0000209//protein polyubiquitination;GO:0031146//SCF-dependent proteasomal ubiquitin-dependent protein catabolic process;GO:0030174//regulation of DNA-dependent DNA replication initiation;GO:0000083//regulation of transcription involved in G1/S transition of mitotic cell cycle;	GO:0043224//nuclear SCF ubiquitin ligase complex;	GO:0043130//ubiquitin binding;GO:0042802//identical protein binding;	ko04120(Ubiquitin mediated proteolysis);ko04111(Cell cycle - yeast)
CCM_02392	257.588	835.546	1.69765	9.20358e-09	3.30264e-07	NW_006271970.1	GO:0016829	K02295	opiNOG02695;sordNOG10342	TL	sp|Q923I8|CRY2_RAT Cryptochrome-2 OS=Rattus norvegicus GN=Cry2 PE=1 SV=1	cryptochrome-2	18164419	-	-	GO:0016829//lyase activity;	ko04710(Circadian rhythm)
CCM_03778	8.6866	208.291	4.58367	9.99728e-09	3.57412e-07	NW_006271971.1	-	-	-	-	-	hypothetical protein	18165801	-	-	-	-
CCM_00852	22.6486	139.135	2.61899	1.11387e-08	3.93131e-07	NW_006271969.1	GO:0016020;GO:0003885;GO:0055114;GO:0050660	K00103	opiNOG20479;sordNOG11168;sorNOG06846	V	sp|O81030|GGLO5_ARATH L-gulonolactone oxidase 5 OS=Arabidopsis thaliana GN=GULLO5 PE=1 SV=1	FAD/FMN-containing dehydrogenase	18162886	GO:0055114//obsolete oxidation-reduction process;	GO:0016020//membrane;	GO:0003885//D-arabinono-1,4-lactone oxidase activity;GO:0050660//flavin adenine dinucleotide binding;	ko00053(Ascorbate and aldarate metabolism)
CCM_04883	2.01264	54.3061	4.75395	1.27593e-08	4.46204e-07	NW_006271971.1	GO:0016021	-	-	-	-	hypothetical protein	18166904	-	GO:0016021//integral component of membrane;	-	-
CCM_00283	107.42	388.437	1.85442	1.31654e-08	4.58739e-07	NW_006271969.1	GO:0016757	-	opiNOG14597;sordNOG06304	S	-	hypothetical protein	18162318	-	-	GO:0016757//glycosyltransferase activity;	-
CCM_07508	3926.8	130127	5.05043	1.37576e-08	4.7764e-07	NW_006271974.1	GO:0051787;GO:0042026;GO:0005635;GO:0043335;GO:0005524;GO:0005829;GO:0019538;GO:0016887;GO:0071218	K03695	opiNOG02314;sordNOG08779	O	sp|P31540|HSP98_NEUCR Heat shock protein hsp98 OS=Neurospora crassa (strain ATCC 24698 / 74-OR23-1A / CBS 708.71 / DSM 1257 / FGSC 987) GN=hsp98 PE=1 SV=2	heat shock protein HSP98	18169519	GO:0042026//protein refolding;GO:0043335//protein unfolding;GO:0019538//protein metabolic process;GO:0071218//cellular response to misfolded protein;	GO:0005635//nuclear envelope;GO:0005829//cytosol;	GO:0051787//misfolded protein binding;GO:0005524//ATP binding;GO:0016887//ATP hydrolysis activity;	ko04213(Longevity regulating pathway - multiple species)
CCM_09279	592.52	1809.15	1.61038	1.41961e-08	4.91093e-07	NW_006271976.1	-	K09705	sordNOG13133;opiNOG34176	SR	-	cupin superfamily protein	18171282	-	-	-	-
CCM_00507	1396.9	4156.17	1.57303	1.49351e-08	5.12968e-07	NW_006271969.1	GO:0045033;GO:0032527;GO:0032581;GO:0045046;GO:0050821;GO:0033328;GO:0005778;GO:0005829;GO:0005783;GO:1990415	K13337	opiNOG15432;sordNOG08954;sorNOG00617	U	sp|Q8VCI5|PEX19_MOUSE Peroxisomal biogenesis factor 19 OS=Mus musculus GN=Pex19 PE=1 SV=1	peroxin	18162542	GO:0045033//peroxisome inheritance;GO:0032527//protein exit from endoplasmic reticulum;GO:0032581//ER-dependent peroxisome organization;GO:0045046//protein import into peroxisome membrane;GO:0050821//protein stabilization;	GO:0005778//peroxisomal membrane;GO:0005829//cytosol;GO:0005783//endoplasmic reticulum;	GO:0033328//peroxisome membrane targeting sequence binding;	ko04146(Peroxisome)
CCM_04325	127.814	876.648	2.77796	1.56813e-08	5.3668e-07	NW_006271971.1	GO:0006855;GO:0016021;GO:0015238;GO:0015297	K03327	sordNOG06366	S	sp|Q9USK3|YJ2D_SCHPO Uncharacterized transporter C4B3.13 OS=Schizosaccharomyces pombe (strain 972 / ATCC 24843) GN=SPCC4B3.13 PE=3 SV=1	MATE efflux family protein subfamily, putative	18166348	GO:0006855//xenobiotic transmembrane transport;	GO:0016021//integral component of membrane;	GO:0015297//antiporter activity;	-
CCM_06442	450.166	1499.83	1.73627	1.61575e-08	5.51018e-07	NW_006271973.1	GO:0008289	-	sordNOG08362;hypNOG04424;opiNOG02054	S	sp|Q10327|YD72_SCHPO Uncharacterized protein C32A11.02c OS=Schizosaccharomyces pombe (strain 972 / ATCC 24843) GN=SPAC32A11.02c PE=4 SV=1	Bactericidal permeability-increasing protein, alpha/beta domain	18168456	-	-	GO:0008289//lipid binding;	-
CCM_07555	20.8852	116.538	2.48025	1.70785e-08	5.80366e-07	NW_006271974.1	-	-	opiNOG33821;sordNOG13667	S	-	hypothetical protein	18169566	-	-	-	-
CCM_06820	46.8503	1367.36	4.86719	1.7157e-08	5.80982e-07	NW_006271973.1	GO:0000166;GO:0003723	-	sorNOG01944;sordNOG06006	TRA	sp|A9LNK9|CPSF_ARATH 30-kDa cleavage and polyadenylation specificity factor 30 OS=Arabidopsis thaliana GN=CPSF30 PE=1 SV=1	YT521-B-like splicing factor, putative	18168831	-	-	GO:0000166//nucleotide binding;GO:0003723//RNA binding;	-
CCM_06600	20.4716	132.663	2.69607	1.7885e-08	6.0351e-07	NW_006271973.1	-	-	opiNOG40598	R	-	hypothetical protein	18168614	-	-	-	-
CCM_01544	97.7963	638.775	2.70746	1.82604e-08	6.14023e-07	NW_006271969.1	GO:0005509	-	sordNOG08594;COG5126	ZRTD	sp|Q9UUG5|MLR1_SCHPO Myosin regulatory light chain 1 OS=Schizosaccharomyces pombe (strain 972 / ATCC 24843) GN=rlc1 PE=1 SV=1	calmodulin, putative	18163575	-	-	GO:0005509//calcium ion binding;	-
CCM_06777	1098.67	3276.9	1.57657	1.91533e-08	6.41801e-07	NW_006271973.1	GO:0006950;GO:0051286;GO:0032153	-	sordNOG10902	S	sp|O74782|YGBA_SCHPO Universal stress protein A family protein C25B2.10 OS=Schizosaccharomyces pombe (strain 972 / ATCC 24843) GN=SPBC25B2.10 PE=1 SV=1	universal stress protein family domain protein	18168788	GO:0006950//response to stress;	GO:0051286//cell tip;GO:0032153//cell division site;	-	-
CCM_04129	97.3915	352.179	1.85444	1.97398e-08	6.59159e-07	NW_006271971.1	GO:0009055	K03521	opiNOG00480	C	sp|P38117|ETFB_HUMAN Electron transfer flavoprotein subunit beta OS=Homo sapiens GN=ETFB PE=1 SV=3	electron transfer flavoprotein beta-subunit	18166152	-	-	GO:0009055//electron transfer activity;	-
CCM_02445	9.71837	76.0444	2.96806	1.98648e-08	6.61039e-07	NW_006271970.1	-	-	opiNOG58722;hypNOG13264;sordNOG13296;opiNOG63510	S	-	hypothetical protein	18164472	-	-	-	-
CCM_03985	6.30686	61.5797	3.28746	2.54113e-08	8.36918e-07	NW_006271971.1	-	-	-	-	-	hypothetical protein	18166008	-	-	-	-
CCM_00906	507.72	1491.98	1.55513	2.64329e-08	8.61711e-07	NW_006271969.1	-	-	-	-	-	hypothetical protein	18162940	-	-	-	-
CCM_05120	46.3989	192.618	2.05358	2.8039e-08	9.07915e-07	NW_006271972.1	-	-	COG3391	S	-	40-residue YVTN family beta-propeller repeat protein	18167140	-	-	-	-
CCM_00450	17.1747	177.306	3.36789	2.93801e-08	9.4815e-07	NW_006271969.1	-	-	opiNOG25300;agarNOG06923	S	-	phosphatidylcholine-hydrolyzing phospholipase C	18162485	-	-	-	-
CCM_03445	3237.45	9373.31	1.5337	2.95511e-08	9.50478e-07	NW_006271970.1	GO:0055085;GO:0042626;GO:0005524;GO:0016021	K05665	COG1132;opiNOG11164	VQ	sp|Q8J2Q1|FUM19_GIBM7 ABC transporter FUM19 OS=Gibberella moniliformis (strain M3125 / FGSC 7600) GN=FUM19 PE=2 SV=1	multidrug resistance-associated protein, putative	18165471	GO:0055085//transmembrane transport;	GO:0016021//integral component of membrane;	GO:0042626//ATPase-coupled transmembrane transporter activity;GO:0005524//ATP binding;	ko05206(MicroRNAs in cancer);ko04977(Vitamin digestion and absorption);ko04071(Sphingolipid signaling pathway);ko02010(ABC transporters);ko01523(Antifolate resistance)
CCM_06965	1515.51	5006.65	1.72404	3.15334e-08	1.01086e-06	NW_006271973.1	-	K15627	sordNOG08165	S	sp|Q8VBT9|ASPC1_MOUSE Tether containing UBX domain for GLUT4 OS=Mus musculus GN=Aspscr1 PE=1 SV=1	UBX domain protein, putative	18168976	-	-	-	ko05202(Transcriptional misregulation in cancer)
CCM_02733	2.09693	110.426	5.71866	3.23412e-08	1.02952e-06	NW_006271970.1	-	-	-	-	-	hypothetical protein	18164760	-	-	-	-
CCM_04189	1418.55	10881	2.93932	3.4609e-08	1.09485e-06	NW_006271971.1	GO:0055085;GO:0016021	-	sordNOG05374	R	sp|Q6UEH3|AFLT_ASPPU Efflux pump aflT OS=Aspergillus parasiticus (strain ATCC 56775 / NRRL 5862 / SRRC 143 / SU-1) GN=aflT PE=2 SV=1	efflux pump antibiotic resistance protein, putative	18166212	GO:0055085//transmembrane transport;	GO:0016021//integral component of membrane;	-	-
CCM_07556	219.068	694.15	1.66387	3.61235e-08	1.13901e-06	NW_006271974.1	GO:0003993;GO:0016311;GO:0005739	K01078	opiNOG02878;sordNOG11462;NOG15111	IR	sp|Q9USS6|PPA4_SCHPO Probable acid phosphatase SPBC4.06 OS=Schizosaccharomyces pombe (strain 972 / ATCC 24843) GN=SPBC4.06 PE=3 SV=1	acid phosphatase, putative	18169567	GO:0016311//dephosphorylation;	GO:0005739//mitochondrion;	GO:0003993//acid phosphatase activity;	ko00740(Riboflavin metabolism);ko00730(Thiamine metabolism)
CCM_08870	1623.48	4721.67	1.54021	3.67577e-08	1.15523e-06	NW_006271975.1	GO:0016208;GO:0003987;GO:0005524;GO:0019427	K01895	opiNOG00481	I	sp|P16929|ACSA_NEUCR Acetyl-coenzyme A synthetase OS=Neurospora crassa (strain ATCC 24698 / 74-OR23-1A / CBS 708.71 / DSM 1257 / FGSC 987) GN=acu-5 PE=2 SV=2	acetyl-coenzyme A synthetase	18170875	GO:0019427//acetyl-CoA biosynthetic process from acetate;	-	GO:0016208//AMP binding;GO:0003987//acetate-CoA ligase activity;GO:0005524//ATP binding;	ko00720(Carbon fixation pathways in prokaryotes);ko00680(Methane metabolism);ko00640(Propanoate metabolism);ko00630(Glyoxylate and dicarboxylate metabolism);ko00620(Pyruvate metabolism);ko00010(Glycolysis / Gluconeogenesis)
CCM_04677	212.439	692.659	1.70509	3.89048e-08	1.21476e-06	NW_006271971.1	-	-	sordNOG05494	S	sp|Q06466|TDA6_YEAST Putative vacuolar protein sorting-associated protein TDA6 OS=Saccharomyces cerevisiae (strain ATCC 204508 / S288c) GN=TDA6 PE=2 SV=1	hypothetical protein	18166699	-	-	-	-
CCM_01491	118.488	990.724	3.06374	4.02859e-08	1.24977e-06	NW_006271969.1	-	-	opiNOG67058;opiNOG45053;sordNOG14486	SR	-	hypothetical protein	18163522	-	-	-	-
CCM_08013	33.5601	152.477	2.18378	4.72374e-08	1.43307e-06	NW_006271974.1	GO:0016614;GO:0050660;GO:0055114	-	opiNOG10343	R	sp|A0A0E0RTV6|ZEB1_GIBZE FAD-linked oxidoreductase ZEB1 OS=Gibberella zeae (strain PH-1 / ATCC MYA-4620 / FGSC 9075 / NRRL 31084) GN=ZEB1 PE=2 SV=2	FAD-binding, type 2	18170022	GO:0055114//obsolete oxidation-reduction process;	-	GO:0016614//oxidoreductase activity, acting on CH-OH group of donors;GO:0050660//flavin adenine dinucleotide binding;	-
CCM_06817	466.662	1505.77	1.69006	4.76691e-08	1.44162e-06	NW_006271973.1	GO:0008324;GO:0016021;GO:0098655	-	sordNOG07833	P	sp|Q5NA18|MTP5_ORYSJ Metal tolerance protein 5 OS=Oryza sativa subsp. japonica GN=MTP5 PE=2 SV=1	cation diffusion facilitator 10	18168828	GO:0098655//cation transmembrane transport;	GO:0016021//integral component of membrane;	GO:0008324//cation transmembrane transporter activity;	-
CCM_00968	405.117	1265.75	1.64358	5.0547e-08	1.5228e-06	NW_006271969.1	GO:0036246;GO:0098849;GO:0036249;GO:0071627;GO:0005524;GO:0071996;GO:0044604	K23329	opiNOG02554	Q	sp|Q2UPC0|ACLQ_ASPOR ABC transporter aclQ OS=Aspergillus oryzae (strain ATCC 42149 / RIB 40) GN=aclQ PE=3 SV=1	heavy metal tolerance protein precursor	18163001	GO:0036246//phytochelatin 2 import into vacuole;GO:0098849//cellular detoxification of cadmium ion;GO:0036249//cadmium ion import into vacuole;GO:0071996//glutathione transmembrane import into vacuole;	GO:0071627//integral component of fungal-type vacuolar membrane;	GO:0005524//ATP binding;GO:0044604//ABC-type phytochelatin transporter activity;	-
CCM_00678	235.848	3736.25	3.98566	5.06702e-08	1.5228e-06	NW_006271969.1	GO:0050660;GO:0003997;GO:0006635;GO:0005777	K00232	opiNOG02652	I	sp|Q8HYL8|ACOX1_PHACI Peroxisomal acyl-coenzyme A oxidase 1 OS=Phascolarctos cinereus GN=ACOX1 PE=1 SV=2	Acyl-CoA oxidase	18162712	GO:0006635//fatty acid beta-oxidation;	GO:0005777//peroxisome;	GO:0050660//flavin adenine dinucleotide binding;GO:0003997//acyl-CoA oxidase activity;	ko04936(Alcoholic liver disease);ko04146(Peroxisome);ko04024(cAMP signaling pathway);ko03320(PPAR signaling pathway);ko01040(Biosynthesis of unsaturated fatty acids);ko00640(Propanoate metabolism);ko00592(alpha-Linolenic acid metabolism);ko00410(beta-Alanine metabolism);ko00071(Fatty acid degradation)
CCM_05706	22.8979	297.621	3.70019	5.31341e-08	1.59187e-06	NW_006271972.1	GO:0008080;GO:0016787	-	sordNOG13476	R	-	putative acetyltransferase	18167724	-	-	GO:0008080//N-acetyltransferase activity;GO:0016787//hydrolase activity;	-
CCM_02314	60.6542	230.982	1.9291	5.55647e-08	1.65952e-06	NW_006271970.1	-	-	-	-	-	hypothetical protein	18164341	-	-	-	-
CCM_00442	211.865	9022.62	5.41233	5.66207e-08	1.68582e-06	NW_006271969.1	GO:0005829;GO:0006020;GO:0005635;GO:0016021	K23327	opiNOG39021;sordNOG12402	S	sp|O60175|OPI10_SCHPO Protein OPI10 homolog OS=Schizosaccharomyces pombe (strain 972 / ATCC 24843) GN=SPBC21H7.06c PE=3 SV=1	DUF775 domain protein	18162477	GO:0006020//inositol metabolic process;	GO:0005829//cytosol;GO:0005635//nuclear envelope;GO:0016021//integral component of membrane;	-	-
CCM_07755	73.8672	508.811	2.78412	6.71632e-08	1.98741e-06	NW_006271974.1	-	-	sordNOG15256	S	-	hypothetical protein	18169765	-	-	-	-
CCM_07109	406.268	1306.74	1.68546	6.9588e-08	2.05285e-06	NW_006271973.1	GO:0016787	-	opiNOG01185	R	sp|Q9SR79|PPA16_ARATH Probable inactive purple acid phosphatase 16 OS=Arabidopsis thaliana GN=PAP16 PE=2 SV=1	Metallophosphoesterase	18169120	-	-	GO:0016787//hydrolase activity;	-
CCM_08833	70.0987	255.599	1.86642	7.04893e-08	2.07307e-06	NW_006271975.1	GO:0016491;GO:0008270;GO:0055114	-	COG0604;opiNOG79815;opiNOG13342	C	sp|K4BW79|ENOX_SOLLC 2-methylene-furan-3-one reductase OS=Solanum lycopersicum GN=EO PE=1 SV=1	alcohol dehydrogenase, putative	18170838	GO:0055114//obsolete oxidation-reduction process;	-	GO:0016491//oxidoreductase activity;GO:0008270//zinc ion binding;	-
CCM_02541	13.78	86.6314	2.65232	8.01493e-08	2.34284e-06	NW_006271970.1	-	-	-	-	-	hypothetical protein	18164568	-	-	-	-
CCM_05273	645.863	1851.58	1.51946	9.13018e-08	2.63678e-06	NW_006271972.1	GO:0016021;GO:0004497;GO:0055114	-	opiNOG16070;sordNOG04612;hypNOG00974	S	-	Monooxygenase	18167292	GO:0055114//obsolete oxidation-reduction process;	GO:0016021//integral component of membrane;	GO:0004497//monooxygenase activity;	-
CCM_07201	30.1995	137.806	2.19004	9.38713e-08	2.69481e-06	NW_006271973.1	-	-	opiNOG28911;sordNOG07666;sorNOG06886	S	-	hypothetical protein	18169212	-	-	-	-
CCM_06978	473.764	1373.31	1.53541	9.67559e-08	2.76436e-06	NW_006271973.1	GO:0005524;GO:0004386	K14439	sordNOG08244	B	sp|O74842|FFT2_SCHPO ATP-dependent helicase fft2 OS=Schizosaccharomyces pombe (strain 972 / ATCC 24843) GN=fft2 PE=1 SV=1	SNF2 family helicase/ATPase	18168989	-	-	GO:0005524//ATP binding;GO:0004386//helicase activity;	ko04550(Signaling pathways regulating pluripotency of stem cells)
CCM_02164	229.261	689.911	1.58942	1.00157e-07	2.84974e-06	NW_006271970.1	GO:0005634;GO:0003684;GO:0006289	K10847	opiNOG16804;sordNOG06097	L	sp|O59753|RAD14_SCHPO DNA repair protein rad14 OS=Schizosaccharomyces pombe (strain 972 / ATCC 24843) GN=rhp14 PE=1 SV=1	DNA repair protein Rad14, putative	18164192	GO:0006289//nucleotide-excision repair;	GO:0005634//nucleus;	GO:0003684//damaged DNA binding;	ko03420(Nucleotide excision repair);ko01524(Platinum drug resistance)
CCM_05498	428.346	1249.64	1.54467	1.03952e-07	2.94899e-06	NW_006271972.1	GO:0004128;GO:0055114	K00326	sordNOG07457;opiNOG10391;sordNOG15376	MC	sp|A7EKT5|MCR1_SCLS1 NADH-cytochrome b5 reductase 2 OS=Sclerotinia sclerotiorum (strain ATCC 18683 / 1980 / Ss-1) GN=mcr1 PE=3 SV=1	NADH-cytochrome b5 reductase	18167516	GO:0055114//obsolete oxidation-reduction process;	-	GO:0004128//cytochrome-b5 reductase activity, acting on NAD(P)H;	ko00520(Amino sugar and nucleotide sugar metabolism)
CCM_00334	5.54293	61.3138	3.46749	1.1178e-07	3.15245e-06	NW_006271969.1	GO:0004497;GO:0055114;GO:0016705;GO:0005506;GO:0020037	-	opiNOG55648;opiNOG06777	Q	sp|Q9C449|PAXP_PENPX Cytochrome P450 monooxygenase paxP OS=Penicillium paxilli GN=paxP PE=1 SV=1	cytochrome P450 monooxygenase, putative	18162369	GO:0055114//obsolete oxidation-reduction process;	-	GO:0004497//monooxygenase activity;GO:0016705//oxidoreductase activity, acting on paired donors, with incorporation or reduction of molecular oxygen;GO:0005506//iron ion binding;GO:0020037//heme binding;	-
CCM_01175	85.8402	294.928	1.78064	1.13448e-07	3.19015e-06	NW_006271969.1	GO:0016021;GO:0055085	-	sorNOG00574;magNOG05136;opiNOG14145;sordNOG09387;opiNOG13802	G	sp|Q5ATG7|APDF_EMENI Aspyridones efflux protein apdF OS=Emericella nidulans (strain FGSC A4 / ATCC 38163 / CBS 112.46 / NRRL 194 / M139) GN=apdF PE=2 SV=1	MFS monocarboxylate transporter, putative	18163207	GO:0055085//transmembrane transport;	GO:0016021//integral component of membrane;	-	-
CCM_05850	125.385	402.752	1.68353	1.16568e-07	3.25882e-06	NW_006271972.1	GO:0016021	-	sordNOG12799;opiNOG42584	S	-	hypothetical protein	18167868	-	GO:0016021//integral component of membrane;	-	-
CCM_05629	56.0677	208.632	1.89572	1.2137e-07	3.38323e-06	NW_006271972.1	-	-	-	-	-	hypothetical protein	18167647	-	-	-	-
CCM_01348	79.6598	278.905	1.80785	1.23558e-07	3.43426e-06	NW_006271969.1	GO:0016021;GO:0055085	-	sordNOG07874;opiNOG03870	G	sp|Q9US44|YIZG_SCHPO Uncharacterized transporter C1002.16c OS=Schizosaccharomyces pombe (strain 972 / ATCC 24843) GN=SPAC1002.16c PE=3 SV=1	MFS transporter, putative	18163379	GO:0055085//transmembrane transport;	GO:0016021//integral component of membrane;	-	-
CCM_03409	224.543	1179.43	2.39302	1.26548e-07	3.50725e-06	NW_006271970.1	GO:0016021	-	sordNOG10271;opiNOG05542	S	sp|Q08219|RRT8_YEAST Outer spore wall protein RRT8 OS=Saccharomyces cerevisiae (strain ATCC 204508 / S288c) GN=RRT8 PE=1 SV=2	hypothetical protein	18165435	-	GO:0016021//integral component of membrane;	-	-
CCM_02996	194.433	582.058	1.58189	1.32422e-07	3.649e-06	NW_006271970.1	GO:0006147;GO:0005829;GO:0008270;GO:0008892	K01487	opiNOG00968;sordNOG11811	F	sp|O14057|GUAD_SCHPO Probable guanine deaminase OS=Schizosaccharomyces pombe (strain 972 / ATCC 24843) GN=SPCC1672.03c PE=3 SV=1	guanine deaminase	18165023	GO:0006147//guanine catabolic process;	GO:0005829//cytosol;	GO:0008270//zinc ion binding;GO:0008892//guanine deaminase activity;	ko00230(Purine metabolism)
CCM_01492	9941.81	68241.7	2.77907	1.35548e-07	3.72446e-06	NW_006271969.1	-	-	opiNOG39069;sorNOG05872;sordNOG13034	R	sp|D4B0F8|TLP1_ARTBC Antigenic thaumatin-like protein ARB_01932 OS=Arthroderma benhamiae (strain ATCC MYA-4681 / CBS 112371) GN=ARB_01932 PE=1 SV=2	BYS1 domain-containing protein	18163523	-	-	-	-
CCM_04370	8.18102	130.373	3.99422	1.40243e-07	3.83159e-06	NW_006271971.1	GO:0016021	-	NOG145529;opiNOG39403;sordNOG13600	SR	-	hypothetical protein	18166393	-	GO:0016021//integral component of membrane;	-	-
CCM_02009	484.907	3519.31	2.85951	1.40899e-07	3.8386e-06	NW_006271970.1	-	-	sordNOG14882	L	-	hypothetical protein	18164038	-	-	-	-
CCM_06135	55.3988	204.91	1.88706	1.44696e-07	3.93091e-06	NW_006271972.1	-	K20465	sordNOG10972	T	sp|O94512|OBP1_SCHPO Oxysterol-binding protein-like protein 1 OS=Schizosaccharomyces pombe (strain 972 / ATCC 24843) GN=obp1 PE=1 SV=1	oxysterol binding protein (Orp8), putative	18168150	-	-	-	-
CCM_06930	20.8097	105.358	2.33997	1.5355e-07	4.13638e-06	NW_006271973.1	-	-	NOG200556	S	-	protein-tyrosine phosphatase	18168941	-	-	-	-
CCM_01499	48.0241	187.442	1.96461	1.56594e-07	4.20661e-06	NW_006271969.1	GO:0004932;GO:0007186;GO:0016021	K04627	sordNOG15587;sordNOG07116;hypNOG01239	ST	sp|P06783|STE3_YEAST Pheromone a factor receptor OS=Saccharomyces cerevisiae (strain ATCC 204508 / S288c) GN=STE3 PE=1 SV=1	a-pheromone receptor PreA	18163530	GO:0007186//G protein-coupled receptor signaling pathway;	GO:0016021//integral component of membrane;	GO:0004932//mating-type factor pheromone receptor activity;	ko04011(MAPK signaling pathway - yeast)
CCM_05853	77.3395	1288.04	4.05783	1.59482e-07	4.27224e-06	NW_006271972.1	-	-	hypNOG02493;necNOG13540	S	-	hypothetical protein	18167871	-	-	-	-
CCM_06418	448.804	1282	1.51424	1.6311e-07	4.3573e-06	NW_006271973.1	-	K22758	opiNOG42177;sordNOG14010;sordNOG15702	S	sp|Q03667|MIX17_YEAST Mitochondrial intermembrane space cysteine motif-containing protein MIX17 OS=Saccharomyces cerevisiae (strain ATCC 204508 / S288c) GN=MIX17 PE=1 SV=1	CHCH domain protein	18168432	-	-	-	-
CCM_01657	191.053	577.003	1.5946	1.66594e-07	4.43804e-06	NW_006271969.1	-	-	sordNOG14812	S	-	hypothetical protein	18163687	-	-	-	-
CCM_07342	15456.7	40955.7	1.40583	1.7165e-07	4.54753e-06	NW_006271974.1	GO:0016787	-	opiNOG63405	R	-	Glycoside hydrolase, family 25	18169353	-	-	GO:0016787//hydrolase activity;	-
CCM_08769	305.165	879.194	1.52659	1.85857e-07	4.89696e-06	NW_006271975.1	GO:0005737;GO:0008138;GO:0035335;GO:0004725;GO:0030476	-	sordNOG08391	V	sp|P60483|PTEN_CANLF Phosphatidylinositol 3,4,5-trisphosphate 3-phosphatase and dual-specificity protein phosphatase PTEN OS=Canis lupus familiaris GN=PTEN PE=2 SV=1	phosphatidylinositol-3,4,5-trisphosphate 3-phosphatase PTEN	18170774	GO:0035335//peptidyl-tyrosine dephosphorylation;GO:0030476//ascospore wall assembly;	GO:0005737//cytoplasm;	GO:0008138//protein tyrosine/serine/threonine phosphatase activity;GO:0004725//protein tyrosine phosphatase activity;	-
CCM_02675	136.966	2717.62	4.31045	1.91157e-07	5.02283e-06	NW_006271970.1	-	-	sordNOG15059;sorNOG05991	S	-	hypothetical protein	18164702	-	-	-	-
CCM_04284	2766.52	7527.4	1.44408	1.92271e-07	5.03283e-06	NW_006271971.1	GO:0005215;GO:0055085;GO:0016021	-	sordNOG07241;opiNOG03856;sorNOG03296	R	sp|P25351|YCR3_YEAST Uncharacterized membrane protein YCR023C OS=Saccharomyces cerevisiae (strain ATCC 204508 / S288c) GN=YCR023C PE=1 SV=2	MFS transporter	18166307	GO:0055085//transmembrane transport;	GO:0016021//integral component of membrane;	GO:0005215//transporter activity;	-
CCM_00243	6.04742	55.4423	3.1966	1.92584e-07	5.03283e-06	NW_006271969.1	-	-	sordNOG13631	S	sp|D4B3I5|A3024_ARTBC Extracellular serine-rich protein ARB_03024 OS=Arthroderma benhamiae (strain ATCC MYA-4681 / CBS 112371) GN=ARB_03024 PE=1 SV=1	extracellular serine-rich protein	18162278	-	-	-	-
CCM_08189	125.665	396.933	1.65932	1.95228e-07	5.08809e-06	NW_006271974.1	GO:0000155;GO:0023014;GO:0005622;GO:0000160	-	opiNOG15245;sordNOG09577	S	sp|O48963|PHOT1_ARATH Phototropin-1 OS=Arabidopsis thaliana GN=PHOT1 PE=1 SV=1	PAS-like protein	18170198	GO:0000160//phosphorelay signal transduction system;	GO:0005622//intracellular anatomical structure;	GO:0000155//phosphorelay sensor kinase activity;	-
CCM_02119	56.2531	207.168	1.8808	1.97827e-07	5.14189e-06	NW_006271970.1	GO:0016491;GO:0055114;GO:0046872	-	COG3491;opiNOG32355;pleNOG07256;opiNOG29236;sorNOG07482	QR	sp|D7PHZ1|VRTI_PENAE Oxidoreductase vrtI OS=Penicillium aethiopicum GN=vrtI PE=1 SV=1	gibberellin 3-beta hydroxylase, putative	18164147	GO:0055114//obsolete oxidation-reduction process;	-	GO:0016491//oxidoreductase activity;GO:0046872//metal ion binding;	-
CCM_04132	52.7016	195.033	1.8878	2.01506e-07	5.2234e-06	NW_006271971.1	GO:0016301;GO:0016310	-	sordNOG06735;opiNOG18087	S	-	Protein kinase-like domain	18166155	GO:0016310//phosphorylation;	-	GO:0016301//kinase activity;	-
CCM_07141	896.593	4400.82	2.29525	2.04258e-07	5.2805e-06	NW_006271973.1	GO:0000981;GO:0005634;GO:0003677;GO:0006357;GO:0008270	-	sordNOG10651	S	sp|P28348|NIRA_EMENI Nitrogen assimilation transcription factor nirA OS=Emericella nidulans (strain FGSC A4 / ATCC 38163 / CBS 112.46 / NRRL 194 / M139) GN=nirA PE=4 SV=1	C6 transcription factor, putative	18169152	GO:0006357//regulation of transcription by RNA polymerase II;	GO:0005634//nucleus;	GO:0000981//DNA-binding transcription factor activity, RNA polymerase II-specific;GO:0003677//DNA binding;GO:0008270//zinc ion binding;	-
CCM_03550	690.222	1902.6	1.46284	2.17416e-07	5.59003e-06	NW_006271970.1	-	K09958	sordNOG09091;opiNOG30811	S	-	hypothetical protein	18165576	-	-	-	-
CCM_08391	164.752	500.348	1.60264	2.17975e-07	5.59003e-06	NW_006271975.1	GO:0006351;GO:0043934;GO:0048856;GO:0030154	-	opiNOG42358;sordNOG15139	S	sp|J5JPY5|WETA_BEAB2 Developmental regulatory protein wetA OS=Beauveria bassiana (strain ARSEF 2860) GN=wetA PE=2 SV=1	hypothetical protein	18170399	GO:0006351//transcription, DNA-templated;GO:0043934//sporulation;GO:0048856//anatomical structure development;GO:0030154//cell differentiation;	-	-	-
CCM_07027	13.318	80.9151	2.60303	2.21297e-07	5.66015e-06	NW_006271973.1	-	-	-	-	-	hypothetical protein	18169038	-	-	-	-
CCM_02585	7444.98	19878.2	1.41685	2.27914e-07	5.81392e-06	NW_006271970.1	GO:0008289	-	opiNOG10888	S	sp|Q10327|YD72_SCHPO Uncharacterized protein C32A11.02c OS=Schizosaccharomyces pombe (strain 972 / ATCC 24843) GN=SPAC32A11.02c PE=4 SV=1	hypothetical protein	18164612	-	-	GO:0008289//lipid binding;	-
CCM_06547	16.8475	130.369	2.95199	2.36105e-07	6.00694e-06	NW_006271973.1	-	-	sordNOG05103;opiNOG13361;sorNOG08561;pleNOG00881	QR	sp|P39577|DLTE_BACSU Uncharacterized oxidoreductase DltE OS=Bacillus subtilis (strain 168) GN=dltE PE=3 SV=2	short-chain dehydrogenases/reductase, putative	18168561	-	-	-	-
CCM_08274	82.7944	279.92	1.75741	2.83871e-07	7.14656e-06	NW_006271975.1	GO:0055114;GO:0016491;GO:0016021;GO:0009073;GO:0003849;GO:0071949	K00480	opiNOG50043;opiNOG53451	IR	sp|J4VWM7|OPS4_BEAB2 FAD-dependent monooxygenase OpS4 OS=Beauveria bassiana (strain ARSEF 2860) GN=OpS4 PE=1 SV=1	salicylate hydroxylase, putative	18170282	GO:0055114//obsolete oxidation-reduction process;GO:0009073//aromatic amino acid family biosynthetic process;	GO:0016021//integral component of membrane;	GO:0016491//oxidoreductase activity;GO:0003849//3-deoxy-7-phosphoheptulonate synthase activity;GO:0071949//FAD binding;	ko00626(Naphthalene degradation);ko00624(Polycyclic aromatic hydrocarbon degradation);ko00621(Dioxin degradation)
CCM_04411	233.388	677.15	1.53675	2.91998e-07	7.29085e-06	NW_006271971.1	GO:0016614;GO:0050660;GO:0055114	-	sordNOG09786;COG0277;opiNOG18276	RC	sp|A1CFM2|PATO_ASPCL FAD-linked oxidoreductase patO OS=Aspergillus clavatus (strain ATCC 1007 / CBS 513.65 / DSM 816 / NCTC 3887 / NRRL 1) GN=patO PE=1 SV=1	isoamyl alcohol oxidase, putative	18166434	GO:0055114//obsolete oxidation-reduction process;	-	GO:0016614//oxidoreductase activity, acting on CH-OH group of donors;GO:0050660//flavin adenine dinucleotide binding;	-
CCM_08544	645.354	1783.58	1.46661	2.92999e-07	7.29085e-06	NW_006271975.1	GO:0000815;GO:0070676;GO:0043328	K12193	sordNOG05975;sordNOG11674	U	sp|O14296|VPS24_SCHPO Vacuolar protein sorting-associated protein 24 OS=Schizosaccharomyces pombe (strain 972 / ATCC 24843) GN=vps24 PE=3 SV=1	charged multivesicular body protein 3	18170551	GO:0070676//intralumenal vesicle formation;GO:0043328//protein transport to vacuole involved in ubiquitin-dependent protein catabolic process via the multivesicular body sorting pathway;	GO:0000815//ESCRT III complex;	-	ko04217(Necroptosis);ko04144(Endocytosis)
CCM_05734	185.524	3141.39	4.08173	2.94909e-07	7.29085e-06	NW_006271972.1	GO:0008152;GO:0016787	-	opiNOG07824;COG2513	GC	sp|Q0QLE4|DML_EUBBA 2,3-dimethylmalate lyase OS=Eubacterium barkeri GN=Dml PE=1 SV=1	carboxyphosphonoenolpyruvate phosphonomutase, putative	18167752	GO:0008152//metabolic process;	-	GO:0016787//hydrolase activity;	-
CCM_09126	98.3289	421.759	2.10073	3.03254e-07	7.45882e-06	NW_006271976.1	GO:0006121;GO:0005759;GO:0018293	-	sordNOG12753;sordNOG15605;opiNOG33869	S	sp|B6HRA4|SDHF2_PENRW Succinate dehydrogenase assembly factor 2, mitochondrial OS=Penicillium rubens (strain ATCC 28089 / DSM 1075 / NRRL 1951 / Wisconsin 54-1255) GN=Pc22g03150 PE=3 SV=1	TPR repeat protein	18171129	GO:0006121//mitochondrial electron transport, succinate to ubiquinone;GO:0018293//protein-FAD linkage;	GO:0005759//mitochondrial matrix;	-	-
CCM_01434	90.9418	300.572	1.7247	3.06184e-07	7.49256e-06	NW_006271969.1	GO:0032958;GO:0016310;GO:0005524;GO:0035299;GO:0005829	K19786	sordNOG14173;opiNOG42341	RS	sp|Q6C6Q7|IPK1_YARLI Inositol-pentakisphosphate 2-kinase OS=Yarrowia lipolytica (strain CLIB 122 / E 150) GN=IPK1 PE=3 SV=1	inositol-pentakisphosphate 2-kinase	18163465	GO:0032958//inositol phosphate biosynthetic process;GO:0016310//phosphorylation;	GO:0005829//cytosol;	GO:0005524//ATP binding;GO:0035299//inositol pentakisphosphate 2-kinase activity;	ko04070(Phosphatidylinositol signaling system);ko00562(Inositol phosphate metabolism)
CCM_04120	64.5034	225.029	1.80266	3.21469e-07	7.82676e-06	NW_006271971.1	GO:0004222;GO:0006508;GO:0005576;GO:0046872	K19305	opiNOG57541	O	sp|E3QWD3|NPIIA_COLGM Neutral protease 2 homolog MGG_10927 OS=Colletotrichum graminicola (strain M1.001 / M2 / FGSC 10212) GN=GLRG_10315 PE=3 SV=1	deuterolysin metalloprotease (M35) family protein	18166143	GO:0006508//proteolysis;	GO:0005576//extracellular region;	GO:0004222//metalloendopeptidase activity;GO:0046872//metal ion binding;	-
CCM_02987	198.285	976.119	2.29948	3.34923e-07	8.13372e-06	NW_006271970.1	GO:0006468;GO:0004674;GO:0005524	K02831	NOG129629;magNOG09739;sordNOG09277	T	sp|Q5Z6X0|CIPKP_ORYSJ CBL-interacting protein kinase 25 OS=Oryza sativa subsp. japonica GN=CIPK25 PE=2 SV=1	protein kinase	18165014	GO:0006468//protein phosphorylation;	-	GO:0004674//protein serine/threonine kinase activity;GO:0005524//ATP binding;	ko04113(Meiosis - yeast);ko04111(Cell cycle - yeast)
CCM_03738	52.6343	377.173	2.84115	3.3728e-07	8.17034e-06	NW_006271971.1	GO:0090305;GO:0004519;GO:0003676	-	opiNOG20494	S	sp|Q9Y4A0|JERKL_HUMAN Jerky protein homolog-like OS=Homo sapiens GN=JRKL PE=2 SV=2	DDE superfamily endonuclease, CENP-B-like protein	18165761	GO:0090305//nucleic acid phosphodiester bond hydrolysis;	-	GO:0004519//endonuclease activity;GO:0003676//nucleic acid binding;	-
CCM_04147	89.8296	294.612	1.71355	3.87511e-07	9.29349e-06	NW_006271971.1	-	-	-	-	-	hypothetical protein	18166170	-	-	-	-
CCM_06281	557.814	1529.91	1.45559	3.93158e-07	9.40547e-06	NW_006271972.1	GO:0016310;GO:0055114;GO:0003942;GO:0006526;GO:0051287;GO:0016301	-	opiNOG74585;COG0002;opiNOG78113	E	sp|P54898|ARG56_NEUCR Protein arg-6, mitochondrial OS=Neurospora crassa (strain ATCC 24698 / 74-OR23-1A / CBS 708.71 / DSM 1257 / FGSC 987) GN=arg-6 PE=1 SV=2	acetylglutamate kinase, putative	18168296	GO:0016310//phosphorylation;GO:0055114//obsolete oxidation-reduction process;GO:0006526//arginine biosynthetic process;	-	GO:0003942//N-acetyl-gamma-glutamyl-phosphate reductase activity;GO:0051287//NAD binding;GO:0016301//kinase activity;	-
CCM_03459	1736.97	5242.17	1.59359	4.17794e-07	9.94536e-06	NW_006271970.1	GO:0016491;GO:0055114	-	opiNOG22969;sordNOG10321;opiNOG53024	I	-	hypothetical protein	18165485	GO:0055114//obsolete oxidation-reduction process;	-	GO:0016491//oxidoreductase activity;	-
CCM_08543	5218.7	13622.9	1.38428	4.28503e-07	1.01751e-05	NW_006271975.1	-	-	sordNOG12208;sordNOG12845	O	sp|Q11118|WOS2_SCHPO Protein wos2 OS=Schizosaccharomyces pombe (strain 972 / ATCC 24843) GN=wos2 PE=2 SV=1	Hsp90 binding co-chaperone Sba1	18170550	-	-	-	-
CCM_07230	324.306	1520.84	2.22945	4.39127e-07	1.04017e-05	NW_006271973.1	GO:0016021;GO:0055085	K15102	opiNOG20221;sordNOG06795	C	sp|P23641|MPCP_YEAST Mitochondrial phosphate carrier protein OS=Saccharomyces cerevisiae (strain ATCC 204508 / S288c) GN=MIR1 PE=1 SV=1	phosphate transport protein MIR1	18169241	GO:0055085//transmembrane transport;	GO:0016021//integral component of membrane;	-	-
CCM_05910	143.254	427.368	1.5769	4.50527e-07	1.06194e-05	NW_006271972.1	GO:0051259;GO:0051087;GO:0006457	K04082	sordNOG13370	O	sp|P53193|JAC1_YEAST J-type co-chaperone JAC1, mitochondrial OS=Saccharomyces cerevisiae (strain ATCC 204508 / S288c) GN=JAC1 PE=1 SV=1	co-chaperone protein HscB	18167928	GO:0051259//protein complex oligomerization;GO:0006457//protein folding;	-	GO:0051087//chaperone binding;	-
CCM_08301	190.873	553.373	1.53564	4.72935e-07	1.10932e-05	NW_006271975.1	GO:0006108;GO:0004471;GO:0051287;GO:0046872;GO:0055114	K00027	COG0281;opiNOG04071	C	sp|P36013|MAOM_YEAST NAD-dependent malic enzyme, mitochondrial OS=Saccharomyces cerevisiae (strain ATCC 204508 / S288c) GN=MAE1 PE=1 SV=1	malate dehydrogenase, putative	18170309	GO:0006108//malate metabolic process;GO:0055114//obsolete oxidation-reduction process;	-	GO:0004471//malate dehydrogenase (decarboxylating) (NAD+) activity;GO:0051287//NAD binding;GO:0046872//metal ion binding;	ko02020(Two-component system);ko00620(Pyruvate metabolism)
CCM_02346	352.169	973.384	1.46674	4.8177e-07	1.12293e-05	NW_006271970.1	GO:0055085;GO:0016021	-	sorNOG06478;sordNOG09361	R	sp|O94343|YHMA_SCHPO Uncharacterized MFS-type transporter C1271.10c OS=Schizosaccharomyces pombe (strain 972 / ATCC 24843) GN=SPBC1271.10c PE=1 SV=1	MFS transporter	18164373	GO:0055085//transmembrane transport;	GO:0016021//integral component of membrane;	-	-
CCM_06614	621.889	5495.97	3.14365	4.84773e-07	1.1261e-05	NW_006271973.1	GO:0008171;GO:0032259	K00545	sordNOG12153;opiNOG06845;pleNOG03874	Q	sp|Q8NKC1|COMT2_SCHPO Probable catechol O-methyltransferase 2 OS=Schizosaccharomyces pombe (strain 972 / ATCC 24843) GN=SPBPB21E7.04c PE=3 SV=1	catechol O-methyltransferase	18168628	GO:0032259//methylation;	-	GO:0008171//O-methyltransferase activity;	ko04728(Dopaminergic synapse);ko00965(Betalain biosynthesis);ko00350(Tyrosine metabolism);ko00140(Steroid hormone biosynthesis)
CCM_02183	3107.59	14225.5	2.19461	5.31675e-07	1.22323e-05	NW_006271970.1	-	-	opiNOG75267;opiNOG38566;sorNOG08569;opiNOG73720;sordNOG14747	SR	-	hypothetical protein	18164211	-	-	-	-
CCM_00675	610.818	1725.5	1.4982	5.45559e-07	1.2492e-05	NW_006271969.1	GO:0016021;GO:0055085	-	KOG2615;opiNOG04434	R	sp|P25351|YCR3_YEAST Uncharacterized membrane protein YCR023C OS=Saccharomyces cerevisiae (strain ATCC 204508 / S288c) GN=YCR023C PE=1 SV=2	MFS transporter	18162709	GO:0055085//transmembrane transport;	GO:0016021//integral component of membrane;	-	-
CCM_02846	5.90382	50.8406	3.10626	5.92275e-07	1.34655e-05	NW_006271970.1	-	-	-	-	-	hypothetical protein	18164873	-	-	-	-
CCM_04237	47.8526	175.394	1.87393	5.99357e-07	1.35928e-05	NW_006271971.1	GO:0016788	-	magNOG09090;opiNOG06416	RI	sp|A7J2C6|AES1_HYPJE Acetylesterase OS=Hypocrea jecorina GN=aes1 PE=1 SV=1	GDSL lipase/acylhydrolase family protein	18166260	-	-	GO:0016788//hydrolase activity, acting on ester bonds;	-
CCM_08428	113.68	349.936	1.62212	6.43824e-07	1.45004e-05	NW_006271975.1	GO:0006357;GO:0008270;GO:0000981;GO:0005634	-	hypNOG12665;sordNOG04422;necNOG10056	S	-	Fungal transcriptional regulatory protein	18170436	GO:0006357//regulation of transcription by RNA polymerase II;	GO:0005634//nucleus;	GO:0008270//zinc ion binding;GO:0000981//DNA-binding transcription factor activity, RNA polymerase II-specific;	-
CCM_06613	2245.8	11721.4	2.38384	6.48354e-07	1.45633e-05	NW_006271973.1	-	K01735	sordNOG08654;opiNOG12273	E	sp|Q3M6C3|DDGS_ANAVT Demethyl-4-deoxygadusol synthase OS=Anabaena variabilis (strain ATCC 29413 / PCC 7937) GN=Ava_3858 PE=1 SV=1	2-epi-5-epi-valiolone synthase	18168627	-	-	-	ko00400(Phenylalanine, tyrosine and tryptophan biosynthesis)
CCM_03596	173.708	1576.89	3.18235	6.49646e-07	1.45633e-05	NW_006271970.1	GO:0008237;GO:0006508	-	euNOG02355;sorNOG03848;opiNOG11422;opiNOG10620	WO	sp|A4RGT4|MEP1_MAGO7 Extracellular metalloprotease MGG_08041 OS=Magnaporthe oryzae (strain 70-15 / ATCC MYA-4617 / FGSC 8958) GN=MGG_08041 PE=3 SV=1	metalloprotease 1	18165622	GO:0006508//proteolysis;	-	GO:0008237//metallopeptidase activity;	-
CCM_05912	8.68113	61.5376	2.82551	6.54541e-07	1.46148e-05	NW_006271972.1	GO:0005524;GO:0004672;GO:0006468	-	opiNOG06843;sorNOG07898;opiNOG55342	TR	sp|P36616|DSK1_SCHPO Protein kinase dsk1 OS=Schizosaccharomyces pombe (strain 972 / ATCC 24843) GN=dsk1 PE=3 SV=2	Protein kinase-like domain	18167930	GO:0006468//protein phosphorylation;	-	GO:0005524//ATP binding;GO:0004672//protein kinase activity;	-
CCM_02562	16724.4	47633.4	1.51001	6.54984e-07	1.46148e-05	NW_006271970.1	GO:0006508;GO:0004252	K01279	opiNOG14582;opiNOG17772	O	sp|Q70GH4|SED3_ASPFU Tripeptidyl-peptidase sed3 OS=Neosartorya fumigata (strain ATCC MYA-4609 / Af293 / CBS 101355 / FGSC A1100) GN=sed3 PE=1 SV=1	tripeptidyl peptidase	18164589	GO:0006508//proteolysis;	-	GO:0004252//serine-type endopeptidase activity;	ko04142(Lysosome)
CCM_08007	1.61289	32.3014	4.32388	6.80525e-07	1.50299e-05	NW_006271974.1	-	-	-	-	-	hypothetical protein	18170016	-	-	-	-
CCM_05133	1036.46	15826.8	3.93263	6.814e-07	1.50299e-05	NW_006271972.1	GO:0008270	K06874	sordNOG11303	R	sp|P53303|ZPR1_YEAST Zinc finger protein ZPR1 OS=Saccharomyces cerevisiae (strain ATCC 204508 / S288c) GN=ZPR1 PE=1 SV=1	zinc finger protein zpr1	18167153	-	-	GO:0008270//zinc ion binding;	-
CCM_08914	5054.25	29571.6	2.54864	6.9152e-07	1.52182e-05	NW_006271975.1	-	-	opiNOG44440;sordNOG14340;sordNOG15755	SR	-	WW/Rsp5/WWP	18170919	-	-	-	-
CCM_01155	216.444	604.373	1.48145	7.00158e-07	1.53731e-05	NW_006271969.1	-	-	opiNOG52087	S	sp|P32959|PBPE_BACSU Penicillin-binding protein 4* OS=Bacillus subtilis (strain 168) GN=pbpE PE=1 SV=1	beta-lactamase family protein	18163187	-	-	-	-
CCM_04503	612.465	1679.47	1.45531	7.23919e-07	1.58226e-05	NW_006271971.1	GO:0008686;GO:0005758;GO:0005829;GO:0009231;GO:0009060;GO:0046872	K02858	opiNOG07303;sordNOG06183	H	sp|Q8TG90|RIB3_MAGO7 3,4-dihydroxy-2-butanone 4-phosphate synthase OS=Magnaporthe oryzae (strain 70-15 / ATCC MYA-4617 / FGSC 8958) GN=RIB3 PE=1 SV=1	3,4-dihydroxy-2-butanone 4-phosphate synthase	18166526	GO:0009231//riboflavin biosynthetic process;GO:0009060//aerobic respiration;	GO:0005758//mitochondrial intermembrane space;GO:0005829//cytosol;	GO:0008686//3,4-dihydroxy-2-butanone-4-phosphate synthase activity;GO:0046872//metal ion binding;	ko00740(Riboflavin metabolism)
CCM_03437	17.9027	89.4758	2.32132	7.43777e-07	1.62143e-05	NW_006271970.1	GO:0055114;GO:0008270;GO:0016491	-	opiNOG22572;sordNOG11582	Q	sp|P42327|ADH2_GEOSE Alcohol dehydrogenase OS=Geobacillus stearothermophilus GN=adh PE=1 SV=1	NADP-dependent alcohol dehydrogenase	18165463	GO:0055114//obsolete oxidation-reduction process;	-	GO:0008270//zinc ion binding;GO:0016491//oxidoreductase activity;	-
CCM_08690	54.766	188.599	1.78397	8.17039e-07	1.76572e-05	NW_006271975.1	-	-	sorNOG05746;opiNOG36051;hypNOG14105	R	-	hypothetical protein	18170696	-	-	-	-
CCM_06800	20.9688	96.9023	2.20829	8.25466e-07	1.77994e-05	NW_006271973.1	-	-	-	-	-	hypothetical protein	18168811	-	-	-	-
CCM_05678	519.873	7300.41	3.81175	8.46453e-07	1.81314e-05	NW_006271972.1	-	-	-	-	-	hypothetical protein	18167696	-	-	-	-
CCM_08514	27.38	116.769	2.09246	8.46521e-07	1.81314e-05	NW_006271975.1	GO:0032259;GO:0008168	-	sorNOG07161;sordNOG05284;hypNOG03231	LR	sp|M2SNN6|LAEA_COCH5 Secondary metabolism regulator LAE1 OS=Cochliobolus heterostrophus (strain C5 / ATCC 48332 / race O) GN=LAE1 PE=3 SV=1	SAM domain methyltransferase, putative	18170521	GO:0032259//methylation;	-	GO:0008168//methyltransferase activity;	-
CCM_01369	149.766	441.717	1.56041	8.57807e-07	1.83323e-05	NW_006271969.1	GO:0016301;GO:0016310	-	sordNOG08172;hypNOG00955	S	-	hypothetical protein	18163400	GO:0016310//phosphorylation;	-	GO:0016301//kinase activity;	-
CCM_04281	50.5383	379.788	2.90975	9.76766e-07	2.08283e-05	NW_006271971.1	GO:0005215;GO:0055085;GO:0016021	-	sordNOG11015;opiNOG12809	R	sp|P46996|YJQ3_YEAST Uncharacterized membrane protein YJL163C OS=Saccharomyces cerevisiae (strain ATCC 204508 / S288c) GN=YJL163C PE=1 SV=1	tetracycline-efflux transporter, putative	18166304	GO:0055085//transmembrane transport;	GO:0016021//integral component of membrane;	GO:0005215//transporter activity;	-
CCM_03617	27.1195	388.104	3.83904	9.91287e-07	2.10912e-05	NW_006271970.1	GO:0032259;GO:0020037;GO:0004497;GO:0055114;GO:0016705;GO:0005506;GO:0008168;GO:0016021	K05917	sordNOG06172	Q	sp|Q12664|CP51_PENIT Eburicol 14-alpha-demethylase OS=Penicillium italicum GN=CYP51 PE=3 SV=1	14-alpha sterol demethylase Cyp51A	18165643	GO:0032259//methylation;GO:0055114//obsolete oxidation-reduction process;	GO:0016021//integral component of membrane;	GO:0020037//heme binding;GO:0004497//monooxygenase activity;GO:0016705//oxidoreductase activity, acting on paired donors, with incorporation or reduction of molecular oxygen;GO:0005506//iron ion binding;GO:0008168//methyltransferase activity;	ko00100(Steroid biosynthesis)
CCM_00677	359.286	6329.64	4.13892	1.02291e-06	2.1693e-05	NW_006271969.1	GO:0016021	-	NOG42379;opiNOG02845	S	-	hypothetical protein	18162711	-	GO:0016021//integral component of membrane;	-	-
CCM_09509	13.4942	87.0408	2.68935	1.02409e-06	2.1693e-05	NW_006271977.1	-	-	-	-	-	hypothetical protein	18171511	-	-	-	-
CCM_02363	66.5188	219.251	1.72075	1.06497e-06	2.24109e-05	NW_006271970.1	GO:0016021	-	opiNOG28111	S	-	hypothetical protein	18164390	-	GO:0016021//integral component of membrane;	-	-
CCM_05006	291.602	788.947	1.43593	1.06763e-06	2.24178e-05	NW_006271971.1	GO:0005743;GO:0016021;GO:0006515;GO:0004222	K23010	sordNOG06899	O	sp|Q9P7G4|OMA1_SCHPO Mitochondrial metalloendopeptidase OMA1 OS=Schizosaccharomyces pombe (strain 972 / ATCC 24843) GN=oma1 PE=3 SV=1	mitochondrial metalloendopeptidase OMA1	18167026	GO:0006515//protein quality control for misfolded or incompletely synthesized proteins;	GO:0005743//mitochondrial inner membrane;GO:0016021//integral component of membrane;	GO:0004222//metalloendopeptidase activity;	ko05017(Spinocerebellar ataxia)
CCM_08141	0.314367	23.6134	6.23101	1.07637e-06	2.25124e-05	NW_006271974.1	-	-	-	-	-	hypothetical protein	18170150	-	-	-	-
CCM_03836	1562.45	4859.18	1.6369	1.07681e-06	2.25124e-05	NW_006271971.1	-	-	sordNOG14666;opiNOG47371;necNOG08205	S	-	hypothetical protein	18165859	-	-	-	-
CCM_05720	50.0393	519.203	3.37517	1.1234e-06	2.34354e-05	NW_006271972.1	GO:0016021	-	opiNOG08017	S	-	hypothetical protein	18167738	-	GO:0016021//integral component of membrane;	-	-
CCM_02660	16.8589	84.8971	2.33221	1.1263e-06	2.34452e-05	NW_006271970.1	GO:0003677	-	sordNOG09738;opiNOG39422	S	-	DNA-binding protein	18164687	-	-	GO:0003677//DNA binding;	-
CCM_00020	103.479	312.889	1.59631	1.14872e-06	2.386e-05	NW_006271969.1	GO:0055114;GO:0003884;GO:0046416;GO:0071949	K00273	opiNOG02584;sorNOG04497;sordNOG06105	E	sp|P24552|OXDA_FUSSO D-amino-acid oxidase OS=Fusarium solani subsp. pisi PE=1 SV=1	D-amino-acid oxidase	18162055	GO:0055114//obsolete oxidation-reduction process;GO:0046416//D-amino acid metabolic process;	-	GO:0003884//D-amino-acid oxidase activity;GO:0071949//FAD binding;	ko04146(Peroxisome);ko00470(D-Amino acid metabolism);ko00330(Arginine and proline metabolism);ko00311(Penicillin and cephalosporin biosynthesis);ko00260(Glycine, serine and threonine metabolism)
CCM_06738	44.6616	162.656	1.86472	1.19561e-06	2.47273e-05	NW_006271973.1	GO:0016021	-	-	-	-	hypothetical protein	18168751	-	GO:0016021//integral component of membrane;	-	-
CCM_02741	1909.91	4810	1.33254	1.20589e-06	2.48864e-05	NW_006271970.1	-	-	hypNOG06251;opiNOG22413	S	-	hypothetical protein	18164768	-	-	-	-
CCM_00940	288.887	1841.52	2.67232	1.21242e-06	2.49676e-05	NW_006271969.1	GO:0016021	K20815	NOG62480;opiNOG29361;sordNOG13194	S	sp|Q9URV4|YBL7_SCHPO Uncharacterized protein C106.07c OS=Schizosaccharomyces pombe (strain 972 / ATCC 24843) GN=SPBC106.07c PE=4 SV=1	hypothetical protein	18162973	-	GO:0016021//integral component of membrane;	-	-
CCM_08795	168.938	482.68	1.51458	1.24159e-06	2.54593e-05	NW_006271975.1	-	-	sordNOG06943;sorNOG05952;sordNOG06976;opiNOG16978	SL	-	hypothetical protein	18170800	-	-	-	-
CCM_01860	399.766	1060.3	1.40725	1.27304e-06	2.59932e-05	NW_006271969.1	GO:0016884;GO:0016740	-	opiNOG13707;sordNOG06100;pleNOG03770	J	sp|Q67KJ2|GATA_SYMTH Glutamyl-tRNA(Gln) amidotransferase subunit A OS=Symbiobacterium thermophilum (strain T / IAM 14863) GN=gatA PE=3 SV=1	glutamyl-tRNA(Gln) amidotransferase subunit A	18163889	-	-	GO:0016884//carbon-nitrogen ligase activity, with glutamine as amido-N-donor;GO:0016740//transferase activity;	-
CCM_03859	10.5545	64.8403	2.61903	1.29315e-06	2.63478e-05	NW_006271971.1	-	-	-	-	-	hypothetical protein	18165882	-	-	-	-
CCM_09682	72.3195	281.134	1.9588	1.32078e-06	2.68539e-05	NW_006271972.1	GO:0070635;GO:0034356;GO:0006218;GO:0070636;GO:0019358;GO:0008655;GO:0006216;GO:0045437;GO:0030433	K01240	sordNOG09039	F	sp|Q04179|URH1_YEAST Uridine nucleosidase OS=Saccharomyces cerevisiae (strain ATCC 204508 / S288c) GN=URH1 PE=1 SV=2	Adenosine nucleosidase	18171684	GO:0034356//NAD biosynthesis via nicotinamide riboside salvage pathway;GO:0006218//uridine catabolic process;GO:0019358//nicotinate nucleotide salvage;GO:0008655//pyrimidine-containing compound salvage;GO:0006216//cytidine catabolic process;GO:0030433//ubiquitin-dependent ERAD pathway;	-	GO:0070635//nicotinamide riboside hydrolase activity;GO:0070636//nicotinic acid riboside hydrolase activity;GO:0045437//uridine nucleosidase activity;	ko00760(Nicotinate and nicotinamide metabolism);ko00240(Pyrimidine metabolism)
CCM_00328	83.2008	261.285	1.65096	1.32936e-06	2.69713e-05	NW_006271969.1	-	-	opiNOG43020;sorNOG08392;sordNOG14246	R	-	hypothetical protein	18162363	-	-	-	-
CCM_07497	17.7957	86.7863	2.28593	1.39498e-06	2.81839e-05	NW_006271974.1	-	-	-	-	-	hypothetical protein	18169508	-	-	-	-
CCM_05642	95.7766	291.565	1.60607	1.52859e-06	3.08185e-05	NW_006271972.1	GO:0016491;GO:0055114	-	opiNOG20927;sorNOG04055;sordNOG06141	Q	sp|Q9RPT1|RHLG_PSEAE Rhamnolipids biosynthesis 3-oxoacyl-[acyl-carrier-protein] reductase OS=Pseudomonas aeruginosa (strain ATCC 15692 / DSM 22644 / CIP 104116 / JCM 14847 / LMG 12228 / 1C / PRS 101 / PAO1) GN=rhlG PE=1 SV=1	3-oxoacyl-acyl-carrier-protein reductase	18167660	GO:0055114//obsolete oxidation-reduction process;	-	GO:0016491//oxidoreductase activity;	-
CCM_06099	51.9339	180.223	1.79503	1.5397e-06	3.09775e-05	NW_006271972.1	GO:0055085;GO:0016021	-	opiNOG01609;pleNOG07115	G	sp|P40445|YIQ6_YEAST Uncharacterized transporter YIL166C OS=Saccharomyces cerevisiae (strain ATCC 204508 / S288c) GN=YIL166C PE=1 SV=1	phthalate transporter	18168114	GO:0055085//transmembrane transport;	GO:0016021//integral component of membrane;	-	-
CCM_03225	58.1829	225.857	1.95675	1.55995e-06	3.1314e-05	NW_006271970.1	-	-	opiNOG20426;sordNOG08573	S	-	hypothetical protein	18165251	-	-	-	-
CCM_03477	46.4086	164.104	1.82215	1.57999e-06	3.159e-05	NW_006271970.1	GO:0005576;GO:0009405	-	necNOG14031	S	sp|Q90121|KP4T_UMV4 KP4 killer toxin OS=Ustilago maydis P4 virus GN=M2A PE=1 SV=1	Killer toxin, Kp4/SMK-like, core	18165503	GO:0009405//obsolete pathogenesis;	GO:0005576//extracellular region;	-	-
CCM_03124	1590.64	3949.47	1.31205	1.58375e-06	3.15994e-05	NW_006271970.1	GO:0005634;GO:0000981;GO:0008270;GO:0003677;GO:0006357	-	opiNOG20525;sordNOG06505	S	sp|A0A0D2YFZ7|FUB12_FUSO4 Fusaric acid cluster transcription factor FUB12 OS=Fusarium oxysporum f. sp. lycopersici (strain 4287 / CBS 123668 / FGSC 9935 / NRRL 34936) GN=FUB12 PE=1 SV=1	Fungal transcriptional regulatory protein	18165151	GO:0006357//regulation of transcription by RNA polymerase II;	GO:0005634//nucleus;	GO:0000981//DNA-binding transcription factor activity, RNA polymerase II-specific;GO:0008270//zinc ion binding;GO:0003677//DNA binding;	-
CCM_03631	139.032	1279.94	3.20258	1.59242e-06	3.17067e-05	NW_006271971.1	GO:0008152;GO:0016787	-	COG1473;opiNOG17017	ER	sp|A3KG59|P20D2_MOUSE Peptidase M20 domain-containing protein 2 OS=Mus musculus GN=Pm20d2 PE=1 SV=1	amidohydrolase, putative	18165657	GO:0008152//metabolic process;	-	GO:0016787//hydrolase activity;	-
CCM_02567	73995.2	196266	1.40731	1.6355e-06	3.24302e-05	NW_006271970.1	-	-	-	-	-	hypothetical protein	18164594	-	-	-	-
CCM_06810	445.759	1391.53	1.64234	1.67914e-06	3.3227e-05	NW_006271973.1	GO:0004527;GO:0090305;GO:0003676	K14570	sordNOG09517	L	sp|O94443|YFE9_SCHPO Uncharacterized exonuclease C637.09 OS=Schizosaccharomyces pombe (strain 972 / ATCC 24843) GN=SPAC637.09 PE=3 SV=2	exonuclease	18168821	GO:0090305//nucleic acid phosphodiester bond hydrolysis;	-	GO:0004527//exonuclease activity;GO:0003676//nucleic acid binding;	ko03008(Ribosome biogenesis in eukaryotes)
CCM_06394	143.832	423.603	1.55833	1.68822e-06	3.32732e-05	NW_006271972.1	GO:0036265;GO:0030488;GO:0005829;GO:0043527;GO:0005634	K15443	sordNOG06969	R	sp|A7F9K1|TRM82_SCLS1 tRNA (guanine-N(7)-)-methyltransferase non-catalytic subunit trm82 OS=Sclerotinia sclerotiorum (strain ATCC 18683 / 1980 / Ss-1) GN=trm82 PE=3 SV=1	Quinoprotein amine dehydrogenase	18168408	GO:0036265//RNA (guanine-N7)-methylation;GO:0030488//tRNA methylation;	GO:0005829//cytosol;GO:0043527//tRNA methyltransferase complex;GO:0005634//nucleus;	-	-
CCM_07509	399.376	6978.66	4.12713	1.79959e-06	3.51762e-05	NW_006271974.1	-	-	opiNOG39261	S	-	hypothetical protein	18169520	-	-	-	-
CCM_03431	220.942	594.288	1.42749	1.83091e-06	3.57157e-05	NW_006271970.1	GO:0004075;GO:0046872;GO:0005524	K01968	sordNOG04819	I	sp|Q96RQ3|MCCA_HUMAN Methylcrotonoyl-CoA carboxylase subunit alpha, mitochondrial OS=Homo sapiens GN=MCCC1 PE=1 SV=3	methylcrotonoyl-CoA carboxylase alpha chain	18165457	-	-	GO:0004075//biotin carboxylase activity;GO:0046872//metal ion binding;GO:0005524//ATP binding;	ko00280(Valine, leucine and isoleucine degradation)
CCM_06826	289.432	1030.94	1.83267	1.87135e-06	3.62838e-05	NW_006271973.1	GO:0016021	-	sordNOG13218;opiNOG41383;sordNOG15718;necNOG05051	R	-	hypothetical protein	18168837	-	GO:0016021//integral component of membrane;	-	-
CCM_01088	1679.25	4170.19	1.3123	1.92497e-06	3.72484e-05	NW_006271969.1	GO:0003676;GO:0000166	K14411	opiNOG05838;sordNOG07458;NOG214380	AR	sp|O94432|YHKF_SCHPO Uncharacterized RNA-binding protein C660.15 OS=Schizosaccharomyces pombe (strain 972 / ATCC 24843) GN=SPBC660.15 PE=4 SV=1	RNA recognition protein, RNP-1	18163121	-	-	GO:0003676//nucleic acid binding;GO:0000166//nucleotide binding;	ko03015(mRNA surveillance pathway)
CCM_01650	41.7011	186.061	2.15761	1.9794e-06	3.8148e-05	NW_006271969.1	-	-	NOG121180	S	-	hypothetical protein	18163680	-	-	-	-
CCM_07863	12.3898	73.2947	2.56455	2.06674e-06	3.97517e-05	NW_006271974.1	GO:0055114;GO:0016491;GO:0008270	-	sordNOG11654	Q	sp|A1CFL1|PATD_ASPCL Alcohol dehydrogenase patD OS=Aspergillus clavatus (strain ATCC 1007 / CBS 513.65 / DSM 816 / NCTC 3887 / NRRL 1) GN=patD PE=1 SV=1	alcohol dehydrogenase	18169873	GO:0055114//obsolete oxidation-reduction process;	-	GO:0016491//oxidoreductase activity;GO:0008270//zinc ion binding;	-
CCM_07470	38.7062	140.74	1.86239	2.13986e-06	4.10758e-05	NW_006271974.1	GO:0050790;GO:0097027;GO:0010997	K12782	opiNOG05585;sordNOG04266;opiNOG55476;sordNOG15470	DO	sp|P50082|AMA1_YEAST Meiosis-specific APC/C activator protein AMA1 OS=Saccharomyces cerevisiae (strain ATCC 204508 / S288c) GN=AMA1 PE=1 SV=2	meiosis-specific APC/C activator protein AMA1	18169481	GO:0050790//regulation of catalytic activity;	-	GO:0097027//ubiquitin-protein transferase activator activity;GO:0010997//anaphase-promoting complex binding;	ko04113(Meiosis - yeast)
CCM_07237	80.7308	248.157	1.62006	2.20525e-06	4.20792e-05	NW_006271973.1	-	-	sorNOG02958;opiNOG47307	QS	-	hypothetical protein	18169248	-	-	-	-
CCM_00863	373.493	1320.9	1.82237	2.21517e-06	4.21848e-05	NW_006271969.1	GO:0001405;GO:0005759;GO:0051087;GO:0030150;GO:0000774;GO:0042026;GO:0050790;GO:0042803	K03687	opiNOG23566;sordNOG10104	O	sp|Q9P5U4|GRPE_NEUCR GrpE protein homolog, mitochondrial OS=Neurospora crassa (strain ATCC 24698 / 74-OR23-1A / CBS 708.71 / DSM 1257 / FGSC 987) GN=grpe PE=3 SV=1	mitochondrial co-chaperone GrpE	18162897	GO:0030150//protein import into mitochondrial matrix;GO:0042026//protein refolding;GO:0050790//regulation of catalytic activity;	GO:0001405//PAM complex, Tim23 associated import motor;GO:0005759//mitochondrial matrix;	GO:0051087//chaperone binding;GO:0000774//adenyl-nucleotide exchange factor activity;GO:0042803//protein homodimerization activity;	-
CCM_07243	531.632	1354.81	1.34959	2.27282e-06	4.3027e-05	NW_006271973.1	GO:0005634;GO:0005829;GO:0051287;GO:0055114;GO:0016616	K00015	sorNOG01117;opiNOG12721;sordNOG07770	C	sp|O14075|YEAA_SCHPO Putative 2-hydroxyacid dehydrogenase UNK4.10 OS=Schizosaccharomyces pombe (strain 972 / ATCC 24843) GN=SPAC2E11.10 PE=2 SV=1	glyoxylate reductase	18169254	GO:0055114//obsolete oxidation-reduction process;	GO:0005634//nucleus;GO:0005829//cytosol;	GO:0051287//NAD binding;GO:0016616//oxidoreductase activity, acting on the CH-OH group of donors, NAD or NADP as acceptor;	ko00630(Glyoxylate and dicarboxylate metabolism)
CCM_09234	871.188	2265.94	1.37905	2.36833e-06	4.47471e-05	NW_006271976.1	-	-	magNOG08514	R	-	hypothetical protein	18171237	-	-	-	-
CCM_06183	72.5071	932.807	3.68538	2.38498e-06	4.49732e-05	NW_006271972.1	GO:0004527;GO:0090305;GO:0004519	K19619	agaNOG06472;magNOG12728;sordNOG15527;opiNOG29302	RS	-	Endonuclease/exonuclease/phosphatase	18168198	GO:0090305//nucleic acid phosphodiester bond hydrolysis;	-	GO:0004527//exonuclease activity;GO:0004519//endonuclease activity;	-
CCM_02890	111.552	406.773	1.86651	2.40771e-06	4.53129e-05	NW_006271970.1	GO:0055085;GO:0016021;GO:0008270;GO:0006351;GO:0030170;GO:0005634;GO:0008483;GO:0003677	-	opiNOG28587;opiNOG04000	SE	sp|O94562|YGD3_SCHPO Uncharacterized aminotransferase C1771.03c OS=Schizosaccharomyces pombe (strain 972 / ATCC 24843) GN=SPBC1773.03c PE=3 SV=1	aminotransferase, putative	18164917	GO:0055085//transmembrane transport;GO:0006351//transcription, DNA-templated;	GO:0016021//integral component of membrane;GO:0005634//nucleus;	GO:0008270//zinc ion binding;GO:0030170//pyridoxal phosphate binding;GO:0008483//transaminase activity;GO:0003677//DNA binding;	-
CCM_02298	0.939818	26.1549	4.79856	2.43745e-06	4.56939e-05	NW_006271970.1	-	-	-	-	-	hypothetical protein	18164325	-	-	-	-
CCM_07906	1435.4	3598.3	1.32586	2.47873e-06	4.63774e-05	NW_006271974.1	GO:0009446;GO:0004586;GO:0015940	K01581	sordNOG06389	E	sp|P27121|DCOR_NEUCR Ornithine decarboxylase OS=Neurospora crassa (strain ATCC 24698 / 74-OR23-1A / CBS 708.71 / DSM 1257 / FGSC 987) GN=spe-1 PE=2 SV=1	ornithine decarboxylase	18169916	GO:0009446//putrescine biosynthetic process;GO:0015940//pantothenate biosynthetic process;	-	GO:0004586//ornithine decarboxylase activity;	ko00480(Glutathione metabolism);ko00330(Arginine and proline metabolism)
CCM_00076	58.0847	267.427	2.20291	2.48916e-06	4.6482e-05	NW_006271969.1	GO:0016021	-	opiNOG47684	S	-	hypothetical protein	18162111	-	GO:0016021//integral component of membrane;	-	-
CCM_04816	62.4955	394.057	2.65658	2.50228e-06	4.66365e-05	NW_006271971.1	-	-	opiNOG02368;opiNOG22876	R	sp|D4ALG0|LYSM1_ARTBC LysM domain-containing protein ARB_05157 OS=Arthroderma benhamiae (strain ATCC MYA-4681 / CBS 112371) GN=ARB_05157 PE=1 SV=1	LysM domain protein	18166837	-	-	-	-
CCM_03984	2.00935	31.4744	3.96937	2.65363e-06	4.89827e-05	NW_006271971.1	-	-	-	-	-	hypothetical protein	18166007	-	-	-	-
CCM_03255	332.216	939.01	1.49902	2.68423e-06	4.94525e-05	NW_006271970.1	GO:0008152;GO:0031177;GO:0003824	-	opiNOG05776;COG1020;opiNOG24230;sordNOG06979	IQ	sp|E9FCP4|DTXS1_METRA Nonribosomal peptide synthetase dtxS1 OS=Metarhizium robertsii (strain ARSEF 23 / ATCC MYA-3075) GN=dtxS1 PE=1 SV=2	non-ribosomal peptide synthase, putative	18165281	GO:0008152//metabolic process;	-	GO:0031177//phosphopantetheine binding;GO:0003824//catalytic activity;	-
CCM_09334	20.2968	105.427	2.37692	2.83192e-06	5.18753e-05	NW_006271976.1	GO:0003676;GO:0046983;GO:0007165	-	sordNOG07053;opiNOG75098;hypNOG14053;opiNOG73954	LS	-	HAT dimerization	18171337	GO:0007165//signal transduction;	-	GO:0003676//nucleic acid binding;GO:0046983//protein dimerization activity;	-
CCM_05046	324.359	3825.2	3.55987	2.84597e-06	5.20336e-05	NW_006271972.1	GO:0055085;GO:0016021	-	sordNOG04294	R	sp|I1RF56|AURT_GIBZE Rubrofusarin-specific efflux pump aurT OS=Gibberella zeae (strain PH-1 / ATCC MYA-4620 / FGSC 9075 / NRRL 31084) GN=aurT PE=2 SV=1	MFS toxin efflux pump (AflT)	18167066	GO:0055085//transmembrane transport;	GO:0016021//integral component of membrane;	-	-
CCM_00213	334.64	987.958	1.56184	2.87279e-06	5.22334e-05	NW_006271969.1	GO:0015171;GO:0003333;GO:0016021	-	opiNOG48529	E	sp|P50276|MUP1_YEAST High-affinity methionine permease OS=Saccharomyces cerevisiae (strain ATCC 204508 / S288c) GN=MUP1 PE=1 SV=1	high affinity methionine permease	18162248	GO:0003333//amino acid transmembrane transport;	GO:0016021//integral component of membrane;	GO:0015171//amino acid transmembrane transporter activity;	-
CCM_00773	11.7622	66.0948	2.49038	2.87319e-06	5.22334e-05	NW_006271969.1	-	-	KOG1290;opiNOG37182	T	-	hypothetical protein	18162807	-	-	-	-
CCM_07253	2029.46	4991.47	1.29837	2.88902e-06	5.2422e-05	NW_006271973.1	GO:0006355;GO:0005488	-	-	-	-	hypothetical protein	18169264	GO:0006355//regulation of transcription, DNA-templated;	-	GO:0005488//binding;	-
CCM_04253	50.8488	524.144	3.36568	3.05757e-06	5.47574e-05	NW_006271971.1	-	-	opiNOG43301;opiNOG60496;euroNOG13081;eurotNOG13000	RS	-	hypothetical protein	18166276	-	-	-	-
CCM_04196	275.579	1273.01	2.20771	3.14616e-06	5.60308e-05	NW_006271971.1	GO:0005743;GO:0055085;GO:0016021;GO:0006631;GO:0005476	K15109	opiNOG03838;sordNOG04878	C	sp|Q12289|CRC1_YEAST Mitochondrial carnitine carrier OS=Saccharomyces cerevisiae (strain ATCC 204508 / S288c) GN=CRC1 PE=1 SV=1	carnitine/acylcarnitine carrier protein	18166219	GO:0055085//transmembrane transport;GO:0006631//fatty acid metabolic process;	GO:0005743//mitochondrial inner membrane;GO:0016021//integral component of membrane;	GO:0005476//carnitine:acyl carnitine antiporter activity;	ko04714(Thermogenesis)
CCM_06210	15.8468	85.7258	2.43554	3.16165e-06	5.60783e-05	NW_006271972.1	GO:0016021;GO:0055085	-	opiNOG03553;sordNOG10482	R	sp|A0A0B5EMG9|FUB11_FUSOX Efflux pump FUBT OS=Fusarium oxysporum GN=FUBT PE=1 SV=1	MFS multidrug transporter, putative	18168225	GO:0055085//transmembrane transport;	GO:0016021//integral component of membrane;	-	-
CCM_02566	28845.8	69618	1.2711	3.17215e-06	5.60783e-05	NW_006271970.1	GO:0016021	-	opiNOG26592;opiNOG58681	S	-	hypothetical protein	18164593	-	GO:0016021//integral component of membrane;	-	-
CCM_07085	92.3441	272.622	1.56181	3.20064e-06	5.6478e-05	NW_006271973.1	GO:0004185;GO:0006508	-	opiNOG16370;opiNOG18368;pleNOG08261	OE	sp|C5FW30|SPCA_ARTOC Carboxypeptidase S1 homolog A OS=Arthroderma otae (strain ATCC MYA-4605 / CBS 113480) GN=SCPA PE=3 SV=1	serine carboxypeptidase, putative	18169096	GO:0006508//proteolysis;	-	GO:0004185//serine-type carboxypeptidase activity;	-
CCM_03840	462.476	1177.17	1.34788	3.22258e-06	5.67611e-05	NW_006271971.1	GO:0016573;GO:0006348;GO:0000781;GO:0000790;GO:0004402;GO:0043486;GO:0033255	-	sordNOG11391	B	sp|P40963|SAS2_YEAST Histone acetyltransferase SAS2 OS=Saccharomyces cerevisiae (strain ATCC 204508 / S288c) GN=SAS2 PE=1 SV=1	histone acetyltransferase MYST2	18165863	GO:0016573//histone acetylation;GO:0043486//histone exchange;	GO:0000781//chromosome, telomeric region;GO:0033255//SAS acetyltransferase complex;	GO:0004402//histone acetyltransferase activity;	-
CCM_00326	45.9342	221.454	2.26937	3.33737e-06	5.85684e-05	NW_006271969.1	GO:0006508;GO:0008237	-	opiNOG10620;NOG01632;opiNOG57147	SRO	sp|Q871C5|MEP1_NEUCR Extracellular metalloprotease NCU07200 OS=Neurospora crassa (strain ATCC 24698 / 74-OR23-1A / CBS 708.71 / DSM 1257 / FGSC 987) GN=B8G12.220 PE=3 SV=1	metalloprotease MEP1-like protein	18162361	GO:0006508//proteolysis;	-	GO:0008237//metallopeptidase activity;	-
CCM_05057	299.54	779.992	1.38071	3.38883e-06	5.93631e-05	NW_006271972.1	GO:0055114;GO:0006784;GO:0016627;GO:0016021	K02259	opiNOG05312;sordNOG10718	O	sp|P40086|COX15_YEAST Cytochrome c oxidase assembly protein COX15 OS=Saccharomyces cerevisiae (strain ATCC 204508 / S288c) GN=COX15 PE=3 SV=1	cytochrome c oxidase assembly protein, putative	18167077	GO:0055114//obsolete oxidation-reduction process;GO:0006784//heme A biosynthetic process;	GO:0016021//integral component of membrane;	GO:0016627//oxidoreductase activity, acting on the CH-CH group of donors;	ko04714(Thermogenesis);ko02020(Two-component system);ko00860(Porphyrin metabolism);ko00190(Oxidative phosphorylation)
CCM_02974	11.0448	249.925	4.50006	3.51897e-06	6.15307e-05	NW_006271970.1	GO:0055085;GO:0016021	-	opiNOG03645;COG1840	RP	sp|D7PHY8|VRTL_PENAE Efflux pump vrtL OS=Penicillium aethiopicum GN=vrtL PE=1 SV=1	MFS multidrug transporter	18165001	GO:0055085//transmembrane transport;	GO:0016021//integral component of membrane;	-	-
CCM_00826	48.3445	2175.94	5.49214	3.55262e-06	6.20065e-05	NW_006271969.1	GO:0006508;GO:0004190	-	KOG1339;sordNOG05838	O	sp|P11838|CARP_CRYPA Endothiapepsin OS=Cryphonectria parasitica GN=EAPA PE=1 SV=2	endothiapepsin precursor	18162860	GO:0006508//proteolysis;	-	GO:0004190//aspartic-type endopeptidase activity;	-
CCM_09256	21.1113	96.8111	2.19716	3.6517e-06	6.35052e-05	NW_006271976.1	-	-	-	-	-	hypothetical protein	18171259	-	-	-	-
CCM_08930	117.231	331.986	1.50176	3.89525e-06	6.73752e-05	NW_006271975.1	GO:0016021	-	sordNOG08314	S	-	hypothetical protein	18170935	-	GO:0016021//integral component of membrane;	-	-
CCM_02072	1562.32	3780.92	1.27505	3.9773e-06	6.86515e-05	NW_006271970.1	GO:0055085;GO:0016021	-	opiNOG14687	S	sp|Q9LUN2|YSL5_ARATH Probable metal-nicotianamine transporter YSL5 OS=Arabidopsis thaliana GN=YSL5 PE=1 SV=1	oligopeptide transporter	18164101	GO:0055085//transmembrane transport;	GO:0016021//integral component of membrane;	-	-
CCM_06385	173.06	466.315	1.43003	4.21514e-06	7.23875e-05	NW_006271972.1	GO:0005762;GO:0003735	K17438	opiNOG31790;sordNOG10761	SJ	sp|P23369|RM25_YEAST 54S ribosomal protein L25, mitochondrial OS=Saccharomyces cerevisiae (strain ATCC 204508 / S288c) GN=MRPL25 PE=1 SV=2	hypothetical protein	18168399	-	GO:0005762//mitochondrial large ribosomal subunit;	GO:0003735//structural constituent of ribosome;	-
CCM_09652	467.886	2182.37	2.22167	4.26185e-06	7.27997e-05	NW_006271978.1	GO:0042802;GO:0003935;GO:0005829;GO:0009231	K01497	opiNOG04985;sordNOG07720	H	sp|Q9P7M9|RIB1_SCHPO Probable GTP cyclohydrolase-2 OS=Schizosaccharomyces pombe (strain 972 / ATCC 24843) GN=rib1 PE=3 SV=1	GTP cyclohydrolase-2	18171654	GO:0009231//riboflavin biosynthetic process;	GO:0005829//cytosol;	GO:0042802//identical protein binding;GO:0003935//GTP cyclohydrolase II activity;	ko02024(Quorum sensing);ko00790(Folate biosynthesis);ko00740(Riboflavin metabolism)
CCM_03549	832.918	2026.38	1.28265	4.56735e-06	7.78798e-05	NW_006271970.1	GO:0001403;GO:0018117;GO:0005634;GO:0005829;GO:0004792;GO:0032447;GO:0070733;GO:0002143;GO:0034599;GO:0042292;GO:0005524;GO:0007114;GO:2000220;GO:0018192	K11996	opiNOG00781	H	sp|A4RPM5|UBA4_MAGO7 Adenylyltransferase and sulfurtransferase uba4 OS=Magnaporthe oryzae (strain 70-15 / ATCC MYA-4617 / FGSC 8958) GN=UBA4 PE=3 SV=1	molybdenum cofactor biosynthetic protein (CnxF), putative	18165575	GO:0001403//invasive growth in response to glucose limitation;GO:0018117//protein adenylylation;GO:0032447//protein urmylation;GO:0002143//tRNA wobble position uridine thiolation;GO:0034599//cellular response to oxidative stress;GO:0007114//cell budding;GO:2000220//regulation of pseudohyphal growth;GO:0018192//obsolete enzyme active site formation via cysteine modification to L-cysteine persulfid…	GO:0005634//nucleus;GO:0005829//cytosol;	GO:0004792//thiosulfate sulfurtransferase activity;GO:0070733//protein adenylyltransferase activity;GO:0042292//URM1 activating enzyme activity;GO:0005524//ATP binding;	ko04122(Sulfur relay system)
CCM_00758	4312.11	14506.2	1.75021	4.81504e-06	8.18132e-05	NW_006271969.1	-	-	sorNOG01340;opiNOG08143;sordNOG06823	R	sp|Q03104|MSC1_YEAST Meiotic sister chromatid recombination protein 1 OS=Saccharomyces cerevisiae (strain ATCC 204508 / S288c) GN=MSC1 PE=1 SV=1	stress response protein (Ish1), putative	18162792	-	-	-	-
CCM_06055	543.18	2373.23	2.12735	4.90012e-06	8.29655e-05	NW_006271972.1	GO:0005829;GO:0005634	-	opiNOG31823;sorNOG04690;sordNOG04975	S	sp|O59727|YHX7_SCHPO Protein PBDC1 homolog OS=Schizosaccharomyces pombe (strain 972 / ATCC 24843) GN=SPBC3E7.07c PE=3 SV=1	DUF757 domain protein	18168070	-	GO:0005829//cytosol;GO:0005634//nucleus;	-	-
CCM_06319	4.7489	46.5624	3.2935	5.28039e-06	8.90904e-05	NW_006271972.1	GO:0005524;GO:0006468;GO:0004674	K08286	sordNOG04096	T	sp|P0C1B1|CBK1_EMENI Serine/threonine-protein kinase cbk1 OS=Emericella nidulans (strain FGSC A4 / ATCC 38163 / CBS 112.46 / NRRL 194 / M139) GN=cbk1 PE=3 SV=2	Protein kinase-like domain	18168333	GO:0006468//protein phosphorylation;	-	GO:0005524//ATP binding;GO:0004674//protein serine/threonine kinase activity;	-
CCM_01808	1107.19	2723.23	1.29842	5.3861e-06	9.07148e-05	NW_006271969.1	GO:0006086;GO:0016746;GO:0005198;GO:0005967	-	sorNOG06577;sordNOG06370	C	sp|P16451|ODPX_YEAST Pyruvate dehydrogenase complex protein X component, mitochondrial OS=Saccharomyces cerevisiae (strain ATCC 204508 / S288c) GN=PDX1 PE=1 SV=1	pyruvate dehydrogenase protein x component	18163838	GO:0006086//acetyl-CoA biosynthetic process from pyruvate;	GO:0005967//mitochondrial pyruvate dehydrogenase complex;	GO:0016746//acyltransferase activity;GO:0005198//structural molecule activity;	-
CCM_04825	1763.21	4322.79	1.29376	5.6798e-06	9.50264e-05	NW_006271971.1	-	-	-	-	-	hypothetical protein	18166846	-	-	-	-
CCM_00256	47.0868	155.388	1.72248	5.84587e-06	9.74345e-05	NW_006271969.1	GO:0016042;GO:0004806	-	opiNOG01243	R	sp|Q9P8V9|LIP8_CANAL Lipase 8 OS=Candida albicans (strain SC5314 / ATCC MYA-2876) GN=LIP8 PE=3 SV=3	Lipase, secreted	18162291	GO:0016042//lipid catabolic process;	-	GO:0004806//triglyceride lipase activity;	-
CCM_01103	151.91	409.198	1.42958	6.00835e-06	9.97967e-05	NW_006271969.1	GO:0016740	K00799	sordNOG10356;opiNOG19294	O	sp|Q9ZW30|GSTU1_ARATH Glutathione S-transferase U1 OS=Arabidopsis thaliana GN=GSTU1 PE=2 SV=1	glutathione transferase, putative	18163136	-	-	GO:0016740//transferase activity;	ko05418(Fluid shear stress and atherosclerosis);ko05225(Hepatocellular carcinoma);ko05208(Chemical carcinogenesis - reactive oxygen species);ko05207(Chemical carcinogenesis - receptor activation);ko05204(Chemical carcinogenesis - DNA adducts);ko05200(Pathways in cancer);ko04212(Longevity regulating pathway - worm);ko01524(Platinum drug resistance);ko00983(Drug metabolism - other enzymes);ko00982(…
CCM_00654	160.576	431.817	1.42716	6.48589e-06	0.000106806	NW_006271969.1	GO:0016021	-	opiNOG27827;opiNOG25834;opiNOG53814	R	sp|B8NM75|USTT_ASPFN Efflux pump ustT OS=Aspergillus flavus (strain ATCC 200026 / FGSC A1120 / NRRL 3357 / JCM 12722 / SRRC 167) GN=ustT PE=3 SV=1	Major facilitator superfamily transporter	18162688	-	GO:0016021//integral component of membrane;	-	-
CCM_07564	115.962	318.646	1.45831	6.76336e-06	0.000111185	NW_006271974.1	-	-	sordNOG14782;opiNOG45731;fuNOG21579	R	-	hypothetical protein	18169575	-	-	-	-
CCM_07782	396.052	961.128	1.27904	6.90551e-06	0.000113135	NW_006271974.1	GO:0016021;GO:0004553;GO:0005975	-	sordNOG09183;opiNOG01397;pleNOG00625	S	sp|Q8N0N3|BGBP_PENMO Beta-1,3-glucan-binding protein OS=Penaeus monodon PE=2 SV=1	secreted glucosidase, putative	18169792	GO:0005975//carbohydrate metabolic process;	GO:0016021//integral component of membrane;	GO:0004553//hydrolase activity, hydrolyzing O-glycosyl compounds;	-
CCM_08097	707.703	1716.72	1.27844	7.06089e-06	0.000115484	NW_006271974.1	GO:0070814;GO:0007089;GO:0019346;GO:0004122;GO:0019343;GO:0005739;GO:0006535	K01697	sordNOG09398	E	sp|P32582|CBS_YEAST Cystathionine beta-synthase OS=Saccharomyces cerevisiae (strain ATCC 204508 / S288c) GN=CYS4 PE=1 SV=1	cystathionine beta-synthase	18170106	GO:0070814//hydrogen sulfide biosynthetic process;GO:0007089//traversing start control point of mitotic cell cycle;GO:0019346//transsulfuration;GO:0019343//cysteine biosynthetic process via cystathionine;GO:0006535//cysteine biosynthetic process from serine;	GO:0005739//mitochondrion;	GO:0004122//cystathionine beta-synthase activity;	ko00270(Cysteine and methionine metabolism);ko00260(Glycine, serine and threonine metabolism)
CCM_00471	1993.47	4667.43	1.22734	7.11804e-06	0.000115828	NW_006271969.1	-	K09983	opiNOG45347;COG3812	S	-	hypothetical protein	18162506	-	-	-	-
CCM_02862	74.8842	376.894	2.33142	7.21035e-06	0.000117132	NW_006271970.1	GO:0006836;GO:0016021;GO:0005328;GO:0055085	K05034	opiNOG00915;sordNOG10913	P	sp|Q7K4Y6|DAT_DROME Sodium-dependent dopamine transporter OS=Drosophila melanogaster GN=DAT PE=1 SV=1	sodium/chloride dependent neurotransmitter transporter, putative	18164889	GO:0006836//neurotransmitter transport;GO:0055085//transmembrane transport;	GO:0016021//integral component of membrane;	GO:0005328//neurotransmitter:sodium symporter activity;	ko04727(GABAergic synapse);ko04721(Synaptic vesicle cycle)
CCM_08732	115.728	432.751	1.90279	7.39029e-06	0.000119651	NW_006271975.1	GO:0004553;GO:0005975;GO:0030246	-	sorNOG03956;opiNOG55844;sordNOG12467	R	sp|B0XTU6|EGLX_ASPFC Probable endo-1,3(4)-beta-glucanase AFUB_029980 OS=Neosartorya fumigata (strain CEA10 / CBS 144.89 / FGSC A1163) GN=AFUB_029980 PE=3 SV=1	endo-1,3(4)-beta-glucanase, putative	18170737	GO:0005975//carbohydrate metabolic process;	-	GO:0004553//hydrolase activity, hydrolyzing O-glycosyl compounds;GO:0030246//carbohydrate binding;	-
CCM_07265	88.1165	253.481	1.52439	7.43172e-06	0.000119917	NW_006271973.1	GO:0005739;GO:0006461	K07555	opiNOG05279;sordNOG09638	O	sp|P32453|ATP11_YEAST Protein ATP11, mitochondrial OS=Saccharomyces cerevisiae (strain ATCC 204508 / S288c) GN=ATP11 PE=1 SV=1	F1F0 ATP synthase assembly protein Atp11, putative	18169276	-	GO:0005739//mitochondrion;	-	-
CCM_02437	88.3613	250.956	1.50595	7.51312e-06	0.000121028	NW_006271970.1	GO:0016747;GO:0008152	-	opiNOG28173;sordNOG05204	I	sp|G4N137|TAS1_MAGO7 Hybrid PKS-NRPS synthetase TAS1 OS=Magnaporthe oryzae (strain 70-15 / ATCC MYA-4617 / FGSC 8958) GN=TAS1 PE=1 SV=1	non-ribosomal peptide synthetase	18164464	GO:0008152//metabolic process;	-	GO:0016747//acyltransferase activity, transferring groups other than amino-acyl groups;	-
CCM_02685	146.577	392.022	1.41928	7.59706e-06	0.000121768	NW_006271970.1	GO:0016021;GO:0003333;GO:0015171	K19564	sordNOG04425;opiNOG00834;pleNOG07343	E	sp|P19807|HNM1_YEAST Choline transport protein OS=Saccharomyces cerevisiae (strain ATCC 204508 / S288c) GN=HNM1 PE=1 SV=1	GABA permease	18164712	GO:0003333//amino acid transmembrane transport;	GO:0016021//integral component of membrane;	GO:0015171//amino acid transmembrane transporter activity;	-
CCM_06910	451.879	1593.77	1.81843	7.65071e-06	0.000122424	NW_006271973.1	-	-	opiNOG15863;sordNOG10568;sorNOG08003	S	-	Hsp70 family chaperone	18168921	-	-	-	-
CCM_05102	1933.78	4594.6	1.24852	7.97965e-06	0.000127329	NW_006271972.1	GO:0005634;GO:0005829	-	opiNOG29088	T	sp|O14032|YEMB_SCHPO UPF0664 stress-induced protein C29B12.11c OS=Schizosaccharomyces pombe (strain 972 / ATCC 24843) GN=SPAC29B12.11c PE=2 SV=1	WW-domain-binding protein	18167122	-	GO:0005634//nucleus;GO:0005829//cytosol;	-	-
CCM_07587	290.237	788.762	1.44236	7.98373e-06	0.000127329	NW_006271974.1	GO:0005634;GO:0000981;GO:0008270;GO:0006357	-	opiNOG22438	S	-	C6 zinc finger domain protein	18169598	GO:0006357//regulation of transcription by RNA polymerase II;	GO:0005634//nucleus;	GO:0000981//DNA-binding transcription factor activity, RNA polymerase II-specific;GO:0008270//zinc ion binding;	-
CCM_06913	938.186	3423.61	1.86757	8.04649e-06	0.000128118	NW_006271973.1	GO:0048038;GO:0055114;GO:0008131;GO:0009308;GO:0005507	-	sordNOG11166	R	sp|Q9VCC0|CHRD1_DROME Cysteine and histidine-rich domain-containing protein OS=Drosophila melanogaster GN=CHORD PE=1 SV=1	CORD and CS domain protein	18168924	GO:0055114//obsolete oxidation-reduction process;GO:0009308//amine metabolic process;	-	GO:0048038//quinone binding;GO:0008131//primary amine oxidase activity;GO:0005507//copper ion binding;	-
CCM_05892	1118.58	39865.2	5.15539	8.43499e-06	0.00013386	NW_006271972.1	GO:0005524	K03695	sordNOG05401	O	sp|O74402|HSP78_SCHPO Heat shock protein 78, mitochondrial OS=Schizosaccharomyces pombe (strain 972 / ATCC 24843) GN=hsp78 PE=3 SV=1	heat shock protein 78	18167910	-	-	GO:0005524//ATP binding;	ko04213(Longevity regulating pathway - multiple species)
CCM_05984	1357.34	3149.44	1.21431	8.54939e-06	0.000135371	NW_006271972.1	GO:0016021;GO:0055085;GO:0008643;GO:0022891	-	sordNOG07827;opiNOG00328	R	sp|P39932|STL1_YEAST Sugar transporter STL1 OS=Saccharomyces cerevisiae (strain ATCC 204508 / S288c) GN=STL1 PE=1 SV=2	sugar transporter STL1	18168002	GO:0055085//transmembrane transport;GO:0008643//carbohydrate transport;	GO:0016021//integral component of membrane;	-	-
CCM_04010	184.073	473.898	1.3643	8.58155e-06	0.000135515	NW_006271971.1	-	-	sordNOG07077;opiNOG07066	S	sp|Q5EA37|CC130_BOVIN Coiled-coil domain-containing protein 130 OS=Bos taurus GN=CCDC130 PE=2 SV=1	DUF572 domain-containing protein	18166033	-	-	-	-
CCM_05704	380.774	1688.4	2.14865	8.84914e-06	0.000138858	NW_006271972.1	GO:0003676;GO:0016021;GO:0008270;GO:0055085	-	opiNOG51758	R	sp|Q8K1P8|MOT8_RAT Monocarboxylate transporter 8 OS=Rattus norvegicus GN=SLC16A2 PE=1 SV=1	MFS monocarboxylate transporter	18167722	GO:0055085//transmembrane transport;	GO:0016021//integral component of membrane;	GO:0003676//nucleic acid binding;GO:0008270//zinc ion binding;	-
CCM_03524	31.9293	128.849	2.01273	8.8647e-06	0.000138858	NW_006271970.1	GO:0016021	-	opiNOG26484;sordNOG05411;sorNOG07960	S	-	ThiJ/PfpI	18165550	-	GO:0016021//integral component of membrane;	-	-
CCM_03764	13.6117	67.3141	2.30606	8.8654e-06	0.000138858	NW_006271971.1	-	-	-	-	-	hypothetical protein	18165787	-	-	-	-
CCM_07011	345.897	852.427	1.30123	8.97366e-06	0.000140325	NW_006271973.1	GO:0016021	-	opiNOG16577;opiNOG56504;pleNOG06691	S	-	hypothetical protein	18169022	-	GO:0016021//integral component of membrane;	-	-
CCM_08143	2215.92	5105.68	1.2042	9.09498e-06	0.000141991	NW_006271974.1	GO:0016567;GO:0005847;GO:0008270;GO:0036002;GO:0006379;GO:0006378;GO:0005829	K15541	sordNOG11981	O	sp|O94264|YORF_SCHPO Uncharacterized RING finger protein P8B7.15c OS=Schizosaccharomyces pombe (strain 972 / ATCC 24843) GN=SPBP8B7.15c PE=4 SV=1	retinoblastoma-binding protein	18170152	GO:0016567//protein ubiquitination;GO:0006379//mRNA cleavage;GO:0006378//mRNA polyadenylation;	GO:0005847//mRNA cleavage and polyadenylation specificity factor complex;GO:0005829//cytosol;	GO:0008270//zinc ion binding;GO:0036002//pre-mRNA binding;	ko03015(mRNA surveillance pathway)
CCM_00548	8.36895	467.796	5.80469	9.17537e-06	0.000143014	NW_006271969.1	-	-	sordNOG04052;opiNOG16822	S	-	hypothetical protein	18162583	-	-	-	-
CCM_02307	287.344	795.119	1.46839	9.37513e-06	0.000145604	NW_006271970.1	GO:0044376;GO:1990022;GO:0005634;GO:0005829	K24104	opiNOG02791	K	sp|Q4IQT8|GPN3_GIBZE GPN-loop GTPase 3 OS=Gibberella zeae (strain PH-1 / ATCC MYA-4620 / FGSC 9075 / NRRL 31084) GN=FGRRES_15740 PE=3 SV=1	ATP binding protein, putative	18164334	GO:0044376//obsolete RNA polymerase II complex import to nucleus;GO:1990022//obsolete RNA polymerase III complex import into nucleus;	GO:0005634//nucleus;GO:0005829//cytosol;	-	-
CCM_05323	501.658	1204.07	1.26314	9.387e-06	0.000145604	NW_006271972.1	-	-	opiNOG11771;hypNOG11501;necNOG10372	SR	-	hypothetical protein	18167341	-	-	-	-
CCM_08106	26.8748	124.998	2.21758	9.4319e-06	0.000146065	NW_006271974.1	-	-	sordNOG13598;magNOG12703;sorNOG08440;opiNOG47764	R	-	hypothetical protein	18170115	-	-	-	-
CCM_01903	0.942007	33.254	5.14165	9.91203e-06	0.000153008	NW_006271969.1	GO:0004185;GO:0006508	K01288	pleNOG00112;opiNOG06570;sordNOG06057	EO	sp|D4AQA7|PEPS_ARTBC Probable serine carboxypeptidase ARB_06414 OS=Arthroderma benhamiae (strain ATCC MYA-4681 / CBS 112371) GN=ARB_06414 PE=1 SV=1	carboxypeptidase cpdS	18163932	GO:0006508//proteolysis;	-	GO:0004185//serine-type carboxypeptidase activity;	-
CCM_07138	235.816	580.638	1.29998	1.02775e-05	0.000157889	NW_006271973.1	GO:0016021	K18693	opiNOG13049;COG0671	I	sp|Q8MXL9|Y5547_DICDI PA-phosphatase related-family protein DDB_G0275547 OS=Dictyostelium discoideum GN=DDB_G0275547 PE=3 SV=2	phosphatidic acid phosphatase beta	18169149	-	GO:0016021//integral component of membrane;	-	ko00564(Glycerophospholipid metabolism);ko00561(Glycerolipid metabolism)
CCM_09482	4.92076	39.7747	3.0149	1.06171e-05	0.000162005	NW_006271977.1	-	-	sordNOG14906;necNOG13052	S	-	GLEYA adhesin domain	18171484	-	-	-	-
CCM_01929	1.06954	45.9022	5.4235	1.09012e-05	0.000165618	NW_006271969.1	-	-	-	-	-	hypothetical protein	18163958	-	-	-	-
CCM_05069	133.296	353.28	1.40619	1.11161e-05	0.000168617	NW_006271972.1	-	-	opiNOG32672;opiNOG31735;NOG100036;sordNOG12453	SG	sp|Q8GY96|PGM_ARATH Phosphoglycerate mutase-like protein OS=Arabidopsis thaliana GN=PGM PE=2 SV=1	phosphoglycerate mutase family protein	18167089	-	-	-	-
CCM_01493	176.657	1303.09	2.88292	1.15433e-05	0.000174546	NW_006271969.1	GO:0016021	K14347	sordNOG09929;opiNOG07485	SP	sp|Q05131|YMS4_YEAST Uncharacterized membrane protein YMR034C OS=Saccharomyces cerevisiae (strain ATCC 204508 / S288c) GN=YMR034C PE=1 SV=1	sodium bile acid symporter	18163524	-	GO:0016021//integral component of membrane;	-	-
CCM_06550	134.145	355.923	1.40778	1.17711e-05	0.000177433	NW_006271973.1	GO:0016021	-	opiNOG56711	S	-	hypothetical protein	18168564	-	GO:0016021//integral component of membrane;	-	-
CCM_06816	50.5713	196.421	1.95756	1.21756e-05	0.000183244	NW_006271973.1	-	-	-	-	-	hypothetical protein	18168827	-	-	-	-
CCM_04372	5012.11	25779.9	2.36276	1.23008e-05	0.000184551	NW_006271971.1	-	-	sorNOG04700;opiNOG41086;sordNOG12394	S	-	hypothetical protein	18166395	-	-	-	-
CCM_00219	210.041	544.571	1.37445	1.28488e-05	0.000191576	NW_006271969.1	-	-	sordNOG05391;opiNOG01335	H	sp|Q9HDZ9|QSPP_SCHPO Queuosine salvage protein OS=Schizosaccharomyces pombe (strain 972 / ATCC 24843) GN=SPAC589.05c PE=3 SV=1	hypothetical protein	18162254	-	-	-	-
CCM_05897	145.344	383.103	1.39826	1.31773e-05	0.000196049	NW_006271972.1	GO:0005743;GO:0051082;GO:0033615;GO:0032592	K18192	sordNOG08443;opiNOG11335	O	sp|Q757F3|ATP10_ASHGO Mitochondrial ATPase complex subunit ATP10 OS=Ashbya gossypii (strain ATCC 10895 / CBS 109.51 / FGSC 9923 / NRRL Y-1056) GN=ATP10 PE=3 SV=2	F1F0 ATP synthase assembly protein Atp10, putative	18167915	GO:0033615//mitochondrial proton-transporting ATP synthase complex assembly;	GO:0005743//mitochondrial inner membrane;GO:0032592//integral component of mitochondrial membrane;	GO:0051082//unfolded protein binding;	-
CCM_04133	246.094	612.792	1.31619	1.34978e-05	0.000200097	NW_006271971.1	GO:0016226;GO:0005739;GO:0010181;GO:0055114;GO:0050660;GO:0003958;GO:0050661	-	sordNOG11846	C	sp|Q4HZQ1|NDOR1_GIBZE NADPH-dependent diflavin oxidoreductase 1 OS=Gibberella zeae (strain PH-1 / ATCC MYA-4620 / FGSC 9075 / NRRL 31084) GN=TAH18 PE=3 SV=2	sulfite reductase flavoprotein alpha-component	18166156	GO:0016226//iron-sulfur cluster assembly;GO:0055114//obsolete oxidation-reduction process;	GO:0005739//mitochondrion;	GO:0010181//FMN binding;GO:0050660//flavin adenine dinucleotide binding;GO:0003958//NADPH-hemoprotein reductase activity;GO:0050661//NADP binding;	-
CCM_07859	374.962	1854.47	2.30619	1.35185e-05	0.000200097	NW_006271974.1	GO:0050085;GO:0055114	K17742	opiNOG12282;COG1028	IQ	sp|Q8NK50|MTDH_HYPJE NADP-dependent mannitol dehydrogenase OS=Hypocrea jecorina GN=lxr1 PE=1 SV=1	L-xylulose reductase	18169869	GO:0055114//obsolete oxidation-reduction process;	-	GO:0050085//mannitol 2-dehydrogenase (NADP+) activity;	ko00051(Fructose and mannose metabolism)
CCM_08019	0.313273	37.5495	6.90523	1.35243e-05	0.000200097	NW_006271974.1	-	-	opiNOG21897;opiNOG31821;opiNOG56372	RS	sp|Q1ERH9|CITA_MONPU Esterase mpl1 OS=Monascus purpureus GN=mpl1 PE=1 SV=1	citrinin biosynthesis oxydoreductase CtnB	18170028	-	-	-	-
CCM_09422	141.133	366.053	1.375	1.37591e-05	0.000202947	NW_006271977.1	GO:0006413;GO:0003743	K02520	opiNOG42355;sordNOG14816	JS	-	Translation initiation factor 3	18171425	GO:0006413//translational initiation;	-	GO:0003743//translation initiation factor activity;	-
CCM_08827	111.378	759.834	2.77022	1.43941e-05	0.000211019	NW_006271975.1	GO:0051213;GO:0055114	K19245	sorNOG02663;opiNOG04653	I	sp|Q12358|JLP1_YEAST Alpha-ketoglutarate-dependent sulfonate dioxygenase OS=Saccharomyces cerevisiae (strain ATCC 204508 / S288c) GN=JLP1 PE=1 SV=1	Taurine catabolism dioxygenase TauD/TfdA	18170832	GO:0055114//obsolete oxidation-reduction process;	-	GO:0051213//dioxygenase activity;	-
CCM_04834	8.73203	51.2269	2.55251	1.44665e-05	0.000211757	NW_006271971.1	-	-	-	-	-	hypothetical protein	18166855	-	-	-	-
CCM_02723	22.0812	87.4984	1.98644	1.45102e-05	0.000211857	NW_006271970.1	GO:0016021;GO:0055085;GO:0005215	-	necNOG12699;sordNOG04251	R	sp|G3XMC9|AZAK_ASPNA Efflux pump azaK OS=Aspergillus niger (strain ATCC 1015 / CBS 113.46 / FGSC A1144 / LSHB Ac4 / NCTC 3858a / NRRL 328 / USDA 3528.7) GN=azaK PE=2 SV=1	Major facilitator superfamily transporter	18164750	GO:0055085//transmembrane transport;	GO:0016021//integral component of membrane;	GO:0005215//transporter activity;	-
CCM_01800	35.4218	135.594	1.93659	1.45888e-05	0.000212577	NW_006271969.1	GO:0015171;GO:0016021;GO:0003333	-	COG0833;pleNOG00932;opiNOG13147	E	sp|P34054|INDA1_HYPAT Amino-acid permease inda1 OS=Hypocrea atroviridis GN=inda1 PE=2 SV=1	amino acid transporter, putative	18163830	GO:0003333//amino acid transmembrane transport;	GO:0016021//integral component of membrane;	GO:0015171//amino acid transmembrane transporter activity;	-
CCM_07000	217.339	537.663	1.30675	1.49815e-05	0.000217311	NW_006271973.1	GO:0055085;GO:0016021	-	sordNOG04002;opiNOG12729	GR	sp|Q5ATG7|APDF_EMENI Aspyridones efflux protein apdF OS=Emericella nidulans (strain FGSC A4 / ATCC 38163 / CBS 112.46 / NRRL 194 / M139) GN=apdF PE=2 SV=1	Major facilitator superfamily transporter	18169011	GO:0055085//transmembrane transport;	GO:0016021//integral component of membrane;	-	-
CCM_09452	19.0477	79.6536	2.06412	1.50161e-05	0.000217485	NW_006271977.1	-	-	-	-	-	hypothetical protein	18171455	-	-	-	-
CCM_02117	660.525	1823.89	1.46533	1.53554e-05	0.000222065	NW_006271970.1	GO:0051287;GO:0005829;GO:0000287;GO:0009098;GO:0055114;GO:0003862	K00052	sordNOG10386;COG0473	E	sp|Q6TWC4|LEU3_SORMA 3-isopropylmalate dehydrogenase OS=Sordaria macrospora GN=LEU1 PE=3 SV=1	3-isopropylmalate dehydrogenase	18164145	GO:0009098//leucine biosynthetic process;GO:0055114//obsolete oxidation-reduction process;	GO:0005829//cytosol;	GO:0051287//NAD binding;GO:0000287//magnesium ion binding;GO:0003862//3-isopropylmalate dehydrogenase activity;	ko00660(C5-Branched dibasic acid metabolism);ko00290(Valine, leucine and isoleucine biosynthesis)
CCM_02873	1762.49	4010.69	1.18623	1.54766e-05	0.000223122	NW_006271970.1	GO:0016021	-	hypNOG05720;sordNOG07553	S	sp|Q9FFJ8|LIMYB_ARATH L10-interacting MYB domain-containing protein OS=Arabidopsis thaliana GN=LIMYB PE=1 SV=1	hypothetical protein	18164900	-	GO:0016021//integral component of membrane;	-	-
CCM_03516	489.198	1160.31	1.24602	1.54969e-05	0.000223122	NW_006271970.1	GO:0016021	-	opiNOG35042	S	-	hypothetical protein	18165542	-	GO:0016021//integral component of membrane;	-	-
CCM_04987	548.052	1287.4	1.23208	1.56445e-05	0.000224893	NW_006271971.1	GO:0015067	K00613	opiNOG03771	E	sp|P50441|GATM_PIG Glycine amidinotransferase, mitochondrial OS=Sus scrofa GN=GATM PE=1 SV=2	amidinotransferase	18167007	-	-	GO:0015067//amidinotransferase activity;	ko00330(Arginine and proline metabolism);ko00260(Glycine, serine and threonine metabolism)
CCM_00257	311.63	747.548	1.26233	1.59058e-05	0.000227967	NW_006271969.1	GO:0016491;GO:0055114	K15303	sorNOG02131;sordNOG09844;sordNOG08742	RC	sp|Q8CG45|ARK72_RAT Aflatoxin B1 aldehyde reductase member 2 OS=Rattus norvegicus GN=Akr7a2 PE=1 SV=2	Aldo/keto reductase	18162292	GO:0055114//obsolete oxidation-reduction process;	-	GO:0016491//oxidoreductase activity;	ko00980(Metabolism of xenobiotics by cytochrome P450)
CCM_00130	43.1883	219.938	2.34839	1.63649e-05	0.000233935	NW_006271969.1	-	-	sordNOG14826;hypNOG11306	S	-	hypothetical protein	18162165	-	-	-	-
CCM_05029	974.348	2243.07	1.20297	1.65751e-05	0.000236152	NW_006271971.1	GO:0005789;GO:0019432;GO:0004144;GO:0016021	K11155	sordNOG08917;opiNOG02996	I	sp|Q55BH9|DGAT1_DICDI Diacylglycerol O-acyltransferase 1 OS=Dictyostelium discoideum GN=dgat1 PE=3 SV=2	diacylglycerol O-acyltransferase (DgaT), putative	18167049	GO:0019432//triglyceride biosynthetic process;	GO:0005789//endoplasmic reticulum membrane;GO:0016021//integral component of membrane;	GO:0004144//diacylglycerol O-acyltransferase activity;	ko04975(Fat digestion and absorption);ko00830(Retinol metabolism);ko00561(Glycerolipid metabolism)
CCM_01053	601.221	1436.23	1.25632	1.66353e-05	0.000236659	NW_006271969.1	GO:0016021;GO:0005247;GO:1903959;GO:0006821	K05012	sordNOG09829;opiNOG00191	P	sp|P51790|CLCN3_HUMAN H(+)/Cl(-) exchange transporter 3 OS=Homo sapiens GN=CLCN3 PE=1 SV=2	voltage-gated chloride channel	18163086	GO:1903959//regulation of anion transmembrane transport;GO:0006821//chloride transport;	GO:0016021//integral component of membrane;	GO:0005247//voltage-gated chloride channel activity;	ko04613(Neutrophil extracellular trap formation)
CCM_09300	28.9424	102.652	1.8265	1.75067e-05	0.000248321	NW_006271976.1	GO:0006508;GO:0004252	-	opiNOG21313;opiNOG06850	E	sp|P35049|TRYP_FUSOX Trypsin OS=Fusarium oxysporum PE=1 SV=1	trypsin-related protease	18171303	GO:0006508//proteolysis;	-	GO:0004252//serine-type endopeptidase activity;	-
CCM_01110	4540.01	16716.7	1.88053	1.79281e-05	0.000253178	NW_006271969.1	-	-	sordNOG10901;opiNOG15902;opiNOG76423	S	-	hypothetical protein	18163143	-	-	-	-
CCM_03254	202.782	506.934	1.32187	1.84108e-05	0.000258477	NW_006271970.1	GO:0005506;GO:0020037;GO:0016705;GO:0055114;GO:0016021;GO:0004497	-	opiNOG49209	Q	sp|Q6UEH4|AFLU_ASPPU Cytodhrome P450 monooxygenase aflU OS=Aspergillus parasiticus (strain ATCC 56775 / NRRL 5862 / SRRC 143 / SU-1) GN=aflU PE=3 SV=1	benzoate 4-monooxygenase cytochrome P450	18165280	GO:0055114//obsolete oxidation-reduction process;	GO:0016021//integral component of membrane;	GO:0005506//iron ion binding;GO:0020037//heme binding;GO:0016705//oxidoreductase activity, acting on paired donors, with incorporation or reduction of molecular oxygen;GO:0004497//monooxygenase activity;	-
CCM_03332	2294	5210.02	1.18343	1.89684e-05	0.000265531	NW_006271970.1	GO:0016021	-	sorNOG06099;opiNOG47040;sordNOG14425	R	-	hypothetical protein	18165358	-	GO:0016021//integral component of membrane;	-	-
CCM_06467	165.335	534.961	1.69404	1.9407e-05	0.000270489	NW_006271973.1	-	-	-	-	-	hypothetical protein	18168481	-	-	-	-
CCM_04652	1.34066	24.2311	4.17584	1.96397e-05	0.000272941	NW_006271971.1	GO:0005829;GO:0005634;GO:0008080	-	sordNOG12501	E	sp|P79081|ATS1_SCHPO N-acetyltransferase ats1 OS=Schizosaccharomyces pombe (strain 972 / ATCC 24843) GN=ats1 PE=2 SV=1	acetyltransferase, GNAT family, putative	18166674	-	GO:0005829//cytosol;GO:0005634//nucleus;	GO:0008080//N-acetyltransferase activity;	-
CCM_06026	0.314367	18.3258	5.86528	1.97537e-05	0.000274129	NW_006271972.1	-	-	-	-	-	hypothetical protein	18168044	-	-	-	-
CCM_05063	10818.1	24079	1.15433	2.0014e-05	0.00027734	NW_006271972.1	GO:0005737;GO:0008270	K10632	sordNOG07142	O	sp|P0CG73|UBI1P_CANAX Polyubiquitin OS=Candida albicans GN=UBI1 PE=1 SV=1	RING and UBP finger domain protein	18167083	-	GO:0005737//cytoplasm;	GO:0008270//zinc ion binding;	ko04014(Ras signaling pathway)
CCM_05652	1514.12	12986.2	3.10043	2.04339e-05	0.000282753	NW_006271972.1	-	-	-	-	-	hypothetical protein	18167670	-	-	-	-
CCM_01035	582.909	1435.98	1.30069	2.06994e-05	0.000285195	NW_006271969.1	GO:0016021	-	hypNOG07538;opiNOG41585;sordNOG14902;sordNOG15816	S	sp|Q4WQY6|TPCL_ASPFU Anthrone oxygenase tpcL OS=Neosartorya fumigata (strain ATCC MYA-4609 / Af293 / CBS 101355 / FGSC A1100) GN=tpcL PE=2 SV=2	hypothetical protein	18163068	-	GO:0016021//integral component of membrane;	-	-
CCM_04354	1964.3	4432.24	1.17402	2.08083e-05	0.000285802	NW_006271971.1	GO:0016705;GO:0055114;GO:0004497	-	opiNOG10215;sordNOG11624;sorNOG01743	S	sp|E9JFX9|DMOA_HYPSL Dimethyl-sulfide monooxygenase OS=Hyphomicrobium sulfonivorans GN=dmoA PE=1 SV=1	dibenzothiophene desulfurization enzyme A	18166377	GO:0055114//obsolete oxidation-reduction process;	-	GO:0016705//oxidoreductase activity, acting on paired donors, with incorporation or reduction of molecular oxygen;GO:0004497//monooxygenase activity;	-
CCM_00046	26.5626	95.0561	1.83938	2.08326e-05	0.000285802	NW_006271969.1	GO:0005524	-	sorNOG01842;COG0464;sordNOG06480;opiNOG02983	LO	sp|Q04540|CBXXP_CUPNH Protein CbxX, plasmid OS=Cupriavidus necator (strain ATCC 17699 / H16 / DSM 428 / Stanier 337) GN=cbxXP PE=3 SV=1	AAA family ATPase, putative	18162081	-	-	GO:0005524//ATP binding;	-
CCM_06164	2129.65	4809.97	1.17541	2.11739e-05	0.000289658	NW_006271972.1	-	-	-	-	-	hypothetical protein	18168179	-	-	-	-
CCM_02665	651.671	2893.09	2.15039	2.13637e-05	0.000291725	NW_006271970.1	GO:0050660;GO:0055114;GO:0016614	-	sordNOG05349	R	sp|B5WWZ9|FAO2_LOTJA Long-chain-alcohol oxidase FAO2 OS=Lotus japonicus GN=FAO2 PE=2 SV=1	long chain fatty alcohol oxidase	18164692	GO:0055114//obsolete oxidation-reduction process;	-	GO:0050660//flavin adenine dinucleotide binding;GO:0016614//oxidoreductase activity, acting on CH-OH group of donors;	-
CCM_08295	828.231	3807.72	2.20082	2.13857e-05	0.000291725	NW_006271975.1	GO:0016021	K17991	sordNOG05598;pleNOG05460;opiNOG23153	S	sp|O22788|PXG3_ARATH Probable peroxygenase 3 OS=Arabidopsis thaliana GN=PXG3 PE=1 SV=1	caleosin domain containing protein	18170303	-	GO:0016021//integral component of membrane;	-	ko00073(Cutin, suberine and wax biosynthesis)
CCM_01659	307.633	733.43	1.25345	2.17097e-05	0.000295481	NW_006271969.1	-	-	hypNOG01972;fuNOG18255;opiNOG37891;opiNOG72549;sordNOG14170	S	-	pinin/SDK/memA domain protein	18163689	-	-	-	-
CCM_08093	101.219	269.755	1.41416	2.17225e-05	0.000295481	NW_006271974.1	GO:0006351;GO:0008270;GO:0003677;GO:0005634	-	opiNOG28834;hypNOG04116;treNOG04634	SR	-	hypothetical protein	18170102	GO:0006351//transcription, DNA-templated;	GO:0005634//nucleus;	GO:0008270//zinc ion binding;GO:0003677//DNA binding;	-
CCM_08861	2260.95	9905.63	2.13132	2.2016e-05	0.000299051	NW_006271975.1	GO:0003824;GO:0008152	-	opiNOG09264	I	-	NRPS-like enzyme, putative	18170866	GO:0008152//metabolic process;	-	GO:0003824//catalytic activity;	-
CCM_07210	261.935	1567.85	2.58151	2.26681e-05	0.000306609	NW_006271973.1	GO:0008270	K24684	opiNOG21386;sordNOG04306	R	-	zinc finger protein	18169221	-	-	GO:0008270//zinc ion binding;	-
CCM_05475	8229.43	21923.2	1.41359	2.31197e-05	0.00031184	NW_006271972.1	GO:0004813;GO:0005739;GO:0070143;GO:0005524;GO:0003676;GO:0008270	K01872	sordNOG08350	J	sp|Q5AQL1|SYA_EMENI Alanine--tRNA ligase OS=Emericella nidulans (strain FGSC A4 / ATCC 38163 / CBS 112.46 / NRRL 194 / M139) GN=ala1 PE=3 SV=2	alanyl-tRNA synthetase	18167493	GO:0070143//mitochondrial alanyl-tRNA aminoacylation;	GO:0005739//mitochondrion;	GO:0004813//alanine-tRNA ligase activity;GO:0005524//ATP binding;GO:0003676//nucleic acid binding;GO:0008270//zinc ion binding;	ko00970(Aminoacyl-tRNA biosynthesis)
CCM_02755	43.3673	339.172	2.96734	2.31551e-05	0.00031188	NW_006271970.1	GO:0016021;GO:0019915;GO:0005789	-	opiNOG27087;sordNOG04974;opiNOG43179;sorNOG05761	IS	sp|Q9HGM4|SCS3_SCHPO FIT family protein scs3 OS=Schizosaccharomyces pombe (strain 972 / ATCC 24843) GN=scs3 PE=3 SV=1	alpha-galactosidase	18164782	GO:0019915//lipid storage;	GO:0016021//integral component of membrane;GO:0005789//endoplasmic reticulum membrane;	-	-
CCM_04346	3.94099	42.4245	3.42827	2.36941e-05	0.000318694	NW_006271971.1	-	-	-	-	-	hypothetical protein	18166369	-	-	-	-
CCM_02106	4770.02	10358.8	1.11879	2.38439e-05	0.000319695	NW_006271970.1	GO:0008171;GO:0032259	-	opiNOG04420;sordNOG05717	R	sp|Q9UQY0|AFLO_ASPPU Demethylsterigmatocystin 6-O-methyltransferase OS=Aspergillus parasiticus (strain ATCC 56775 / NRRL 5862 / SRRC 143 / SU-1) GN=aflO PE=1 SV=2	O-methyltransferase, putative	18164134	GO:0032259//methylation;	-	GO:0008171//O-methyltransferase activity;	-
CCM_02484	3642.3	29054.2	2.99582	2.38682e-05	0.000319695	NW_006271970.1	GO:0008270;GO:0016491;GO:0055114	K13953	sordNOG11412;opiNOG02528;pleNOG02562	Q	sp|Q9P6C8|ADH1_NEUCR Alcohol dehydrogenase 1 OS=Neurospora crassa (strain ATCC 24698 / 74-OR23-1A / CBS 708.71 / DSM 1257 / FGSC 987) GN=adh-1 PE=3 SV=1	alcohol dehydrogenase 1	18164511	GO:0055114//obsolete oxidation-reduction process;	-	GO:0008270//zinc ion binding;GO:0016491//oxidoreductase activity;	ko00982(Drug metabolism - cytochrome P450);ko00980(Metabolism of xenobiotics by cytochrome P450);ko00830(Retinol metabolism);ko00626(Naphthalene degradation);ko00625(Chloroalkane and chloroalkene degradation);ko00620(Pyruvate metabolism);ko00350(Tyrosine metabolism);ko00071(Fatty acid degradation);ko00010(Glycolysis / Gluconeogenesis)
CCM_07358	394.636	1180.01	1.5802	2.50241e-05	0.000333781	NW_006271974.1	GO:0016021	K17794	sordNOG06170;opiNOG01624	U	sp|Q9USM7|TIM23_SCHPO Mitochondrial import inner membrane translocase subunit tim23 OS=Schizosaccharomyces pombe (strain 972 / ATCC 24843) GN=tim23 PE=3 SV=1	mitochondrial import inner membrane translocase subunit tim23	18169369	-	GO:0016021//integral component of membrane;	-	ko04212(Longevity regulating pathway - worm)
CCM_01817	496.11	1136.03	1.19527	2.51213e-05	0.000334614	NW_006271969.1	-	-	necNOG14012	S	-	hypothetical protein	18163847	-	-	-	-
CCM_07202	77.8426	309.58	1.99168	2.54009e-05	0.000337871	NW_006271973.1	-	-	-	-	-	hypothetical protein	18169213	-	-	-	-
CCM_05477	2046.76	4565.89	1.15755	2.55137e-05	0.000338902	NW_006271972.1	GO:0016021	-	sordNOG14333;opiNOG44010	S	-	hypothetical protein	18167495	-	GO:0016021//integral component of membrane;	-	-
CCM_08075	2550.64	5681.32	1.15537	2.59297e-05	0.00034348	NW_006271974.1	GO:0004386;GO:0005524	-	hypNOG05315;opiNOG40871	SR	-	DEAD-like helicase	18170084	-	-	GO:0004386//helicase activity;GO:0005524//ATP binding;	-
CCM_02017	54.8036	161.76	1.56151	2.60787e-05	0.000344978	NW_006271970.1	-	-	COG2320;opiNOG56186	S	sp|Q9KBN7|Y1888_BACHD UPF0157 protein BH1888 OS=Bacillus halodurans (strain ATCC BAA-125 / DSM 18197 / FERM 7344 / JCM 9153 / C-125) GN=BH1888 PE=3 SV=1	GrpB domain protein	18164046	-	-	-	-
CCM_06336	121.806	321.614	1.40075	2.66171e-05	0.000350652	NW_006271972.1	GO:0016021	-	sordNOG14733;opiNOG80320;sorNOG08066	C	-	Acylphosphatase-like protein	18168350	-	GO:0016021//integral component of membrane;	-	-
CCM_06302	295.164	703.971	1.254	2.69104e-05	0.000354032	NW_006271972.1	-	-	sordNOG14992;NOG26507;opiNOG14814	RS	-	C6 finger domain protein, putative	18168317	-	-	-	-
CCM_03202	44.5779	141.004	1.66133	2.72517e-05	0.000358032	NW_006271970.1	GO:0055085;GO:0016021	-	opiNOG52324	G	sp|P39709|SEO1_YEAST Probable transporter SEO1 OS=Saccharomyces cerevisiae (strain ATCC 204508 / S288c) GN=SEO1 PE=1 SV=1	pantothenate transporter	18165228	GO:0055085//transmembrane transport;	GO:0016021//integral component of membrane;	-	-
CCM_02589	380.309	1420.41	1.90107	2.74303e-05	0.000359887	NW_006271970.1	GO:0055114;GO:0016491	-	pleNOG03450;opiNOG51046	Q	sp|A7HU16|BVMO_PARL1 Baeyer-Villiger monooxygenase OS=Parvibaculum lavamentivorans (strain DS-1 / DSM 13023 / NCIMB 13966) GN=Plav_1781 PE=1 SV=1	FAD dependent oxidoreductase	18164616	GO:0055114//obsolete oxidation-reduction process;	-	GO:0016491//oxidoreductase activity;	-
CCM_08339	44.023	137.358	1.64161	2.74907e-05	0.000360189	NW_006271975.1	GO:0016021	-	opiNOG42198;sorNOG05773;opiNOG42754;pleNOG05675	S	-	hypothetical protein	18170347	-	GO:0016021//integral component of membrane;	-	-
CCM_02526	92.9931	250.361	1.42882	2.79146e-05	0.000364378	NW_006271970.1	GO:0055085;GO:0030001;GO:0046873;GO:0016021	-	sordNOG04668	S	sp|Q2TBM9|SRAC1_BOVIN Protein SERAC1 OS=Bos taurus GN=SERAC1 PE=2 SV=1	ankyrin repeat protein	18164553	GO:0055085//transmembrane transport;GO:0030001//metal ion transport;	GO:0016021//integral component of membrane;	GO:0046873//metal ion transmembrane transporter activity;	-
CCM_05727	431.089	994.552	1.20606	2.79927e-05	0.000364777	NW_006271972.1	GO:0016021	-	necNOG08817;opiNOG52720;hypNOG01315	E	sp|P38680|MTR_NEUCR N amino acid transport system protein OS=Neurospora crassa (strain ATCC 24698 / 74-OR23-1A / CBS 708.71 / DSM 1257 / FGSC 987) GN=mtr PE=3 SV=2	amino acid transporter, putative	18167745	-	GO:0016021//integral component of membrane;	-	-
CCM_08817	3147.48	6904.85	1.13341	2.93726e-05	0.000381725	NW_006271975.1	GO:0016021	-	opiNOG11918;sordNOG08152;sorNOG02286	SR	-	hypothetical protein	18170822	-	GO:0016021//integral component of membrane;	-	-
CCM_04115	159.241	452.803	1.50767	3.13036e-05	0.000405177	NW_006271971.1	GO:0016491;GO:0010181;GO:0055114	K00354	opiNOG04856	C	sp|A8C7R3|EASA_CLAFS Probable inactive dehydrogenase easA OS=Claviceps fusiformis GN=easA PE=3 SV=1	NADH:flavin oxidoreductase/NADH oxidase family protein	18166138	GO:0055114//obsolete oxidation-reduction process;	-	GO:0016491//oxidoreductase activity;GO:0010181//FMN binding;	-
CCM_02008	1311.1	12940.6	3.30304	3.13536e-05	0.000405279	NW_006271970.1	GO:0016705;GO:0020037;GO:0005506;GO:0016021;GO:0004497;GO:0055114	-	sordNOG10103;opiNOG21609;opiNOG24895	Q	sp|G3XMC3|AZAI_ASPNA Cytochrome P450 monooxygenase azaI OS=Aspergillus niger (strain ATCC 1015 / CBS 113.46 / FGSC A1144 / LSHB Ac4 / NCTC 3858a / NRRL 328 / USDA 3528.7) GN=azaI PE=2 SV=1	Cytochrome P450	18164037	GO:0055114//obsolete oxidation-reduction process;	GO:0016021//integral component of membrane;	GO:0016705//oxidoreductase activity, acting on paired donors, with incorporation or reduction of molecular oxygen;GO:0020037//heme binding;GO:0005506//iron ion binding;GO:0004497//monooxygenase activity;	-
CCM_03401	593.331	1826.57	1.62223	3.18079e-05	0.000410599	NW_006271970.1	GO:0055114;GO:0004411;GO:0006559;GO:0006570	K00451	opiNOG02447;sordNOG07801	E	sp|Q9Y041|HGD_CAEEL Homogentisate 1,2-dioxygenase OS=Caenorhabditis elegans GN=hgo-1 PE=2 SV=2	homogentisate 1,2-dioxygenase, putative	18165427	GO:0055114//obsolete oxidation-reduction process;GO:0006559//L-phenylalanine catabolic process;GO:0006570//tyrosine metabolic process;	-	GO:0004411//homogentisate 1,2-dioxygenase activity;	ko00643(Styrene degradation);ko00350(Tyrosine metabolism)
CCM_06985	207.009	496.338	1.26163	3.2351e-05	0.000416492	NW_006271973.1	GO:0006783;GO:0055114;GO:0004729;GO:0005829;GO:0005634;GO:0005743	K00231	sordNOG11937	H	sp|Q10062|PPOX_SCHPO Protoporphyrinogen oxidase OS=Schizosaccharomyces pombe (strain 972 / ATCC 24843) GN=hem14 PE=3 SV=1	protoporphyrinogen oxidase	18168996	GO:0006783//heme biosynthetic process;GO:0055114//obsolete oxidation-reduction process;	GO:0005829//cytosol;GO:0005634//nucleus;GO:0005743//mitochondrial inner membrane;	GO:0004729//oxygen-dependent protoporphyrinogen oxidase activity;	ko00860(Porphyrin metabolism)
[truncated: 767 more rows]
