# Supplementary material for: Genome resequencing and transcriptome analysis reveal the molecular mechanism of albinism in Cordyceps militaris
Source: Front Microbiol. 2023 Apr 11;14:1153153. doi: 10.3389/fmicb.2023.1153153 (PMC10126257; doi:10.3389/fmicb.2023.1153153)
Supplement: Supplementary file 13 [file Table_13.XLSX]

## Sheet: Sheet1
Table S13. Content analysis of products related to carotenoid biosynthesis and metabolism in the fruiting body of WT and Alb by LC-MS/MS.
Sample_ID	Group	Phytofluene	Lutein oleate	Lutein decanoate	Lutein stearate	Violaxanthin myristate	Keratin	5,6 epoxy xanthophyll oleate palmitate	Lutein Dipalmitate	Zeaxanthin palmitate	Lutein laurate	β- Cryptoxanthin oleate	α- Cryptoxanthin	α- Carotene	β- Limonin	β- Carotene	β- Apocarotene aldehyde	β- Cryptoxanthin	γ- Carotene	ε- Carotene	Xanthophyll	Neoxanthin	Phytoene	Zeaxanthin	Zeaxanthin dipalmitate	Lycopene	Antheraxanthin	Astaxanthin	Capsanthin
MWXS20871_R1	QC	9.9E-01	6.97E-01	4.89E-02	1.48E-01	3.91E-01	9.57E-02	1.35E+00	4.5E-01	8.71E-01	7.89E-03*	2.58E-01*	1.21E-01	2E-01	9.57E-02	1.44E-02*	3.01E-01	3.13E-02*	2.33E-01	9.51E-02	1.09E-01	1.38E-01	1.17E-01	1.04E-01*	1.5E-01*	1.98E-01	5.07E-01*	7.59E-02	1.06E-01
MWXS20871_R2	QC	1.12E+00	5.73E-01	4.87E-02	2.1E-01	3.05E-01	9.85E-02	1.48E+00	4.47E-01	9.05E-01	7.5E-03*	2.23E-01*	1.23E-01	1.98E-01	1.08E-01	1.3E-02*	3E-01	2.94E-02*	1.93E-01	8.82E-02	1.13E-01	1.45E-01	1.16E-01	1.46E-01*	1.17E-01*	1.76E-01	5.04E-01*	7.88E-02	1.09E-01
WT1	WT	1.35E+00	3.24E-01	1.65E-02	7.96E-02	1.92E-01	2.82E-03*	1.64E-01	1.97E-01*	1.01E-01*	5.03E-03*	N/A	N/A	N/A	N/A	N/A	N/A	N/A	N/A	N/A	N/A	N/A	N/A	N/A	N/A	N/A	N/A	N/A	N/A
WT2	WT	1.22E+00	2.44E-01	1.93E-02	7.83E-02	1.54E-01	2.8E-03*	2.36E-01	1.76E-01	2.13E-01	N/A	N/A	N/A	N/A	N/A	N/A	N/A	N/A	N/A	N/A	N/A	N/A	N/A	N/A	N/A	N/A	N/A	N/A	N/A
WT3	WT	1.28E+00	5.45E-01	5.55E-02	1.6E-01	2.95E-01	1.87E-03*	8.88E-01	3.73E-01*	9.4E-01	6.35E-03	2.18E-01*	N/A	N/A	N/A	N/A	N/A	N/A	N/A	N/A	N/A	N/A	N/A	N/A	N/A	N/A	N/A	N/A	N/A
Alb1	Alb	1.56E+00	2.34E-01	3.18E-02	5.86E-02	2.03E-01	1.57E-03*	2.62E-01	1.61E-01	N/A	N/A	6.76E-02*	N/A	N/A	N/A	N/A	N/A	N/A	N/A	N/A	N/A	N/A	N/A	N/A	N/A	N/A	N/A	N/A	N/A
Alb2	Alb	2.39E+00	4.18E-01	4.44E-02	1.24E-01	2.68E-01	1.37E-03*	3.29E-01	3.51E-01*	2.11E-01*	N/A	N/A	N/A	N/A	N/A	N/A	N/A	N/A	N/A	N/A	N/A	N/A	N/A	N/A	N/A	N/A	N/A	N/A	N/A
Alb3	Alb	6.43E-01	3.45E-01	3.63E-02	1.66E-01	2.57E-01	1.7E-03*	N/A	N/A	5.77E-01	5.73E-03*	N/A	1.06E-02*	N/A	N/A	N/A	N/A	N/A	N/A	N/A	N/A	N/A	N/A	N/A	N/A	N/A	N/A	N/A	N/A
